# Supplementary material for: Molecular recording of cellular protein kinase activity with chemical labeling
Source: Nat Chem Biol. 2025 Jul 10;21(11):1818–27. doi: 10.1038/s41589-025-01949-6 (PMC12568631; doi:10.1038/s41589-025-01949-6)
Supplement: Supplementary file 4 — Statistical source data. [file 41589_2025_1949_MOESM4_ESM.xlsx]

## Sheet: Fig.1b
Time (min)	TMR-CA_+PKAcat, +ATP			TMR-CA_Buffer			TMR-CA_T/A_+PKAcat, +ATP			TMR-CA_T/A_Buffer
0	239	242	240	63	60	64	61	64	64	63	65	61
0.2914	279	282	278	69	60	63	67	68	63	62	64	64
0.57265	303	308	307	64	63	61	59	67	67	65	73	65
0.8534	325	328	317	63	62	67	64	66	67	64	62	62
1.13472	334	337	336	61	64	63	65	66	66	65	66	66
1.41593	343	344	346	61	65	63	65	67	61	62	65	63
1.69587	349	353	350	58	63	63	66	68	67	66	65	70
1.97803	355	356	356	60	64	58	66	66	66	65	62	69
2.26072	360	362	359	60	63	66	62	72	64	67	67	66
2.54753	366	365	366	62	67	62	64	66	69	67	62	64
2.82895	363	372	368	62	63	62	63	67	69	68	66	61
3.1093	370	374	372	64	59	66	67	66	67	65	62	63
3.38983	371	371	368	64	61	65	66	69	63	63	68	66
3.67128	370	372	370	64	66	65	63	68	64	65	69	65
3.95343	375	372	367	65	61	62	68	66	65	68	69	65
4.23472	376	375	374	67	64	59	66	66	66	69	63	65
4.51545	376	375	372	65	67	64	65	65	67	65	64	68
4.79648	379	380	374	67	65	63	69	66	66	65	62	66
5.07748	375	375	376	68	62	65	69	67	63	67	66	66
5.3598	377	373	376	62	66	65	64	66	66	62	66	65
5.64185	377	380	376	64	66	60	65	65	67	64	65	63
5.92313	376	379	375	61	68	60	70	65	68	64	66	65
6.20517	379	377	378	65	61	64	63	64	69	67	66	68
6.48628	377	374	376	65	64	62	68	66	67	69	67	64
6.76712	381	377	375	66	66	66	63	64	67	62	62	66
7.04747	381	380	376	64	65	59	64	66	66	63	63	67
7.3298	379	378	377	64	62	65	65	66	68	66	66	66
7.61032	381	382	378	67	64	66	68	67	69	69	66	67
7.89188	386	379	376	62	63	62	69	64	69	62	62	65
8.17273	385	381	379	64	65	64	69	66	65	65	68	66
8.45453	381	380	380	63	68	62	73	69	70	72	63	66
8.73588	378	379	379	62	66	65	71	68	69	68	65	65
9.01643	382	381	378	65	65	67	66	68	68	67	67	67
9.29833	380	380	378	64	67	64	70	69	74	64	62	67
9.581	380	376	374	65	64	66	67	69	73	69	65	68
9.862	383	381	380	62	64	61	65	70	69	65	67	66
10.1431	378	378	380	62	64	63	71	70	67	68	66	66
10.4253	380	382	377	64	65	62	69	67	67	69	69	64
10.7069	381	382	375	63	62	63	67	70	67	66	64	68
10.9888	382	381	376	66	67	70	66	67	67	66	63	66
11.2705	379	381	377	60	63	67	70	68	67	72	69	66
11.5515	385	378	379	65	65	62	67	68	66	68	69	63
11.8325	383	380	376	68	63	69	68	71	66	68	65	64
12.1147	381	383	383	65	62	61	65	67	71	67	67	68
12.3957	383	381	378	64	63	61	68	68	66	65	64	62
12.6776	383	379	378	61	64	64	64	67	69	63	65	63
12.9586	379	382	380	64	61	66	69	70	70	68	65	66
13.24	382	381	380	64	67	65	73	63	72	66	67	67
13.5211	383	383	375	64	62	66	67	69	69	64	65	66
13.802	382	380	378	64	63	64	71	71	70	65	65	69
14.0825	382	383	378	62	66	65	68	71	72	66	68	66
14.3636	380	381	377	62	61	67	69	70	72	70	66	66
14.6455	381	382	382	62	63	64	70	66	67	71	68	60
14.9263	378	380	378	65	62	61	69	68	70	67	67	63
15.2067	381	382	381	63	62	65	69	70	69	65	67	69
15.4881	385	378	377	62	61	64	67	71	67	63	67	68
15.7695	378	381	379	64	66	63	71	69	75	66	67	69
16.0508	385	382	378	66	66	67	70	72	71	68	67	64
16.3324	379	381	383	62	64	63	70	68	72	66	66	62
16.6137	381	382	376	66	65	63	70	68	71	68	65	67
16.8961	387	381	376	63	67	62	72	69	67	67	71	66
17.178	386	382	378	61	64	61	71	72	67	71	66	65
17.4588	385	381	378	69	62	64	66	72	65	65	68	59
17.7398	381	378	380	65	63	63	63	69	68	66	70	65
18.0209	381	383	380	66	63	67	73	69	67	69	64	65
18.3022	382	381	377	68	62	68	68	71	71	70	68	69
18.5849	380	382	381	68	66	63	67	70	69	65	70	64
18.8655	381	384	381	66	63	64	68	73	68	65	68	64
19.149	383	382	380	65	63	64	69	73	68	68	62	69
19.4297	382	383	382	65	65	65	73	69	68	70	67	65
19.7107	384	380	379	65	65	64	67	70	70	65	66	65
19.9921	377	380	378	72	67	65	67	74	71	68	64	67
20.274	383	382	380	66	63	63	67	72	71	67	65	67
20.5544	383	383	377	68	66	65	73	73	75	68	70	65
20.835	381	382	378	69	64	64	68	69	70	72	67	63
21.1169	382	382	381	71	68	64	68	67	70	67	65	69
21.399	383	385	378	63	66	64	72	67	71	68	66	70
21.6826	384	382	381	66	63	67	69	72	65	64	64	65
21.9636	383	384	377	64	61	66	70	71	68	64	69	67
22.2452	381	380	380	63	71	67	67	71	69	66	75	60
22.5277	382	381	382	67	69	67	69	70	68	70	65	66
22.8093	385	381	380	64	65	69	74	72	74	69	69	65
23.0906	384	381	379	68	67	64	67	70	76	63	61	66
23.3716	383	382	383	67	66	62	74	67	70	72	65	67
23.6528	383	385	381	66	65	67	67	69	69	66	68	67
23.9354	386	384	378	64	69	67	64	73	69	66	68	67
24.2175	382	378	381	65	64	67	69	68	69	70	66	66
24.499	385	382	380	66	63	62	73	68	66	69	61	68
24.7805	383	385	379	66	67	66	66	63	69	66	65	67
25.0624	384	385	377	65	66	67	68	72	67	68	68	65
25.3429	384	384	377	64	67	65	65	69	72	67	68	65
25.6237	380	383	385	63	70	67	68	71	67	67	68	70
25.9044	385	381	377	63	67	63	67	72	70	71	62	64
26.1864	383	382	379	67	67	64	68	71	70	69	67	67
26.4682	385	380	382	67	69	65	66	71	68	68	65	63
26.7496	383	383	379	66	67	62	69	67	68	71	69	69
27.0311	381	380	382	64	63	69	66	74	74	72	68	69
27.3125	385	386	379	67	69	68	74	71	72	69	70	67
27.594	383	381	386	63	62	66	69	69	69	65	65	68
27.8757	383	379	383	63	68	71	65	70	70	70	68	66
28.1578	381	381	382	66	67	66	65	70	73	72	64	68
28.4394	382	384	381	69	65	67	71	68	70	70	69	67
28.7213	383	382	385	64	67	68	65	72	69	71	66	66
29.0035	383	385	380	65	63	68	69	72	65	68	68	67
29.2873	382	380	383	67	62	66	68	71	72	60	66	68

## Sheet: Fig.1d
KinprolaPKA_Anisomycin	KinprolaPKA_Bt2cAMP	KinprolaPKA_FskIBMX	KinprolaPKA_Ionomycin	KinprolaPKA_Iso	KinprolaPKA_PGE1	KinprolaPKA_PMA	KinprolaPKA_basal	KinprolaPKA_epinephrine	KinprolaPKA_thapsigargin	KinprolaPKA_2DG
0.0920785	0.250291	0.737405	0.111098	0.256574	0.454407	0.0909413	0.0888091	0.23257	0.0897545	0.107716
0.0888021	0.177515	0.789452	0.096946	0.276224	0.47393	0.0950906	0.0942235	0.212949	0.0877193	0.100413
0.0972758	0.253567	0.749636	0.108578	0.278839	0.455339	0.0969786	0.0844371	0.224755	0.0934045	0.138682
0.0963665	0.217181	0.799804	0.101722	0.276742	0.486688	0.096593	0.0889376	0.238932	0.0902275	0.116925
0.151693	0.349103	0.826216	0.159039	0.391841	0.560834	0.156116	0.143091	0.311535	0.171558	0.164218
0.158556	0.318329	0.855181	0.16134	0.398484	0.572945	0.167244	0.153265	0.328193	0.16982	0.158643

## Sheet: Fig.1e
[Iso] (nM)	62.5 nM CPY-CA						125 nM CPY-CA						250 nM CPY-CA						500 nM CPY-CA
0	0.47	0.47	0.45	0.45	0.51	0.48	0.58	0.57	0.55	0.55	0.63	0.62	0.65	0.65	0.65	0.62	0.72	0.71	0.76	0.78	0.72	0.7	0.82	0.77
10	0.36	0.38	0.34	0.36	0.37	0.39	0.5	0.52	0.47	0.49	0.52	0.55	0.62	0.65	0.56	0.59	0.65	0.69	0.79	0.83	0.75	0.78	0.92	0.9
25	0.39	0.4	0.36	0.35	0.38	0.39	0.55	0.55	0.49	0.51	0.58	0.55	0.68	0.67	0.61	0.63	0.75	0.73	1.07	0.94	0.84	0.82	1.21	1.09
50	0.42	0.4	0.38	0.36	0.42	0.42	0.58	0.56	0.54	0.52	0.61	0.61	0.78	0.73	0.68	0.65	0.96	0.86	1.32	1.04	1.31	1.15	1.72	1.68
100	0.43	0.39	0.38	0.35	0.59	0.53	0.63	0.57	0.53	0.53	0.82	0.76	0.94	0.78	0.88	0.75	1.59	1.57	1.6	1.37	1.83	1.78	1.9	1.83
250	0.59	0.51	0.41	0.4	1.05	1.04	1.22	0.95	0.84	0.63	1.44	1.44	1.63	1.36	1.68	1.58	1.68	1.71	2.18	2.09	1.94	1.89	1.97	1.91
500	0.87	0.61	0.8	0.56	1.06	0.91	1.53	1.19	1.33	1.19	1.38	1.25	1.88	1.65	1.63	1.53	1.66	1.49	2.03	1.81	1.88	1.66	1.89	1.76
1000	1.12	1.18	1.04	1.16	1.03	1.1	1.42	1.58	1.3	1.41	1.3	1.39	1.63	1.82	1.5	1.58	1.53	1.6	1.7	1.83	1.53	1.67	1.7	1.74
2500	1.31	1.29	1.15	1.18	1.13	1.13	1.59	1.6	1.44	1.44	1.42	1.43	1.76	1.75	1.63	1.68	1.62	1.59	1.84	1.87	1.63	1.65	1.78	1.73
5000	1.23	1.14	1.2	1.1	1.13	1.09	1.57	1.58	1.48	1.46	1.45	1.39	1.79	1.74	1.65	1.65	1.64	1.65	1.84	1.8	1.67	1.65	1.8	1.8
10000	1.23	1.1	1.22	1.13	1.1	1.14	1.56	1.51	1.47	1.46	1.42	1.42	1.75	1.74	1.7	1.64	1.63	1.54	1.76	1.72	1.61	1.84	1.74	1.73

## Sheet: Fig.1f
Time (min)	basal-FSK-H89					basal-Fsk					basal
0.75	-0.0038654	-0.0048282	0.00088294	0.00240696	0.00310064	0.00285692	0.0105627	-0.0008886	0.00660669	0.00672653	-0.0003318	-0.009105	-0.0025492	0.00132395	-0.0052679
1.5	0.00125832	-0.0019696	0.00141134	0.00050136	-0.0010333	-0.0023217	0.0062757	-0.0008631	0.00212864	-0.0027634	0.00423904	0.00390034	0.00510037	0.00071436	-0.0027623
2.25	-0.0012038	8.8878e-05	0.00059449	-0.0016173	0.00060148	-0.0017012	0.00769356	0.00497767	0.00910672	0.011344	-0.0028592	-0.0128955	-0.0084062	0.00128684	-0.0132455
3	0.0060389	0.00606702	0.00683214	0.0103171	0.0160347	-0.007876	0.00369242	-0.0072243	-0.0022269	-0.0049287	-0.0061447	0.00413508	0.00384952	0.00478337	-0.0030083
3.75	0.0120294	0.0087426	-0.0076021	-0.0022678	-0.0027689	0.00778079	0.0156376	0.00478485	0.00663915	0.0129011	-0.0058263	-0.0061386	-0.0037387	-0.0021401	-0.0067717
4.5	-0.0193447	-0.0206388	-0.0208546	-0.0269358	-0.0445475	0.00502878	0.0334782	0.00049954	0.0191414	0.00499901	0.0305676	0.0439254	0.10656	-0.0460873	0.128387
5.25	0.0219269	0.0485387	0.0317866	0.0379779	0.0173389	0.0166686	0.0827928	0.0352597	0.0971042	0.0966574	0.0953689	0.0994589	0.187638	-0.00714	0.2121
6	0.057803	0.0883659	0.0766294	0.107227	0.0768913	0.0753566	0.150158	0.134508	0.185588	0.184979	0.119256	0.096955	0.200106	-0.0027857	0.242017
6.75	0.129487	0.162931	0.11067	0.15822	0.132328	0.0958456	0.150515	0.161488	0.221439	0.226383	0.124311	0.0996656	0.211711	0.00668544	0.26521
7.5	0.12843	0.179503	0.123522	0.204519	0.163539	0.125134	0.168504	0.174756	0.247677	0.269509	0.16655	0.143111	0.265124	0.0561807	0.310887
8.25	0.136861	0.219441	0.145255	0.247443	0.191761	0.147402	0.197765	0.217981	0.284107	0.311147	0.17081	0.143209	0.267457	0.0567962	0.333649
9	0.182539	0.255488	0.180557	0.286847	0.232673	0.182853	0.212187	0.258878	0.305868	0.335854	0.204111	0.161898	0.298816	0.0882007	0.366486
9.75	0.187371	0.285475	0.195848	0.323342	0.24371	0.194673	0.217971	0.275739	0.311846	0.356126	0.207715	0.182993	0.297458	0.105224	0.386919
10.5	0.211843	0.336354	0.215649	0.347881	0.267031	0.230475	0.232723	0.325781	0.346905	0.38497	0.217263	0.16544	0.308712	0.0955399	0.388224
11.25	0.189986	0.296834	0.193399	0.349145	0.265516	0.230794	0.274246	0.314452	0.389941	0.422196	0.224157	0.179585	0.318982	0.10701	0.415827
12	0.230851	0.371668	0.221306	0.417881	0.301234	0.264346	0.269805	0.35134	0.406804	0.43739	0.270487	0.233805	0.375368	0.148235	0.47641
12.75	0.251604	0.405798	0.241645	0.422417	0.319799	0.289637	0.29889	0.381456	0.429353	0.468037	0.266041	0.216509	0.377537	0.149544	0.472069
13.5	0.259279	0.450597	0.254673	0.467847	0.35233	0.307349	0.283778	0.396566	0.412491	0.44583	0.297968	0.229853	0.395064	0.175452	0.484365
14.25	0.290676	0.466019	0.285367	0.512958	0.391123	0.342261	0.30345	0.427536	0.46362	0.498368	0.326867	0.256294	0.427387	0.215565	0.54792
15	0.280899	0.488011	0.288158	0.534368	0.393793	0.470001	0.259519	0.527288	0.4448	0.465446	0.312955	0.255466	0.418481	0.195792	0.541972
15.75	0.315679	0.537983	0.318374	0.576643	0.420049	0.515074	0.271799	0.557095	0.473607	0.506509	0.341208	0.271576	0.470633	0.224385	0.582297
16.5	0.420942	0.650182	0.415201	0.685927	0.534714	0.579668	0.371439	0.625181	0.543811	0.575703	0.380168	0.281731	0.465824	0.254002	0.589629
17.25	0.463375	0.698832	0.477102	0.753568	0.588102	0.674102	0.4753	0.72866	0.632163	0.680003	0.35879	0.277931	0.468653	0.232061	0.60223
18	0.596406	0.849095	0.583346	0.858113	0.729888	0.795065	0.576998	0.834868	0.75219	0.791602	0.387574	0.286732	0.460491	0.251169	0.614892
18.75	0.676158	0.934493	0.676583	0.93138	0.791609	0.865948	0.667621	0.906719	0.836693	0.881702	0.3984	0.300006	0.507986	0.271317	0.636323
19.5	0.828697	1.11861	0.814437	1.107	0.962863	0.975223	0.761193	1.02223	0.948616	0.972216	0.408502	0.300175	0.520799	0.287408	0.646542
20.25	0.912534	1.22831	0.923924	1.18403	1.03454	1.10212	0.888387	1.11819	1.06793	1.08914	0.422198	0.330153	0.53562	0.308809	0.671493
21	1.05012	1.34675	1.03737	1.32837	1.19055	1.13617	0.956005	1.17004	1.12651	1.13856	0.435627	0.32612	0.55705	0.287292	0.685785
21.75	1.07065	1.40337	1.10172	1.33817	1.23056	1.22881	1.04392	1.25481	1.2117	1.21589	0.444711	0.311148	0.539201	0.297712	0.669618
22.5	1.19691	1.45762	1.20303	1.43267	1.30814	1.29827	1.10203	1.33042	1.27757	1.30299	0.455582	0.333687	0.56209	0.306924	0.702174
23.25	1.20562	1.55809	1.24742	1.49499	1.38604	1.35541	1.2152	1.4008	1.37574	1.39194	0.509435	0.365104	0.62597	0.359055	0.775213
24	1.22117	1.55838	1.26132	1.50922	1.37688	1.46152	1.27688	1.47409	1.41061	1.41334	0.503507	0.376003	0.600755	0.354774	0.746145
24.75	1.30704	1.69297	1.32967	1.59135	1.48738	1.46596	1.33309	1.52991	1.46867	1.47582	0.485765	0.357102	0.602538	0.359969	0.746322
25.5	1.28259	1.64065	1.36317	1.59246	1.49157	1.58549	1.44043	1.62437	1.5413	1.58921	0.515556	0.365434	0.611213	0.341318	0.75018
26.25	1.31653	1.70161	1.366	1.62073	1.51739	1.65131	1.50601	1.67509	1.63603	1.63452	0.530714	0.372718	0.608742	0.370421	0.744746
27	1.32325	1.70631	1.39898	1.61689	1.52058	1.71203	1.58644	1.74672	1.70208	1.69853	0.521849	0.381599	0.632623	0.390946	0.756116
27.75	1.31719	1.67785	1.38376	1.653	1.4857	1.71904	1.61691	1.75329	1.71854	1.74026	0.528598	0.363032	0.634594	0.372932	0.720579
28.5	1.39262	1.788	1.43879	1.67627	1.55646	1.77578	1.62468	1.77391	1.74405	1.74498	0.566065	0.396069	0.665953	0.396653	0.768884
29.25	1.342	1.71246	1.41536	1.66061	1.54136	1.83696	1.74426	1.85967	1.84102	1.82943	0.569664	0.384614	0.644233	0.389186	0.761546
30	1.35703	1.77447	1.42703	1.67606	1.57051	1.89876	1.81883	1.92699	1.91161	1.87328	0.588851	0.418874	0.662213	0.399931	0.766815
30.75	1.49171	1.99215	1.51021	1.83477	1.68523	1.95208	1.84508	1.9591	1.95749	1.89906	0.6046	0.421139	0.691736	0.437754	0.789378
31.5	1.35434	1.7643	1.44625	1.73762	1.56009	1.97844	1.87189	1.9806	1.96333	1.9329	0.617175	0.430998	0.706852	0.401012	0.794384
32.25	1.4349	2.02522	1.55746	1.93618	1.73309	2.16472	2.1026	2.19083	2.14871	2.13669	0.624338	0.40697	0.698626	0.429326	0.793035
33	1.38507	1.86742	1.49385	1.7707	1.60035	2.01449	1.94661	2.0557	2.05371	2.01331	0.637298	0.419764	0.723037	0.433146	0.829328
33.75	1.64999	2.23798	1.646	2.06364	1.86417	2.09379	2.03008	2.10309	2.08764	2.03608	0.649609	0.439498	0.729146	0.45773	0.829955
34.5	1.38871	1.77173	1.48294	1.73918	1.5931	2.12392	2.06125	2.15127	2.12248	2.09951	0.646382	0.423995	0.698103	0.43587	0.7919
35.25	1.41922	1.82426	1.53295	1.78753	1.68321	2.19319	2.12221	2.20855	2.19473	2.16407	0.666009	0.444631	0.757888	0.464883	0.864151
36	1.36208	1.73059	1.51623	1.76131	1.63411	2.16277	2.05742	2.12155	2.13831	2.11676	0.676986	0.455982	0.751641	0.465514	0.854327
36.75	1.42086	1.8503	1.50389	1.74739	1.58053	2.19626	2.16596	2.21812	2.24664	2.17596	0.68252	0.44764	0.74532	0.475349	0.84627
37.5	1.39018	1.81412	1.47927	1.73286	1.54517	2.33204	2.28567	2.34432	2.38517	2.34429	0.681292	0.448097	0.739749	0.460505	0.843227
38.25	1.40078	1.87364	1.53812	1.78765	1.60932	2.28354	2.225	2.26751	2.24471	2.22335	0.698796	0.475014	0.752225	0.493021	0.838346
39	1.38704	1.87763	1.51917	1.75931	1.58619	2.41732	2.35733	2.38068	2.43689	2.38944	0.729385	0.487045	0.782575	0.499011	0.864166

## Sheet: Fig.1g
TMR-CA	SiR-CA	JF669-CA	JF646-CA	JF552-CA	JF549-CA	JF525-CA	CPY-CA
10.952	7.91405	3.89381	3.32066	6.2222	11.3632	1.26733	8.6774
9.85827	7.84289	3.96637	3.04466	7.13598	10.1013	1.25789	8.06516
11.2221	8.51005	3.61569	3.43084	7.9219	11.5168	1.32755	8.45627

## Sheet: Fig.1j
KinprolaPKC_basal	KinprolaPKC_GO6983	KinprolaPKC_PMA	KinprolaPKC_T/A_basal	KinprolaPKC_T/A_GO6983	KinprolaPKC_T/A_PMA
0.071	0.012	0.009	0.01	0.004	0.006
0.014	0.02	0.064	0.007	0.008	0.004
0.039	0.021	0.044	0.011	0.038	0.006
0.01	0.006	0.061	0.005	0.006	0.005
0.039	0.033	0.045	0.006	0.057	0.005
0.034	0.025	0.053	0.006	0.004	0.007
0.027	0.027	0.041	0.006	0.004	0.007
0.025	0.008	0.011	0.006	0.004	0.006
0.031	0.021	0.039	0.007	0.009	0.02
0.024	0.023	0.051	0.005	0.008	0.004
0.033	0.014	0.049	0.008	0.005	0.005
0.028	0.023	0.054	0.015	0.009	0.005
0.071	0.015	0.04	0.004	0.005	0.01
0.027	0.024	0.089	0.009	0.006	0.008
0.036	0.01	0.05	0.011	0.002	0.005
0.021	0.007	0.063	0.01	0.007	0.006
0.026	0.036	0.043	0.008	0.007	0.031
0.021	0.016	0.035	0.004	0.006	0.01
0.016	0.024	0.058	0.004	0.009	0.007
0.039	0.023	0.028	0.008	0.01	0.046
0.02	0.013	0.061	0.047	0.003	0.01
0.019	0.036	0.029	0.008	0.004	0.003
0.018	0.04	0.036	0.004	0.002	0.007
0.024	0.03	0.049	0.041	0.008	0.007
0.034	0.022	0.024	0.006	0.005	0.004
0.006	0.011	0.045	0.014	0.041	0.002
0.024	0.017	1.091	0.005	0.008	0.037
0.015	0.025	0.066	0.004	0.005	1.248
0.029	0.004	0.99	0.014	0.008	0.049
0.03	0.01	0.045	0.03	0.004	0.004
0.016	0.027	0.955	0.006	0.038	0.024
0.07	0.026	0.052	0.005	0.007	0.013
0.005	0.048	0.038	0.004	0.006	0.005
0.033	0.016	0.057	0.008	0.003	0.009
0.021	0.026	0.042	0.004	0.005	0.004
0.023	0.029	0.046	0.005	0.009	0.004
0.031	0.017	0.062	0.009	0.011	0.004
0.028	0.025	0.041	0.032	0.015	0.005
0.028	0.019	0.037	0.005	0.006	0.009
0.028	0.017	0.074	0.004	0.006	0.029
0.025	0.013	0.045	0.005	0.01	0.006
0.025	0.037	0.036	0.017	0.006	0.003
0.043	0.022	0.024	0.004	0.041	0.006
0.036	0.013	0.06	0.008	0.005	0.005
0.019	0.027	0.025	0.006	0.014	0.039
0.024	0.019	0.06	0.004	0.003	0.004
0.032	0.026	0.023	0.005	0.003	0.009
0.025	0.034	0.061	0.005	0.006	0.034
0.036	0.008	0.016	0.048	0.005	0.003
0.019	0.009	0.044	0.025	0.003	0.009
0.021	0.033	0.033	0.006	0.011	0.011
0.041	0.021	0.063	0.004	0.03	0.007
0.03	0.024	0.019	0.005	0.004	0.006
0.013	0.026	0.105	0.007	0.005	0.005
0.043	0.027	0.058	0.006	0.007	0.008
0.018	0.025	0.052	0.004	0.015	0.012
0.053	0.018	0.039	0.039	0.01	0.007
0.019	0.029	0.063	0.015	0.003	0.007
0.038	0.036	0.047	0.008	0.003	0.005
0.036	0.009	0.008	0.005	0.004	0.005
0.008	0.019	0.031	0.002	0.003	0.005
0.038	0.023	0.049	0.011	0.006	0.011
0.035	0.037	0.037	0.006	0.002	0.012
0.022	0.032	0.035	0.005	0.002	0.005
0.025	0.017	0.008	0.005	0.042	0.005
0.025	0.004	0.034	0.043	0.007	0.004
0.047	0.024	0.044	0.029	0.004	0.006
0.019	0.035	0.043	0.005	0.02	0.007
0.041	0.028	0.036	0.011	0.004	0.005
0.015	0.024	0.026	0.007	0.005	0.043
0.023	0.028	0.033	0.019	0.013	0.005
0.019	0.055	0.027	0.009	0.052	0.011
0.009	0.02	0.024	0.019	0.006	0.028
0.023	1.158	0.035	0.025	0.004	0.005
0.036	0.02	0.046	0.027	0.031	0.004
0.03	0.026	0.053	0.004	0.004	0.004
0.033	0.032	0.054	0.006	0.006	0.006
0.032	0.039	0.035	0.007	0.009	0.004
0.026	0.014	0.071	0.037	0.004	1.099
0.028	0.039	0.049	0.007	0.007	0.013
0.034	0.019	0.022	0.004	0.016	0.004
0.006	0.009	0.055	0.008	0.036	0.006
0.026	0.01	0.047	0.005	0.003	0.004
0.032	0.019	0.038	0.004	0.003	0.003
0.026	0.022	0.031	0.005	0.004	0.009
0.033	0.021	0.028	0.005	0.005	0.005
0.031	0.034	0.029	0.005	0.003	0.005
0.02	0.033	0.037	0.005	0.006	0.016
0.026	0.026	0.05	0.038	0.006	0.008
0.028	0.011	0.055	0.01	0.025	0.037
0.024	0.018	0.017	0.004	0.002	0.034
0.031	0.02	0.044	0.005	0.007	0.005
0.026	0.019	0.023	0.013	0.007	0.021
0.033	0.015	0.034	0.004	0.003	0.004
0.031	0.035	0.031	0.018	0.03	0.014
0.033	0.019	0.058	0.008	0.004	0.007
0.03	0.015	0.075	0.012	0.008	0.002
0.019	0.029	0.061	0.013	0.005	0.004
0.043	0.015	0.067	0.005	0.008	0.017
0.016	0.027	0.036	0.007	0.005	0.03
0.046	0.029	0.02	0.01	0.039	0.003
0.023	0.032	0.025	0.039	0.003	0.004
0.015	0.023	0.029	0.006	0.005	0.008
0.029	0.023	0.054	0.008	0.011	0.017
0.049	0.025	0.035	0.023	0.008	0.006
0.012	0.021	0.023	0.004	0.005	0.02
0.014	0.013	0.029	0.007	0.005	0.003
0.015	0.029	0.043	0.005	0.004	0.004
0.024	0.024	0.031	0.015	0.004	0.004
0.024	0.004	0.071	0.008	0.004	0.004
0.034	0.032	0.031	0.024	0.004	0.019
0.025	0.035	0.044	0.003	0.008	0.014
0.045	0.01	0.061	0.055	0.002	0.051
0.012	0.026	0.043	0.005	0.019	0.006
0.011	0.022	0.051	0.05	0.005	0.009
0.039	0.031	0.07	0.037	0.005	0.004
0.037	0.022	0.044	0.01	0.007	0.006
0.007	0.021	0.031	0.004	0.009	0.004
0.027	0.036	0.034	0.007	0.004	0.005
0.038	0.023	0.043	0.006	0.005	0.011
0.035	0.018	0.072	0.004	0.003	0.008
0.028	0.02	0.049	0.008	0.01	0.003
0.07	0.024	0.053	0.047	0.006	0.008
0.017	0.014	0.103	0.007	0.008	0.006
0.008	0.011	0.039	0.019	0.005	0.004
0.045	0.025	0.059	0.038	0.004	0.005
0.04	0.034	0.076	0.014	0.006	0.004
0.031	0.016	0.055	0.007	0.003	0.006
0.03	0.017	0.06	0.003	0.006	0.012
0.026	0.021	0.022	0.006	0.002	0.005
0.035	0.054	0.052	0.035	0.004	0.006
0.015	0.028	0.038	0.005	0.006	0.005
0.049	0.026	0.075	0.004	0.011	0.007
0.042	0.03	0.042	0.008	0.037	0.004
0.03	0.022	0.037	0.003	0.003	0.005
0.023	0.028	0.057	0.003	0.024	0.005
0.015	0.014	0.05	0.016	0.037	0.008
0.04	0.023	0.053	0.006	0.004	0.019
0.013	0.027	0.016	0.007	0.023	0.005
0.028	0.05	0.042	0.003	0.004	0.005
0.024	0.023	0.038	0.008	0.008	0.004
0.059	0.03	0.034	0.006	0.004	0.004
0.02	0.03	0.061	0.006	0.007	0.005
0.02	0.019	0.049	0.03	0.008	0.02
0.052	0.02	0.021	0.006	0.018	0.011
0.033	0.025	0.032	0.021	0.006	0.004
0.019	0.065	0.02	0.006	0.01	0.005
0.026	0.059	0.053	0.062	0.011	0.003
0.012	0.032	0.041	0.007	0.005	0.006
0.011	0.028	0.026	0.004	0.011	0.008
0.012	0.022	0.06	0.007	0.007	0.005
0.033	0.018	0.028	0.006	0.025	0.014
0.022	0.014	0.028	0.013	0.008	0.008
0.011	0.015	0.048	0.003	0.006	0.006
0.029	0.022	0.066	0.005	0.005	0.005
0.019	0.027	0.059	0.006	0.005	0.008
0.015	0.026	0.059	0.015	0.026	0.003
0.046	0.015	0.039	0.018	0.008	0.009
0.041	0.031	0.023	0.006	0.009	0.006
0.02	0.033	0.05	0.012	0.008	0.003
0.064	0.01	0.035	0.005	0.017	0.004
0.051	0.011	0.037	0.019	0.005	0.005
0.054	0.039	0.053	0.081	0.008	0.006
0.008	0.031	0.063	0.004	0.005	0.005
0.022	0.029	0.015	0.037	0.009	0.009
0.02	0.029	0.033	0.003	0.006	0.004
0.02	0.022	0.017	0.004	0.012	0.005
0.011	0.021	0.058	0.003	0.012	0.007
0.027	0.017	0.05	0.002	0.007	0.003
0.033	0.026	0.05	0.001	0.01	0.015
0.021	0.028	0.066	0.005	0.002	0.021
0.034	0.031	0.029	0.003	0.01	0.006
0.019	0.035	0.063	0.008	0.008	0.006
0.029	0.024	0.028	0.004	0.006	0.007
0.023	0.013	0.044	0.004	0.015	0.004
0.023	0.024	0.037	0.006	0.006	0.003
0.024	0.067	0.063	0.006	0.005	0.009
0.029	0.016	0.033	0.007	0.008	0.01
0.02	0.016	0.042	0.004	0.003	0.011
0.008	0.029	0.036	0.003	0.005	0.006
0.021	0.026	0.022	0.007	0.019	0.005
0.019	0.023	0.055	0.004	0.005	0.022
0.012	0.024	0.05	0.013	0.004	0.003
0.018	0.023	0.045	0.006	0.011	0.004
0.053	0.026	0.064	0.014	0.004	0.006
0.016	0.06	0.026	0.023	0.009	0.004
0.024	0.046	0.038	0.004	0.006	0.007
0.023	0.031	0.042	0.003	0.006	0.006
0.042	0.032	0.043	0.006	0.004	0.02
0.026	0.018	0.019	0.005	0.006	0.009
0.016	0.017	0.048	0.017	0.026	0.004
0.02	0.027	0.043	0.024	0.004	0.004
0.022	0.018	0.067	0.007	0.005	0.006
0.024	0.022	0.072	0.007	0.005	0.007
0.009	0.024	0.053	0.006	0.007	0.004
0.029	0.012	0.039	0.016	0.017	0.004
0.018	0.015	0.03	0.002	0.005	0.001
0.039	0.016	0.051	0.017	0.003	0.004
0.027	0.006	0.051	0.006	0.009	0.005
0.04	0.02	0.042	0.005	0.003	0.006
0.008	0.027	0.012	0.004	0.003	0.008
0.019	0.024	0.026	0.008	0.006	0.024
0.067	0.025	0.012	0.035	0.006	0.006
0.041	0.008	0.074	0.013	0.005	0.01
0.01	0.024	0.029	0.028	0.008	0.009
0.034	0.023	0.044	0.012	0.025	0.007
0.004	0.019	0.019	0.007	0.01	0.004
0.022	0.022	0.031	0.006	0.004	0.005
0.029	0.009	0.042	0.007	0.021	0.024
0.028	0.013	0.045	0.004	0.013	0.023
0.024	0.012	0.079	0.006	0.004	0.005
0.01	0.024	0.068	0.003	0.003	0.003
0.021	0.014	0.049	0.004	0.006	0.005
0.037	0.027	0.057	0.008	0.006	0.006
0.011	0.012	0.029	0.03	0.007	0.005
0.025	0.026	0.047	0.01	0.011	0.003
0.019	0.014	0.087	0.04	0.008	0.005
0.034	0.041	0.048	0.004	0.009	0.008
0.012	0.006	0.034	0.025	0.011	0.006
0.022	0.06	0.03	0.028	0.004	0.005
0.032	0.026	0.055	0.005	0.004	0.003
0.006	0.005	0.088	0.011	0.003	0.004
0.008	0.02	0.06	0.006	0.029	0.004
0.022	0.018	0.048	0.004	0.018	0.003
0.021	0.008	0.067	0.004	0.022	0.004
0.031	0.025	0.05	0.006	0.007	0.006
0.029	0.015	0.048	0.004	0.005	0.02
0.022	0.03	0.052	0.041	0.003	0.005
0.018	0.026	0.038	0.046	0.008	0.002
0.022	0.04	0.029	0.01	0.01	0.017
0.022	0.02	0.062	0.007	0.005	0.004
0.007	0.019	0.023	0.005	0.007	0.004
0.033	0.021	0.008	0.005	0.019	0.005
0.026	0.005	0.051	0.021	0.006	0.005
0.02	0.009	0.063	0.004	0.004	0.031
0.036	0.029	0.044	0.044	0.005	0.005
0.053	0.041	0.034	0.047	0.007	0.002
0.015	0.031	0.03	0.004	0.008	0.036
0.032	0.019	0.045	0.006	0.015	0.004
0.03	0.014	0.06	0.006	0.032	0.01
0.026	0.052	0.01	0.003	0.005	0.005
0.031	0.028	0.039	0.006	0.005	0.01
0.035	0.032	0.046	0.01	0.008	0.003
0.064	0.036	0.034	0.004	0.009	0.043
0.027	0.043	0.033	0.005	0.006	0.031
0.024	0.021	0.041	0.004	0.014	0.007
0.015	0.037	0.024	0.005	0.005	0.006
0.028	0.03	0.056	0.005	0.004	0.004
0.03	0.024	0.03	0.009	0.005	0.001
0.033	0.036	0.034	0.006	0.004	0.005
0.023	0.027	0.044	0.003	0.039	0.01
0.021	0.014	0.047	0.005	0.015	0.004
0.029	0.019	0.036	0.006	0.027	0.004
0.043	0.027	0.05	0.006	0.002	0.012
0.022	0.029	0.047	0.009	0.006	0.004
0.021	0.023	0.051	0.005	0.022	0.005
0.054	0.006	0.017	0.005	0.004	0.004
0.01	0.015	0.032	0.007	0.005	0.006
0.009	0.021	0.035	0.005	0.003	0.004
0.027	0.008	0.033	0.006	0.005	0.008
0.026	0.017	0.038	0.003	0.034	0.009
0.027	0.03	0.05	0.006	0.007	0.015
0.026	0.039	0.049	0.005	0.003	0.066
0.032	0.019	0.038	0.017	0.01	0.006
0.019	0.052	0.038	0.006	0.008	0.044
0.045	0.012	0.022	0.004	0.008	0.004
0.039	0.024	0.008	0.012	0.01	0.015
0.038	0.024	0.015	0.005	0.003	0.042
0.037	0.012	0.038	0.002	0.01	0.022
0.011	0.038	0.044	0.042	0.003	0.005
0.029	0.05	0.039	0.013	0.005	0.007
0.028	0.025	0.056	0.013	0.004	0.012
0.025	0.034	0.034	0.003	0.004	0.005
0.022	0.005	0.039	0.007	0.006	0.004
0.04	0.023	0.047	0.005	0.005	0.004
0.057	0.025	0.044	0.004	0.005	0.005
0.02	0.018	0.04	0.004	0.012	0.004
0.036	0.033	0.032	0.003	0.008	0.015
0.033	0.035	0.06	0.003	0.005	0.023
0.035	0.018	0.051	0.007	0.038	0.007
0.065	0.046	0.038	0.034	0.018	0.004
0.038	0.013	0.049	0.006	0.004	0.046
0.032	0.017	0.048	0.004	0.062	0.009
0.011	0.03	0.035	0.009	0.017	0.029
0.021	0.014	0.058	0.03	0.005	0.005
0.046	0.018	0.034	0.017	0.062	0.004
0.023	0.018	0.044	0.006	0.003	0.006
0.007	0.029	0.042	0.004	0.004	0.013
0.029	0.023	0.078	0.004	0.008	0.008
0.03	0.009	0.049	0.008	0.004	0.006
0.021	0.028	0.046	0.007	0.018	0.006
0.036	0.024	0.041	0.004	0.026	0.004
0.04	0.017	0.045	0.034	0.003	0.007
0.015	0.041	0.041	0.003	0.007	0.026
0.015	0.012	0.042	0.004	0.005	0.005
0.02	0.016	0.031	0.005	0.008	0.004
0.032	0.018	0.038	0.004	0.005	0.006
0.022	0.016	0.049	0.004	0.006	0.019
0.03	0.029	0.038	0.032	0.006	0.004
0.021	0.028	0.051	0.005	0.009	0.032
0.023	0.05	0.031	0.008	0.013	0.007
0.024	0.036	0.046	0.002	0.009	0.006
0.03	0.017	0.058	0.005	0.022	0.005
0.02	0.022	0.016	0.006	0.008	0.008
0.015	0.014	0.034	0.006	0.002	0.046
0.011	0.01	0.056	0.003	0.006	0.003
0.031	0.02	0.044	0.01	0.006	0.007
0.04	0.025	0.017	0.003	0.005	0.007
0.037	0.016	0.053	0.005	0.003	0.007
0.024	0.019	0.034	0.005	0.005	0.007
0.027	0.025	0.009	0.007	0.004	0.005
0.028	0.025	0.052	0.006	0.004	0.023
0.027	0.011	0.036	0.018	0.005	0.004
0.019	0.027	0.049	0.004	0.008	0.002
0.04	0.027	0.036	0.013	0.029	0.004
0.01	0.038	0.043	0.006	0.003	0.008
0.019	0.007	0.061	0.029	0.003	0.003
0.017	0.032	0.058	0.006	0.005	0.004
0.019	0.016	0.037	0.008	0.006	0.006
0.028	0.036	0.041	0.002	0.005	0.005
0.026	0.032	0.037	0.009	0.009	0.003
0.028	0.029	0.033	0.005	0.004	0.008
0.022	0.03	0.054	0.007	0.004	0.004
0.032	0.026	0.063	0.008	0.005	0.006
0.009	0.036	0.046	0.007	0.003	0.003
0.033	0.028	0.037	0.007	0.007	0.018
0.029	0.021	0.037	0.009	0.006	0.005
0.052	0.063	0.027	0.004	0.004	0.005
0.022	0.024	0.031	0.006	0.007	0.006
0.026	0.019	0.058	0.005	0.017	0.009
0.023	0.018	0.015	0.004	0.003	0.005
0.031	0.022	0.055	0.008	0.005	0.01
0.016	0.015	0.055	0.022	0.022	0.004
0.035	0.024	0.047	0.006	0.004	0.039
0.026	0.02	0.04	0.003	0.042	0.002
0.022	0.023	0.037	0.013	0.019	0.004
0.029	0.02	0.037	0.009	0.007	0.004
0.039	0.028	0.044	0.004	0.019	0.007
0.034	0.027	0.044	0.005	0.007	0.004
0.021	0.024	0.039	0.004	0.007	0.007
0.01	0.018	0.042	0.007	0.005	0.005
0.013	0.004	0.071	0.005	0.002	0.038
0.018	0.028	0.051	0.007	0.007	0.017
0.02	0.009	0.029	0.012	0.004	0.005
0.026	0.022	0.035	0.004	0.016	0.008
0.027	0.017	0.024	0.003	0.005	0.004
0.008	0.01	0.059	0.004	0.034	0.001
0.025	0.048	0.043	0.041	0.006	0.005
0.023	0.018	0.121	0.006	0.005	0.004
0.029	0.023	0.039	0.004	0.004	0.004
0.033	0.024	0.017	0.006	0.006	0.004
0.01	0.017	0.045	0.004	0.003	0.003
0.066	0.025	0.043	0.004	0.033	0.025
0.038	0.028	0.046	0.019	0.006	0.003
0.026	0.02	0.03	0.005	0.003	0.006
0.047	0.011	0.061	0.014	0.006	0.004
0.034	0.028	0.01	0.005	0.017	0.003
0.027	0.032	0.021	0.004	0.007	0.008
0.036	0.017	0.041	0.006	0.004	0.037
0.03	0.011	0.044	0.012	0.004	0.008
0.013	0.006	0.039	0.006	0.005	0.004
0.019	0.026	0.059	0.004	0.006	0.019
0.031	0.006	0.034	0.005	0.002	0.004
0.023	0.01	0.053	0.004	0.009	0.002
0.032	0.038	0.014	0.004	0.01	0.008
0.036	0.012	0.045	0.044	0.005	0.005
0.023	0.015	0.059	0.004	0.004	0.006
0.029	0.024	0.042	0.007	0.004	0.015
0.015	0.01	0.04	0.008	0.005	0.003
0.027	0.016	0.017	0.017	0.048	0.002
0.026	0.029	0.031	0.006	0.004	0.041
0.025	0.041	0.028	0.002	0.006	0.019
0.005	0.015	0.034	0.004	0.006	0.011
0.048	0.035	0.09	0.003	0.004	0.006
0.026	0.021	0.025	0.003	0.006	0.01
0.018	0.02	0.045	0.006	0.006	0.006
0.017	0.014	0.052	0.007	0.008	0.005
0.045	0.027	0.053	0.02	0.003	0.004
0.025	0.032	0.016	0.002	0.003	0.014
0.033	0.02	0.028	0.007	0.006	0.005
0.031	0.019	0.04	0.005	0.004	0.002
0.015	0.019	0.064	0.03	0.006	0.004
0.025	0.044	0.022	0.005	0.01	0.004
0.007	0.013	0.02	0.016	0.041	0.003
0.02	0.018	0.066	0.006	0.005	0.004
0.035	0.021	0.044	0.038	0.008	0.01
0.018	0.029	0.057	0.006	0.005	0.007
0.057	0.02	0.068	0.006	0.006	0.003
0.057	0.025	0.039	0.038	0.003	0.005
0.023	0.009	0.045	0.007	0.006	0.011
0.025	0.024	0.024	0.004	0.033	0.043
0.027	0.02	0.049	0.004	0.003	0.004
0.022	0.038	0.028	0.002	0.007	0.011
0.027	0.043	0.057	0.006	0.004	0.008
0.025	0.024	0.036	0.007	0.036	0.005
0.016	0.029	0.035	0.006	0.005	0.003
0.043	0.009	0.038	0.007	0.01	0.01
0.033	0.007	0.029	0.004	0.008	0.012
0.034	0.016	0.03	0.012	0.006	0.003
0.031	0.023	0.033	0.005	0.056	0.003
0.024	0.012	0.078	0.009	0.016	0.005
0.012	0.013	0.048	0.018	0.003	0.002
0.005	0.017	0.032	0.005	0.018	0.015
0.05	0.023	0.027	0.007	0.004	1.268
0.031	0.033	0.034	0.018	0.006	0.004
0.026	0.026	0.058	0.006	0.002	0.004
0.031	0.026	0.054	0.006	0.006	0.005
0.035	0.023	0.033	0.004	0.016	0.028
0.018	0.019	0.016	0.004	0.006	0.005
0.038	0.019	0.038	0.007	0.017	0.009
0.071	0.02	0.016	0.016	0.004	0.003
0.031	0.027	0.048	0.007	0.004	0.024
0.056	0.024	0.033	0.006	0.005	0.005
0.03	0.025	0.042	0.005	0.005	0.007
0.036	0.027	0.031	0.004	0.008	0.002
0.021	0.049	0.034	0.009	0.004	0.006
0.025	0.007	0.043	0.005	0.047	0.003
0.034	0.024	0.049	0.005	0.01	0.005
0.027	0.012	0.056	0.005	0.004	0.004
0.049	0.038	0.036	0.007	0.002	0.005
0.005	0.029	0.009	0.006	0.003	0.008
0.022	0.032	0.037	0.003	0.003	0.061
0.015	0.049	0.061	0.003	0.007	0.005
0.022	0.035	0.075	0.005	0.003	0.002
0.059	0.056	0.025	0.01	0.006	0.006
0.084	0.017	0.035	0.013	0.006	0.006
0.049	0.016	0.046	0.006	0.008	0.008
0.019	0.023	0.054	0.012	0.03	0.019
0.02	0.028	0.019	0.006	0.011	0.006
0.028	0.028	0.026	0.006	0.011	0.004
0.008	0.014	0.053	0.005	0.004	0.002
0.024	0.053	0.027	0.004	0.002	0.004
0.018	0.042	0.062	0.006	0.01	0.052
0.04	0.029	0.027	0.008	0.002	0.005
0.008	0.014	0.054	0.007	0.009	0.002
0.04	0.021	0.019	0.005	0.008	0.03
0.038	0.029	0.056	0.008	0.008	0.008
0.012	0.034	0.08	0.003	0.004	0.012
0.043	0.02	0.014	0.002	0.004	0.003
0.024	0.009	0.059	0.005	0.003	0.006
0.017	0.006	0.037	0.005	0.004	0.006
0.058	0.018	0.033	0.011	0.003	0.004
0.038	0.019	0.036	0.003	0.019	0.004
0.031	0.011	0.065	0.005	0.029	0.006
0.033	0.073	0.05	0.001	0.005	0.018
0.018	0.016	0.018	0.004	0.003	0.005
0.006	0.035	0.047	0.004	0.003	0.004
0.011	0.032	0.03	0.045	0.006	0.004
0.019	0.021	0.035	0.018	0.006	0.003
0.008	0.022	0.011	0.011	0.006	0.006
0.024	0.025	0.057	0.005	0.006	0.005
0.031	0.006	0.034	0.017	0.005	0.004
0.033	0.023	0.024	0.028	0.003	0.004
0.028	0.022	0.039	0.003	0.004	0.003
0.035	0.032	0.048	0.003	0.007	0.005
0.021	0.019	0.035	0.005	0.006	0.004
0.029	0.009	0.026	0.009	0.005	0.025
0.015	0.031	0.063	0.005	0.006	0.005
0.023	0.012	0.033	0.008	0.005	0.012
0.026	0.015	0.051	0.006	0.026	0.004
0.008	0.023	0.067	0.007	0.004	0.004
0.032	0.015	0.069	0.009	0.006	0.001
0.019	0.033	0.04	0.008	0.005	0.004
0.008	0.026	0.018	0.01	0.003	0.003
0.018	0.021	0.048	0.066	0.004	0.011
0.019	0.018	0.027	0.006	0.004	0.006
0.024	0.008	0.027	0.006	0.005	0.006
0.028	0.027	0.045	0.005	0.003	0.006
0.006	0.025	0.063	0.005	0.005	0.005
0.029	0.02	0.028	0.006	0.028	0.009
0.031	0.028	0.029	0.06	0.005	0.007
0.054	0.024	0.021	0.006	0.005	0.004
0.058	0.027	0.052	0.039	0.006	0.007
0.029	0.008	0.044	0.004	0.007	0.008
0.026	0.022	0.022	0.005	0.006	0.008
0.009	0.024	0.075	0.003	0.003	0.008
0.015	0.016	0.026	0.005	0.006	0.004
0.029	0.027	0.04	0.004	0.005	0.005
0.007	0.02	0.05	0.003	0.029	0.006
0.037	0.033	0.032	0.006	0.003	0.005
0.017	0.015	0.036	0.004	0.018	0.005
0.031	0.015	0.025	0.004	0.013	0.007
0.016	0.036	0.103	0.008	0.003	0.019
0.043	0.034	0.047	0.004	0.005	0.014
0.041	0.015	0.054	0.006	0.006	0.004
0.015	0.02	0.08	0.01	0.006	0.021
0.033	0.028	0.018	0.006	0.004	0.038
0.032	0.021	0.015	0.039	0.005	0.005
0.024	0.021	0.068	0.005	0.004	0.005
0.015	0.027	0.01	0.007	0.006	0.005
0.043	0.022	0.058	0.071	0.011	0.005
0.019	0.049	0.063	0.005	0.027	0.005
0.022	0.025	0.014	0.009	0.004	0.006
0.013	0.025	0.056	0.007	0.007	0.003
0.013	0.028	0.008	0.057	0.057	0.004
0.021	0.017	0.036	0.004	0.002	0.004
0.064	0.028	0.037	0.004	0.004	0.023
0.004	0.048	0.072	0.004	0.01	0.002
0.027	0.036	0.018	0.052	0.002	0.008
0.035	0.025	0.05	0.003	0.02	0.006
0.03	0.022	0.048	0.012	0.006	0.015
0.055	0.036	0.045	0.004	0.005	0.006
0.028	0.016	0.054	0.005	0.003	0.002
0.014	0.04	0.024	0.003	0.005	0.007
0.028	0.017	0.057	0.003	0.006	0.004
0.009	0.062	0.03	0.005	0.02	0.008
0.019	0.02	0.051	0.04	0.004	0.007
0.007	0.01	0.033	0.004	0.005	0.007
0.011	0.035	0.044	0.004	0.003	0.031
0.022	0.019	0.054	0.007	0.003	0.004
0.027	0.007	0.022	0.007	0.007	0.006
0.032	0.03	0.02	0.003	0.013	0.005
0.039	0.008	0.054	0.01	0.004	0.033
0.015	0.017	0.072	0.018	0.008	0.009
0.026	0.025	0.043	0.019	0.004	0.006
0.028	0.035	0.044	0.005	0.048	0.006
0.04	0.014	0.045	0.004	0.005	0.006
0.042	0.038	0.031	0.008	0.003	0.008
0.02	0.021	0.026	0.006	0.014	0.005
0.026	0.02	0.043	0.004	0.029	0.003
0.032	0.028	0.021	0.035	0.005	0.005
0.007	0.01	0.045	0.008	0.004	0.008
0.024	0.01	0.065	0.007	0.006	0.004
0.029	0.015	0.025	0.005	0.011	0.004
0.022	0.025	0.049	0.008	0.004	0.002
0.028	0.018	0.072	0.003	0.014	0.002
0.036	0.024	0.071	0.006	0.004	0.006
0.012	0.044	0.036	0.005	0.006	0.011
0.03	0.028	0.037	0.003	0.004	0.008
0.038	0.033	0.057	0.007	0.004	0.016
0.039	0.007	0.032	0.005	0.006	0.005
0.035	0.005	0.049	0.023	0.004	0.006
0.025	0.027	0.053	0.003	0.005	0.005
0.023	0.018	0.041	0.006	0.004	0.005
0.03	0.028	0.038	0.006	0.004	0.005
0.024	0.024	0.05	0.006	0.004	0.003
0.013	0.011	0.064	0.009	0.006	0.005
0.012	0.024	0.046	0.005	0.036	0.005
0.03	0.023	0.032	0.002	0.006	0.005
0.036	0.022	0.054	0.003	0.004	0.006
0.037	0.02	0.045	0.004	0.005	0.009
0.051	0.034	0.074	0.004	0.011	0.002
0.018	0.027	0.018	0.004	0.005	0.005
0.03	0.043	0.022	0.014	0.008	0.006
0.026	0.024	0.01	0.008	0.006	0.002
0.028	0.005	0.016	0.002	0.004	0.023
0.023	0.016	0.029	0.006	0.016	0.008
0.006	0.026	0.01	0.004	0.025	0.003
0.042	0.023	0.041	0.003	0.004	0.011
0.03	0.019	0.041	0.006	0.005	0.002
0.006	0.03	0.056	0.006	0.003	0.009
0.021	0.034	0.054	0.005	0.01	0.005
0.014	0.011	0.049	0.013	0.006	0.005
0.055	0.063	0.038	0.019	0.009	0.004
0.018	0.018	0.054	0.007	0.006	0.004
0.035	0.021	0.064	0.013	0.006	0.009
0.028	0.013	0.037	0.011	0.004	0.006
0.042	0.025	0.026	0.006	0.005	0.004
0.005	0.019	0.026	0.007	0.007	0.006
0.029	0.027	0.063	0.004	0.004	0.002
0.006	0.021	0.035	0.008	0.005	0.003
0.043	0.033	0.031	0.002	0.006	0.004
0.022	0.02	0.028	0.008	0.004	0.011
0.03	0.018	0.022	0.005	0.007	0.005
0.004	0.024	0.028	0.005	0.009	0.003
0.03	0.024	0.046	0.008	0.007	0.003
0.076	0.039	0.041	0.006	0.004	0.005
0.03	0.033	0.017	0.016	0.002	0.008
0.049	0.022	0.044	0.005	0.007	0.003
0.017	0.034	0.038	0.004	0.005	0.063
0.026	0.022	0.038	0.003	0.005	0.005
0.017	0.018	0.056	0.007	0.004	0.012
0.019	0.021	0.047	0.005	0.003	0.01
0.013	0.02	0.03	0.005	0.006	0.004
0.022	0.006	0.03	0.011	0.003	0.024
0.036	0.007	0.036	0.011	0.028	0.004
0.035	0.029	0.039	0.013	0.003	0.005
0.026	0.014	0.051	0.005	0.005	0.006
0.032	0.015	0.076	0.005	0.04	0.005
0.052	0.013	0.069	0.003	0.007	0.004
0.018	0.029	0.056	0.044	0.006	0.005
0.022	0.033	0.035	0.006	0.005	0.002
0.044	0.023	0.026	0.009	0.01	0.009
0.027	0.05	0.072	0.002	0.005	0.008
0.026	0.019	0.066	0.015	0.013	0.005
0.055	0.03	0.038	0.048	0.006	0.006
0.029	0.039	0.03	0.046	0.005	0.007
0.009	0.013	0.038	0.004	0.012	0.002
0.039	0.005	0.033	0.007	0.005	0.003
0.047	0.011	0.027	0.014	0.004	0.02
0.052	0.017	0.065	0.007	0.005	0.005
0.022	0.019	0.022	0.004	0.004	0.008
0.037	0.035	0.021	0.003	0.005	0.005
0.018	0.03	0.029	0.005	0.003	0.004
0.033	0.021	0.036	0.008	0.004	0.009
0.024	0.017	0.059	0.004	0.005	0.002
0.038	0.012	0.042	0.011	0.005	0.003
0.061	0.024	0.033	0.014	0.004	0.004
0.024	0.03	0.035	0.007	0.013	0.005
0.007	0.025	0.034	0.007	0.007	0.015
0.027	0.025	0.039	0.003	0.004	0.003
0.036	0.015	0.04	0.003	0.011	0.003
0.011	0.018	0.071	0.003	0.006	0.008
0.019	0.038	0.049	0.007	0.012	0.011
0.034	0.005	0.038	0.003	0.005	0.003
0.018	0.03	0.07	0.012	0.007	0.008
0.033	0.021	0.046	0.004	0.003	0.004
0.008	0.013	0.036	0.02	0.003	0.019
0.032	0.019	0.038	0.012	0.005	0.007
0.024	0.031	0.04	0.006	0.011	0.005
0.006	0.02	0.039	0.005	0.006	0.004
0.033	0.02	0.029	0.003	0.006	0.005
0.023	0.008	0.056	0.005	0.004	0.005
0.01	0.021	0.058	0.005	0.014	0.006
0.043	0.006	0.013	0.014	0.006	0.005
0.017	0.041	0.034	0.004	0.004	0.005
0.027	0.023	0.079	0.004	0.004	0.068
0.005	0.013	0.04	0.005	0.018	0.004
0.018	0.024	0.055	0.008	0.011	0.005
0.025	0.007	0.055	0.005	0.018	0.008
0.007	0.018	0.054	0.003	0.062	0.035
0.012	0.006	0.031	0.004	0.005	0.003
0.025	0.022	0.043	0.01	0.004	0.005
0.033	0.007	0.044	0.004	0.022	0.007
0.031	0.021	0.032	0.007	0.004	0.005
0.013	0.027	0.06	0.004	0.039	0.008
0.025	0.018	0.037	0.031	0.005	0.007
0.045	0.024	0.037	0.007	0.012	0.003
0.017	0.049	0.03	0.024	0.004	0.004
0.03	0.021	0.023	0.003	0.004	0.011
0.022	0.01	0.041	0.006	0.006	0.008
0.027	0.045	0.045	0.003	0.006	0.005
0.022	0.03	0.041	0.005	0.005	0.004
0.02	0.013	0.051	0.004	0.005	0.006
0.036	0.008	0.035	0.006	0.003	0.025
0.023	0.021	0.055	0.009	0.004	0.006
0.013	0.038	0.031	0.007	0.002	0.005
0.025	0.037	0.041	0.004	0.005	0.008
0.073	0.035	0.059	0.005	0.006	0.008
0.041	0.025	0.055	0.005	0.006	0.008
0.026	0.045	0.043	0.004	0.004	0.003
0.035	0.016	0.033	0.006	0.003	0.005
0.026	0.015	0.109	0.008	0.005	0.004
0.03	0.013	0.03	0.004	0.005	0.027
0.028	0.018	0.049	0.002	0.005	0.006
0.017	0.008	0.039	0.038	0.005	0.045
0.038	0.049	0.026	0.009	0.006	0.025
0.009	0.034	0.049	0.003	0.004	0.005
0.021	0.022	0.063	0.005	0.012	0.004
0.041	0.024	0.054	0.004	0.007	0.005
0.026	0.038	0.024	0.005	0.006	0.006
0.051	0.027	0.061	0.007	0.003	0.006
0.02	0.023	0.035	0.052	0.004	0.006
0.027	0.021	0.04	0.011	0.005	0.003
0.023	0.034	0.034	0.035	0.007	0.006
0.024	0.02	0.021	0.037	0.016	0.005
0.079	0.032	0.051	0.019	0.004	0.006
0.018	0.015	0.012	0.005	0.008	0.028
0.044	0.031	0.044	0.01	0.009	0.005
0.035	0.02	0.063	0.005	0.005	0.004
0.025	0.021	0.067	0.006	0.006	0.049
0.027	0.02	0.047	0.003	0.005	0.007
0.025	0.024	0.038	0.005	0.004	0.003
0.021	0.013	0.036	0.005	0.003	0.005
0.035	0.024	0.032	0.004	0.005	0.014
0.043	0.061	0.039	0.003	0.003	0.006
0.027	0.024	0.022	0.004	0.002	0.005
0.054	0.02	0.031	0.005	0.004	0.007
0.009	0.026	0.046	0.005	0.005	0.008
0.05	0.029	0.02	0.007	0.021	0.021
0.027	0.023	0.057	0.033	0.009	0.003
0.006	0.042	0.042	0.009	0.006	0.022
0.042	0.014	0.021	0.009	0.005	0.013
0.04	0.008	0.053	0.004	0.005	0.009
0.025	0.02	0.038	0.004	0.006	0.047
0.021	0.023	0.04	0.005	0.006	0.004
0.031	0.011	0.043	0.004	0.002	0.004
0.019	0.048	0.054	0.005	0.006	0.008
0.03	0.018	0.052	0.005	0.012	0.044
0.025	0.022	0.052	0.006	0.032	0.024
0.018	0.02	0.042	0.005	0.004	0.004
0.032	0.02	0.05	0.004	0.003	0.004
0.027	0.019	0.04	0.003	0.005	0.005
0.028	0.026	0.053	0.003	0.025	0.003
0.018	0.022	0.044	0.009	0.009	0.003
0.025	0.021	0.044	0.005	0.013	0.006
0.037	0.017	0.023	0.007	0.003	0.003
0.023	0.023	0.051	0.007	0.005	0.004
0.036	0.006	0.042	0.005	0.008	0.033
0.03	0.029	0.007	0.002	0.002	0.007
0.051	0.025	0.058	0.009	0.004	0.016
0.023	0.016	0.032	0.003	0.009	0.005
0.037	0.027	0.029	0.009	0.003	0.004
0.016	0.024	0.039	0.004	0.009	0.007
0.033	0.027	0.026	0.024	0.029	0.006
0.032	0.032	0.045	0.005	0.005	0.018
0.039	0.027	0.036	0.004	0.004	0.003
0.05	0.02	0.037	0.01	0.006	0.002
0.022	0.022	0.042	0.005	0.005	0.049
0.028	0.076	0.032	0.013	0.005	0.009
0.059	0.024	0.021	0.031	0.004	0.004
0.011	0.021	0.053	0.003	0.005	0.007
0.013	0.022	0.045	0.007	0.005	0.002
0.007	0.016	0.039	0.006	0.013	0.005
0.038	0.011	0.035	0.003	0.003	0.004
0.04	0.033	0.061	0.003	0.004	0.003
0.01	0.018	0.029	0.006	0.006	0.004
0.012	0.033	0.033	0.018	0.007	0.023
0.027	0.016	0.048	0.003	0.014	0.004
0.048	0.054	0.021	0.016	0.007	0.012
0.03	0.027	0.035	0.06	0.007	0.006
0.009	0.011	0.02	0.003	0.003	0.006
0.041	0.031	0.037	0.005	0.009	0.005
0.018	0.025	0.036	0.008	0.004	0.004
0.031	0.026	0.057	0.006	0.005	0.004
0.032	0.006	0.05	0.009	0.005	0.004
0.04	0.032	0.051	0.004	0.006	0.002
0.027	0.01	0.039	0.004	0.005	0.005
0.016	0.031	0.031	0.006	0.017	0.004
0.025	0.016	0.023	0.026	0.005	0.004
0.035	0.024	0.057	0.006	0.005	0.012
0.039	0.018	0.031	0.006	0.005	0.003
0.044	0.03	0.053	0.004	0.008	0.003
0.009	0.018	0.039	0.006	0.006	0.008
0.019	0.017	0.045	0.005	0.01	0.012
0.026	0.021	0.044	0.003	0.004	0.007
0.014	0.034	0.016	0.005	0.052	0.002
0.036	0.03	0.025	0.008	0.004	0.002
0.025	0.029	0.093	0.004	0.004	0.004
0.032	0.026	0.037	0.011	0.004	0.003
0.049	0.031	0.049	0.004	0.002	0.005
0.013	0.018	0.044	0.006	0.019	0.005
0.027	0.023	0.05	0.006	0.005	0.031
0.008	0.021	0.04	0.005	0.005	0.005
0.023	0.014	0.073	0.005	0.037	0.007
0.021	0.041	0.036	0.005	0.021	0.007
0.021	0.003	0.033	0.016	0.006	0.027
0.022	0.008	0.054	0.006	0.046	0.004
0.032	0.017	0.039	0.005	0.002	0.01
0.028	0.027	0.027	0.005	0.004	0.004
0.007	0.017	0.069	0.007	0.006	0.005
0.034	0.023	0.032	0.005	0.005	0.008
0.033	0.017	0.049	0.011	0.011	0.006
0.025	0.023	0.074	0.009	0.008	0.018
0.048	0.005	0.044	0.004	0.02	0.019
0.011	0.023	0.051	0.004	0.005	0.011
0.026	0.036	0.03	0.004	0.005	0.004
0.007	0.02	0.038	0.011	0.003	0.006
0.025	0.042	0.057	0.006	0.004	0.057
0.025	0.008	0.046	0.004	0.003	0.008
0.026	0.02	0.034	0.004	0.006	0.012
0.034	0.036	0.024	0.014	0.004	0.005
0.02	0.003	0.044	0.01	0.004	0.004
0.026	0.011	0.015	0.005	0.008	0.009
0.022	0.02	0.034	0.004	0.005	0.017
0.039	0.018	0.033	0.008	0.007	0.003
0.049	0.028	0.025	0.037	0.005	0.008
0.018	0.016	0.044	0.026	0.005	0.004
0.02	0.023	0.027	0.003	0.006	0.031
0.02	0.012	0.055	0.006	0.005	0.014
0.015	0.03	0.033	0.006	0.007	0.011
0.029	0.024	0.059	0.007	0.004	0.004
0.047	0.034	0.05	0.003	0.005	0.009
0.028	0.025	0.037	0.007	0.005	0.005
0.019	0.039	0.041	0.003	0.009	0.006
0.013	0.025	0.036	0.016	0.006	0.007
0.02	0.043	0.041	0.004	0.006	0.02
0.022	0.023	0.061	0.006	0.002	0.003
0.041	0.006	0.057	0.004	0.004	0.008
0.039	0.037	0.035	0.003	0.038	0.009
0.058	0.033	0.033	0.005	0.005	0.005
0.027	0.015	0.051	0.003	0.008	0.005
0.021	0.006	0.024	0.008	0.004	0.005
0.029	0.023	0.065	0.005	0.007	0.015
0.027	0.017	0.03	0.016	0.011	0.005
0.027	0.027	0.044	0.004	0.003	0.009
0.041	0.021	0.019	0.003	0.006	0.026
0.026	0.019	0.049	0.003	0.04	0.003
0.01	0.044	0.048	0.005	0.005	0.005
0.005	0.038	0.047	0.008	0.026	0.004
0.018	0.021	0.047	0.007	0.006	0.007
0.027	0.03	0.051	0.005	0.033	0.003
0.032	0.009	0.042	0.006	0.004	0.045
0.027	0.021	0.046	0.005	0.047	0.028
0.039	0.062	0.039	0.003	0.007	0.007
0.006	0.023	0.022	0.008	0.003	0.006
0.035	0.027	0.043	0.006	0.007	0.003
0.04	0.03	0.023	0.007	0.009	0.002
0.032	0.04	0.051	0.006	0.004	0.004
0.022	0.021	0.031	0.005	0.004	0.004
0.036	0.016	0.051	0.004	0.003	0.004
0.027	0.039	0.054	0.006	0.002	0.001
0.032	0.017	0.026	0.004	0.005	0.009
0.032	0.021	0.035	0.003	0.005	0.019
0.018	0.023	0.044	0.005	0.004	0.007
0.015	0.015	0.042	0.002	0.006	0.012
0.036	0.024	0.023	0.011	0.006	0.007
0.005	0.02	0.042	0.032	0.008	0.005
0.025	0.01	0.046	0.052	0.05	0.043
0.026	0.017	0.042	0.006	0.005	0.011
0.027	0.014	0.065	0.006	0.007	0.004
0.027	0.019	0.041	0.005	0.026	0.004
0.025	0.017	0.029	0.014	0.004	0.005
0.025	0.017	0.014	0.002	0.005	0.005
0.027	0.035	0.058	0.018	0.007	0.003
0.018	0.014	0.02	0.006	0.007	0.003
0.025	0.01	0.064	0.004	0.011	0.007
0.033	0.039	0.055	0.006	0.008	0.006
0.025	0.025	0.049	0.003	0.003	0.005
0.033	0.021	0.048	0.011	0.007	0.009
0.028	0.053	0.038	0.004	0.004	0.005
0.012	0.007	0.054	0.004	0.01	0.026
0.026	0.027	0.025	0.005	0.006	0.005
0.034	0.018	0.044	0.006	0.005	0.004
0.023	0.028	0.053	0.004	0.031	0.004
0.034	0.019	0.027	0.006	0.017	0.006
0.034	0.021	0.017	0.004	0.008	0.025
0.06	0.022	0.015	0.007	0.002	0.003
0.03	0.033	0.042	0.003	0.043	0.004
0.026	0.039	0.043	0.005	0.004	0.022
0.044	0.038	0.039	0.035	0.007	0.016
0.046	0.044	0.084	0.006	0.004	0.001
0.027	0.023	0.041	0.012	0.025	0.01
0.024	0.012	0.019	0.009	0.004	0.008
0.007	0.027	0.043	0.006	0.007	0.007
0.006	0.039	0.108	0.007	0.004	0.004
0.015	0.018	0.022	0.016	0.004	0.004
0.043	0.017	0.039	0.005	0.005	0.006
0.01	0.046	0.017	0.007	0.004	0.007
0.03	0.025	0.044	0.006	0.005	0.004
0.029	0.017	0.018	0.009	0.005	0.004
0.038	0.008	0.062	0.004	0.007	0.003
0.025	0.036	0.029	0.013	0.013	0.004
0.018	0.03	0.032	0.003	0.003	0.003
0.005	0.024	0.051	0.008	0.002	0.026
0.034	0.016	0.104	0.012	0.004	0.004
0.034	0.009	0.037	0.021	0.004	0.001
0.024	0.029	0.052	0.006	0.005	0.004
0.041	0.011	0.036	0.005	0.005	0.006
0.021	0.03	0.019	0.005	0.005	0.096
0.032	0.023	0.03	0.032	0.005	0.01
0.036	0.026	0.056	0.007	0.005	0.02
0.024	0.018	0.026	0.011	0.033	0.004
0.015	0.022	0.035	0.004	0.002	0.011
0.056	0.024	0.032	0.005	0.01	0.002
0.032	0.005	0.063	0.005	0.015	0.004
0.008	0.018	0.05	0.005	0.005	0.005
0.038	0.043	0.062	0.005	0.003	0.004
0.031	0.019	0.036	0.002	0.004	0.023
0.024	0.035	0.019	0.007	0.005	0.006
0.034	0.015	0.038	0.005	0.004	0.005
0.014	0.04	0.035	0.006	0.008	0.007
0.008	0.014	0.028	0.008	0.007	0.004
0.03	0.022	0.081	0.013	0.022	0.031
0.024	0.018	0.015	0.022	0.006	0.029
0.032	0.013	0.048	0.005	0.009	0.009
0.034	0.03	0.037	0.005	0.008	0.008
0.024	0.015	0.034	0.004	0.002	0.033
0.005	0.028	0.048	0.005	0.013	0.006
0.027	0.04	0.036	0.003	0.004	0.002
0.029	0.018	0.056	0.006	0.047	0.003
0.023	0.014	0.038	0.011	0.004	0.006
0.018	0.017	0.08	0.005	0.004	0.003
0.028	0.027	0.045	0.004	0.005	0.005
0.021	0.024	0.014	0.011	0.006	0.01
0.058	0.02	0.037	0.024	0.003	0.015
0.012	0.019	0.065	0.038	0.005	0.005
0.03	0.037	0.061	0.009	0.006	0.004
0.039	0.025	0.031	0.005	0.04	0.006
0.026	0.019	0.013	0.038	0.003	0.011
0.02	0.014	0.037	0.039	0.006	0.008
0.031	0.058	0.093	0.008	0.007	0.006
0.023	0.023	0.067	0.006	0.003	0.003
0.009	0.028	0.011	0.007	0.007	0.003
0.012	0.027	0.017	0.004	0.005	0.002
0.022	0.019	0.039	0.002	0.006	0.027
0.014	0.033	0.039	0.006	0.008	0.026
0.024	0.048	0.041	0.003	0.025	0.036
0.035	0.056	0.039	0.009	0.003	0.005
0.031	0.019	0.044	0.007	0.028	0.006
0.057	0.024	0.026	0.003	0.006	0.004
0.028	0.033	0.096	0.003	0.003	0.016
0.02	0.027	0.073	0.004	0.007	0.05
0.013	0.024	0.023	0.004	0.008	0.007
0.032	0.017	0.066	0.005	0.006	0.025
0.03	0.026	0.012	0.01	0.007	0.047
0.03	0.01	0.054	0.011	0.005	0.006
0.028	0.025	0.038	0.014	0.005	0.052
0.033	0.025	0.01	0.006	0.034	0.004
0.043	0.021	0.069	0.006	0.006	0.005
0.015	0.033	0.038	0.002	0.01	0.006
0.023	0.019	0.044	0.006	0.013	0.004
0.007	0.024	0.043	0.02	0.007	0.003
0.023	0.032	0.031	0.021	0.031	0.025
0.05	0.031	0.028	0.007	0.004	0.002
0.023	0.019	0.036	0.002	0.005	0.004
0.019	0.008	0.023	0.019	0.008	0.027
0.026	0.026	0.067	0.004	0.007	0.009
0.038	0.025	0.05	0.005	0.012	0.006
0.019	0.021	0.031	0.005	0.006	0.003
0.028	0.023	0.066	0.005	0.014	0.015
0.041	0.027	0.061	0.004	0.019	0.011
0.036	0.012	0.062	0.006	0.006	0.007
0.06	0.019	0.04	0.004	0.005	0.005
0.038	0.015	0.061	0.003	0.006	0.008
0.018	0.027	0.037	0.004	0.005	0.003
0.023	0.028	0.044	0.04	0.004	0.005
0.024	0.019	0.05	0.006	0.007	0.006
0.037	0.014	0.04	0.011	0.008	0.003
0.025	0.018	0.032	0.006	0.008	0.002
0.025	0.058	0.044	0.004	0.004	0.003
0.014	0.021	0.024	0.005	0.005	0.004
0.031	0.024	0.027	0.005	0.009	0.019
0.057	0.006	0.056	0.015	0.007	0.003
0.02	0.008	0.055	0.021	0.008	0.003
0.009	0.023	0.016	0.004	0.007	0.005
0.036	0.025	0.036	0.026	0.004	0.012
0.02	0.057	0.049	0.005	0.005	0.014
0.03	0.031	0.027	0.006	0.009	0.008
0.01	0.06	0.061	0.008	0.009	0.004
0.027	0.006	0.041	0.004	0.005	0.005
0.051	0.019	0.038	0.006	0.003	0.005
0.033	0.033	0.048	0.005	0.005	0.006
0.016	0.009	0.037	0.007	0.006	0.003
0.027	0.017	0.041	0.004	0.004	0.007
0.025	0.024	0.036	0.007	0.007	0.044
0.032	0.015	0.039	0.005	0.004	0.005
0.021	0.022	0.045	0.005	0.007	0.007
0.017	0.035	0.061	0.012	0.008	0.007
0.007	0.017	0.037	0.004	0.007	0.002
0.021	0.059	0.043	0.004	0.033	0.004
0.025	0.02	0.031	0.027	0.005	0.006
0.035	0.012	0.032	0.006	0.006	0.004
0.028	0.006	0.07	0.008	0.006	0.005
0.041	0.007	0.005	0.005	0.005	0.003
0.035	0.019	0.014	0.005	0.007	0.002
0.024	0.027	0.037	0.006	0.006	0.005
0.026	0.041	0.043	0.006	0.006	0.007
0.022	0.021	0.034	0.003	0.007	0.02
0.026	0.029	0.05	0.019	0.019	0.004
0.039	0.026	0.035	0.005	0.026	0.003
0.037	0.034	0.044	0.004	0.004	0.004
0.019	0.023	0.028	0.011	0.01	0.005
0.034	0.008	0.044	0.007	0.007	0.006
0.029	0.021	0.028	0.005	0.005	0.004
0.03	0.018	0.042	0.005	0.004	0.035
0.028	0.049	0.05	0.004	0.004	0.004
0.032	0.034	0.04	0.014	0.006	0.003
0.025	0.018	0.075	0.004	0.003	0.005
0.032	0.016	0.024	0.057	0.005	0.003
0.039	0.015	0.043	0.005	0.004	0.004
0.024	0.006	0.099	0.003	0.008	0.005
0.039	0.022	0.022	0.01	0.004	0.005
0.023	0.023	0.034	0.003	0.004	0.008
0.01	0.021	0.045	0.006	0.005	0.01
0.015	0.018	0.041	0.003	0.006	0.022
0.028	0.025	0.06	0.005	0.005	0.03
0.027	0.023	0.071	0.007	0.005	0.02
0.045	0.018	0.047	0.004	0.014	0.004
0.044	0.018	0.033	0.005	0.004	0.006
0.035	0.025	0.035	0.005	0.016	0.007
0.032	0.021	0.015	0.003	0.009	0.002
0.024	0.031	0.031	0.009	0.003	0.004
0.006	0.009	0.048	0.03	0.005	0.002
0.005	0.01	0.039	0.006	0.005	0.014
0.03	0.06	0.022	0.061	0.019	0.011
0.03	0.016	0.042	0.005	0.01	0.007
0.013	0.036	0.027	0.004	0.01	0.004
0.033	0.011	0.034	0.01	0.023	0.005
0.082	0.01	0.04	0.01	0.003	0.006
0.026	0.02	0.037	0.008	0.025	0.005
0.028	0.03	0.064	0.004	0.005	0.008
0.046	0.026	0.07	0.005	0.005	0.002
0.031	0.026	0.031	0.004	0.005	0.003
0.027	0.02	0.037	0.003	0.05	0.026
0.025	0.008	0.017	0.02	0.012	0.006
0.053	0.006	0.04	0.017	0.006	0.004
0.028	0.042	0.053	0.014	0.028	0.005
0.024	0.054	0.038	0.046	0.015	0.004
0.04	0.01	0.037	0.008	0.006	0.002
0.029	0.03	0.014	0.006	0.009	0.004
0.018	0.034	0.03	0.004	0.014	0.005
0.03	0.026	0.049	0.004	0.02	0.014
0.047	0.012	0.026	0.006	0.014	0.004
0.01	0.02	0.04	0.012	0.009	0.004
0.022	0.031	0.045	0.029	0.009	0.006
0.045	0.02	0.043	0.006	0.032	0.003
0.025	0.033	0.042	0.005	0.007	0.005
0.034	0.005	0.038	0.009	0.011	0.004
0.01	0.025	0.049	0.005	0.003	0.003
0.056	0.033	0.06	0.002	0.004	0.008
0.032	0.017	0.049	0.005	0.002	0.005
0.026	0.018	0.04	0.009	0.006	0.016
0.023	0.024	0.038	0.005	0.002	0.022
0.024	0.042	0.068	0.005	0.004	0.005
0.025	0.019	0.03	0.003	0.007	0.002
0.039	0.023	0.036	0.01	0.009	0.004
0.056	0.021	0.09	0.005	0.005	0.008
0.027	0.011	0.036	0.005	0.168	0.003
0.016	0.032	0.062	0.01	0.006	0.006
0.055	0.006	0.033	0.006	0.005	0.006
0.028	0.003	0.019	0.01	0.006	0.004
0.052	0.031	0.053	0.006	0.004	0.005
0.045	0.018	0.041	0.029	0.005	0.005
0.006	0.032	0.042	0.005	0.004	0.005
0.018	0.021	0.029	0.004	0.003	0.003
0.018	0.008	0.041	0.005	0.004	0.003
0.026	0.03	0.037	0.014	0.004	0.004
0.02	0.026	0.038	0.033	0.003	0.005
0.027	0.007	0.029	0.005	0.005	0.004
0.032	0.012	0.056	0.012	0.012	0.01
0.039	0.037	0.047	0.005	0.005	0.007
0.071	0.02	0.029	0.009	0.004	0.005
0.033	0.024	0.051	0.006	0.005	0.005
0.036	0.026	0.034	0.039	0.007	0.004
0.015	0.033	0.043	0.006	0.006	0.003
0.022	0.027	0.033	0.009	0.006	0.004
0.038	0.034	0.049	0.003	0.007	0.033
0.024	0.027	0.015	0.006	0.019	0.006
0.026	0.006	0.015	0.003	0.006	0.004
0.032	0.023	0.04	0.006	0.017	0.014
0.027	0.031	0.038	0.012	0.011	0.004
0.026	0.018	0.055	0.004	0.008	0.002
0.032	0.024	0.027	0.003	0.019	0.004
0.029	0.043	0.054	0.008	0.004	0.003
0.028	0.028	0.009	0.007	0.011	0.004
0.045	0.017	0.057	0.007	0.006	0.033
0.033	0.004	0.021	0.004	0.004	0.014
0.03	0.024	0.035	0.041	0.012	0.006
0.017	0.006	0.018	0.005	0.006	0.005
0.024	0.032	0.053	0.002	0.033	0.005
0.033	0.027	0.038	0.005	0.006	0.009
0.039	0.026	0.023	0.005	0.01	0.004
0.044	0.022	0.036	0.005	0.009	0.008
0.024	0.029	0.011	0.005	0.029	0.02
0.018	0.034	0.055	0.005	0.006	0.018
0.029	0.011	0.013	0.026	0.005	0.014
0.02	0.024	0.056	0.01	0.004	0.007
0.014	0.021	0.063	0.005	0.006	0.005
0.035	0.02	0.054	0.006	0.003	0.004
0.041	0.018	0.043	0.003	0.026	0.004
0.022	0.007	0.036	0.008	0.008	0.03
0.033	0.014	0.054	0.003	0.005	0.003
0.004	0.033	0.056	0.002	0.005	0.005
0.029	0.027	0.049	0.005	0.021	0.003
0.036	0.026	0.026	0.012	0.027	0.008
0.031	0.028	0.029	0.008	0.006	0.038
0.038	0.037	0.024	0.005	0.008	0.006
0.017	0.023	0.057	0.018	0.005	0.043
0.031	0.027	0.034	0.006	0.046	0.006
0.021	0.098	0.02	0.02	0.005	0.004
0.02	0.022	0.024	0.004	0.003	0.006
0.021	0.022	0.019	0.007	0.008	0.004
0.022	0.011	0.008	0.002	0.004	0.004
0.035	0.022	0.02	0.008	0.017	0.009
0.024	0.008	0.049	0.004	0.003	0.003
0.021	0.029	0.061	0.006	0.026	0.028
0.057	0.027	0.039	0.016	0.007	0.007
0.009	0.051	0.063	0.003	0.01	0.006
0.025	0.014	0.065	0.011	0.015	0.005
0.03	0.021	0.041	0.007	0.005	0.005
0.023	0.034	0.015	0.004	0.008	0.004
0.014	0.02	0.041	0.01	0.005	0.003
0.033	0.025	0.056	0.009	0.004	0.053
0.025	0.028	0.07	0.005	0.052	0.003
0.031	0.022	0.058	0.005	0.012	0.003
0.011	0.029	0.065	0.005	0.004	0.003
0.035	0.024	0.024	0.003	0.014	0.003
0.022	0.021	0.025	0.007	0.004	0.005
0.024	0.018	0.038	0.007	0.005	0.004
0.069	0.003	0.051	0.005	0.005	0.005
0.016	0.026	0.063	0.003	0.06	0.004
0.019	0.026	0.056	0.006	0.004	0.005
0.027	0.006	0.046	0.008	0.003	0.008
0.044	0.051	0.042	0.004	0.004	0.03
0.024	0.025	0.012	0.006	0.004	0.02
0.01	0.034	0.057	0.042	0.005	0.051
0.032	0.018	0.029	0.004	0.004	0.012
0.021	0.015	0.044	0.005	0.002	0.004
0.044	0.029	0.027	0.007	0.007	0.005
0.009	0.02	0.02	0.007	0.017	0.006
0.03	0.036	0.063	0.039	0.005	0.004
0.022	0.022	0.046	0.01	0.008	0.005
0.015	0.01	0.041	0.002	0.039	0.004
0.028	0.007	0.063	0.01	0.005	0.007
0.033	0.016	0.029	0.005	0.028	0.004
0.006	0.026	0.056	0.006	0.002	0.033
0.026	0.01	0.027	0.003	0.007	0.037
0.027	0.026	0.021	0.005	0.004	0.004
0.034	0.028	0.024	0.006	0.003	0.004
0.029	0.029	0.016	0.003	0.009	0.026
0.036	0.046	0.033	0.006	0.009	0.005
0.069	0.021	0.04	0.018	0.006	0.004
0.049	0.048	0.047	0.002	0.026	0.002
0.022	0.042	0.045	0.004	0.003	0.006
0.007	0.048	0.033	0.013	0.006	0.023
0.062	0.013	0.022	0.003	0.016	0.004
0.03	0.022	0.038	0.005	0.006	0.007
0.011	0.03	0.039	0.041	0.007	0.014
0.025	0.024	0.029	0.037	0.007	0.004
0.034	0.017	0.015	0.004	0.003	0.005
0.018	0.036	0.059	0.023	0.005	0.002
0.021	0.025	0.038	0.006	0.003	0.008
0.029	0.01	0.051	0.002	0.003	0.003
0.029	0.02	0.01	0.008	0.002	0.007
0.022	0.028	0.041	0.008	0.004	0.011
0.023	0.019	0.069	0.006	0.003	0.003
0.041	0.024	0.022	0.013	0.006	0.023
0.045	0.03	0.042	0.007	0.006	0.029
0.032	0.022	0.026	0.01	0.007	0.004
0.017	0.034	0.04	0.006	0.008	0.002
0.019	0.024	0.039	0.004	0.006	0.036
0.037	0.021	0.072	0.003	0.008	0.014
0.006	0.037	0.042	0.005	0.003	0.005
0.016	0.047	0.018	0.032	0.005	0.055
0.072	0.026	0.024	0.005	0.005	0.003
0.036	0.012	0.023	0.003	0.005	0.006
0.039	0.005	0.014	0.006	0.004	0.002
0.025	0.024	0.063	0.002	0.009	0.005
0.023	0.006	0.049	0.004	0.005	0.005
0.032	0.013	0.049	0.004	0.02	0.003
0.026	0.009	0.025	0.018	0.006	0.006
0.035	0.015	0.051	0.005	0.021	0.004
0.032	0.028	0.038	0.012	0.003	0.006
1.477	0.069	0.038	0.005	0.005	0.023
0.024	0.019	0.049	0.003	0.004	0.003
0.028	0.013	0.054	0.006	0.018	0.002
0.028	0.038	0.057	0.048	0.004	0.011
0.023	0.024	0.04	0.005	0.005	0.007
0.021	0.047	0.058	0.004	0.005	0.03
0.026	0.026	0.02	0.004	0.003	0.004
0.029	0.029	0.062	0.022	0.009	0.004
0.03	0.021	0.032	0.006	0.009	0.007
0.007	0.025	0.02	0.006	0.006	0.004
0.014	0.032	0.033	0.003	0.005	0.006
0.037	0.024	0.057	0.049	0.005	0.003
0.022	0.025	0.053	0.004	0.034	0.005
0.029	0.035	0.065	0.014	0.005	0.004
0.033	0.024	0.064	0.011	0.004	0.005
0.01	0.019	0.053	0.004	0.031	0.004
0.006	0.014	0.02	0.004	0.01	0.003
0.061	0.026	0.068	0.004	0.004	0.004
0.032	0.009	0.048	0.005	0.02	0.005
0.038	0.02	0.029	0.007	0.008	0.005
0.035	0.024	0.041	0.012	0.034	0.004
0.021	0.02	0.054	0.005	0.005	0.009
0.021	0.022	0.042	0.004	0.004	0.005
0.069	0.005	0.061	0.005	0.006	0.004
0.032	0.025	0.033	0.008	0.004	0.048
0.009	0.022	0.041	0.006	0.019	0.003
0.026	0.03	0.046	0.005	0.012	0.004
0.024	0.03	0.028	0.014	0.004	0.02
0.025	0.009	0.051	0.008	0.006	0.007
0.038	0.023	0.028	0.007	0.01	0.006
0.03	0.018	0.054	0.008	0.005	0.005
0.025	0.008	0.035	0.023	0.013	0.008
0.019	0.006	0.031	0.016	0.006	0.009
0.008	0.036	0.068	0.026	0.003	0.004
0.026	0.023	0.039	0.004	0.005	0.003
0.006	0.053	0.045	0.004	0.004	0.003
0.007	0.025	0.065	0.006	0.004	0.002
0.025	0.023	0.046	0.005	0.007	0.003
0.026	0.02	0.047	0.013	0.006	0.004
0.038	0.021	0.037	0.006	0.006	0.012
0.022	0.009	0.052	0.01	0.004	0.057
0.021	0.066	0.037	0.005	0.004	0.017
0.053	0.016	0.04	0.006	0.006	0.004
0.014	0.01	0.044	0.027	0.011	0.003
0.034	0.026	0.042	0.004	0.057	0.007
0.032	0.017	0.036	0.008	0.003	0.003
0.032	0.048	0.037	0.006	0.004	0.005
0.027	0.02	0.043	0.005	0.007	0.006
0.076	0.029	0.06	0.005	0.013	0.01
0.017	0.026	0.033	0.009	0.009	0.025
0.06	0.062	0.051	0.032	0.003	0.005
0.02	0.026	0.008	0.009	0.004	0.004
0.013	0.02	0.047	0.007	0.008	0.005
0.036	0.015	0.036	0.005	0.01	0.005
0.027	0.021	0.037	0.006	0.011	0.004
0.038	0.016	0.034	0.005	0.002	0.012
0.036	0.027	0.046	0.008	0.004	0.004
0.016	0.008	0.081	0.019	0.005	0.003
0.024	0.008	0.036	0.005	0.006	0.003
0.012	0.018	0.059	0.002	0.009	0.004
0.024	0.033	0.039	0.002	0.005	0.005
0.027	0.015	0.048	0.003	0.003	0.027
0.021	0.028	0.029	0.009	0.016	0.008
0.045	0.008	0.048	0.005	0.008	0.026
0.031	0.024	0.029	0.017	0.005	0.005
0.018	0.009	0.028	0.026	0.006	0.059
0.024	0.022	0.016	0.004	0.008	0.01
0.025	0.026	0.02	0.008	0.007	0.004
0.039	0.013	0.01	0.004	0.047	0.003
0.023	0.017	0.04	0.01	0.012	0.051
0.031	0.022	0.033	0.035	0.005	0.004
0.023	0.021	0.027	0.005	0.01	0.004
0.023	0.023	0.043	0.006	0.05	0.018
0.018	0.013	0.023	0.017	0.005	0.004
0.009	0.029	0.053	0.026	0.036	0.006
0.018	0.032	0.039	0.005	0.023	0.01
0.032	0.013	0.029	0.004	0.029	0.003
0.026	0.018	0.051	0.027	0.006	0.005
0.024	0.013	0.018	0.004	0.008	0.004
0.019	0.022	0.049	0.006	0.005	0.015
0.076	0.015	0.041	0.002	0.005	0.008
0.021	0.02	0.058	0.004	0.017	0.005
0.035	0.04	0.064	0.008	0.003	0.005
0.03	0.022	0.027	0.004	0.005	0.056
0.013	0.021	0.064	0.008	0.001	0.01
0.004	0.03	0.033	0.007	0.005	0.047
0.019	0.021	0.02	0.013	0.01	0.01
0.039	0.024	0.043	0.004	0.004	0.031
0.021	0.024	0.036	0.003	0.005	0.004
0.048	0.019	0.05	0.004	0.01	0.006
0.02	0.028	0.037	0.002	0.004	0.002
0.015	0.013	0.019	0.019	0.004	0.002
0.018	0.043	0.052	0.007	0.007	0.004
0.021	0.037	0.026	0.013	0.006	0.003
0.02	0.021	0.046	0.003	0.004	0.003
0.024	0.006	0.047	0.002	0.004	0.003
0.049	0.018	0.041	0.003	0.003	0.01
0.004	0.026	0.022	0.003	0.008	0.005
0.038	0.017	0.04	0.007	0.004	0.004
0.038	0.007	0.027	0.005	0.004	0.014
0.023	0.019	0.073	0.021	0.006	0.007
0.03	0.028	0.035	0.003	0.004	0.003
0.008	0.043	0.035	0.009	0.008	0.003
0.028	0.01	0.054	0.004	0.005	0.006
0.023	0.013	0.035	0.004	0.006	0.026
0.026	0.023	0.035	0.004	0.005	0.006
0.025	0.022	0.051	0.002	0.004	0.003
0.033	0.018	0.056	0.002	0.003	0.003
0.027	0.019	0.051	0.005	0.021	0.005
0.027	0.013	0.076	0.013	0.022	0.005
0.022	0.054	0.036	0.005	0.004	0.002
0.009	0.006	0.047	0.005	0.007	0.003
0.027	0.018	0.036	0.035	0.005	0.007
0.036	0.019	0.03	0.004	0.03	0.004
0.023	0.022	0.033	0.009	0.007	0.005
0.023	0.026	0.064	0.017	0.016	0.003
0.023	0.019	0.061	0.002	0.031	0.008
0.024	0.028	0.078	0.013	0.018	0.013
0.045	0.017	0.028	0.007	0.003	0.003
0.03	0.041	0.037	0.005	0.006	0.006
0.02	0.013	0.042	0.006	0.005	0.005
0.045	0.03	0.031	0.016	0.005	0.004
0.015	0.026	0.014	0.005	0.018	0.003
0.031	0.018	0.068	0.005	0.041	0.042
0.005	0.024	0.061	0.014	0.006	0.005
0.01	0.026	0.061	0.004	0.021	0.003
0.026	0.012	0.027	0.014	0.024	0.005
0.02	0.04	0.035	0.018	0.017	0.002
0.036	0.059	0.049	0.003	0.006	0.006
0.034	0.023	0.042	0.012	0.008	0.008
0.034	0.028	0.053	0.006	0.019	0.006
0.034	0.021	0.069	0.01	0.005	0.003
0.036	0.032	0.067	0.002	0.002	0.009
0.045	0.019	0.031	0.004	0.006	0.001
0.021	0.025	0.039	0.005	0.037	0.006
0.03	0.015	0.067	0.005	0.004	0.006
0.037	0.024	0.034	0.003	0.004	0.041
0.028	0.026	0.07	0.004	0.006	0.007
0.026	0.034	0.025	0.005	0.004	0.008
0.033	0.013	0.084	0.004	0.031	0.049
0.03	0.017	0.051	0.017	0.058	0.006
0.025	0.018	0.044	0.067	0.005	0.017
0.026	0.021	0.043	0.005	0.032	0.002
0.031	0.022	0.03	0.003	0.053	0.003
0.039	0.007	0.058	0.004	0.006	0.008
0.016	0.006	0.039	0.003	0.016	0.004
0.015	0.024	0.046	0.005	0.008	0.003
0.048	0.033	0.057	0.004	0.003	0.003
0.025	0.064	0.037	0.004	0.004	0.002
0.036	0.021	0.03	0.009	0.013	0.004
0.028	0.036	0.013	0.021	0.005	0.007
0.009	0.019	0.049	0.004	0.004	0.007
0.009	0.022	0.053	0.006	0.008	0.011
0.032	0.035	0.038	0.002	0.004	0.003
0.024	0.018	0.021	0.015	0.006	0.003
0.021	0.02	0.065	0.005	0.004	0.004
0.02	0.014	0.06	0.005	0.004	0.013
0.035	0.017	0.036	0.007	0.003	0.007
0.021	0.022	0.033	0.047	0.037	0.004
0.075	0.011	0.047	0.013	0.011	0.015
0.027	0.007	0.046	0.008	0.007	0.011
0.025	0.014	0.062	0.005	0.005	0.002
0.06	0.022	0.039	0.008	0.005	0.007
0.027	0.016	0.043	0.02	0.003	0.012
0.026	0.029	0.051	0.038	0.006	0.004
0.031	0.023	0.04	0.013	0.006	0.005
0.024	0.028	0.009	0.002	0.009	0.003
0.007	0.017	0.039	0.08	0.005	0.006
0.028	0.014	0.028	0.005	0.008	0.006
0.044	0.031	0.064	0.018	0.005	0.005
0.031	0.052	0.036	0.006	0.008	0.007
0.019	0.034	0.075	0.006	0.019	0.01
0.032	0.02	0.061	0.003	0.003	0.005
0.033	0.015	0.042	0.004	0.006	0.006
0.038	0.029	0.061	0.004	0.004	0.003
0.016	0.024	0.022	0.002	0.003	0.003
0.024	0.05	0.046	0.003	0.006	0.004
0.027	0.008	0.038	0.006	0.005	0.003
0.028	0.027	0.007	0.004	0.004	0.006
0.03	0.014	0.098	0.002	0.028	0.003
0.025	0.031	0.032	0.009	0.007	0.005
0.004	0.049	0.033	0.003	0.007	0.007
0.007	0.021	0.063	0.004	0.036	0.005
0.017	0.024	0.038	0.008	0.005	0.004
0.026	0.034	0.03	0.011	0.012	0.004
0.03	0.029	0.045	0.016	0.005	0.005
0.046	0.017	0.027	0.004	0.002	0.006
0.061	0.021	0.051	0.013	0.002	0.007
0.026	0.004	0.03	0.005	0.004	0.007
0.043	0.02	0.055	0.009	0.021	0.012
0.027	0.022	0.042	0.008	0.005	0.003
0.011	0.012	0.018	0.005	0.005	0.003
0.026	0.017	0.052	0.008	0.006	0.006
0.049	0.023	0.043	0.021	0.003	0.014
0.027	0.024	0.068	0.003	0.029	0.003
0.026	0.003	0.057	0.005	0.021	0.004
0.015	0.009	0.052	0.023	0.007	0.004
0.027	0.017	0.036	0.003	0.005	0.001
0.019	0.018	0.033	0.007	0.013	0.005
0.031	0.03	0.017	0.006	0.007	0.005
0.006	0.02	0.035	0.01	0.007	0.008
0.05	0.019	0.078	0.009	0.006	0.003
0.033	0.033	0.074	0.072	0.004	0.007
0.032	0.022	0.008	0.004	0.008	0.004
0.029	0.019	0.045	0.003	0.002	0.004
0.038	0.034	0.044	0.006	0.015	0.038
0.03	0.022	0.055	0.009	0.007	0.006
0.053	0.024	0.028	0.013	0.027	0.014
0.024	0.015	0.058	0.004	0.006	0.002
0.02	0.01	0.016	0.005	0.006	0.013
0.031	0.022	0.051	0.004	0.005	0.017
0.021	0.019	0.033	0.008	0.004	0.057
0.021	0.026	0.027	0.012	0.007	0.006
0.041	0.029	0.06	0.017	0.004	0.004
0.021	0.008	0.029	0.013	0.009	0.004
0.032	0.012	0.026	0.006	0.006	0.051
0.036	0.005	0.048	0.005	0.005	0.003
0.035	0.013	0.036	0.008	0.004	0.003
0.024	0.029	0.035	0.015	0.04	0.004
0.047	0.024	0.035	0.017	0.005	0.01
0.037	0.02	0.053	0.003	0.008	0.004
0.007	0.017	0.057	0.004	0.003	0.003
0.05	0.016	0.015	0.005	0.013	0.014
0.015	0.021	0.044	0.009	0.007	0.002
0.008	0.032	0.05	0.008	0.002	0.004
0.019	0.046	0.046	0.005	0.029	0.05
0.024	0.018	0.053	0.006	0.003	0.007
0.028	0.023	0.04	0.011	0.017	0.017
0.013	0.023	0.043	0.005	0.008	0.006
0.021	0.006	0.081	0.007	0.058	0.004
0.037	0.006	0.062	0.013	0.004	0.005
0.016	0.026	0.023	0.006	0.004	0.006
0.032	0.024	0.024	0.004	0.06	0.004
0.018	0.028	0.049	0.006	0.008	0.015
0.017	0.038	0.035	0.006	0.005	0.005
0.043	0.02	0.037	0.003	0.004	0.052
0.007	0.022	0.043	0.029	0.004	0.009
0.032	0.035	0.018	0.006	0.004	0.043
0.03	0.031	0.041	0.007	0.039	0.003
0.036	0.032	0.059	0.011	0.003	0.003
0.007	0.007	0.043	0.005	0.005	0.004
0.015	0.034	0.037	0.005	0.003	0.005
0.024	0.016	0.03	0.005	0.014	0.018
0.031	0.014	0.025	0.007	0.006	0.003
0.017	0.022	0.007	0.004	0.005	0.003
0.026	0.02	0.022	0.007	0.006	0.003
0.027	0.018	0.047	0.003	0.006	0.006
0.011	0.025	0.054	0.011	0.026	0.008
0.033	0.021	0.072	0.005	0.008	0.005
0.036	0.011	0.019	0.005	0.005	0.003
0.041	0.037	0.065	0.011	0.004	0.02
0.044	0.02	0.041	0.007	0.005	0.004
0.027	0.024	0.074	0.005	0.021	0.022
0.038	0.02	0.024	0.003	0.007	0.004
0.033	0.04	0.072	0.006	0.004	0.041
0.024	0.019	0.04	0.017	0.005	0.024
0.035	0.049	0.048	0.004	0.005	0.004
0.007	0.012	0.041	0.024	0.003	0.004
0.008	0.034	0.051	0.004	0.006	0.015
0.032	0.025	0.005	0.004	0.005	0.013
0.029	0.028	0.037	0.007	0.005	0.016
0.028	0.025	0.048	0.005	0.011	0.009
0.027	0.028	0.019	0.002	0.043	0.006
0.039	0.023	0.062	0.011	0.007	0.02
0.015	0.015	0.031	0.004	0.003	0.002
0.039	0.012	0.054	0.004	0.007	0.005
0.019	0.023	0.044	0.005	0.058	0.005
0.022	0.028	0.069	0.003	0.003	0.006
0.03	0.016	0.034	0.005	0.005	0.004
0.027	0.026	0.009	0.014	0.002	0.004
0.021	0.017	0.074	0.005	0.007	0.014
0.022	0.021	0.072	0.005	0.004	0.003
0.032	0.007	0.02	0.007	0.003	0.004
0.007	0.018	0.042	0.005	0.006	0.009
0.03	0.023	0.065	0.003	0.005	0.004
0.022	0.022	0.043	0.002	0.007	0.006
0.028	0.019	0.061	0.009	0.004	0.004
0.024	0.024	0.032	0.004	0.006	0.003
0.023	0.025	0.013	0.008	0.004	0.003
0.047	0.014	0.014	0.007	0.005	0.006
0.011	0.019	0.033	0.012	0.014	0.009
0.021	0.015	0.036	0.006	0.002	0.015
0.041	0.019	0.036	0.004	0.006	0.005
0.053	0.056	0.009	0.016	0.003	0.008
0.022	0.038	0.048	0.016	0.053	0.008
0.01	0.01	0.071	0.002	0.036	0.007
0.027	0.017	0.046	0.005	0.003	0.003
0.03	0.029	0.019	0.006	0.005	0.005
0.024	0.03	0.045	0.006	0.004	0.004
0.006	0.023	0.052	0.005	0.017	0.004
0.034	0.026	0.074	0.006	0.014	0.004
0.008	0.037	0.065	0.007	0.007	0.005
0.025	0.02	0.028	0.014	0.003	0.004
0.009	0.007	0.035	0.003	0.019	0.003
0.007	0.028	0.05	0.006	0.003	0.004
0.028	0.005	0.039	0.004	0.016	0.004
0.025	0.03	0.051	0.014	0.004	0.006
0.044	0.017	0.028	0.006	0.006	0.006
0.027	0.019	0.036	0.003	0.004	0.018
0.015	0.041	0.039	0.004	0.006	0.007
0.02	0.012	0.044	0.005	0.004	0.035
0.03	0.006	0.025	0.004	0.013	0.006
0.02	0.023	0.053	0.006	0.005	0.004
0.018	0.023	0.042	0.006	0.012	0.008
0.009	0.019	0.034	0.005	0.003	0.008
0.026	0.042	0.045	0.007	0.005	0.004
0.025	0.027	0.036	0.006	0.003	0.004
0.006	0.049	0.035	0.007	0.035	0.007
0.018	0.013	0.042	0.022	0.005	0.004
0.036	0.008	0.037	0.003	0.004	0.004
0.018	0.019	0.041	0.006	0.003	0.011
0.02	0.02	0.033	0.004	0.004	0.004
0.029	0.02	0.037	0.001	0.008	0.004
0.026	0.052	0.046	0.004	0.048	0.003
0.021	0.013	0.046	0.005	0.057	0.005
0.026	0.026	0.071	0.004	0.005	0.004
0.026	0.027	0.057	0.003	0.006	0.003
0.024	0.025	0.031	0.01	0.003	0.005
0.043	0.014	0.059	0.011	0.004	0.048
0.023	0.012	0.026	0.01	0.031	0.005
0.032	0.027	0.043	0.015	0.005	0.019
0.032	0.028	0.02	0.003	0.022	0.008
0.02	0.02	0.018	0.005	0.035	0.005
0.01	0.018	0.052	0.005	0.004	0.005
0.019	0.023	0.035	0.03	0.005	0.011
0.027	0.007	0.043	0.005	0.009	0.004
0.027	0.007	0.02	0.005	0.004	0.007
0.034	0.013	0.055	0.024	0.029	0.004
0.013	0.017	0.079	0.002	0.003	0.05
0.021	0.014	0.048	0.011	0.003	0.003
0.079	0.032	0.097	0.005	0.004	0.003
0.016	0.032	0.047	0.005	0.007	0.004
0.006	0.021	0.051	0.003	0.005	0.012
0.027	0.025	0.028	0.004	0.004	0.004
0.024	0.079	0.075	0.004	0.031	0.013
0.006	0.018	0.069	0.029	0.005	0.002
0.016	0.023	0.039	0.007	0.004	0.01
0.027	0.023	0.034	0.011	0.007	0.008
0.021	0.026	0.056	0.005	0.003	0.008
0.04	0.029	0.043	0.002	0.015	0.008
0.033	0.016	0.021	0.066	0.004	0.008
0.033	0.033	0.035	0.01	0.023	0.004
0.025	0.025	0.04	0.037	0.003	0.004
0.039	0.034	0.014	0.005	0.004	0.009
0.024	0.047	0.045	0.006	0.005	0.009
0.043	0.021	0.044	0.006	0.005	0.003
0.025	0.053	0.024	0.008	0.005	0.016
0.038	0.018	0.013	0.005	0.004	0.007
0.023	0.015	0.008	0.003	0.007	0.004
0.018	0.025	0.02	0.009	0.007	0.011
0.042	0.026	0.047	0.007	0.016	0.005
0.007	0.032	0.04	0.006	0.006	0.003
0.031	0.015	0.101	0.004	0.006	0.003
0.025	0.043	0.051	0.005	0.006	0.024
0.032	0.025	0.038	0.011	0.008	0.006
0.02	0.021	0.039	0.006	0.01	0.011
0.039	0.03	0.067	0.019	0.005	0.003
0.03	0.021	0.015	0.005	0.002	0.007
0.021	0.021	0.043	0.004	0.009	0.008
0.006	0.03	0.053	0.002	0.002	0.006
0.031	0.022	0.033	0.006	0.005	0.007
0.029	0.023	0.062	0.006	0.01	0.002
0.025	0.022	0.057	0.005	0.012	0.003
0.027	0.022	0.031	0.005	0.005	0.004
0.049	0.009	0.035	0.005	0.003	0.031
0.037	0.016	0.054	0.005	0.032	0.005
0.036	0.02	0.069	0.008	0.006	0.014
0.021	0.018	0.028	0.005	0.003	0.004
0.031	0.018	0.049	0.009	0.018	0.003
0.033	0.033	0.022	0.005	0.007	0.005
0.037	0.028	0.056	0.005	0.004	0.002
0.029	0.027	0.031	0.005	0.004	0.017
0.033	0.036	0.033	0.006	0.007	0.005
0.033	0.018	0.019	0.011	0.004	0.005
0.016	0.027	0.041	0.014	0.003	0.004
0.009	0.021	0.033	0.004	0.004	0.004
0.04	0.023	0.049	0.006	0.021	0.003
0.01	0.027	0.04	0.006	0.002	0.003
0.03	0.029	0.048	0.003	0.006	0.004
0.034	0.033	0.036	0.032	0.054	0.003
0.02	0.02	0.076	0.024	0.003	0.003
0.031	0.021	0.021	0.028	0.014	0.005
0.036	0.008	0.053	0.003	0.005	0.005
0.016	0.018	0.055	0.035	0.004	0.004
0.036	0.031	0.01	0.004	0.006	0.005
0.036	0.028	0.057	0.052	0.02	0.017
0.046	0.026	0.058	0.011	0.029	0.041
0.023	0.02	0.034	0.002	0.005	0.007
0.04	1.125	0.072	0.01	0.006	0.004
0.019	0.024	0.04	0.005	0.005	0.006
0.033	0.012	0.014	0.007	0.005	0.047
0.03	0.036	0.06	0.011	0.004	0.003
0.028	0.012	0.028	0.005	0.004	0.024
0.027	0.012	0.047	0.003	0.004	0.004
0.014	0.015	0.016	0.019	0.004	0.004
0.02	0.024	0.067	0.006	0.002	0.005
0.008	0.017	0.022	0.005	0.005	0.008
0.031	0.016	0.046	0.005	0.007	0.01
0.023	0.018	0.049	0.004	0.002	0.003
0.029	0.041	0.028	0.005	0.007	0.003
0.018	0.023	0.036	0.008	0.011	0.044
0.021	0.036	0.038	0.012	0.006	0.002
0.017	0.041	0.038	0.005	0.003	0.006
0.024	0.02	0.036	0.004	0.005	0.015
0.027	0.024	0.027	0.009	0.007	0.004
0.028	0.025	0.031	0.005	0.002	0.012
0.018	0.016	0.036	0.03	0.007	0.02
0.026	0.043	0.031	0.008	0.002	0.004
0.026	0.02	0.034	0.005	0.003	0.005
0.024	0.012	0.043	0.016	0.005	0.004
0.027	0.007	0.046	0.008	0.004	0.004
0.021	0.01	0.027	0.006	0.05	0.007
0.012	0.022	0.034	0.013	0.01	0.004
0.049	0.02	0.03	0.002	0.004	0.006
0.05	0.029	0.036	0.006	0.037	0.009
0.043	0.025	0.034	0.011	0.006	0.006
0.022	0.023	0.027	0.006	0.009	0.005
0.031	0.034	0.077	0.005	0.003	0.015
0.022	0.025	0.062	0.006	0.006	0.004
0.011	0.026	0.046	0.007	0.006	0.004
0.015	0.02	0.027	0.005	0.004	0.003
0.009	0.076	0.016	0.008	0.009	0.003
0.042	0.018	0.056	0.007	0.013	0.008
0.04	0.019	0.063	0.009	0.007	0.006
0.017	0.023	0.014	0.006	0.004	0.003
0.024	0.043	0.044	0.002	0.004	0.003
0.017	0.016	0.059	0.01	0.011	0.018
0.024	0.017	0.035	0.005	0.006	0.003
0.036	0.027	0.032	0.003	0.017	0.009
0.009	0.015	0.021	0.002	0.013	0.004
0.035	0.023	0.044	0.003	0.053	0.004
0.024	0.013	0.031	0.036	0.004	0.002
0.009	0.02	0.027	0.011	0.01	0.006
0.034	0.033	0.027	0.007	0.011	0.021
0.029	0.019	0.034	0.021	0.006	0.01
0.026	1.198	0.05	0.004	0.011	0.003
0.04	0.017	0.011	0.027	0.002	0.004
0.01	0.007	0.039	0.01	0.003	0.005
0.047	0.005	0.035	0.005	0.003	0.004
0.039	0.06	0.056	0.006	0.007	0.007
0.028	0.031	0.04	0.012	0.006	0.008
0.009	0.048	0.013	0.022	0.021	0.005
0.019	0.014	0.041	0.007	0.007	0.019
0.021	0.02	0.046	0.002	0.006	0.004
0.022	0.017	0.058	0.005	0.004	0.003
0.034	0.01	0.033	0.009	0.007	0.028
0.03	0.02	0.034	0.02	0.003	0.005
0.021	0.023	0.013	0.013	0.02	0.003
0.036	0.045	0.039	0.007	0.013	0.004
0.039	0.017	0.077	0.003	0.003	0.003
0.022	0.011	0.048	0.004	0.007	0.003
0.028	0.016	0.027	0.022	0.004	0.005
0.017	0.031	0.047	0.003	0.003	0.007
0.018	0.017	0.038	0.004	0.006	0.003
0.022	0.019	0.032	0.005	0.011	0.008
0.039	0.025	0.042	0.004	0.009	0.005
0.007	0.029	0.036	0.002	0.043	0.004
0.031	0.016	0.046	0.007	0.002	0.052
0.046	0.01	0.048	0.003	0.014	0.003
0.031	0.038	0.019	0.003	0.025	0.004
0.025	0.015	0.041	0.004	0.004	0.005
0.044	0.005	0.063	0.002	0.004	0.004
0.016	0.006	0.029	0.009	0.003	0.005
0.028	0.018	0.023	0.009	0.005	0.004
0.029	0.024	0.049	0.024	0.012	0.005
0.027	0.018	0.049	0.007	0.006	0.019
0.034	0.031	0.055	0.005	0.003	0.006
0.015	0.014	0.021	0.006	0.004	0.006
0.036	0.022	0.055	0.008	0.005	0.006
0.005	0.015	0.031	0.004	0.005	0.004
0.051	0.016	0.073	0.003	0.036	0.003
0.033	0.016	0.046	0.008	0.006	0.005
0.03	0.017	0.044	0.012	0.022	0.043
0.034	0.039	0.075	0.003	0.004	0.006
0.036	0.006	0.014	0.007	0.012	0.005
0.008	0.026	0.033	0.008	0.005	0.007
0.025	0.014	0.049	0.006	0.007	0.033
0.024	0.027	0.047	0.007	0.006	0.017
0.049	0.023	0.085	0.004	0.056	0.019
0.039	0.006	0.024	0.005	0.004	0.003
0.021	0.026	0.013	0.008	0.004	0.005
0.052	0.022	0.03	0.033	0.005	0.004
0.026	0.022	0.09	0.004	0.005	0.002
0.056	0.018	0.03	0.002	0.006	0.003
0.028	0.059	0.035	0.008	0.003	0.011
0.03	0.023	0.042	0.005	0.003	0.008
0.049	0.031	0.027	0.004	0.006	0.005
0.039	0.019	0.063	0.028	0.006	0.005
0.034	0.045	0.03	0.004	0.004	0.004
0.006	0.012	0.028	0.006	0.003	0.051
0.014	0.013	0.039	0.007	0.004	0.002
0.019	0.021	0.036	0.006	0.008	0.005
0.02	0.021	0.018	0.004	0.047	0.009
0.01	0.028	0.014	0.007	0.003	0.052
0.01	0.013	0.042	0.004	0.005	0.014
0.027	0.02	0.057	0.002	0.016	0.005
0.027	0.021	0.037	0.008	0.004	0.003
0.04	0.044	0.017	0.006	0.026	0.011
0.032	0.025	0.097	0.01	0.005	0.005
0.039	0.023	0.048	0.009	0.008	0.006
0.031	0.015	0.033	0.005	0.005	0.01
0.025	0.007	0.057	0.027	0.003	0.008
0.015	0.016	0.046	0.005	0.008	0.007
0.008	0.019	0.027	0.005	0.003	0.004
0.008	0.023	0.072	0.003	0.004	0.003
0.037	0.021	0.064	0.004	0.004	0.004
0.051	0.025	0.044	0.003	0.008	0.007
0.03	0.037	0.049	0.005	0.002	0.003
0.053	0.019	0.039	0.062	0.003	0.005
0.038	0.021	0.033	0.016	0.003	0.006
0.022	0.02	0.063	0.002	0.004	0.032
0.034	0.026	0.022	0.004	0.003	0.004
0.029	0.037	0.049	0.019	0.003	0.041
0.04	0.025	0.042	0.007	0.006	0.004
0.022	0.023	0.042	0.044	0.005	0.004
0.034	0.027	0.034	0.004	0.005	0.005
0.03	0.023	0.039	0.005	0.007	0.004
0.024	0.031	0.046	0.004	0.009	0.036
0.029	0.017	0.033	0.004	0.006	0.045
0.027	0.049	0.032	0.004	0.007	0.003
0.025	0.024	0.978	0.003	0.056	0.013
0.036	0.016	0.057	0.006	0.005	0.014
0.023	0.018	0.045	0.038	0.005	0.004
0.031	0.028	0.08	0.003	0.002	0.009
0.031	0.018	0.037	0.002	0.006	0.004
0.028	0.023	0.061	0.008	0.002	0.006
0.029	0.034	0.045	0.008	0.005	0.004
0.024	0.042	0.041	0.004	0.006	0.001
0.019	0.025	0.046	0.038	0.002	0.015
0.019	0.021	0.044	0.007	0.003	0.004
0.015	0.023	0.036	0.004	0.027	0.011
0.025	0.004	0.033	0.005	0.012	0.005
0.006	0.014	0.021	0.003	0.004	0.003
0.008	0.03	0.048	0.003	0.007	0.002
0.028	0.02	0.012	0.007	0.032	0.003
0.054	0.009	0.02	0.048	0.005	0.005
0.027	0.024	0.032	0.005	0.004	0.004
0.039	0.046	0.024	0.004	0.005	0.004
0.021	0.025	0.035	0.007	0.005	0.007
0.044	0.026	0.032	0.025	0.005	0.005
0.022	0.041	0.027	0.005	0.028	0.014
0.023	0.016	0.047	0.006	0.003	0.005
0.009	0.025	0.04	0.002	0.004	0.017
0.023	0.022	0.066	0.005	0.053	0.009
0.026	0.006	0.075	0.032	0.008	0.004
0.044	0.02	0.056	0.005	0.01	0.055
0.044	0.024	0.041	0.008	0.006	0.043
0.054	0.018	0.035	0.006	0.003	0.005
0.026	0.008	0.07	0.005	0.043	0.012
0.021	0.031	0.041	0.003	0.006	0.004
0.024	0.042	0.02	0.004	0.036	0.016
0.036	0.011	0.047	0.003	0.014	0.038
0.026	0.005	0.024	0.006	0.004	0.03
0.038	0.017	0.049	0.004	0.005	0.006
0.03	0.016	0.062	0.003	0.006	0.005
0.023	0.011	0.048	0.004	0.003	0.004
0.009	0.039	0.039	0.006	0.006	0.004
0.032	0.009	0.04	0.005	0.003	0.009
0.037	0.027	0.032	0.008	0.021	0.013
0.041	0.018	0.075	0.009	0.011	0.004
0.023	0.015	0.041	0.018	0.005	0.004
0.023	0.012	0.024	0.005	0.005	0.007
0.022	0.013	0.079	0.005	0.004	0.008
0.028	0.022	0.055	0.006	0.004	0.01
0.014	0.023	0.046	0.002	0.004	0.006
0.027	0.008	0.013	0.005	0.004	0.005
0.023	0.012	0.042	0.017	0.004	0.011
0.052	0.012	0.03	0.005	0.005	0.004
0.024	0.023	0.04	0.007	0.001	0.004
0.028	0.011	0.067	0.006	0.003	0.004
0.036	0.042	0.025	0.004	0.004	0.006
0.018	0.041	0.022	0.004	0.005	0.005
0.022	0.021	0.055	0.019	0.003	0.018
0.048	0.023	0.033	0.015	0.006	0.005
0.028	0.016	0.032	0.004	0.014	0.005
0.023	0.019	0.022	0.007	0.006	0.004
0.031	0.037	0.028	0.005	0.012	0.006
0.01	0.031	0.078	0.021	0.032	0.005
0.022	0.06	0.011	0.006	0.007	0.013
0.03	0.02	0.054	0.01	0.004	0.003
0.012	0.035	0.05	0.005	0.004	0.004
0.06	0.021	0.064	0.007	0.038	0.005
0.007	0.032	0.042	0.004	0.014	0.004
0.023	0.012	0.048	0.003	0.056	0.006
0.034	0.031	0.023	0.004	0.005	0.009
0.008	0.044	0.034	0.03	0.008	0.009
0.021	0.021	0.05	0.009	0.042	0.045
0.041	0.016	0.004	0.006	0.005	0.006
0.03	0.022	0.03	0.003	0.004	0.021
0.05	0.04	0.07	0.007	0.044	0.004
0.018	0.037	0.021	0.01	0.003	0.005
0.041	0.034	0.056	0.003	0.004	0.017
0.027	0.013	0.046	0.004	0.003	0.005
0.021	0.028	0.05	0.006	0.005	0.006
0.016	0.024	0.033	0.006	0.038	0.007
0.023	0.029	0.049	0.004	0.006	0.006
0.023	0.034	0.04	0.021	0.003	0.004
0.012	0.031	0.079	0.002	0.003	0.006
0.026	0.029	0.052	0.005	0.004	0.006
0.04	0.036	0.03	0.006	0.005	0.004
0.051	0.025	0.042	0.006	0.024	0.005
0.011	0.016	0.047	0.008	0.015	0.003
0.015	0.014	0.031	0.002	0.008	0.004
0.016	0.007	0.077	0.007	0.004	0.003
0.027	0.035	0.079	0.011	0.006	0.005
0.027	0.007	0.045	0.023	0.006	0.005
0.021	0.027	0.033	0.043	0.003	0.026
0.024	0.012	0.02	0.012	0.019	0.011
0.038	0.008	0.048	0.005	0.005	0.005
0.043	0.061	0.027	0.004	0.005	0.004
0.015	0.013	0.057	0.004	0.004	0.003
0.03	0.024	0.068	0.006	0.004	0.005
0.024	0.017	0.043	0.031	0.007	0.003
0.024	0.008	0.012	0.005	0.002	0.005
0.032	0.023	0.015	0.007	0.007	0.003
0.028	0.02	0.054	0.003	0.036	0.004
0.034	0.026	0.062	0.023	0.014	0.004
0.032	0.021	0.034	0.009	0.02	0.003
0.03	0.031	0.073	0.006	0.003	0.004
0.007	0.02	0.051	0.005	0.033	0.006
0.018	0.039	0.044	0.004	0.005	0.005
0.022	0.013	0.044	0.003	0.002	0.014
0.052	0.027	0.036	0.005	0.005	0.005
0.032	0.019	0.049	0.012	0.003	0.032
0.017	0.007	0.044	0.01	0.006	0.014
0.045	0.035	0.035	0.005	0.005	0.005
0.039	0.018	0.041	0.004	0.002	0.008
0.044	0.02	0.035	0.006	0.002	0.013
0.034	0.029	0.046	0.019	0.003	0.006
0.016	0.021	0.053	0.004	0.005	0.02
0.02	0.021	0.048	0.009	0.003	0.01
0.038	0.02	0.059	0.051	0.007	0.005
0.043	0.016	0.037	0.004	0.004	0.005
0.031	0.018	0.058	0.013	0.012	0.006
0.036	0.019	0.065	0.006	0.005	0.003
0.025	0.057	0.029	0.013	0.007	0.008
0.021	0.02	0.043	0.019	0.028	0.003
0.022	0.02	0.042	0.007	0.004	0.004
0.04	0.024	0.042	0.024	0.005	0.019
0.01	0.024	0.051	0.004	0.005	0.005
0.028	0.02	0.018	0.01	0.005	0.002
0.024	0.022	0.041	0.005	0.005	0.004
0.064	0.028	0.029	0.006	0.004	0.004
0.034	0.018	0.033	0.005	0.006	0.003
0.052	0.006	0.033	0.01	0.004	0.019
0.008	0.034	0.035	0.006	0.005	0.003
0.039	0.028	0.056	0.021	0.004	0.008
0.028	0.031	0.026	0.085	0.005	0.005
0.039	0.033	0.077	0.007	0.002	0.006
0.02	0.025	0.051	0.008	0.007	0.004
0.024	0.027	0.016	0.01	0.004	0.009
0.027	0.014	0.027	0.006	0.034	0.004
0.004	0.006	0.029	0.021	0.005	0.022
0.044	0.017	0.05	0.007	0.005	0.003
0.025	0.029	0.073	0.004	0.003	0.005
0.022	0.004	0.043	0.004	0.004	0.012
0.026	0.023	0.017	0.003	0.004	0.003
0.026	0.009	0.067	0.005	0.002	0.008
0.032	0.017	0.063	0.009	0.005	0.002
0.063	0.037	0.04	0.008	0.006	0.003
0.022	0.012	0.022	0.003	0.003	0.005
0.014	0.022	0.055	0.004	0.005	0.011
0.026	0.034	0.041	0.007	0.002	0.015
0.008	0.004	0.054	0.003	0.005	0.004
0.026	0.028	0.054	0.002	0.004	0.005
0.033	0.014	0.034	0.017	0.008	0.008
0.019	0.015	0.048	0.003	0.007	0.005
0.028	0.021	0.059	0.005	0.004	0.015
0.03	0.033	0.04	0.003	0.012	0.004
0.018	0.016	0.047	0.003	0.004	0.035
0.011	0.016	0.049	0.005	0.003	0.002
0.024	0.011	0.033	0.006	0.003	0.005
0.023	0.025	0.024	0.018	0.005	0.006
0.022	0.021	0.048	0.031	0.003	0.007
0.036	0.01	0.052	0.053	0.004	0.003
0.031	0.02	0.08	0.015	0.009	0.005
0.056	0.033	0.072	0.019	0.004	0.005
0.027	0.004	0.032	0.01	0.005	0.005
0.028	0.017	0.042	0.007	0.003	0.017
0.027	0.014	0.033	0.004	0.005	0.002
0.039	0.015	0.064	0.003	0.005	0.004
0.016	0.021	0.038	0.005	0.002	0.021
0.024	0.029	0.058	0.003	0.004	0.004
0.014	0.026	0.048	0.006	0.003	0.005
0.028	0.015	0.016	0.003	0.005	0.003
0.034	0.031	0.041	0.005	0.005	0.003
0.022	0.026	0.042	0.008	0.007	0.005
0.033	0.017	0.049	0.004	0.003	0.005
0.035	0.026	0.016	0.007	0.005	0.008
0.036	0.01	0.063	0.005	0.005	0.004
0.068	0.021	0.047	0.005	0.005	0.013
0.006	0.028	0.042	0.002	0.006	0.006
0.02	0.011	0.034	0.006	0.006	0.025
0.02	0.006	0.039	0.007	0.003	0.012
0.013	0.016	0.062	0.006	0.007	0.004
0.047	0.024	0.045	0.004	0.005	0.008
0.02	0.029	0.036	0.004	0.003	0.007
0.02	0.025	0.035	0.008	0.006	0.005
0.034	0.061	0.035	0.003	0.028	0.003
0.03	0.026	0.012	0.004	0.007	0.005
0.015	0.064	0.05	0.003	0.003	0.032
0.027	0.011	0.035	0.004	0.005	0.003
0.016	0.031	0.044	0.011	0.035	0.003
0.022	0.035	0.049	0.006	0.007	0.003
0.034	0.027	0.035	0.004	0.006	0.004
0.047	0.008	0.034	0.004	0.008	0.015
0.029	0.016	0.024	0.009	0.007	0.005
0.037	0.026	0.055	0.004	0.007	0.005
0.031	0.025	0.02	0.002	0.002	0.002
0.053	0.017	0.022	0.01	0.004	0.051
0.028	0.015	0.049	0.005	0.028	0.004
0.028	0.03	0.04	0.002	0.003	0.004
0.029	0.008	0.037	0.003	0.038	0.034
0.007	0.019	0.027	0.004	0.006	0.008
0.026	0.012	0.049	0.007	0.022	0.005
0.025	0.01	0.073	0.005	0.005	0.004
0.018	0.021	0.044	0.056	0.004	0.004
0.079	0.039	0.029	0.015	0.004	0.007
0.019	0.016	0.04	0.002	0.008	0.005
0.002	0.025	0.026	0.011	0.004	0.004
0.028	0.022	0.08	0.007	0.003	0.007
0.022	0.016	0.044	0.005	0.006	0.011
0.053	0.006	0.026	0.005	0.004	0.006
0.044	0.028	0.053	0.006	0.003	0.002
0.014	0.022	0.026	0.011	0.003	0.047
0.036	0.008	0.043	0.056	0.004	0.006
0.022	0.035	0.039	0.017	0.004	0.055
0.024	0.036	0.025	0.009	0.003	0.004
0.035	0.031	0.09	0.02	0.003	0.003
0.012	0.029	0.063	0.007	0.039	0.05
0.012	0.012	0.04	0.006	0.003	0.005
0.014	0.008	0.019	0.005	0.005	0.003
0.028	0.026	0.041	0.004	0.007	0.004
0.006	0.002	0.03	0.004	0.004	0.002
0.02	0.037	0.033	0.003	0.002	0.005
0.034	0.019	0.044	0.002	0.007	0.004
0.02	0.014	0.039	0.008	0.003	0.016
0.031	0.015	0.061	0.009	0.006	0.012
0.021	0.019	0.035	0.046	0.017	0.026
0.027	0.021	0.019	0.007	0.013	0.021
0.021	0.015	0.01	0.002	0.002	0.006
0.035	0.036	0.012	0.004	0.006	0.003
0.025	0.024	0.031	0.005	0.005	0.053
0.038	0.019	0.04	0.005	0.002	0.012
0.023	0.028	0.029	0.04	0.004	0.006
0.057	0.008	0.053	0.007	0.003	0.036
0.046	0.042	0.027	0.004	0.004	0.002
0.023	0.023	0.021	0.005	0.004	0.037
0.021	0.01	0.032	0.007	0.005	0.005
0.028	0.03	0.023	0.002	0.004	0.01
0.023	0.032	0.033	0.018	0.004	0.005
0.025	0.022	0.049	0.035	0.003	0.004
0.028	0.029	0.042	0.003	0.003	0.004
0.025	0.03	0.036	0.004	0.007	0.006
0.038	0.005	0.029	0.007	0.004	0.007
0.031	0.025	0.024	0.003	0.004	0.035
0.02	0.026	0.025	0.005	0.005	0.005
0.025	0.018	0.042	0.017	0.003	0.003
0.064	0.018	0.04	0.007	0.006	0.004
0.034	0.033	0.042	0.003	0.01	0.004
0.029	0.037	0.04	0.011	0.007	0.005
0.025	0.019	0.032	0.006	0.004	0.009
0.026	0.024	0.022	0.008	0.004	0.004
0.02	0.051	0.06	0.003	0.003	0.018
0.025	0.037	0.026	0.003	0.006	0.006
0.043	0.035	0.062	0.005	0.02	0.004
0.03	0.01	0.053	0.004	0.007	0.004
0.028	0.011	0.046	0.027	0.001	0.005
0.023	0.031	0.067	0.006	0.006	0.004
0.027	0.025	0.053	0.003	0.005	0.005
0.033	0.011	0.086	0.003	0.005	0.023
0.026	0.024	0.074	0.005	0.005	0.005
0.056	0.017	0.044	0.05	0.005	0.004
0.013	0.082	0.045	0.005	0.012	0.005
0.01	0.015	0.056	0.006	0.004	0.02
0.046	0.061	0.043	0.008	0.006	0.016
0.031	0.028	0.047	0.003	0.004	0.004
0.019	0.022	0.049	0.004	0.005	0.021
0.005	0.026	0.047	0.005	0.003	0.012
0.021	0.022	0.029	0.049	0.011	0.007
0.036	0.045	0.041	0.008	0.006	0.004
0.024	0.025	0.053	0.005	0.006	0.006
0.02	0.015	0.048	0.009	0.006	0.004
0.013	0.022	0.059	0.006	0.004	0.003
0.035	0.034	0.062	0.01	0.03	0.063
0.025	0.025	0.019	0.007	0.003	0.027
0.017	0.024	0.007	0.003	0.004	0.004
0.03	0.021	0.026	0.079	0.007	0.006
0.014	0.022	0.026	0.005	0.006	0.003
0.017	0.018	0.049	0.004	0.005	0.044
0.048	0.032	0.041	0.005	0.004	0.004
0.023	0.011	0.052	0.009	0.007	0.003
0.024	0.017	0.037	0.003	0.003	0.004
0.043	0.023	0.032	0.008	0.004	0.003
0.06	0.02	0.026	0.007	0.004	0.007
0.044	0.022	0.031	0.005	0.002	0.005
0.03	0.021	0.032	0.005	0.006	0.004
0.02	0.015	0.017	0.004	0.004	0.003
0.029	0.007	0.035	0.006	0.002	0.003
0.041	0.019	0.028	0.007	0.015	0.01
0.046	0.055	0.032	0.006	0.009	0.003
0.027	0.038	0.021	0.004	0.023	0.004
0.03	0.046	0.093	0.003	0.036	0.003
0.004	0.012	0.023	0.01	0.005	0.004
0.026	0.035	0.047	0.006	0.005	0.003
0.024	0.025	0.042	0.009	0.004	0.004
0.027	0.006	0.065	0.005	0.018	0.007
0.04	0.02	0.089	0.003	0.005	0.007
0.024	0.017	0.053	0.003	0.021	0.009
0.012	0.02	0.039	0.013	0.004	0.029
0.028	0.022	0.043	0.005	0.004	0.005
0.019	0.019	0.033	0.006	0.009	0.004
0.06	0.011	0.035	0.004	0.007	0.004
0.01	0.041	0.06	0.006	0.004	0.004
0.02	0.019	0.037	0.007	0.005	0.003
0.021	0.033	0.015	0.004	0.004	0.003
0.035	0.035	0.023	0.003	0.006	0.006
0.02	0.015	0.052	0.005	0.006	0.003
0.033	0.014	0.054	0.005	0.009	0.007
0.04	0.014	0.038	0.023	0.004	0.004
0.021	0.03	0.016	0.004	0.003	0.005
0.035	0.021	0.031	0.005	0.003	0.012
0.022	0.004	0.025	0.005	0.002	0.004
0.02	0.03	0.048	0.005	0.033	0.008
0.025	0.008	0.049	0.004	0.004	0.004
0.036	0.011	0.047	0.057	0.005	0.005
0.02	0.03	0.038	0.005	0.004	0.007
0.034	0.025	0.027	0.005	0.034	0.012
0.027	0.027	0.029	0.007	0.003	0.013
0.029	0.025	0.033	0.019	0.02	0.006
0.02	0.01	0.036	0.003	0.01	0.006
0.016	0.031	0.029	0.005	0.003	0.001
0.025	0.024	0.039	0.004	0.002	0.009
0.039	0.015	0.046	0.005	0.003	0.003
0.023	0.013	0.032	0.008	0.002	0.013
0.011	0.01	0.022	0.022	0.009	0.001
0.035	0.008	0.036	0.004	0.005	0.008
0.033	0.058	0.097	0.007	0.005	0.007
0.025	0.014	0.042	0.006	0.001	0.005
0.027	0.008	0.017	0.003	0.004	0.004
0.033	0.035	0.044	0.004	0.003	0.002
0.025	0.017	0.086	0.005	0.012	0.004
0.025	0.026	0.06	0.008	0.01	0.007
0.021	0.033	0.06	0.005	0.007	0.008
0.027	0.017	0.041	0.003	0.004	0.003
0.012	0.024	0.036	0.004	0.015	0.004
0.028	0.027	0.016	0.005	0.008	0.006
0.027	0.021	0.058	0.005	0.009	0.023
0.065	0.026	0.044	0.004	0.003	0.005
0.037	0.013	0.051	0.004	0.004	0.008
0.037	0.022	0.091	0.006	0.004	0.006
0.029	0.036	0.04	0.003	0.015	0.006
0.032	0.007	0.055	0.004	0.019	0.012
0.028	0.014	0.032	0.042	0.007	0.004
0.026	0.01	0.011	0.01	0.005	0.007
0.027	0.023	0.057	0.004	0.005	0.005
0.007	0.02	0.047	0.013	0.004	0.038
0.032	0.031	0.039	0.004	0.023	0.007
0.012	0.009	0.052	0.006	0.004	0.006
0.022	0.025	0.081	0.017	0.005	0.005
0.032	0.022	0.055	0.005	0.014	0.005
0.014	0.017	0.053	0.003	0.002	0.004
0.061	0.029	0.037	0.006	0.007	0.004
0.031	0.007	0.017	0.003	0.005	0.005
0.013	0.03	0.036	0.004	0.002	0.003
0.026	0.021	0.044	0.004	0.003	0.003
0.032	0.023	0.015	0.004	0.024	0.004
0.026	0.031	0.033	0.006	0.004	0.004
0.027	0.023	0.084	0.005	0.002	0.003
0.014	0.022	0.065	0.033	0.004	0.002
0.025	0.017	0.036	0.005	0.018	0.004
0.016	0.032	0.059	0.002	0.005	0.004
0.015	0.01	0.031	0.005	0.003	0.004
0.031	0.027	0.063	0.003	0.008	0.057
0.021	0.02	0.019	0.007	0.002	0.018
[truncated: 7,693 more rows]

## Sheet: Fig.1k
KinprolaJNK_basal	KinprolaJNK_JNK Inhibitor III	KinprolaJNK_anisomycin	KinprolaJNK_T/A_basal	KinprolaJNK_T/A_JNK Inhibitor III	KinprolaJNK_T/A_anisomycin
0.237	0.236	0.406	0.02	0.02	0.021
0.297	0.264	1.219	0.014	0.015	0.008
0.308	0.598	0.716	0.034	0.01	0.01
0.395	0.519	0.948	0.005	0.008	0.044
0.219	0.528	0.095	0.049	0.055	0.023
0.761	0.154	0.989	0.012	0.009	0.01
0.297	0.709	0.298	0.03	0.024	0.02
0.46	0.563	0.299	0.023	0.015	0.023
0.38	0.516	0.845	0.013	0.008	0.006
0.386	0.276	0.885	0.016	0.032	0.026
0.781	0.397	1.024	0.029	0.031	0.009
1.03	0.507	0.989	0.01	0.011	0.02
0.341	0.696	0.172	0.07	0.043	0.009
0.552	0.284	0.958	0.032	0.048	0.045
0.258	0.402	0.889	0.052	0.042	0.039
0.404	0.248	0.915	0.03	0.022	0.042
0.641	0.659	1.059	0.017	0.024	0.014
0.262	0.303	0.928	0.046	0.023	0.025
0.373	0.181	0.295	0.012	0.024	0.011
0.421	0.363	0.382	0.01	0.036	0.005
0.326	0.457	0.913	0.019	0.068	0.004
1.102	0.818	0.972	0.014	0.012	0.016
0.388	0.244	1.016	0.014	0.008	0.007
0.557	0.432	0.938	0.029	0.011	0.023
0.231	0.375	0.912	0.012	0.024	0.014
0.346	0.208	0.96	0.034	0.007	0.016
0.882	0.595	1.226	0.055	0.007	0.022
0.62	0.257	1.162	0.028	0.01	0.037
0.392	0.477	1.185	0.013	0.01	0.015
0.404	0.87	0.8	0.023	0.021	0.026
0.495	0.47	0.829	0.011	0.038	0.009
0.233	0.405	0.577	0.008	0.026	0.037
0.212	0.264	1.06	0.011	0.021	0.004
0.258	0.379	0.88	0.033	0.042	0.017
0.303	0.489	1.094	0.011	0.025	0.008
0.375	0.392	1.042	0.012	0.014	0.012
0.433	0.767	1.069	0.024	0.034	0.01
0.813	0.27	0.823	0.005	0.027	0.006
0.664	0.184	0.767	0.019	0.012	0.013
0.82	0.449	1.124	0.01	0.014	0.008
1.055	1.23	1.14	0.016	0.014	0.005
0.248	0.587	0.371	0.013	0.014	0.009
0.534	0.325	0.884	0.022	0.031	0.003
0.239	0.537	0.256	0.022	0.016	0.012
0.32	0.523	0.88	0.005	0.013	0.017
0.424	0.445	0.896	0.024	0.022	0.047
0.251	0.313	0.837	0.04	0.015	0.005
0.578	0.193	1.175	0.012	0.034	0.015
0.205	0.468	0.945	0.012	0.024	0.047
0.327	0.264	0.942	0.007	0.009	0.012
0.294	1.004	0.628	0.017	0.022	0.023
0.277	0.193	0.787	0.016	0.01	0.003
0.772	0.486	0.852	0.022	0.031	0.008
0.694	0.371	1.08	0.008	0.013	0.021
0.281	0.224	0.438	0.011	0.007	0.024
0.94	0.59	0.662	0.006	0.022	0.019
0.564	0.265	1.036	0.009	0.008	0.014
0.326	0.358	0.904	0.023	0.015	0.009
0.268	0.42	0.884	0.011	0.017	0.014
0.231	0.325	0.784	0.023	0.01	0.02
0.449	0.226	0.719	0.024	0.02	0.029
0.268	0.104	0.829	0.02	0.021	0.033
0.902	0.24	1.345	0.01	0.009	0.012
0.745	0.102	0.733	0.02	0.009	0.033
0.692	0.328	0.886	0.014	0.01	0.006
0.437	0.812	0.548	0.041	0.02	0.009
0.441	0.147	0.964	0.01	0.013	0.023
0.199	0.333	0.012	0.063	0.012	0.064
0.252	0.832	1.052	0.016	0.007	0.011
0.562	0.229	0.424	0.031	0.014	0.008
0.237	0.488	1.241	0.034	0.02	0.009
0.41	0.561	0.984	0.043	0.011	0.025
0.777	0.247	0.982	0.016	0.006	0.011
0.551	0.567	1.302	0.015	0.038	0.025
0.966	0.359	1.008	0.007	0.02	0.014
0.237	0.528	1.004	0.039	0.012	0.02
0.612	0.33	0.966	0.015	0.019	0.011
0.519	0.636	0.009	0.001	0.008	0.017
0.843	0.523	1.362	0.034	0.071	0.022
0.258	0.24	0.743	0.007	0.014	0.009
0.598	0.244	0.931	0.014	0.013	0.023
1.383	0.927	0.724	0.026	0.007	0.041
0.294	0.077	0.445	0.015	0.014	0.006
0.331	0.204	0.789	0.024	0.011	0.019
0.209	0.581	0.745	0.018	0.012	0.021
1.061	0.812	1.092	0.007	0.031	0.009
0.128	0.341	1.032	0.006	0.017	0.037
0.42	0.31	0.695	0.059	0.016	0.013
0.307	0.502	1.02	0.018	0.01	0.048
0.584	0.357	1.099	0.011	0.011	0.036
0.274	0.342	0.765	0.018	0.024	0.013
0.131	0.224	1.408	0.011	0.006	0.03
0.225	0.412	0.535	0.011	0.026	0.016
0.584	0.304	1.043	0.01	0.02	0.013
0.273	0.23	0.645	0.032	0.011	0.011
0.476	0.525	0.357	0.018	0.024	0.007
0.209	0.569	1.102	0.011	0.008	0.017
0.02	0.608	0.976	0.073	0.019	0.009
0.194	0.238	1.203	0.064	0.014	0.018
0.657	0.081	1.101	0.018	0.034	0.013
0.637	0.726	0.864	0.028	0.006	0.016
0.348	0.429	1.111	0.017	0.023	0.014
1.017	0.796	1.428	0.015	0.033	0.01
0.288	0.264	0.721	0.006	0.011	0.008
0.206	0.279	0.912	0.03	0.016	0.029
1.138	0.377	0.767	0.029	0.007	0.012
0.293	0.251	0.843	0.011	0.008	0.008
0.488	0.281	1.162	0.006	0.004	0.012
0.155	0.131	0.325	0.012	0.022	0.009
0.391	0.145	0.858	0.004	0.013	0.006
0.199	0.32	0.845	0.005	0.008	0.027
0.237	0.355	1.222	0.033	0.022	0.018
1.208	0.215	0.45	0.017	0.017	0.017
0.444	0.795	0.909	0.039	0.03	0.012
0.85	0.729	0.795	0.037	0.013	0.029
0.314	0.601	0.87	0.007	0.005	0.009
0.327	0.303	1.168	0.015	0.017	0.025
0.686	0.322	0.292	0.047	0.028	0.011
0.546	0.424	0.904	0.012	0.009	0.012
0.406	0.236	0.866	0.02	0.008	0.007
0.388	0.104	1.123	0.012	0.028	0.055
0.553	0.476	1.153	0.05	0.013	0.027
0.325	0.525	0.786	0.021	0.009	0.01
0.272	0.169	1.093	0.028	0.017	0.007
1.04	0.422	0.446	0.02	0.005	0.004
0.806	0.759	0.274	0.006	0.005	0.013
0.399	0.846	0.002	0.013	0.009	0.013
0.303	0.267	1.034	0.012	0.016	0.006
0.27	0.555	0.875	0.014	0.036	0.012
0.217	1.041	1.264	0.034	0.013	0.02
0.607	1.041	0.489	0.015	0.006	0.021
1.136	0.291	0.334	0.036	0.008	0.015
0.348	0.25	0.439	0.028	0.046	0.01
0.599	0.196	1.018	0.025	0.016	0.018
0.276	0.143	0.86	0.009	0.02	0.019
0.147	0.481	1.07	0.024	0.033	0.032
0.23	0.455	0.386	0.055	0.014	0.029
0.17	0.244	0.997	0.033	0.015	0.004
0.331	0.089	0.269	0.022	0.022	0.02
0.283	0.263	0.903	0.009	0.012	0.018
0.252	0.129	1.325	0.033	0.009	0.043
0.326	0.489	1.213	0.033	0.031	0.021
0.849	0.774	0.309	0.016	0.012	0.008
0.341	0.499	0.809	0.012	0.029	0.033
0.576	0.921	1.05	0.011	0.019	0.039
0.562	0.443	1.05	0.03	0.037	0.006
0.737	0.85	0.921	0.014	0.03	0.009
0.145	0.658	0.752	0.018	0.013	0.029
0.216	0.135	0.036	0.009	0.076	0.02
0.279	0.556	0.325	0.007	0.024	0.016
0.815	0.242	0.45	0.011	0.048	0.018
0.535	0.485	0.867	0.024	0.006	0.005
0.432	0.278	0.883	0.011	0.017	0.018
0.76	0.763	0.899	0.024	0.02	0.009
0.486	0.415	1.282	0.005	0.021	0.028
0.799	0.431	1.068	0.017	0.019	0.017
0.621	0.332	0.855	0.015	0.014	0.016
0.243	0.239	1.199	0.01	0.01	0.012
0.379	1.048	0.345	0.012	0.031	0.025
0.616	0.423	0.763	0.054	0.011	0.012
0.371	0.314	1.17	0.007	0.014	0.014
0.267	0.174	0.574	0.01	0.028	0.018
0.412	0.344	0.647	0.038	0.009	0.005
0.569	0.451	0.364	0.024	0.013	0.012
0.277	0.297	0.393	0.027	0.016	0.018
0.72	0.15	1.121	0.006	0.026	0.018
0.735	0.432	0.932	0.016	0.021	0.02
0.646	0.425	0.857	0.014	0.033	0.015
0.434	0.734	1.238	0.038	0.006	0.016
0.24	0.304	0.502	0.023	0.011	0.009
0.289	0.616	1.359	0.014	0.01	0.048
0.516	0.138	1.09	0.043	0.049	0.027
0.708	0.539	0.983	0.011	0.036	0.008
0.213	0.168	0.982	0.012	0.017	0.019
1.184	0.277	1.058	0.011	0.034	0.012
1.025	0.868	0.966	0.033	0.006	0.004
0.33	0.359	0.277	0.011	0.018	0.01
1.252	0.176	1.609	0.046	0.006	0.016
0.116	0.085	0.402	0.012	0.006	0.013
0.369	0.354	0.304	0.05	0.018	0.019
0.648	0.467	1.046	0.009	0.041	0.011
0.588	0.35	0.239	0.019	0.019	0.051
0.256	0.643	1.157	0.009	0.013	0.012
0.964	0.22	0.535	0.004	0.009	0.021
0.36	0.137	0.886	0.027	0.02	0.009
0.21	0.129	1.242	0.008	0.012	0.014
0.477	0.191	0.664	0.021	0.042	0.03
0.164	0.738	0.936	0.022	0.006	0.026
0.411	0.057	0.486	0.037	0.013	0.008
0.369	0.746	1.313	0.014	0.016	0.035
0.466	0.312	1.101	0.006	0.008	0.016
0.2	0.575	0.974	0.012	0.01	0.011
0.536	0.451	0.567	0.013	0.037	0.007
0.339	0.307	0.793	0.013	0.012	0.017
0.381	0.499	1.109	0.016	0.017	0.015
0.415	0.535	1.168	0.021	0.021	0.027
0.285	0.559	0.682	0.006	0.02	0.005
0.862	0.157	1.104	0.01	0.009	0.014
0.4	0.115	0.278	0.006	0.046	0.005
0.136	0.363	0.845	0.024	0.008	0.02
0.689	0.405	0.302	0.01	0.011	0.01
0.541	0.877	1.074	0.031	0.013	0.049
0.345	0.578	0.809	0.012	0.01	0.015
0.621	0.661	0.926	0.017	0.013	0.016
0.81	0.422	0.884	0.021	0.007	0.018
0.25	0.349	0.595	0.014	0.019	0.03
0.565	0.131	0.446	0.006	0.01	0.015
0.635	0.127	0.948	0.043	0.027	0.026
0.113	0.423	0.938	0.009	0.022	0.01
0.492	0.595	0.998	0.034	0.017	0.045
0.308	0.594	0.683	0.015	0.019	0.012
0.504	0.44	0.795	0.023	0.015	0.015
0.202	0.315	0.944	0.026	0.016	0.031
0.546	0.279	1.02	0.021	0.016	0.015
0.347	1.091	0.824	0.012	0.015	0.011
0.513	0.235	0.926	0.015	0.005	0.02
0.791	0.96	0.944	0.019	0.023	0.014
0.633	0.958	0.292	0.021	0.016	0.004
0.676	0.188	1.291	0.009	0.014	0.022
0.478	0.41	0.454	0.022	0.008	0.005
0.607	0.414	0.091	0.018	0.021	0.033
0.982	0.216	0.854	0.012	0.008	0.011
0.281	0.245	0.985	0.019	0.029	0.03
1.012	0.311	0.787	0.007	0.017	0.007
0.086	0.523	0.423	0.025	0.008	0.013
0.486	0.366	0.375	0.02	0.021	0.052
1.015	0.223	0.343	0.015	0.026	0.004
0.692	0.3	0.769	0.005	0.018	0.011
0.199	0.252	0.291	0.054	0.019	0.018
0.406	0.227	1.413	0.015	0.004	0.04
0.238	0.541	0.966	0.014	0.029	0.011
0.314	0.487	1.298	0.031	0.016	0.008
0.269	0.371	1.433	0.01	0.018	0.016
0.577	0.949	1.02	0.04	0.015	0.005
0.315	0.243	0.252	0.018	0.017	0.009
0.528	0.343	0.65	0.034	0.007	0.017
0.161	0.573	1.123	0.013	0.014	0.049
0.32	0.21	0.322	0.015	0.006	0.024
0.5	0.472	0.812	0.011	0.015	0.014
0.885	0.394	0.277	0.018	0.016	0.02
0.705	0.585	0.821	0.013	0.055	0.007
0.349	0.842	0.906	0.007	0.026	0.006
0.407	1.013	1.171	0.039	0.027	0.035
0.739	0.385	0.529	0.012	0.009	0.024
0.488	0.778	0.85	0.009	0.01	0.015
0.376	0.974	0.401	0.013	0.014	0.01
0.335	0.419	0.176	0.006	0.01	0.025
0.413	0.529	1.029	0.007	0.015	0.008
0.116	0.816	0.896	0.013	0.015	0.041
0.332	0.301	0.788	0.005	0.021	0.013
0.282	0.718	0.502	0.02	0.01	0.046
1.214	0.22	0.835	0.005	0.009	0.024
0.262	0.974	0.679	0.01	0.024	0.013
0.415	0.105	0.884	0.034	0.024	0.026
0.473	0.708	0.974	0.014	0.034	0.015
0.365	0.351	1.285	0.004	0.014	0.005
0.618	0.065	0.834	0.014	0.032	0.011
0.374	0.189	0.979	0.02	0.019	0.004
1.025	0.268	0.311	0.007	0.015	0.026
0.293	0.193	0.872	0.014	0.031	0.012
0.401	0.209	0.854	0.024	0.009	0.019
0.337	0.293	1.048	0.007	0.017	0.013
0.221	0.476	1.065	0.014	0.036	0.018
0.896	0.607	0.256	0.016	0.037	0.01
0.297	0.137	0.248	0.012	0.012	0.027
0.28	0.518	0.953	0.036	0.014	0.011
0.406	0.837	0.777	0.013	0.012	0.032
0.166	0.949	0.987	0.008	0.008	0.016
0.245	0.812	0.602	0.021	0.041	0.012
0.412	0.323	0.909	0.022	0.052	0.005
0.576	0.176	0.286	0.025	0.039	0.027
0.257	0.398	0.734	0.014	0.029	0.021
0.224	0.237	1.262	0.013	0.016	0.022
0.458	0.235	1.2	0.061	0.011	0.015
0.261	0.064	0.897	0.008	0.041	0.015
0.261	0.344	1.179	0.036	0.033	0.006
0.478	0.18	0.951	0.015	0.026	0.009
0.33	0.945	0.315	0.007	0.004	0.022
0.737	0.112	1.166	0.024	0.024	0.014
0.56	0.53	0.228	0.005	0.018	0.009
0.573	0.231	1.018	0.015	0.009	0.007
0.299	0.189	0.87	0.022	0.011	0.055
0.234	0.347	1.136	0.023	0.015	0.018
0.4	0.455	0.924	0.031	0.023	0.019
0.384	0.46	0.691	0.012	0.006	0.01
0.281	0.198	0.391	0.012	0.023	0.018
0.266	0.206	0.798	0.007	0.024	0.006
0.488	0.378	0.71	0.028	0.027	0.014
0.391	0.306	0.876	0.008	0.012	0.007
0.346	0.59	0.448	0.012	0.004	0.008
0.219	0.163	0.608	0.018	0.048	0.045
1.368	0.189	0.819	0.026	0.015	0.009
0.18	0.257	0.779	0.056	0.029	0.003
0.343	0.174	0.992	0.022	0.011	0.015
0.518	0.292	1.083	0.015	0.015	0.01
0.205	0.267	1.244	0.03	0.019	0.021
0.279	0.49	0.918	0.016	0.022	0.014
0.441	0.201	1.061	0.022	0.022	0.034
0.944	0.433	0.329	0.007	0.02	0.008
0.584	0.752	0.389	0.036	0.008	0.006
0.429	0.247	0.902	0.004	0.007	0.019
0.764	0.975	0.42	0.01	0.022	0.044
0.656	0.23	1.065	0.022	0.044	0.013
0.284	0.309	0.983	0.017	0.022	0.013
0.215	0.545	1.111	0.016	0.005	0.009
0.519	0.246	0.911	0.044	0.026	0.005
0.208	0.096	0.734	0.037	0.03	0.029
0.325	0.331	0.85	0.01	0.016	0.021
0.491	0.77	0.856	0.004	0.007	0.01
0.654	0.362	1.414	0.015	0.013	0.031
0.313	0.401	0.613	0.037	0.016	0.01
0.24	0.266	0.14	0.019	0.02	0.034
0.274	0.448	1.035	0.047	0.032	0.017
0.531	0.431	0.499	0.017	0.025	0.031
0.706	0.396	0.321	0.024	0.009	0.006
0.604	0.797	1.011	0.034	0.029	0.019
0.384	0.245	0.809	0.013	0.018	0.009
0.577	0.434	1.239	0.025	0.015	0.025
0.224	0.264	0.844	0.011	0.022	0.007
0.412	0.243	1.042	0.016	0.032	0.006
0.239	0.252	0.758	0.053	0.017	0.012
0.591	0.305	0.646	0.02	0.006	0.023
0.554	0.174	0.889	0.018	0.022	0.032
0.899	0.236	0.944	0.017	0.039	0.009
0.489	0.439	0.96	0.017	0.018	0.019
0.266	0.291	0.641	0.027	0.028	0.033
0.216	0.295	0.599	0.029	0.032	0.035
0.564	0.148	0.661	0.015	0.023	0.024
0.889	0.786	1.157	0.034	0.027	0.004
0.839	0.179	0.822	0.038	0.012	0.006
0.433	0.176	0.596	0.033	0.015	0.02
0.271	0.915	0.307	0.036	0.01	0.034
0.672	0.182	0.834	0.035	0.017	0.029
0.839	0.331	1.046	0.005	0.023	0.011
0.243	0.348	1.06	0.045	0.037	0.025
0.89	0.744	0.894	0.012	0.017	0.017
0.25	0.914	0.986	0.019	0.014	0.006
0.308	0.623	0.902	0.011	0.019	0.02
0.005	0.72	0.992	0.016	0.011	0.006
0.36	0.353	1.074	0.024	0.024	0.032
0.321	0.438	1.029	0.007	0.013	0.025
1.097	1.092	0.936	0.012	0.011	0.012
0.621	0.259	0.897	0.005	0.009	0.016
0.301	0.167	0.788	0.005	0.024	0.005
0.651	0.946	0.842	0.02	0.012	0.01
0.305	1.006	0.278	0.013	0.009	0.009
0.689	0.519	1.288	0.022	0.006	0.012
0.914	0.222	0.97	0.006	0.02	0.019
0.186	0.439	1.02	0.021	0.021	0.017
0.841	0.081	0.742	0.018	0.033	0.013
0.2	0.261	0.753	0.015	0.021	0.011
0.159	0.883	0.942	0.014	0.007	0.033
0.765	0.589	1.114	0.01	0.017	0.012
0.326	0.344	1.282	0.012	0.008	0.006
0.478	0.399	0.587	0.009	0.021	0.039
0.415	0.487	0.677	0.025	0.025	0.011
1.135	0.335	0.424	0.014	0.013	0.026
0.468	0.212	0.969	0.037	0.007	0.018
0.588	0.18	0.918	0.02	0.041	0.015
0.39	0.536	1.301	0.012	0.027	0.014
0.335	0.218	0.595	0.009	0.028	0.011
0.68	0.29	1.149	0.011	0.007	0.016
0.491	0.149	0.911	0.017	0.013	0.007
0.376	0.294	1.168	0.016	0.027	0.042
0.38	0.567	0.658	0.016	0.024	0.024
0.532	0.431	1.195	0.019	0.005	0.037
0.515	0.199	0.827	0.029	0.013	0.015
0.508	0.862	1.166	0.036	0.006	0.022
0.247	0.268	0.848	0.015	0.023	0.014
0.26	0.389	0.962	0.004	0.015	0.015
0.901	0.23	0.937	0.042	0.035	0.048
0.712	0.153	0.339	0.01	0.011	0.012
0.393	0.272	0.931	0.069	0.01	0.014
0.232	0.294	1.148	0.009	0.016	0.016
0.204	0.324	1.07	0.038	0.029	0.011
0.493	0.33	0.818	0.01	0.04	0.01
0.477	0.45	0.703	0.018	0.011	0.008
0.692	0.893	1.068	0.023	0.017	0.005
0.714	0.423	1.004	0.005	0.024	0.011
0.459	0.133	1.168	0.024	0.068	0.01
0.202	0.146	1.165	0.027	0.01	0.032
0.117	0.313	1.104	0.006	0.017	0.005
0.281	0.741	0.959	0.005	0.025	0.013
0.376	0.206	0.955	0.014	0.029	0.019
0.306	0.294	0.999	0.023	0.011	0.015
0.905	0.104	0.392	0.013	0.013	0.006
0.202	0.355	0.573	0.02	0.006	0.022
0.961	0.377	0.885	0.008	0.02	0.017
0.506	0.354	1.168	0.01	0.018	0.012
0.497	0.442	0.723	0.016	0.012	0.01
0.502	0.011	0.745	0.039	0.015	0.056
0.519	0.093	0.819	0.016	0.015	0.061
0.28	0.473	0.956	0.018	0.017	0.01
0.205	0.308	1.002	0.011	0.03	0.012
0.692	0.029	0.86	0.02	0.034	0.027
0.134	0.625	0.668	0.016	0.032	0.042
0.413	0.24	0.734	0.011	0.01	0.013
0.281	0.659	0.964	0.059	0.013	0.01
0.623	0.358	1.01	0.014	0.02	0.009
0.285	0.439	0.955	0.042	0.054	0.015
0.504	0.389	0.892	0.009	0.018	0.019
0.207	0.367	0.73	0.015	0.014	0.008
0.624	0.201	0.334	0.034	0.029	0.007
0.203	0.082	0.923	0.044	0.028	0.037
0.901	0.333	0.776	0.013	0.012	0.007
0.214	0.258	0.212	0.007	0.006	0.013
0.496	0.409	1.563	0.022	0.015	0.008
0.336	0.644	0.908	0.027	0.014	0.011
0.889	0.356	0.899	0.007	0.025	0.008
0.194	0.194	1.263	0.02	0.007	0.019
0.185	0.62	1.185	0.018	0.004	0.048
0.543	0.773	0.868	0.018	0.011	0.028
0.189	0.397	0.343	0.029	0.007	0.016
0.176	0.215	1.086	0.054	0.038	0.02
0.529	0.428	0.868	0.019	0.032	0.061
0.434	0.446	0.612	0.008	0.016	0.008
0.438	0.648	0.844	0.009	0.024	0.058
0.504	0.061	1.239	0.014	0.019	0.043
0.16	0.212	0.913	0.03	0.005	0.017
0.661	0.41	1.087	0.012	0.011	0.008
0.245	0.178	0.82	0.019	0.013	0.013
0.258	0.164	0.517	0.025	0.027	0.005
0.381	0.189	0.721	0.011	0.021	0.011
0.844	0.316	0.791	0.012	0.03	0.023
0.59	0.515	0.655	0.005	0.026	0.016
0.822	0.496	1.097	0.011	0.01	0.017
0.842	0.406	0.716	0.015	0.013	0.015
0.691	0.379	0.973	0.02	0.037	0.005
0.897	0.27	1.027	0.023	0.023	0.024
0.139	0.66	0.347	0.015	0.013	0.024
0.259	0.157	0.914	0.011	0.045	0.018
0.43	0.12	0.42	0.007	0.011	0.004
0.342	0.716	0.865	0.017	0.024	0.067
0.502	0.333	0.785	0.012	0.021	0.028
0.419	0.473	0.89	0.018	0.016	0.008
0.949	0.277	0.918	0.019	0.018	0.019
1.017	0.278	0.894	0.017	0.013	0.01
0.224	0.497	0.64	0.015	0.013	0.022
0.241	0.268	0.92	0.011	0.021	0.024
0.501	0.216	1.365	0.012	0.029	0.005
0.339	0.564	0.337	0.019	0.03	0.012
0.256	0.74	1.117	0.028	0.012	0.009
0.382	0.213	0.678	0.02	0.008	0.017
0.302	0.335	0.854	0.016	0.007	0.028
0.466	0.514	1.025	0.038	0.013	0.015
0.259	0.453	0.94	0.017	0.04	0.044
0.691	0.996	0.347	0.062	0.017	0.028
0.597	0.501	0.793	0.033	0.014	0.005
0.169	0.31	1.151	0.051	0.012	0.013
0.115	0.154	0.876	0.012	0.019	0.011
0.504	0.56	0.802	0.01	0.016	0.023
0.48	0.551	0.446	0.013	0.012	0.019
0.365	1.098	1.415	0.031	0.039	0.016
0.234	0.395	0.956	0.006	0.024	0.003
0.329	0.501	0.932	0.016	0.009	0.019
0.375	0.273	0.386	0.033	0.021	0.009
0.381	0.109	0.82	0.042	0.028	0.044
0.445	0.46	1.041	0.011	0.003	0.008
0.945	0.343	0.673	0.013	0.005	0.01
0.415	0.18	0.773	0.023	0.038	0.011
0.444	0.433	0.382	0.04	0.014	0.024
0.633	0.24	1.178	0.011	0.027	0.005
0.22	0.715	1.15	0.008	0.026	0.01
0.15	0.407	1.182	0.014	0.019	0.01
0.333	0.266	1.088	0.02	0.017	0.037
0.338	0.325	1.103	0.017	0.011	0.011
0.205	0.243	0.813	0.031	0.026	0.02
0.296	0.434	1.103	0.011	0.017	0.01
0.516	0.186	0.744	0.009	0.029	0.056
0.279	0.168	0.263	0.019	0.011	0.006
0.214	0.29	0.271	0.012	0.004	0.013
0.661	0.374	1.008	0.019	0.01	0.017
0.387	0.581	0.793	0.033	0.01	0.03
0.411	0.268	0.69	0.015	0.052	0.011
0.384	0.539	0.982	0.016	0.001	0.01
0.603	0.64	0.863	0.021	0.015	0.01
1.167	0.171	0.836	0.004	0.011	0.034
0.877	0.325	0.934	0.018	0.014	0.023
0.254	0.219	0.402	0.014	0.011	0.022
0.149	0.642	1.054	0.009	0.015	0.011
0.356	0.343	0.801	0.014	0.049	0.011
0.335	0.643	0.904	0.039	0.02	0.006
0.344	0.431	0.894	0.006	0.019	0.011
0.196	0.431	0.969	0.016	0.012	0.017
0.007	0.459	1.711	0.009	0.022	0.007
0.63	0.267	0.382	0.018	0.023	0.033
0.368	0.299	1.128	0.012	0.044	0.015
0.97	0.283	1.217	0.012	0.007	0.006
0.239	0.363	0.207	0.008	0.005	0.012
0.861	0.096	0.302	0.025	0.024	0.02
0.279	0.469	1.288	0.005	0.005	0.018
1.178	0.327	0.264	0.02	0.012	0.028
0.723	0.201	0.931	0.043	0.021	0.012
0.227	0.641	0.901	0.004	0.007	0.004
0.24	0.298	1.054	0.013	0.025	0.013
0.286	0.389	0.812	0.031	0.014	0.016
0.384	0.278	0.779	0.011	0.01	0.03
0.737	0.465	1.022	0.007	0.011	0.016
0.191	0.799	0.897	0.054	0.016	0.013
0.256	0.373	0.758	0.014	0.017	0.033
0.666	0.433	1.529	0.008	0.008	0.012
0.605	0.145	0.936	0.009	0.011	0.035
0.861	0.403	0.311	0.012	0.025	0.019
0.948	0.376	0.93	0.023	0.029	0.018
0.311	0.35	1.021	0.023	0.023	0.026
0.61	0.227	1.091	0.013	0.013	0.033
0.339	0.321	0.863	0.032	0.036	0.028
1.148	0.504	0.725	0.008	0.004	0.011
0.85	0.778	0.857	0.009	0.039	0.015
0.449	0.338	1.156	0.017	0.02	0.013
0.245	0.537	0.784	0.006	0.017	0.012
0.517	0.135	0.408	0.01	0.021	0.018
0.423	0.524	1.026	0.009	0.062	0.005
0.464	0.043	0.378	0.018	0.01	0.025
0.779	0.535	0.865	0.012	0.023	0.013
0.187	0.282	0.947	0.051	0.014	0.016
0.255	0.619	0.268	0.017	0.009	0.018
0.278	0.187	0.232	0.009	0.015	0.007
0.472	1.256	1.252	0.014	0.019	0.011
0.359	0.354	0.852	0.014	0.02	0.025
0.38	0.136	1.173	0.031	0.01	0.018
0.552	0.273	0.784	0.006	0.018	0.023
0.155	1.742	0.822	0.008	0.017	0.003
0.841	0.462	0.868	0.005	0.021	0.005
0.188	0.9	0.899	0.005	0.027	0.008
0.762	0.441	0.855	0.008	0.008	0.005
1.16	0.913	1.001	0.032	0.01	0.013
0.433	0.564	0.423	0.022	0.029	0.01
0.195	0.211	0.984	0.01	0.072	0.012
0.355	0.323	0.271	0.043	0.016	0.009
0.211	0.237	0.976	0.01	0.013	0.009
0.368	0.415	0.67	0.004	0.034	0.038
1.351	0.407	0.308	0.026	0.023	0.057
0.387	1.258	0.974	0.03	0.036	0.008
0.131	0.066	0.65	0.019	0.031	0.014
0.468	0.845	0.863	0.008	0.03	0.043
0.285	0.476	1.072	0.014	0.01	0.026
0.448	0.279	0.989	0.005	0.051	0.028
0.351	0.125	0.975	0.013	0.032	0.009
0.233	0.741	1.104	0.022	0.016	0.009
0.215	0.181	0.946	0.022	0.028	0.031
0.187	0.3	1.283	0.015	0.009	0.007
0.24	0.436	0.757	0.011	0.007	0.016
0.579	0.151	0.93	0.006	0.014	0.023
0.384	0.822	0.804	0.019	0.024	0.104
0.456	0.144	0.686	0.021	0.013	0.019
0.137	0.835	1.035	0.008	0.004	0.005
0.483	0.946	0.606	0.019	0.021	0.007
0.644	0.373	1.245	0.021	0.015	0.011
0.193	0.653	0.927	0.014	0.01	0.007
0.427	0.299	1.167	0.028	0.021	0.005
0.592	0.586	1.28	0.019	0.013	0.034
0.603	0.8	1.18	0.023	0.037	0.004
0.235	0.502	0.908	0.017	0.015	0.045
0.387	0.349	0.881	0.013	0.014	0.024
0.385	0.078	0.882	0.018	0.021	0.013
0.253	0.286	0.739	0.02	0.043	0.004
0.504	0.258	0.943	0.005	0.015	0.055
0.337	0.278	0.547	0.019	0.005	0.011
1.13	0.469	0.901	0.009	0.01	0.014
0.54	0.298	0.588	0.016	0.023	0.017
0.091	0.201	1.185	0.007	0.022	0.031
0.279	0.274	0.743	0.018	0.008	0.01
0.547	0.297	1.095	0.02	0.007	0.028
0.532	0.81	1.078	0.014	0.059	0.017
0.506	0.267	1.024	0.024	0.013	0.022
0.276	0.112	0.173	0.004	0.017	0.013
0.648	0.481	0.377	0.052	0.01	0.007
0.932	0.417	0.968	0.011	0.007	0.031
0.28	0.223	1.01	0.007	0.03	0.013
0.555	0.856	1.095	0.01	0.022	0.038
0.683	0.067	1.252	0.013	0.01	0.013
0.322	0.234	0.729	0.017	0.016	0.015
0.33	0.557	0.501	0.029	0.039	0.014
0.005	0.382	0.827	0.007	0.009	0.071
0.392	0.678	0.372	0.015	0.019	0.016
0.217	0.07	1.019	0.011	0.006	0.008
0.35	0.141	1.004	0.017	0.007	0.016
0.584	0.032	0.968	0.008	0.023	0.006
0.389	0.293	0.755	0.024	0.006	0.022
1.23	0.304	0.903	0.009	0.006	0.009
0.517	0.283	0.812	0.013	0.006	0.004
0.165	0.316	0.453	0.015	0.019	0.006
0.309	0.939	0.865	0.029	0.004	0.011
0.788	0.619	0.025	0.026	0.023	0.01
0.369	0.136	1.377	0.012	0.02	0.011
0.245	0.12	1.025	0.075	0.017	0.015
0.267	0.363	0.428	0.016	0.015	0.008
0.377	0.205	0.843	0.016	0.008	0.017
0.261	0.376	0.864	0.016	0.016	0.009
0.26	1.07	0.997	0.019	0.006	0.018
0.824	0.753	0.898	0.003	0.013	0.007
0.499	0.453	0.492	0.007	0.021	0.012
0.227	0.875	1.012	0.006	0.015	0.011
0.428	0.209	0.923	0.004	0.016	0.02
0.16	0.089	0.395	0.02	0.015	0.016
1.077	0.46	1.086	0.035	0.016	0.008
0.483	0.648	1.017	0.01	0.012	0.013
0.588	0.308	0.67	0.007	0.037	0.004
0.452	0.387	0.991	0.032	0.012	0.006
0.792	0.746	0.877	0.016	0.017	0.028
0.25	0.737	0.25	0.014	0.014	0.016
0.305	1.245	0.831	0.042	0.011	0.045
0.73	0.597	0.79	0.023	0.014	0.009
0.4	0.519	0.779	0.013	0.02	0.042
0.284	0.593	0.8	0.016	0.007	0.011
0.585	0.348	0.603	0.012	0.015	0.018
0.404	0.261	0.98	0.029	0.021	0.016
0.6	0.677	0.333	0.025	0.013	0.008
0.941	0.335	1.228	0.016	0.012	0.013
0.282	0.197	1.067	0.03	0.011	0.038
0.327	0.312	0.775	0.012	0.021	0.012
0.432	0.172	0.909	0.013	0.015	0.01
0.337	0.456	0.867	0.01	0.01	0.026
0.157	0.28	0.922	0.012	0.009	0.025
0.216	0.756	0.784	0.023	0.016	0.017
0.664	0.244	0.935	0.024	0.006	0.036
0.573	0.631	0.495	0.004	0.027	0.005
0.279	0.423	0.905	0.012	0.029	0.034
0.206	0.505	1.007	0.055	0.019	0.021
0.19	0.495	0.865	0.006	0.013	0.023
0.806	0.368	0.108	0.034	0.019	0.037
0.221	0.537	1.421	0.008	0.013	0.006
0.552	0.39	0.653	0.048	0.01	0.025
1.039	0.187	0.925	0.017	0.013	0.026
0.472	0.433	1.049	0.009	0.017	0.005
0.304	0.159	0.383	0.024	0.015	0.012
0.432	0.27	0.317	0.032	0.011	0.015
0.144	0.344	1.063	0.008	0.008	0.018
0.262	0.759	0.303	0.014	0.04	0.011
0.176	0.24	0.342	0.023	0.017	0.028
0.393	0.448	1.135	0.011	0.01	0.048
0.316	0.177	1.02	0.01	0.008	0.027
0.371	0.856	0.424	0.01	0.012	0.008
0.38	0.457	0.868	0.011	0.008	0.028
0.102	0.419	0.828	0.015	0.009	0.015
0.296	0.288	0.915	0.008	0.029	0.032
0.47	0.843	0.018	0.01	0.006	0.048
0.421	0.157	1.423	0.011	0.007	0.005
0.877	0.43	1.133	0.002	0.013	0.023
0.258	0.105	1.282	0.035	0.011	0.009
0.716	0.465	0.899	0.019	0.026	0.014
0.692	0.409	0.393	0.027	0.01	0.01
0.244	0.202	0.989	0.018	0.02	0.003
0.576	0.974	1.037	0.01	0.016	0.039
0.365	0.386	0.277	0.006	0.024	0.037
0.326	0.216	0.451	0.016	0.019	0.042
0.244	0.342	1.1	0.01	0.008	0.016
0.367	0.476	0.965	0.013	0.014	0.028
0.331	0.388	0.316	0.04	0.021	0.005
0.313	0.403	0.503	0.017	0.018	0.025
0.335	0.498	0.355	0.042	0.014	0.018
0.698	0.772	1.131	0.012	0.01	0.007
0.654	0.638	0.801	0.008	0.036	0.023
0.825	0.154	1.128	0.005	0.019	0.015
0.376	0.243	1.013	0.005	0.02	0.017
0.743	0.932	1.02	0.034	0.082	0.008
0.087	0.76	0.742	0.005	0.009	0.021
0.25	0.163	0.948	0.026	0.015	0.017
0.217	0.417	1.026	0.088	0.017	0.005
0.28	0.256	0.449	0.006	0.006	0.029
0.644	0.639	0.453	0.006	0.027	0.028
0.691	0.548	1.416	0.016	0.023	0.028
0.273	0.238	0.959	0.013	0.021	0.007
0.333	0.817	1.233	0.019	0.026	0.013
0.127	0.63	0.898	0.014	0.041	0.009
0.261	0.454	1.199	0.011	0.011	0.005
0.22	0.423	1.391	0.023	0.031	0.039
0.609	0.426	1.081	0.02	0.011	0.014
0.227	0.571	1.027	0.008	0.008	0.044
0.342	0.232	0.731	0.019	0.043	0.021
0.812	0.353	1.091	0.025	0.021	0.009
0.894	0.467	1.047	0.016	0.018	0.018
0.574	0.48	0.841	0.007	0.007	0.028
0.331	0.558	1.186	0.039	0.03	0.035
0.268	0.473	0.291	0.007	0.016	0.012
0.4	0.401	1.047	0.017	0.041	0.014
0.449	0.228	0.955	0.03	0.011	0.045
0.284	0.09	0.878	0.015	0.016	0.021
0.484	0.277	0.357	0.034	0.014	0.044
0.593	0.199	1.009	0.018	0.004	0.003
0.399	0.413	1.22	0.012	0.017	0.017
0.473	0.275	1.099	0.033	0.027	0.019
0.909	0.571	1.033	0.008	0.014	0.007
0.168	0.349	1.447	0.025	0.016	0.009
0.497	0.139	1.119	0.022	0.013	0.012
0.346	0.699	0.419	0.01	0.023	0.009
0.36	0.391	1.006	0.021	0.022	0.055
0.002	0.333	0.913	0.024	0.005	0.023
0.246	1.22	0.965	0.017	0.023	0.009
0.469	0.239	0.794	0.006	0.007	0.008
0.519	0.776	0.942	0.012	0.028	0.028
0.808	0.553	1.124	0.013	0.024	0.009
0.485	0.234	0.837	0.016	0.009	0.012
0.601	0.437	0.704	0.019	0.006	0.026
0.807	0.146	0.51	0.012	0.014	0.007
0.437	0.27	0.353	0.026	0.015	0.004
0.409	0.421	0.613	0.008	0.016	0.031
0.228	1.351	0.362	0.018	0.018	0.005
0.734	0.458	0.668	0.019	0.013	0.019
0.339	0.345	0.816	0.034	0.007	0.017
0.358	0.178	0.309	0.006	0.016	0.004
0.12	0.528	0.923	0.008	0.009	0.015
0.275	0.56	0.959	0.022	0.026	0.012
0.324	0.842	1.168	0.033	0.017	0.018
0.378	0.289	0.83	0.007	0.084	0.017
0.243	0.16	0.287	0.007	0.025	0.01
0.309	0.359	0.21	0.002	0.015	0.014
0.28	0.751	0.525	0.013	0.01	0.038
0.85	0.551	0.365	0.042	0.019	0.02
0.367	0.212	0.813	0.012	0.015	0.004
0.794	1.347	0.847	0.026	0.021	0.015
1.233	0.466	0.346	0.04	0.015	0.01
0.398	0.246	0.473	0.018	0.012	0.018
0.574	0.367	1.425	0.032	0.008	0.011
0.21	0.469	0.633	0.045	0.011	0.011
0.342	0.309	1.202	0.028	0.005	0.021
0.922	0.219	1.013	0.025	0.007	0.009
0.523	0.377	1.251	0.045	0.031	0.011
0.575	0.499	0.83	0.014	0.028	0.008
0.229	0.951	1.057	0.026	0.013	0.01
0.609	0.245	0.435	0.006	0.033	0.013
0.982	0.204	0.896	0.019	0.01	0.023
0.259	0.656	1.196	0.04	0.019	0.02
0.982	0.511	0.784	0.056	0.012	0.016
0.837	0.419	0.982	0.041	0.01	0.019
0.726	0.484	0.919	0.039	0.004	0.016
0.861	0.691	0.877	0.039	0.01	0.016
1.162	0.314	0.894	0.005	0.029	0.014
0.3	0.184	1.011	0.004	0.016	0.043
0.516	0.195	1.206	0.017	0.032	0.014
0.426	0.278	1.043	0.04	0.022	0.015
0.264	0.473	0.672	0.017	0.009	0.013
0.442	0.29	0.927	0.018	0.02	0.016
0.263	0.292	0.717	0.016	0.013	0.017
0.409	0.192	0.855	0.022	0.007	0.006
0.02	0.014	1.118	0.007	0.012	0.034
0.139	0.417	0.884	0.009	0.005	0.014
0.763	0.911	0.914	0.01	0.006	0.024
0.373	0.261	0.991	0.02	0.036	0.007
0.354	0.167	0.934	0.007	0.013	0.023
0.725	0.877	1.029	0.015	0.023	0.012
0.448	0.654	0.89	0.017	0.013	0.013
0.334	0.556	0.639	0.014	0.012	0.014
0.822	0.341	0.588	0.018	0.009	0.012
0.176	0.29	0.212	0.01	0.021	0.011
0.657	0.074	0.301	0.017	0.02	0.019
0.291	0.263	0.791	0.017	0.024	0.022
0.357	0.541	0.964	0.027	0.008	0.01
0.295	0.256	0.863	0.016	0.024	0.022
0.493	0.365	0.365	0.014	0.011	0.01
0.305	0.613	0.632	0.013	0.02	0.015
0.457	0.128	1.279	0.039	0.013	0.009
0.056	0.539	0.134	0.009	0.03	0.006
0.733	0.202	1.021	0.018	0.05	0.041
0.537	0.634	0.858	0.01	0.01	0.012
0.287	0.369	1.296	0.058	0.053	0.024
0.188	0.227	0.92	0.014	0.03	0.014
1.038	0.276	0.757	0.014	0.057	0.018
0.18	1.004	1.104	0.012	0.02	0.019
1.155	0.608	0.276	0.031	0.031	0.025
0.445	0.315	1.051	0.006	0.012	0.016
0.328	0.327	0.94	0.015	0.033	0.028
0.397	0.823	0.705	0.021	0.006	0.018
0.989	0.548	0.816	0.013	0.031	0.015
0.297	0.522	0.992	0.02	0.015	0.021
0.242	0.385	1.192	0.012	0.016	0.01
0.566	0.427	0.713	0.012	0.024	0.01
0.271	0.25	0.997	0.007	0.016	0.034
0.302	0.229	0.873	0.019	0.015	0.011
0.311	0.371	0.996	0.02	0.046	0.012
0.783	0.384	0.976	0.046	0.017	0.027
0.408	0.441	0.815	0.009	0.01	0.007
1.235	0.203	0.957	0.021	0.018	0.014
0.402	0.525	0.722	0.016	0.008	0.005
0.37	0.238	0.244	0.022	0.036	0.021
0.235	0.421	1.165	0.058	0.007	0.023
0.24	0.072	0.398	0.015	0.016	0.006
0.277	0.239	0.564	0.014	0.044	0.058
0.271	0.314	1.556	0.035	0.008	0.012
0.266	0.481	1.112	0.008	0.032	0.011
0.966	0.37	0.841	0.02	0.033	0.007
0.479	0.048	1.319	0.014	0.012	0.018
0.611	0.573	0.891	0.014	0.032	0.003
0.256	0.283	1.028	0.016	0.018	0.006
0.836	0.401	1.075	0.017	0.019	0.025
0.721	0.371	1.223	0.016	0.012	0.021
0.904	0.384	0.797	0.009	0.012	0.006
0.568	0.262	1.208	0.005	0.01	0.032
0.3	0.181	0.83	0.028	0.002	0.026
0.356	0.251	0.622	0.031	0.029	0.005
0.704	0.464	1.227	0.018	0.027	0.009
0.52	0.282	0.895	0.009	0.008	0.017
0.375	0.643	0.986	0.009	0.025	0.012
0.035	0.774	1.011	0.011	0.021	0.01
0.602	0.298	0.847	0.008	0.016	0.005
0.421	0.259	0.019	0.016	0.008	0.012
0.387	0.416	1.274	0.009	0.015	0.023
0.32	0.465	0.826	0.02	0.017	0.007
0.422	0.34	0.439	0.008	0.011	0.006
0.235	0.333	0.62	0.009	0.016	0.013
0.257	0.539	0.987	0.027	0.02	0.013
0.535	0.152	1.353	0.022	0.025	0.007
0.692	0.339	0.661	0.015	0.01	0.029
0.286	0.262	0.911	0.011	0.019	0.017
0.535	0.457	1.279	0.012	0.029	0.03
0.373	0.549	1.182	0.021	0.008	0.018
0.272	0.492	0.862	0.005	0.005	0.016
0.18	0.545	0.394	0.06	0.023	0.013
0.47	1.089	1.059	0.019	0.018	0.019
0.572	0.264	0.598	0.016	0.026	0.016
0.623	0.27	0.657	0.02	0.011	0.013
1.286	0.333	1.271	0.026	0.021	0.013
0.29	0.235	0.769	0.023	0.025	0.018
1.154	0.588	0.876	0.022	0.023	0.016
0.448	0.196	0.256	0.007	0.017	0.039
0.443	0.244	0.232	0.066	0.009	0.01
1.097	0.377	0.83	0.028	0.004	0.023
0.767	0.2	0.942	0.02	0.019	0.011
0.374	0.322	0.75	0.006	0.025	0.012
0.326	0.305	0.904	0.039	0.012	0.014
0.506	0.57	1.141	0.01	0.035	0.006
0.485	0.235	0.682	0.027	0.013	0.01
0.401	0.479	0.846	0.016	0.047	0.02
0.248	0.373	1.049	0.009	0.012	0.08
0.283	0.644	0.802	0.014	0.021	0.027
0.555	1.378	0.695	0.032	0.04	0.027
0.625	0.569	1.306	0.005	0.015	0.015
0.691	0.802	0.89	0.019	0.015	0.011
0.8	0.516	0.436	0.01	0.009	0.017
0.539	0.472	1.105	0.019	0.013	0.012
1.086	0.762	0.917	0.014	0.02	0.013
0.512	0.66	1.187	0.005	0.018	0.015
1.16	0.316	0.901	0.039	0.01	0.012
1.012	0.345	0.588	0.014	0.018	0.009
0.487	0.953	1.068	0.008	0.018	0.021
0.233	0.295	0.962	0.042	0.013	0.016
1.014	0.346	0.742	0.018	0.014	0.007
0.667	0.235	1.153	0.016	0.017	0.018
0.649	0.376	0.855	0.015	0.007	0.007
0.146	0.447	0.683	0.019	0.005	0.008
0.332	0.68	0.593	0.012	0.07	0.01
1.242	0.187	1.135	0.01	0.007	0.016
0.433	0.531	0.829	0.015	0.016	0.021
0.289	0.397	1.151	0.011	0.012	0.008
0.202	0.397	1.129	0.011	0.01	0.009
0.172	0.312	1.262	0.011	0.01	0.041
0.18	0.231	1.118	0.022	0.032	0.013
0.319	0.34	0.906	0.008	0.008	0.008
0.308	0.549	0.985	0.008	0.009	0.005
0.292	0.24	1.217	0.024	0.034	0.017
0.778	0.591	0.403	0.016	0.014	0.011
0.633	0.336	0.388	0.029	0.009	0.005
0.268	0.406	0.896	0.013	0.028	0.006
0.49	0.63	0.313	0.033	0.02	0.023
0.508	0.321	0.651	0.053	0.017	0.014
0.41	0.427	0.777	0.016	0.01	0.004
0.834	0.255	0.646	0.026	0.042	0.014
0.25	0.601	1.1	0.005	0.015	0.034
0.558	0.256	0.911	0.041	0.013	0.01
0.202	0.544	0.605	0.021	0.014	0.01
0.356	0.377	1.042	0.008	0.023	0.018
0.573	0.68	0.921	0.013	0.038	0.011
0.273	0.147	1.139	0.048	0.016	0.013
0.655	0.182	0.98	0.029	0.025	0.018
0.273	0.402	0.923	0.009	0.017	0.021
0.578	0.242	0.72	0.008	0.012	0.021
0.226	0.49	0.843	0.014	0.012	0.011
0.625	0.209	0.268	0.006	0.022	0.027
0.729	0.11	0.878	0.007	0.049	0.016
0.408	0.223	0.752	0.019	0.04	0.022
0.449	0.527	0.852	0.004	0.016	0.006
0.046	0.425	0.701	0.008	0.032	0.006
0.214	0.308	1.331	0.007	0.021	0.029
0.521	0.327	0.479	0.026	0.047	0.013
0.216	0.013	1.329	0.001	0.018	0.02
0.419	0.782	0.761	0.021	0.017	0.007
0.517	0.188	0.939	0.011	0.052	0.013
0.208	0.187	1.113	0.024	0.011	0.013
0.382	0.407	0.703	0.02	0.018	0.022
0.658	0.234	1.109	0.031	0.012	0.01
0.395	0.496	0.894	0.028	0.005	0.009
0.35	0.435	1.029	0.005	0.018	0.009
0.197	0.201	0.735	0.025	0.009	0.007
0.218	0.174	0.984	0.014	0.019	0.009
0.234	0.401	1.164	0.017	0.013	0.026
0.425	0.334	0.896	0.013	0.005	0.03
0.184	0.281	1.251	0.024	0.014	0.006
0.966	0.48	0.479	0.009	0.011	0.005
0.646	0.832	0.42	0.009	0.008	0.006
0.746	0.24	0.857	0.005	0.029	0.016
0.442	0.111	0.315	0.017	0.06	0.028
0.178	0.275	1.229	0.01	0.022	0.006
0.323	0.851	1.313	0.021	0.018	0.007
0.519	0.618	0.752	0.018	0.019	0.011
0.274	0.743	0.981	0.017	0.047	0.013
0.424	0.414	0.414	0.012	0.023	0.008
0.471	0.107	0.705	0.024	0.028	0.024
0.212	0.663	0.799	0.011	0.023	0.017
0.522	0.28	1.088	0.01	0.039	0.018
0.169	0.345	0.89	0.018	0.021	0.019
0.348	0.164	0.87	0.046	0.011	0.005
0.941	0.823	0.404	0.012	0.014	0.019
0.22	0.135	1.062	0.053	0.011	0.054
0.306	0.127	0.335	0.008	0.027	0.02
1.029	0.321	0.946	0.006	0.015	0.013
0.142	0.235	1.065	0.015	0.006	0.009
0.201	0.238	0.968	0.008	0.004	0.017
0.95	0.204	0.439	0.022	0.024	0.013
0.285	0.217	0.323	0.015	0.017	0.012
0.124	0.394	0.866	0.013	0.026	0.009
0.633	0.28	1.081	0.01	0.034	0.007
0.446	0.223	0.39	0.011	0.009	0.017
0.234	0.321	1.149	0.008	0.015	0.008
0.207	0.866	0.1	0.011	0.01	0.013
0.114	0.478	1.004	0.009	0.018	0.028
0.443	0.413	1.06	0.02	0.012	0.016
0.391	0.222	0.467	0.018	0.052	0.018
0.159	0.25	1.059	0.009	0.017	0.028
0.513	0.277	0.842	0.01	0.009	0.007
0.553	1.464	0.926	0.005	0.032	0.015
0.215	0.32	0.773	0.063	0.037	0.037
1.04	0.284	1.292	0.022	0.004	0.009
0.379	0.227	0.2	0.008	0.028	0.016
0.751	0.383	0.947	0.021	0.02	0.019
0.384	0.299	0.438	0.008	0.036	0.03
0.355	0.31	0.658	0.035	0.01	0.037
0.202	0.297	0.892	0.015	0.006	0.038
0.521	0.327	0.899	0.022	0.005	0.007
0.259	0.333	0.54	0.048	0.048	0.005
0.318	0.525	0.733	0.012	0.036	0.008
0.61	0.851	1.192	0.017	0.009	0.016
0.293	0.353	0.629	0.023	0.039	0.017
0.327	0.491	0.614	0.086	0.006	0.009
0.858	0.477	0.852	0.02	0.022	0.028
0.279	0.241	0.31	0.017	0.014	0.013
0.724	0.37	1.015	0.012	0.036	0.01
0.499	0.038	0.549	0.013	0.012	0.009
0.675	0.248	0.958	0.01	0.022	0.013
0.391	0.597	0.886	0.021	0.007	0.015
0.391	0.226	0.691	0.005	0.006	0.014
0.926	0.546	0.96	0.013	0.017	0.048
0.483	0.251	0.822	0.028	0.011	0.009
0.757	0.329	0.692	0.013	0.01	0.015
0.362	0.436	0.195	0.031	0.027	0.016
0.491	0.33	0.872	0.014	0.013	0.015
0.5	0.585	0.398	0.005	0.013	0.024
0.639	0.527	0.863	0.009	0.028	0.008
0.906	0.163	0.914	0.011	0.026	0.006
0.21	0.472	0.302	0.024	0.011	0.007
0.09	0.546	0.268	0.007	0.02	0.024
0.33	0.293	0.325	0.022	0.019	0.011
0.425	0.363	1.243	0.006	0.01	0.016
0.979	0.219	0.998	0.022	0.015	0.012
0.468	0.526	0.957	0.027	0.012	0.008
0.787	0.36	0.999	0.015	0.006	0.01
0.257	0.435	0.756	0.028	0.032	0.01
0.199	0.146	1.07	0.007	0.017	0.028
0.407	0.324	0.775	0.079	0.006	0.034
0.547	0.359	1.214	0.015	0.044	0.018
0.282	0.203	0.28	0.005	0.05	0.011
0.783	0.382	0.547	0.02	0.023	0.02
0.442	0.108	1.348	0.008	0.014	0.062
0.955	0.256	0.655	0.027	0.01	0.017
0.168	0.176	0.776	0.01	0.021	0.043
0.392	0.534	1.204	0.029	0.015	0.016
0.901	0.478	0.777	0.016	0.038	0.015
0.788	0.311	1.204	0.039	0.018	0.011
0.198	0.345	0.253	0.006	0.016	0.015
0.206	0.478	1.044	0.02	0.021	0.014
0.37	0.667	1.126	0.02	0.014	0.023
0.271	0.329	0.254	0.012	0.009	0.005
0.539	0.187	0.993	0.002	0.012	0.015
0.677	0.474	0.74	0.056	0.014	0.013
0.416	0.253	0.964	0.019	0.008	0.013
1.163	0.322	1.11	0.019	0.018	0.016
0.248	0.15	0.872	0.016	0.017	0.008
0.284	0.974	1.013	0.02	0.005	0.009
0.404	0.292	0.694	0.013	0.075	0.009
0.264	0.457	1.234	0.054	0.017	0.004
0.372	0.032	0.969	0.014	0.019	0.013
0.652	0.279	1.194	0.033	0.03	0.019
0.69	0.422	0.792	0.01	0.018	0.008
0.307	0.292	0.964	0.011	0.07	0.012
0.527	0.549	0.354	0.021	0.009	0.012
0.403	0.528	0.304	0.011	0.012	0.014
0.41	0.212	1.117	0.018	0.012	0.019
0.504	0.539	0.844	0.022	0.007	0.012
0.858	0.201	0.914	0.037	0.047	0.005
0.26	0.373	0.14	0.012	0.005	0.011
0.858	0.273	0.956	0.008	0.024	0.007
0.573	0.323	0.296	0.026	0.008	0.017
0.351	0.205	0.793	0.009	0.025	0.034
0.256	0.709	0.568	0.021	0.013	0.035
0.243	0.41	0.449	0.008	0.017	0.037
0.397	0.542	0.741	0.012	0.014	0.03
0.691	0.688	1.137	0.028	0.028	0.006
0.091	0.33	0.486	0.005	0.02	0.015
1.136	0.195	1.02	0.013	0.012	0.013
0.275	0.161	0.738	0.01	0.012	0.016
0.392	0.551	0.967	0.009	0.005	0.01
0.154	0.472	0.888	0.005	0.008	0.013
0.625	0.908	1.022	0.007	0.021	0.01
0.252	0.182	0.839	0.049	0.048	0.009
0.389	0.627	0.547	0.013	0.014	0.024
0.075	0.217	0.659	0.005	0.013	0.03
0.05	0.389	0.325	0.013	0.019	0.012
0.624	0.332	0.235	0.005	0.043	0.003
0.256	0.591	0.306	0.006	0.04	0.014
0.843	0.147	1.146	0.024	0.019	0.011
0.354	0.308	1.047	0.018	0.008	0.012
0.382	0.053	0.883	0.027	0.023	0.01
0.289	0.421	0.915	0.028	0.042	0.019
0.471	0.419	0.771	0.012	0.016	0.019
0.19	0.489	1.075	0.018	0.015	0.033
0.043	0.246	0.932	0.04	0.008	0.014
0.356	0.147	0.331	0.005	0.018	0.025
0.299	0.186	1.265	0.006	0.025	0.011
0.606	0.266	0.983	0.011	0.016	0.01
0.658	0.204	1.261	0.009	0.018	0.064
0.292	0.287	0.977	0.017	0.027	0.046
0.465	0.296	1.332	0.017	0.008	0.006
0.344	0.747	1.313	0.007	0.015	0.014
0.48	0.281	1.18	0.055	0.008	0.01
0.24	0.338	0.381	0.01	0.02	0.027
0.436	0.368	0.749	0.043	0.009	0.022
0.296	0.529	0.881	0.037	0.024	0.024
0.659	0.145	1.291	0.028	0.054	0.021
0.192	0.329	0.844	0.017	0.007	0.009
0.55	0.302	1.145	0.004	0.063	0.005
0.358	0.337	0.521	0.077	0.005	0.037
0.49	0.52	0.515	0.035	0.01	0.026
0.143	0.087	0.781	0.01	0.015	0.019
0.69	0.226	0.761	0.023	0.038	0.041
0.922	0.057	1.177	0.014	0.033	0.015
0.346	0.274	0.836	0.027	0.014	0.009
0.417	0.497	1.568	0.009	0.015	0.017
0.285	0.341	0.763	0.039	0.028	0.021
0.102	0.485	0.913	0.024	0.025	0.028
0.46	0.825	0.892	0.01	0.003	0.007
0.165	0.201	0.384	0.011	0.041	0.008
0.403	0.351	1.008	0.021	0.008	0.026
0.39	0.433	1.008	0.061	0.015	0.017
0.699	0.661	0.688	0.017	0.017	0.01
0.412	0.224	0.259	0.019	0.019	0.033
0.465	1.057	0.85	0.024	0.014	0.013
0.257	0.501	0.9	0.015	0.018	0.023
0.213	0.556	0.686	0.004	0.028	0.011
0.353	0.186	1.004	0.006	0.017	0.015
0.35	0.524	0.545	0.021	0.02	0.011
0.405	0.405	0.807	0.008	0.024	0.012
0.676	0.903	0.942	0.01	0.041	0.011
0.319	0.185	0.627	0.014	0.011	0.018
0.27	0.954	1.15	0.019	0.012	0.011
0.358	0.256	0.291	0.032	0.012	0.028
0.209	0.24	0.565	0.01	0.024	0.036
0.57	0.649	0.898	0.024	0.022	0.006
0.649	0.44	0.829	0.04	0.01	0.014
0.19	0.874	0.353	0.007	0.026	0.005
0.462	0.256	1.006	0.004	0.013	0.02
0.803	0.258	0.675	0.019	0.013	0.052
0.357	0.418	1.039	0.041	0.034	0.039
0.283	0.413	1.138	0.015	0.011	0.021
0.658	0.409	0.411	0.008	0.007	0.021
0.178	0.658	0.313	0.017	0.009	0.012
0.198	0.547	0.415	0.02	0.003	0.008
0.339	0.758	0.878	0.017	0.016	0.059
0.344	0.251	1.215	0.012	0.01	0.022
0.292	0.264	0.953	0.005	0.008	0.017
0.396	0.672	1.066	0.006	0.011	0.028
0.368	0.291	1.114	0.01	0.007	0.012
0.265	0.558	0.948	0.014	0.006	0.021
0.281	0.26	0.813	0.017	0.01	0.015
0.609	0.057	0.53	0.029	0.029	0.036
0.331	0.497	0.702	0.043	0.044	0.009
0.193	0.416	0.9	0.012	0.014	0.016
0.306	0.541	0.787	0.02	0.026	0.01
0.444	0.335	0.734	0.006	0.015	0.012
0.218	0.86	0.494	0.02	0.02	0.011
0.438	1.153	0.716	0.034	0.024	0.021
0.32	0.316	1.012	0.026	0.017	0.014
0.417	0.494	0.967	0.009	0.02	0.009
0.48	0.174	1.289	0.025	0.012	0.041
0.639	0.494	0.769	0.017	0.014	0.038
0.361	0.562	1.114	0.016	0.015	0.032
1.013	0.718	0.9	0.019	0.071	0.038
0.357	0.174	0.867	0.005	0.013	0.008
0.333	0.323	1.066	0.03	0.019	0.005
0.586	0.767	1.425	0.012	0.046	0.035
0.225	0.62	1.362	0.018	0.01	0.021
0.141	0.382	0.914	0.037	0.013	0.013
0.346	0.274	0.661	0.009	0.013	0.011
0.644	0.732	1.023	0.009	0.013	0.019
0.907	0.132	1.165	0.019	0.004	0.058
0.453	0.478	0.399	0.01	0.009	0.009
0.413	0.229	0.349	0.05	0.014	0.013
0.778	0.888	1.272	0.044	0.018	0.004
0.42	0.286	0.502	0.007	0.006	0.021
0.304	0.208	1.042	0.013	0.013	0.029
0.953	0.782	0.852	0.02	0.015	0.025
0.518	0.252	0.894	0.043	0.017	0.045
0.289	0.136	0.329	0.045	0.048	0.015
1.32	0.322	1.161	0.016	0.033	0.012
0.34	0.457	0.48	0.019	0.013	0.005
0.334	0.213	0.504	0.027	0.02	0.018
0.351	1.165	0.241	0.02	0.014	0.006
0.252	0.347	0.679	0.013	0.018	0.006
0.732	0.285	0.857	0.03	0.078	0.007
0.464	0.284	0.256	0.008	0.007	0.023
0.049	0.231	0.205	0.017	0.006	0.008
0.283	0.393	0.293	0.029	0.017	0.007
0.433	0.315	0.291	0.018	0.014	0.013
0.272	0.653	0.904	0.008	0.01	0.015
0.499	0.65	0.938	0.013	0.012	0.005
0.544	0.22	0.967	0.013	0.028	0.009
0.506	0.385	1.017	0.012	0.005	0.013
0.743	0.439	1.043	0.025	0.015	0.007
0.23	0.183	1.064	0.037	0.041	0.015
0.47	0.414	0.651	0.021	0.01	0.007
0.748	0.177	1.039	0.048	0.018	0.011
0.522	0.473	0.936	0.027	0.027	0.011
0.293	0.13	0.886	0.009	0.027	0.01
0.719	0.211	0.853	0.042	0.022	0.022
0.473	0.837	1.048	0.024	0.043	0.025
0.126	0.283	1.042	0.015	0.005	0.004
0.265	0.118	1.067	0.01	0.007	0.021
1.122	0.096	0.516	0.021	0.011	0.007
0.676	0.143	1.064	0.011	0.024	0.018
0.318	0.285	0.988	0.009	0.026	0.007
0.755	0.752	0.356	0.02	0.004	0.04
0.156	0.327	1.096	0.054	0.035	0.03
0.239	0.271	0.432	0.007	0.006	0.015
0.73	0.333	0.883	0.009	0.022	0.018
0.433	0.472	0.429	0.013	0.017	0.008
0.147	0.07	0.364	0.017	0.011	0.02
0.871	0.203	0.26	0.011	0.007	0.029
0.436	0.375	1.198	0.012	0.018	0.014
0.278	0.518	0.274	0.015	0.01	0.007
0.498	0.337	0.854	0.019	0.01	0.019
0.416	0.4	1.233	0.005	0.016	0.019
0.464	0.532	0.248	0.02	0.028	0.016
0.183	0.252	0.812	0.022	0.016	0.026
0.654	0.31	0.631	0.029	0.036	0.034
0.289	0.488	0.986	0.018	0.026	0.026
0.621	0.435	1.029	0.017	0.006	0.033
0.39	0.409	0.829	0.014	0.007	0.024
0.247	0.408	0.946	0.008	0.012	0.008
0.209	0.958	0.685	0.013	0.011	0.013
0.434	1.054	0.392	0.006	0.016	0.017
0.679	0.635	0.55	0.019	0.026	0.004
0.162	0.019	0.304	0.042	0.004	0.028
0.501	0.613	0.771	0.011	0.016	0.01
0.379	0.286	0.769	0.031	0.01	0.026
0.305	0.129	0.625	0.011	0.006	0.007
0.839	0.44	0.36	0.008	0.014	0.047
0.268	0.286	0.857	0.017	0.019	0.012
0.558	0.39	0.464	0.012	0.007	0.005
0.645	0.414	0.254	0.022	0.023	0.018
0.275	0.306	1.325	0.004	0.017	0.016
0.312	0.404	0.504	0.007	0.006	0.028
0.341	0.576	0.857	0.023	0.011	0.024
0.329	0.71	0.809	0.009	0.019	0.016
0.376	0.346	1.01	0.031	0.01	0.02
0.151	0.236	0.582	0.017	0.04	0.011
0.486	0.37	0.789	0.029	0.052	0.012
0.334	0.243	0.371	0.021	0.006	0.034
0.836	0.365	1.165	0.019	0.015	0.009
0.459	0.642	0.523	0.031	0.026	0.018
0.614	0.278	1.082	0.005	0.015	0.018
1.112	0.334	1.075	0.012	0.01	0.012
0.706	0.482	0.977	0.01	0.062	0.013
0.35	0.313	1.338	0.074	0.044	0.024
0.39	0.627	0.262	0.005	0.022	0.004
0.513	0.2	0.952	0.02	0.016	0.007
0.511	0.359	0.865	0.02	0.01	0.007
0.325	0.789	0.744	0.022	0.046	0.021
0.405	0.597	0.912	0.018	0.04	0.052
0.302	0.351	0.829	0.014	0.009	0.016
0.121	0.322	0.883	0.007	0.042	0.024
0.717	0.312	0.975	0.05	0.021	0.013
0.672	0.398	1.29	0.027	0.033	0.014
0.314	0.293	1.095	0.026	0.01	0.008
0.215	0.287	0.33	0.008	0.011	0.007
0.619	0.27	0.766	0.016	0.016	0.017
0.347	0.325	1.222	0.014	0.006	0.017
0.848	0.237	0.725	0.006	0.023	0.008
0.861	0.577	0.428	0.037	0.035	0.016
0.603	0.693	0.981	0.023	0.018	0.011
0.237	0.519	0.4	0.014	0.015	0.013
0.155	0.302	0.214	0.013	0.023	0.014
0.539	0.231	0.41	0.034	0.01	0.005
1.166	0.616	0.935	0.016	0.01	0.006
0.348	0.295	1.298	0.015	0.012	0.037
0.211	0.812	0.676	0.012	0.02	0.012
0.366	0.341	0.94	0.012	0.015	0.009
0.985	0.31	0.952	0.015	0.054	0.031
0.764	1.138	0.894	0.019	0.006	0.039
0.489	0.674	1.063	0.037	0.048	0.021
0.597	0.227	0.65	0.013	0.005	0.008
0.564	0.321	0.389	0.021	0.029	0.016
1.21	0.104	1.185	0.047	0.017	0.027
0.229	0.5	0.762	0.011	0.021	0.06
0.195	0.635	1.054	0.048	0.028	0.023
0.328	0.558	1.156	0.017	0.013	0.007
0.498	0.379	0.335	0.012	0.015	0.022
0.084	0.068	0.872	0.016	0.024	0.011
0.697	0.607	0.946	0.034	0.025	0.015
0.379	0.078	1.008	0.007	0.021	0.005
0.367	0.539	1.098	0.008	0.027	0.03
0.44	0.347	0.403	0.076	0.011	0.012
0.274	0.363	0.96	0.018	0.026	0.061
0.307	0.311	0.997	0.005	0.013	0.036
0.176	0.752	0.362	0.003	0.012	0.027
0.945	0.303	0.799	0.034	0.014	0.011
0.472	0.166	0.054	0.011	0.029	0.021
0.291	0.169	0.996	0.028	0.016	0.006
0.344	0.891	0.843	0.042	0.024	0.014
0.682	0.324	0.654	0.017	0.019	0.013
0.528	0.301	0.902	0.059	0.013	0.018
0.441	0.197	1.119	0.013	0.012	0.013
0.723	0.277	0.801	0.014	0.005	0.023
0.158	0.419	0.944	0.006	0.018	0.002
0.288	0.905	0.833	0.009	0.011	0.008
0.268	0.31	0.97	0.023	0.021	0.011
0.288	0.939	0.22	0.016	0.016	0.011
0.344	0.36	1.078	0.019	0.007	0.01
0.355	0.385	1.029	0.012	0.027	0.029
0.504	0.778	0.778	0.044	0.005	0.005
0.829	0.281	1.074	0.014	0.008	0.035
0.291	0.269	1.004	0.016	0.007	0.01
0.139	0.241	0.459	0.009	0.012	0.005
0.314	0.292	1.05	0.016	0.017	0.006
0.638	0.243	0.207	0.013	0.006	0.006
0.252	0.319	0.889	0.016	0.008	0.005
0.726	0.428	0.955	0.032	0.027	0.023
0.875	0.471	0.949	0.005	0.023	0.019
0.353	0.299	0.749	0.015	0.004	0.014
0.54	0.715	0.686	0.014	0.012	0.008
0.153	0.342	0.96	0.008	0.004	0.036
0.288	0.549	0.653	0.013	0.015	0.01
0.792	0.256	0.942	0.006	0.006	0.004
0.234	0.345	0.781	0.018	0.015	0.015
0.179	0.728	0.359	0.01	0.025	0.019
0.284	0.238	0.842	0.017	0.016	0.011
0.818	0.276	0.557	0.041	0.026	0.013
0.276	0.371	0.943	0.021	0.018	0.026
0.199	0.154	0.934	0.011	0.012	0.006
0.355	0.541	1.041	0.007	0.01	0.006
0.208	0.55	1.086	0.005	0.011	0.01
0.335	0.223	0.669	0.007	0.016	0.015
0.396	0.361	1.047	0.01	0.037	0.031
0.538	0.269	0.74	0.016	0.032	0.015
0.291	0.206	1.033	0.021	0.004	0.01
0.897	0.714	1.232	0.006	0.029	0.043
0.631	0.424	0.847	0.006	0.016	0.027
0.333	0.313	0.782	0.02	0.022	0.01
0.473	0.676	0.829	0.005	0.016	0.024
0.357	0.378	0.799	0.018	0.038	0.009
0.446	0.5	0.902	0.028	0.043	0.008
1.015	0.632	0.965	0.024	0.007	0.012
0.202	0.558	0.995	0.047	0.018	0.032
0.768	0.615	0.463	0.017	0.008	0.011
0.22	0.12	0.936	0.033	0.006	0.005
0.462	0.581	0.771	0.044	0.047	0.009
0.243	0.353	0.873	0.014	0.008	0.032
0.56	0.728	0.937	0.022	0.015	0.025
0.259	0.119	0.985	0.008	0.019	0.05
0.463	0.48	1.026	0.019	0.012	0.016
0.301	0.207	0.444	0.012	0.022	0.004
0.531	0.623	0.501	0.019	0.004	0.023
0.313	0.413	0.996	0.013	0.009	0.017
0.298	0.521	0.057	0.004	0.019	0.027
0.466	0.284	0.952	0.012	0.004	0.013
0.655	0.42	0.865	0.008	0.007	0.012
0.255	0.275	0.423	0.017	0.009	0.014
0.469	0.24	1.205	0.021	0.014	0.001
0.322	0.298	1.21	0.012	0.042	0.004
0.178	0.326	0.84	0.06	0.009	0.017
0.213	0.508	1.207	0.016	0.014	0.033
0.517	0.398	0.972	0.015	0.022	0.015
0.403	0.246	1.102	0.004	0.021	0.012
0.944	0.711	0.341	0.018	0.015	0.041
0.579	0.188	1.102	0.015	0.008	0.022
0.27	0.247	0.668	0.018	0.015	0.011
0.385	0.915	0.722	0.069	0.018	0.034
0.48	0.205	0.665	0.021	0.018	0.015
0.355	0.473	0.471	0.049	0.031	0.033
0.407	0.313	0.866	0.007	0.041	0.019
0.267	0.303	0.774	0.013	0.014	0.014
0.07	0.261	1.016	0.023	0.01	0.021
0.273	0.247	0.696	0.022	0.013	0.017
0.502	0.164	1.046	0.026	0.007	0.015
0.451	0.614	0.988	0.018	0.033	0.051
0.36	0.571	0.768	0.015	0.016	0.014
0.512	0.705	1.031	0.018	0.02	0.012
0.287	0.054	0.875	0.019	0.036	0.023
0.421	0.446	0.885	0.009	0.008	0.012
0.237	1.171	0.273	0.013	0.014	0.027
0.572	0.317	0.964	0.038	0.017	0.03
0.318	0.647	0.852	0.014	0.051	0.01
0.341	0.623	0.904	0.07	0.013	0.016
0.933	0.44	1.079	0.022	0.004	0.007
0.272	0.699	0.951	0.019	0.015	0.01
0.828	0.344	0.436	0.064	0.026	0.046
0.927	0.192	0.92	0.01	0.012	0.029
0.164	0.549	0.983	0.006	0.018	0.006
0.09	0.301	0.299	0.066	0.014	0.013
0.249	0.322	1.129	0.015	0.019	0.021
0.977	0.987	0.732	0.007	0.006	0.004
0.174	0.262	1.085	0.01	0.016	0.042
0.384	0.525	0.8	0.008	0.037	0.011
0.227	0.551	1.077	0.008	0.024	0.006
0.385	0.35	1.068	0.012	0.012	0.008
0.221	0.398	1.228	0.027	0.016	0.012
0.756	0.431	0.806	0.008	0.013	0.015
0.445	0.819	0.336	0.01	0.016	0.012
0.333	0.222	0.762	0.008	0.03	0.015
0.512	0.655	0.665	0.048	0.006	0.016
0.664	0.211	1.025	0.021	0.023	0.005
0.346	0.083	0.645	0.005	0.021	0.005
0.437	0.37	0.54	0.006	0.013	0.027
0.218	0.474	1.021	0.022	0.023	0.009
0.582	0.054	0.7	0.018	0.038	0.018
0.333	0.839	0.708	0.025	0.013	0.061
0.355	0.38	0.878	0.014	0.01	0.018
0.076	0.203	0.896	0.011	0.01	0.01
0.428	0.33	1.073	0.018	0.018	0.023
0.469	0.249	0.862	0.018	0.011	0.018
0.407	0.196	1.007	0.005	0.015	0.042
0.578	0.469	0.72	0.005	0.011	0.019
0.256	0.71	1.049	0.011	0.032	0.02
1.076	0.118	0.478	0.023	0.018	0.016
0.309	0.416	1.223	0.007	0.004	0.064
0.223	1.264	0.728	0.019	0.016	0.009
0.55	0.942	0.918	0.024	0.063	0.013
0.008	0.359	1.147	0.016	0.01	0.007
0.335	0.151	0.833	0.013	0.014	0.014
1.152	0.226	0.853	0.043	0.018	0.015
0.329	0.281	1.431	0.032	0.008	0.01
0.402	0.91	0.949	0.027	0.011	0.018
0.561	0.291	0.974	0.025	0.033	0.01
0.082	0.863	0.86	0.031	0.012	0.031
0.493	0.391	0.227	0.018	0.037	0.015
0.268	0.314	0.598	0.002	0.023	0.043
0.555	0.644	0.805	0.009	0.024	0.025
0.491	0.198	0.468	0.008	0.015	0.007
0.321	0.164	0.866	0.014	0.023	0.015
0.628	0.309	1.078	0.014	0.026	0.012
0.282	0.439	0.272	0.012	0.005	0.035
0.07	0.212	1.246	0.004	0.011	0.01
0.31	0.347	1.094	0.019	0.012	0.004
0.291	0.355	0.48	0.02	0.014	0.028
0.747	0.147	0.742	0.03	0.037	0.019
0.417	1.06	0.357	0.002	0.013	0.027
0.257	0.188	0.389	0.034	0.023	0.029
0.382	0.374	0.747	0.016	0.015	0.006
0.22	0.56	1.014	0.011	0.007	0.024
1.172	0.56	0.738	0.005	0.009	0.009
0.412	0.431	0.371	0.016	0.026	0.029
0.291	0.808	1.052	0.051	0.025	0.04
0.262	0.752	1.213	0.022	0.019	0.026
0.987	0.213	1.025	0.006	0.06	0.008
0.239	0.307	0.569	0.014	0.042	0.011
0.447	0.247	0.945	0.043	0.02	0.014
0.223	0.283	0.924	0.045	0.076	0.008
0.49	0.383	0.606	0.011	0.008	0.01
0.297	0.357	0.573	0.071	0.005	0.011
0.268	0.938	0.747	0.011	0.016	0.013
0.444	0.27	0.818	0.014	0.013	0.024
0.672	0.554	1.003	0.013	0.013	0.012
0.113	0.341	1.085	0.02	0.011	0.013
0.622	0.208	1.048	0.022	0.013	0.02
0.859	0.384	1.002	0.01	0.005	0.005
0.269	0.182	0.826	0.02	0.024	0.003
0.49	0.379	0.673	0.017	0.007	0.016
0.611	0.152	0.874	0.006	0.006	0.018
0.451	0.293	0.383	0.024	0.008	0.018
0.529	0.179	0.94	0.014	0.016	0.007
1.033	1.092	1.139	0.012	0.025	0.054
0.908	0.304	0.738	0.026	0.003	0.043
0.229	0.449	0.862	0.021	0.014	0.006
0.28	0.455	0.806	0.015	0.009	0.006
0.26	0.495	0.515	0.02	0.018	0.009
0.789	0.316	1.061	0.029	0.019	0.023
0.514	0.393	0.933	0.02	0.018	0.013
0.264	0.445	0.961	0.017	0.014	0.017
0.815	0.272	1.045	0.019	0.016	0.008
1.1	0.257	0.773	0.017	0.007	0.008
0.579	0.248	0.291	0.014	0.016	0.028
0.407	0.525	1.038	0.006	0.007	0.018
0.513	0.31	0.844	0.039	0.037	0.015
0.57	0.46	0.316	0.031	0.027	0.004
0.261	0.45	0.941	0.023	0.008	0.039
0.572	0.34	0.372	0.006	0.009	0.016
0.374	0.353	0.3	0.005	0.014	0.011
0.629	0.317	1.083	0.007	0.017	0.018
0.801	0.28	0.966	0.048	0.043	0.02
0.1	0.282	0.893	0.011	0.008	0.035
0.15	0.224	0.747	0.017	0.017	0.01
0.439	0.186	0.873	0.005	0.014	0.011
0.22	0.256	1.3	0.018	0.007	0.013
0.402	0.382	0.772	0.017	0.021	0.01
0.299	0.322	1.536	0.017	0.017	0.012
0.854	0.98	0.922	0.018	0.027	0.027
0.418	0.334	0.644	0.022	0.016	0.006
0.348	0.202	1.06	0.007	0.027	0.004
0.888	0.274	0.843	0.015	0.024	0.011
0.402	0.275	0.835	0.027	0.022	0.004
0.442	0.405	0.957	0.016	0.005	0.014
0.291	0.598	0.65	0.044	0.021	0.018
0.301	0.455	0.977	0.022	0.012	0.024
0.379	0.792	0.277	0.036	0.058	0.023
0.392	0.35	0.193	0.01	0.028	0.008
0.222	0.229	0.951	0.026	0.009	0.025
0.925	0.48	1.056	0.014	0.007	0.057
0.632	0.298	0.668	0.01	0.01	0.021
0.339	0.23	0.942	0.021	0.008	0.007
0.812	0.662	0.916	0.005	0.012	0.013
0.232	0.235	1.213	0.006	0.036	0.015
0.818	0.412	1.126	0.033	0.022	0.011
0.761	0.414	0.865	0.007	0.015	0.002
0.781	0.229	0.941	0.028	0.013	0.014
0.463	0.191	0.662	0.023	0.021	0.017
0.386	0.27	1.045	0.021	0.014	0.016
0.355	0.265	0.89	0.038	0.01	0.019
0.458	0.305	0.76	0.015	0.014	0.011
0.294	0.358	1.073	0.013	0.018	0.014
0.335	0.349	1.2	0.005	0.024	0.011
0.443	0.539	0.966	0.022	0.021	0.027
0.682	0.64	0.291	0.02	0.032	0.021
0.412	0.208	0.366	0.008	0.009	0.061
0.366	0.418	0.89	0.013	0.036	0.031
0.285	0.613	0.967	0.012	0.005	0.009
0.29	0.507	0.458	0.013	0.007	0.018
0.204	0.487	1.014	0.042	0.011	0.008
0.578	0.28	0.703	0.004	0.024	0.016
0.098	0.198	0.902	0.017	0.013	0.014
0.395	0.243	0.274	0.021	0.015	0.017
0.375	0.248	1.038	0.007	0.039	0.006
0.328	0.348	0.528	0.012	0.013	0.059
0.308	0.564	1.109	0.013	0.024	0.007
0.49	0.53	0.84	0.021	0.017	0.052
1.522	0.588	1.151	0.021	0.037	0.021
1.014	0.546	0.323	0.015	0.016	0.006
0.303	0.583	0.971	0.014	0.02	0.018
0.442	0.372	1.039	0.023	0.012	0.02
0.445	1.059	1.028	0.075	0.015	0.057
0.81	0.847	0.636	0.006	0.007	0.018
0.821	0.678	0.926	0.016	0.067	0.015
0.107	0.958	1.037	0.019	0.015	0.016
0.627	0.514	0.679	0.015	0.028	0.065
0.654	0.25	0.575	0.012	0.013	0.01
0.329	0.226	0.479	0.008	0.02	0.06
0.226	0.738	0.722	0.009	0.013	0.009
0.748	0.616	0.763	0.032	0.025	0.014
0.134	0.285	0.683	0.002	0.01	0.013
0.629	0.352	1.203	0.019	0.015	0.012
0.306	0.381	0.892	0.012	0.037	0.009
0.558	0.454	0.058	0.016	0.01	0.018
0.211	0.938	0.757	0.017	0.026	0.035
0.354	0.153	0.936	0.013	0.044	0.015
0.33	0.416	1.056	0.015	0.052	0.008
1.078	0.204	0.946	0.019	0.029	0.01
0.517	0.616	0.649	0.014	0.02	0.017
0.609	0.146	1.007	0.016	0.04	0.049
0.495	0.288	0.237	0.006	0.012	0.012
0.298	0.264	0.974	0.029	0.021	0.008
0.259	1.062	1.264	0.022	0.023	0.012
0.221	0.237	1.046	0.075	0.024	0.006
0.468	0.255	0.863	0.008	0.015	0.018
0.748	0.404	0.98	0.012	0.03	0.007
0.335	0.387	0.38	0.059	0.022	0.014
0.318	0.368	1.264	0.004	0.031	0.019
0.104	0.823	0.937	0.01	0.017	0.012
1.174	0.234	1.054	0.013	0.011	0.015
0.201	0.27	1.055	0.009	0.019	0.022
0.147	0.773	0.97	0.051	0.014	0.072
0.878	0.269	0.924	0.014	0.011	0.012
0.818	0.908	0.392	0.037	0.007	0.007
0.465	0.748	0.811	0.017	0.018	0.044
0.316	0.237	1.061	0.052	0.012	0.004
0.164	0.484	0.277	0.032	0.012	1.062
0.72	0.08	0.284	0.016	0.084	0.048
0.477	0.427	0.338	0.015	0.048	0.01
0.799	0.538	0.874	0.041	0.007	0.011
0.541	0.546	0.935	0.007	0.009	0.025
0.196	0.305	1.121	0.015	0.044	0.03
0.37	0.288	1.088	0.018	0.024	0.029
0.653	0.326	0.809	0.019	0.007	0.026
0.509	0.411	0.859	0.012	0.005	0.01
0.774	0.198	0.677	0.015	0.013	0.006
0.337	0.295	0.735	0.008	0.024	0.017
0.407	0.085	1.034	0.005	0.041	0.021
0.388	0.209	0.427	0.029	0.012	0.009
0.346	0.328	1.207	0.009	0.052	0.02
0.59	0.972	1.024	0.01	0.006	0.014
0.622	0.289	1.49	0.015	0.005	0.029
0.285	0.597	0.756	0.009	0.024	0.029
0.249	0.326	0.697	0.016	0.004	0.044
0.163	0.259	1.065	0.058	0.013	0.016
0.194	0.251	1.261	0.015	0.005	0.019
0.743	0.249	0.826	0.028	0.041	0.006
0.537	0.274	0.581	0.021	0.026	0.033
0.799	0.3	0.744	0.014	0.027	0.03
0.356	0.471	0.945	0.025	0.008	0.033
0.652	0.211	1.059	0.017	0.029	0.019
0.336	0.217	1.05	0.03	0.01	0.02
0.518	0.229	0.641	0.02	0.008	0.016
0.527	0.057	0.26	0.005	0.018	0.008
0.169	0.323	0.018	0.022	0.015	0.016
1.142	0.615	0.717	0.01	0.03	0.006
0.438	0.427	0.853	0.024	0.005	0.021
0.174	0.437	0.917	0.008	0.014	0.03
0.269	0.328	0.942	0.01	0.015	0.018
0.558	0.276	0.982	0.015	0.015	0.03
0.547	0.127	0.809	0.007	0.019	0.01
0.37	0.102	0.853	0.038	0.015	0.029
0.378	0.515	0.071	0.013	0.017	0.012
0.446	0.392	0.654	0.024	0.017	0.018
0.527	0.625	1.097	0.026	0.009	0.014
0.921	0.503	0.637	0.033	0.08	0.02
0.058	0.672	0.86	0.016	0.08	0.006
0.426	0.276	0.919	0.026	0.006	0.018
0.297	0.757	0.825	0.007	0.023	0.033
0.443	0.737	0.891	0.018	0.018	0.037
0.648	0.341	0.496	0.004	0.023	0.016
0.121	0.081	0.888	0.013	0.005	0.017
0.33	0.334	0.89	0.006	0.041	0.044
0.813	0.267	0.815	0.009	0.019	0.011
0.326	0.449	1.119	0.014	0.029	0.017
0.264	0.493	0.782	0.051	0.039	0.031
0.45	0.222	0.956	0.021	0.017	0.052
0.504	0.595	1.489	0.007	0.015	0.014
0.52	0.091	1.188	0.056	0.004	0.028
0.626	0.515	0.988	0.011	0.013	0.02
0.418	0.226	1.224	0.019	0.013	0.042
0.634	0.416	0.925	0.013	0.016	0.012
0.303	0.355	0.445	0.04	0.011	0.009
0.581	0.835	1.307	0.005	0.066	0.026
0.295	0.092	0.808	0.014	0.012	0.009
0.331	0.22	0.909	0.015	0.028	0.011
0.805	0.276	0.786	0.027	0.039	0.008
0.227	0.301	0.907	0.047	0.017	0.019
0.416	0.534	1.13	0.036	0.012	0.013
0.318	0.149	0.992	0.013	0.016	0.008
0.456	0.805	1.166	0.016	0.014	0.008
0.698	0.016	0.543	0.018	0.021	0.024
0.279	0.415	1.139	0.029	0.02	0.06
0.269	0.58	0.934	0.002	0.01	0.03
0.295	0.775	0.643	0.024	0.005	0.004
0.187	0.387	1.157	0.021	0.015	0.017
0.326	0.312	1.313	0.004	0.018	0.017
0.133	0.18	0.681	0.018	0.007	0.006
0.803	0.344	0.969	0.03	0.007	0.004
0.433	0.517	0.965	0.013	0.048	0.014
0.388	0.269	0.818	0.005	0.016	0.018
1.075	0.78	0.881	0.008	0.012	0.037
0.248	0.371	0.954	0.039	0.037	0.017
0.499	0.346	0.961	0.012	0.005	0.019
0.591	0.169	1.015	0.076	0.042	0.008
0.53	1.023	1.029	0.012	0.008	0.027
0.952	0.222	1.15	0.016	0.011	0.012
0.39	0.277	1.264	0.031	0.014	0.014
0.831	0.846	0.816	0.046	0.012	0.02
0.353	0.248	0.894	0.015	0.008	0.011
0.178	0.327	1.244	0.011	0.016	0.009
0.56	0.231	0.957	0.018	0.022	0.016
0.544	0.239	0.925	0.005	0.013	0.006
0.431	0.395	0.983	0.032	0.036	0.018
0.729	0.756	0.71	0.009	0.005	0.013
0.446	0.238	0.993	0.029	0.015	0.042
0.299	0.835	0.92	0.014	0.031	0.029
0.366	0.761	0.422	0.035	0.023	0.013
0.411	0.203	1.119	0.011	0.017	0.017
0.661	0.269	1.246	0.024	0.066	0.02
0.092	1.097	0.756	0.015	0.01	0.006
0.139	0.504	1.093	0.018	0.017	0.047
0.322	0.666	0.38	0.021	0.008	0.013
0.843	0.37	0.287	0.008	0.033	0.014
0.346	0.376	0.69	0.01	0.017	0.027
0.026	0.585	1.189	0.018	0.011	0.029
0.841	0.289	0.8	0.051	0.021	0.024
0.71	1.133	0.926	0.013	0.042	0.055
0.357	0.505	0.339	0.026	0.007	0.031
0.179	0.879	1.041	0.029	0.018	0.012
0.496	0.174	0.889	0.007	0.033	0.046
0.474	0.234	0.994	0.008	0.016	0.042
0.322	0.64	0.702	0.012	0.02	0.01
0.966	0.191	0.876	0.006	0.053	0.007
0.614	0.355	0.865	0.015	0.022	0.011
0.427	0.346	0.642	0.012	0.011	0.026
0.27	0.341	1.125	0.027	0.025	0.012
0.15	0.449	1.027	0.026	0.025	0.012
0.673	0.801	1.03	0.006	0.054	0.027
0.286	0.303	0.862	0.029	0.006	0.042
0.276	0.189	1.249	0.014	0.049	0.029
0.261	0.386	0.844	0.015	0.006	0.041
0.309	0.117	0.973	0.025	0.052	0.004
0.753	0.811	0.796	0.008	0.013	0.017
0.378	0.307	1.14	0.006	0.007	0.008
0.196	0.565	0.212	0.011	0.007	0.007
0.187	0.284	0.275	0.007	0.027	0.02
0.276	0.226	0.881	0.013	0.006	0.01
0.249	0.128	0.342	0.01	0.051	0.021
0.357	0.233	0.829	0.006	0.013	0.013
1.317	0.663	0.849	0.024	0.02	0.014
0.462	0.261	1.101	0.02	0.006	0.023
0.878	0.291	0.52	0.016	0.023	0.017
0.645	0.304	0.272	0.018	0.022	0.005
0.204	0.161	0.809	0.013	0.012	0.012
0.393	0.27	0.731	0.011	0.019	0.022
0.466	0.327	0.605	0.014	0.014	0.012
0.467	0.707	1.027	0.007	0.023	0.006
0.401	0.454	0.402	0.007	0.005	0.011
0.398	0.741	0.781	0.03	0.008	0.015
0.698	0.304	1.038	0.009	0.014	0.005
0.38	0.206	1.141	0.008	0.019	0.054
0.396	0.451	0.785	0.01	0.02	0.008
0.511	0.916	0.274	0.008	0.019	0.034
0.248	0.251	0.911	0.011	0.006	0.022
0.358	0.368	0.748	0.034	0.005	0.007
0.532	0.298	1.07	0.026	0.014	0.005
0.3	0.183	1.028	0.059	0.039	0.03
1.087	0.266	0.795	0.015	0.021	0.012
0.186	0.418	0.671	0.004	0.004	0.035
0.52	0.21	0.896	0.036	0.005	0.031
0.527	0.281	1.13	0.005	0.009	0.037
0.73	0.49	0.423	0.018	0.03	0.008
0.209	0.317	1.013	0.03	0.014	0.007
0.22	0.202	0.37	0.017	0.013	0.013
0.183	0.296	1.113	0.034	0.016	0.045
0.175	0.493	1.095	0.025	0.038	0.008
0.221	0.231	0.837	0.013	0.006	0.011
0.698	0.377	1.174	0.02	0.007	0.033
0.875	0.34	1.04	0.025	0.014	0.012
0.422	0.584	1.274	0.006	0.018	0.016
0.462	0.399	1.119	0.026	0.015	0.049
0.662	0.325	0.569	0.019	0.024	0.015
0.28	0.427	1.087	0.009	0.005	0.01
0.362	0.346	0.938	0.015	0.011	0.008
0.917	0.533	0.836	0.014	0.015	0.062
0.37	0.166	1.052	0.009	0.025	0.017
0.358	0.235	0.972	0.025	0.006	0.05
0.389	0.226	0.83	0.009	0.005	0.014
0.332	0.805	0.552	0.019	0.013	0.004
0.384	0.252	0.851	0.048	0.012	0.017
0.444	0.719	0.698	0.01	0.009	0.014
0.74	0.819	0.951	0.014	0.007	0.019
0.395	0.214	0.942	0.02	0.008	0.019
0.157	0.807	1.167	0.013	0.009	0.016
0.361	0.517	0.68	0.014	0.007	0.012
0.615	0.419	0.801	0.037	0.036	0.013
0.237	0.394	1.002	0.012	0.02	0.013
0.174	0.378	0.589	0.015	0.019	0.022
0.462	0.864	0.833	0.03	0.007	0.02
0.47	0.271	1.023	0.012	0.03	0.021
0.931	0.681	1.01	0.011	0.028	0.015
0.324	0.561	0.733	0.036	0.055	0.01
0.605	0.387	1.169	0.028	0.017	0.021
0.444	0.183	0.799	0.024	0.031	0.014
0.243	0.398	0.81	0.015	0.01	0.008
0.492	0.355	1.161	0.012	0.029	0.027
0.409	0.183	0.761	0.015	0.019	0.039
0.243	0.307	0.428	0.019	0.004	0.021
0.626	0.203	0.33	0.006	0.012	0.005
0.256	0.439	0.925	0.014	0.017	0.028
0.448	0.485	0.573	0.011	0.01	0.006
0.218	0.17	0.817	0.008	0.019	0.005
0.593	0.564	0.531	0.014	0.025	0.017
0.441	0.183	0.981	0.028	0.013	0.012
0.224	0.758	0.61	0.037	0.012	0.015
0.624	0.217	0.939	0.011	0.033	0.016
0.199	0.381	0.547	0.052	0.013	0.008
0.175	0.182	0.271	0.022	0.044	0.026
0.092	0.369	0.742	0.039	0.016	0.021
0.337	0.198	1.117	0.04	0.013	0.011
0.137	0.413	0.985	0.04	0.01	0.008
0.417	0.451	0.907	0.013	0.016	0.003
0.339	0.556	0.313	0.016	0.005	0.016
0.328	0.215	0.991	0.024	0.074	0.013
0.405	0.184	1.188	0.017	0.017	0.026
0.884	0.648	0.955	0.021	0.008	0.015
0.38	0.528	1.182	0.015	0.046	0.027
1.152	0.205	1.053	0.006	0.026	0.008
0.657	0.266	1.197	0.014	0.009	0.011
0.698	0.367	0.793	0.013	0.009	0.002
0.348	0.406	0.341	0.006	0.015	0.012
0.598	0.357	0.993	0.006	0.061	0.088
0.657	0.31	1.012	0.005	0.026	0.012
0.497	0.83	0.75	0.017	0.009	0.016
0.078	0.354	0.614	0.049	0.019	0.007
0.309	0.222	0.987	0.017	0.011	0.005
1.198	0.79	1.176	0.014	0.034	0.012
0.375	0.189	0.741	0.024	0.026	0.009
0.75	0.375	1.055	0.029	0.017	0.008
0.293	0.212	1.086	0.025	0.019	0.012
0.376	0.271	0.282	0.009	0.008	0.007
0.175	0.51	0.708	0.028	0.027	0.004
0.298	0.177	0.336	0.021	0.014	0.011
0.68	0.178	0.954	0.015	0.016	0.01
0.139	0.3	0.878	0.015	0.028	0.008
0.591	0.702	1.128	0.009	0.042	0.016
0.51	0.416	1.392	0.008	0.013	0.047
0.613	0.438	1.037	0.032	0.012	0.018
0.499	0.567	0.794	0.014	0.027	0.016
0.291	0.197	1.093	0.018	0.045	0.013
0.267	0.339	1.042	0.016	0.014	0.008
0.247	0.979	0.917	0.007	0.013	0.007
0.132	0.494	0.754	0.012	0.008	0.012
0.258	0.003	0.177	0.018	0.009	0.022
0.632	0.334	0.959	0.021	0.009	0.037
0.247	0.126	0.316	0.022	0.056	0.01
0.241	0.286	0.715	0.026	0.019	0.03
0.595	0.93	0.689	0.01	0.014	0.004
0.314	0.347	0.095	0.01	0.038	0.006
0.147	0.828	0.867	0.053	0.01	0.025
0.135	0.278	0.667	0.012	0.01	0.015
0.337	0.934	0.932	0.011	0.014	0.027
0.307	0.294	1.095	0.017	0.016	0.009
0.313	0.552	1.02	0.007	0.017	0.015
0.201	0.515	0.919	0.01	0.006	0.001
1.141	0.441	0.709	0.031	0.008	0.015
0.307	0.284	0.912	0.007	0.01	0.011
0.314	0.065	0.663	0.026	0.014	0.006
0.221	1.368	0.835	0.006	0.006	0.018
0.461	0.083	0.976	0.041	0.016	0.021
0.209	0.389	0.494	0.019	0.017	0.011
0.402	0.277	0.935	0.029	0.015	0.021
0.239	0.68	0.986	0.008	0.011	0.003
0.447	0.327	0.924	0.039	0.027	0.018
0.214	0.414	0.878	0.011	0.009	0.006
0.373	0.297	0.954	0.009	0.026	0.013
0.296	0.365	0.415	0.007	0.007	0.015
0.358	0.617	0.267	0.014	0.005	0.01
0.896	0.461	1.059	0.053	0.005	0.013
0.717	0.895	1.265	0.045	0.009	0.017
0.442	0.36	0.684	0.056	0.017	0.014
0.623	0.244	0.991	0.026	0.005	0.01
0.481	0.231	0.39	0.03	0.024	0.021
0.231	0.472	0.625	0.012	0.01	0.012
0.42	0.113	0.982	0.015	0.024	0.019
0.488	0.329	0.528	0.02	0.011	0.027
0.278	0.211	0.856	0.011	0.02	0.006
0.304	0.468	0.76	0.037	0.012	0.015
0.28	0.935	0.722	0.021	0.019	0.012
0.233	0.44	0.648	0.009	0.019	0.009
0.293	0.144	0.938	0.02	0.01	0.011
0.581	0.325	0.85	0.01	0.013	0.01
0.788	0.325	0.905	0.024	0.006	0.016
0.207	0.469	1.2	0.032	0.012	0.005
0.091	0.294	1.286	0.032	0.008	0.027
0.347	0.67	0.705	0.056	0.012	0.021
0.955	0.379	1.111	0.019	0.047	0.015
0.776	0.116	1.069	0.008	0.034	0.038
0.388	0.313	0.8	0.023	0.008	0.023
0.74	0.278	1.137	0.029	0.035	0.021
0.608	0.233	0.881	0.02	0.015	0.007
0.22	0.923	0.968	0.026	0.05	0.015
0.806	0.498	1.441	0.014	0.005	0.017
0.393	0.216	0.978	0.008	0.012	0.026
0.204	0.353	0.564	0.004	0.023	0.009
0.347	0.582	1.262	0.009	0.005	0.021
0.241	0.454	0.889	0.008	0.01	0.026
0.128	0.384	1.06	0.036	0.019	0.008
0.103	0.021	0.742	0.016	0.019	0.018
0.136	0.697	0.603	0.027	0.005	0.016
0.722	0.259	0.654	0.014	0.012	0.035
0.299	0.533	1.082	0.019	0.007	0.032
0.363	0.189	1.039	0.032	0.004	0.05
0.599	0.485	1.082	0.013	0.004	0.007
0.388	0.586	0.924	0.014	0.025	0.016
0.919	0.576	0.456	0.008	0.024	0.011
0.236	0.913	0.848	0.005	0.026	0.011
0.743	0.766	0.859	0.012	0.02	0.026
0.803	0.3	0.711	0.024	0.014	0.022
0.388	1	0.84	0.007	0.02	0.014
0.329	0.307	0.902	0.01	0.019	0.013
0.409	0.752	1.097	0.01	0.045	0.012
0.254	0.453	0.42	0.014	0.024	0.017
0.316	0.02	0.846	0.009	0.01	0.018
0.293	0.347	1.059	0.023	0.013	0.015
0.597	0.076	0.779	0.041	0.033	0.01
0.164	0.436	0.36	0.038	0.013	0.009
0.26	0.741	1.11	0.022	0.019	0.012
0.452	0.402	1.185	0.03	0.025	0.038
0.739	0.329	0.904	0.013	0.055	0.022
0.988	0.932	0.943	0.016	0.018	0.01
0.178	0.807	0.01	0.008	0.015	0.018
0.647	0.389	1.181	0.01	0.014	0.017
0.294	0.689	1.188	0.011	0.026	0.026
0.302	0.404	1.08	0.042	0.017	0.006
1.102	0.107	0.972	0.027	0.028	0.026
0.261	0.356	1.015	0.01	0.028	0.029
0.292	0.394	0.729	0.033	0.025	0.009
0.397	0.651	1.019	0.036	0.012	0.014
0.459	0.426	0.371	0.009	0.015	0.061
0.403	0.23	0.968	0.006	0.047	0.026
0.296	0.27	0.955	0.011	0.01	0.03
0.305	0.167	0.996	0.025	0.027	0.01
0.687	0.302	0.332	0.081	0.026	0.015
0.537	1.166	0.928	0.006	0.013	0.008
0.439	0.287	0.861	0.029	0.038	0.039
0.625	0.176	0.694	0.017	0.014	0.021
0.277	0.392	0.901	0.012	0.024	0.009
1.051	0.654	0.788	0.025	0.009	0.048
0.149	0.202	0.901	0.015	0.016	0.05
0.703	0.275	0.935	0.012	0.016	0.018
0.556	0.173	0.96	0.013	0.03	0.005
0.342	0.394	1.082	0.032	0.013	0.027
0.396	0.16	0.565	0.029	0.044	0.071
0.263	0.496	0.899	0.025	0.037	0.005
0.103	0.438	1.07	0.005	0.006	0.005
0.422	0.228	0.974	0.048	0.007	0.039
0.311	0.192	1.138	0.047	0.026	0.016
0.208	0.235	0.993	0.011	0.014	0.018
0.376	0.45	0.583	0.02	0.019	0.01
0.574	0.66	0.335	0.018	0.006	0.008
0.73	0.502	0.972	0.021	0.012	0.019
0.294	0.192	0.864	0.017	0.011	0.04
0.326	0.276	1.23	0.009	0.02	0.021
0.355	0.451	0.881	0.053	0.015	0.017
0.941	0.43	1.225	0.011	0.018	0.013
0.312	0.334	0.816	0.016	0.04	0.042
0.753	0.907	1.104	0.009	0.011	0.016
0.204	0.372	0.887	0.012	0.015	0.016
0.194	0.143	1.12	0.009	0.02	0.007
0.33	0.624	1.481	0.018	0.023	0.026
0.363	0.698	0.737	0.011	0.033	0.011
0.617	0.351	0.917	0.017	0.012	0.016
0.259	0.295	0.824	0.013	0.036	0.021
0.68	0.337	0.843	0.02	0.026	0.007
0.219	0.166	0.617	0.013	0.008	0.009
0.322	0.828	1.184	0.025	0.007	0.015
0.263	0.364	1.061	0.013	0.015	0.015
0.924	0.29	0.707	0.012	0.022	0.007
0.352	0.88	0.198	0.013	0.018	0.008
0.192	0.578	0.987	0.017	0.012	0.005
0.066	0.046	0.918	0.032	0.021	0.023
0.516	1.016	0.354	0.023	0.032	0.017
0.55	0.374	0.672	0.014	0.026	0.009
0.851	0.987	0.806	0.019	0.016	0.033
0.441	0.484	0.706	0.023	0.035	0.007
0.365	0.427	0.992	0.006	0.032	0.014
0.318	0.441	0.257	0.022	0.032	0.061
0.276	0.251	0.925	0.014	0.027	0.022
0.229	0.264	1.058	0.023	0.011	0.014
0.424	0.678	1.242	0.034	0.033	0.032
0.351	0.231	0.881	0.021	0.006	0.013
0.71	0.422	0.926	0.019	0.02	0.019
0.225	0.16	1.027	0.036	0.012	0.005
0.322	0.339	0.275	0.022	0.039	0.022
0.224	0.924	0.479	0.013	0.01	0.028
0.235	0.225	0.783	0.022	0.021	0.007
0.332	0.184	0.473	0.031	0.059	0.034
0.558	0.763	0.284	0.01	0.032	0.015
0.291	0.123	0.41	0.042	0.007	0.031
0.479	0.302	0.884	0.015	0.009	0.032
0.416	0.194	0.856	0.006	0.01	0.044
0.244	0.081	1.432	0.02	0.015	0.026
0.41	0.83	1.128	0.006	0.009	0.017
0.242	0.042	0.357	0.041	0.007	0.011
0.349	0.244	0.657	0.007	0.007	0.026
0.287	0.896	0.864	0.036	0.01	0.054
0.208	0.308	0.589	0.013	0.015	0.006
0.653	0.856	1.074	0.029	0.015	0.01
0.896	0.103	0.874	0.009	0.033	0.017
0.347	0.531	0.727	0.02	0.012	0.01
0.905	0.351	0.94	0.026	0.045	0.024
0.245	0.295	1.298	0.062	0.011	0.014
0.374	0.652	0.7	0.009	0.023	0.01
0.667	0.392	0.926	0.027	0.013	0.02
0.559	0.531	1.277	0.017	0.005	0.023
0.302	0.204	0.827	0.005	0.041	0.028
0.379	0.486	1.222	0.005	0.028	0.017
0.442	0.432	0.218	0.011	0.011	0.048
0.303	0.33	1.045	0.011	0.015	0.009
0.559	0.167	0.321	0.01	0.021	0.021
0.818	0.184	0.989	0.023	0.054	0.007
0.24	0.258	0.936	0.01	0.013	0.069
0.325	0.498	0.895	0.031	0.007	0.014
1.362	0.6	1.251	0.015	0.013	0.03
0.577	0.302	0.946	0.025	0.014	0.016
0.048	0.534	0.8	0.017	0.011	0.006
0.439	0.22	1.124	0.015	0.002	0.052
0.318	0.756	0.89	0.009	0.039	0.013
0.553	0.512	0.994	0.01	0.014	0.005
0.823	0.309	1.054	0.01	0.03	0.005
0.196	0.496	0.753	0.011	0.033	0.033
1.197	0.725	0.767	0.007	0.045	0.018
0.903	0.219	0.763	0.018	0.024	0.03
0.101	0.246	0.318	0.017	0.04	0.012
0.478	0.176	0.933	0.022	0.019	0.018
0.754	0.546	1.234	0.004	0.04	0.011
1.42	0.374	1.285	0.015	0.057	0.02
0.72	0.229	0.241	0.041	0.007	0.014
0.574	0.596	0.667	0.011	0.034	0.027
0.647	0.904	1.214	0.01	0.023	0.015
0.399	0.809	0.941	0.014	0.066	0.014
0.188	0.473	0.302	0.021	0.015	0.01
0.54	0.24	0.891	0.018	0.047	0.014
0.6	0.115	0.903	0.011	0.041	0.013
0.426	0.117	1.14	0.007	0.019	0.007
0.11	0.883	0.49	0.022	0.024	0.029
0.388	0.954	0.703	0.005	0.016	0.015
0.275	0.679	0.991	0.024	0.009	0.038
0.492	0.432	0.433	0.014	0.009	0.021
0.619	0.477	0.663	0.005	0.009	0.013
0.237	0.357	1.126	0.04	0.009	0.005
0.263	0.385	0.815	0.027	0.012	0.013
0.161	0.339	0.738	0.005	0.009	0.008
0.683	0.572	0.934	0.015	0.018	0.007
0.324	0.292	0.843	0.007	0.024	0.005
0.655	0.394	1.012	0.022	0.025	0.006
0.515	0.619	0.849	0.01	0.013	0.07
0.592	0.642	0.735	0.021	0.006	0.007
0.466	0.404	1.25	0.01	0.013	0.013
0.519	0.466	0.723	0.054	0.006	0.011
0.362	0.23	0.302	0.036	0.013	0.01
0.84	0.223	0.904	0.005	0.012	0.009
0.379	0.714	0.652	0.011	0.026	0.02
0.869	0.3	0.311	0.025	0.038	0.017
0.21	0.238	0.822	0.046	0.017	0.013
0.81	0.085	1.333	0.006	0.023	0.011
0.435	0.301	0.856	0.013	0.053	0.008
0.246	0.256	0.617	0.018	0.016	0.012
0.219	0.474	0.739	0.008	0.025	0.027
0.234	0.321	0.444	0.019	0.003	0.005
0.527	0.401	0.749	0.019	0.008	0.024
0.372	0.424	0.961	0.017	0.023	0.026
0.609	0.131	0.265	0.032	0.026	0.022
0.67	0.421	0.992	0.023	0.015	0.05
0.391	0.127	0.288	0.011	0.008	0.006
0.789	0.352	0.896	0.035	0.03	0.019
0.305	0.417	0.375	0.028	0.031	0.034
0.199	0.835	0.812	0.015	0.013	0.013
0.353	0.564	1.069	0.015	0.005	0.014
0.437	0.156	0.993	0.027	0.048	0.026
0.975	0.542	0.567	0.026	0.029	0.01
0.262	0.964	0.909	0.049	0.04	0.026
0.448	0.319	1.042	0.019	0.022	0.013
0.388	0.635	0.788	0.014	0.006	0.019
0.152	0.301	1.048	0.024	0.044	0.013
0.291	0.939	0.924	0.006	0.024	0.017
0.52	0.382	1.028	0.008	0.009	0.029
0.355	0.252	1.014	0.021	0.009	0.007
0.189	0.507	1.069	0.009	0.02	0.023
0.403	0.358	0.358	0.037	0.005	0.015
0.775	0.233	0.902	0.034	0.006	0.004
0.171	0.236	0.941	0.009	0.006	0.005
0.658	0.579	0.668	0.01	0.016	0.072
0.141	0.266	0.271	0.028	0.007	0.014
0.32	0.432	0.849	0.008	0.054	0.013
0.411	0.252	1.077	0.007	0.033	0.025
0.538	0.211	1.103	0.019	0.008	0.02
0.348	0.173	1.204	0.007	0.012	0.02
1.059	0.434	0.844	0.051	0.03	0.009
1.467	0.309	0.861	0.015	0.011	0.009
0.27	0.471	0.981	0.017	0.01	0.007
0.354	0.468	0.314	0.037	0.024	0.012
0.297	0.958	0.93	0.023	0.006	0.01
0.318	0.232	0.969	0.004	0.015	0.021
0.683	0.168	0.775	0.005	0.02	0.032
0.123	0.359	0.739	0.013	0.013	0.023
0.434	0.722	0.835	0.025	0.016	0.004
0.342	0.68	0.345	0.027	0.019	0.026
0.195	0.179	0.94	0.04	0.026	0.009
0.248	0.415	0.311	0.041	0.023	0.027
0.553	0.243	0.237	0.04	0.023	0.016
0.51	0.349	0.034	0.006	0.012	0.016
0.547	0.246	1.064	0.031	0.049	0.015
0.26	0.43	0.477	0.017	0.03	0.016
0.163	0.486	0.967	0.011	0.009	0.014
0.415	0.187	0.671	0.026	0.016	0.019
0.251	0.335	0.963	0.004	0.01	0.024
0.662	0.538	0.929	0.041	0.033	0.012
1.012	0.267	0.899	0.008	0.022	0.01
0.684	0.366	0.396	0.013	0.021	0.027
0.391	0.139	1.112	0.013	0.018	0.02
0.588	0.731	0.879	0.007	0.015	0.012
0.311	0.284	0.901	0.027	0.01	0.039
0.351	1.059	1.062	0.026	0.005	0.008
0.444	0.227	1.187	0.023	0.013	0.011
0.183	0.295	1.05	0.017	0.019	0.012
0.682	1.367	1.025	0.013	0.042	0.023
0.246	0.33	0.92	0.015	0.024	0.025
0.192	0.671	1.078	0.049	0.004	0.012
0.209	0.737	1.276	0.018	0.012	0.028
0.346	0.5	0.31	0.005	0.036	0.006
0.36	0.619	0.981	0.006	0.018	0.006
0.588	0.168	1.06	0.055	0.022	0.015
0.334	0.184	0.36	0.015	0.005	0.025
0.231	0.53	1.346	0.019	0.025	0.01
0.541	0.363	0.368	0.007	0.014	0.009
0.74	0.644	0.585	0.009	0.009	0.025
0.062	0.335	0.969	0.018	0.031	0.012
0.427	0.549	0.758	0.016	0.028	0.01
0.346	0.484	1.071	0.022	0.007	0.043
0.259	0.313	0.896	0.009	0.047	0.013
0.257	0.347	0.358	0.012	0.027	0.018
[truncated: 12,223 more rows]

## Sheet: Fig.1l
KinprolaAMPK_basal	KinprolaAMPK_SBI-0206965	KinprolaAMPK_2DG	KinprolaAMPK_T/A_basal	KinprolaAMPK_T/A_SBI-0206965	KinprolaAMPK_T/A_2DG
0.085	0.027	0.1	0.009	0.019	0.016
0.063	0.045	0.186	0.036	0.006	0.008
0.056	0.05	0.078	0.012	0.011	0.046
0.063	0.028	0.135	0.013	0.012	0.009
0.072	0.019	0.319	0.008	0.027	0.034
0.062	0.025	0.104	0.008	0.007	0.004
0.043	0.047	0.155	0.015	0.013	0.014
0.072	0.01	0.251	0.009	0.006	0.006
0.09	0.036	0.217	0.007	0.055	0.022
0.093	0.037	0.11	0.017	0.005	0.055
0.054	0.063	0.031	0.019	0.008	0.007
0.056	0.037	0.177	0.008	0.006	0.015
0.059	0.025	0.208	0.029	0.014	0.046
0.061	0.06	0.325	0.018	0.014	0.011
0.034	0.036	0.12	0.017	0.004	0.015
0.06	0.109	0.186	0.01	0.025	0.007
0.011	0.04	0.199	0.014	0.007	0.053
0.062	0.031	0.053	0.026	0.012	0.016
0.068	0.033	0.191	0.013	0.048	0.02
0.063	0.043	0.22	0.006	0.021	0.023
0.067	0.022	0.151	0.017	0.014	0.006
0.022	0.02	0.22	0.013	0.014	0.007
0.038	0.026	0.277	0.018	0.018	0.003
0.079	0.032	0.303	0.007	0.016	0.011
0.054	0.031	0.007	0.009	0.007	0.006
0.074	0.049	0.116	0.007	0.012	0.008
0.033	0.043	0.207	0.048	0.009	0.013
0.067	0.041	0.337	0.009	0.013	0.008
0.226	0.033	0.015	0.016	0.017	0.004
0.061	0.066	0.113	0.01	0.02	0.009
0.056	0.031	0.165	0.003	0.004	0.012
0.074	0.036	0.146	0.006	0.029	0.004
0.041	0.073	0.072	0.01	0.012	0.003
0.068	0.046	0.165	0.014	0.009	0.01
0.013	0.04	0.061	0.009	0.014	0.007
0.065	0.037	0.212	0.03	0.015	0.011
0.059	0.028	0.294	0.018	0.012	0.031
0.056	0.029	0.303	0.008	0.013	0.005
0.042	0.057	0.112	0.009	0.014	0.009
0.094	0.036	0.266	0.006	0.063	0.004
0.071	0.012	0.144	0.006	0.004	0.006
0.06	0.039	0.28	0.007	0.008	0.021
0.028	0.035	0.277	0.003	0.008	0.007
0.046	0.04	0.328	0.023	0.013	0.008
0.09	0.01	0.023	0.035	0.018	0.007
0.817	0.045	0.382	0.046	0.005	0.062
0.047	0.04	0.295	0.005	0.005	0.015
0.058	0.014	0.268	0.005	0.032	0.004
0.045	0.029	0.018	0.045	0.012	0.031
0.087	0.043	0.092	0.007	0.009	0.03
0.054	0.046	0.107	0.006	0.006	0.007
0.075	0.038	0.112	0.027	0.011	0.005
0.042	0.019	0.236	0.005	0.012	0.006
0.046	0.03	0.243	0.011	0.016	0.011
0.067	0.014	0.109	0.004	0.015	0.007
0.091	0.042	0.273	0.018	0.006	0.008
0.054	0.044	0.083	0.005	0.045	0.003
0.032	0.038	0.052	0.013	0.02	0.016
0.066	0.023	0.146	0.007	0.006	0.007
0.082	0.036	0.171	0.016	0.008	0.017
0.065	0.038	0.195	0.012	0.009	0.023
0.078	0.026	0.098	0.012	0.007	0.008
0.058	0.044	0.02	0.004	0.009	0.004
0.061	0.037	0.14	0.048	0.032	0.012
0.021	0.045	0.219	0.008	0.008	0.009
0.051	0.059	0.172	0.004	0.01	0.006
0.062	0.036	0.2	0.008	0.007	0.008
0.039	0.027	0.213	0.02	0.007	0.044
0.073	0.055	0.182	0.051	0.004	0.009
0.08	0.043	0.278	0.009	0.009	0.011
0.057	0.072	0.297	0.025	0.008	0.015
0.068	0.04	0.216	0.005	0.044	0.008
0.037	0.047	0.117	0.009	0.007	0.009
0.056	0.022	0.223	0.003	0.004	0.008
0.064	0.039	0.101	0.006	0.018	0.008
0.062	0.033	0.092	0.006	0.008	0.009
0.1	0.035	0.267	0.011	0.052	0.009
0.033	0.034	0.248	0.009	0.005	0.004
0.044	0.016	0.081	0.007	0.014	0.006
0.055	0.033	0.111	0.007	0.011	0.01
0.058	0.043	0.208	0.006	0.004	0.011
0.068	0.026	0.36	0.005	0.005	0.033
0.063	0.054	0.197	0.016	0.003	0.007
0.035	0.026	0.039	0.041	0.019	0.004
0.056	0.01	0.135	0.009	0.018	0.011
0.069	0.048	0.342	0.008	0.069	0.011
0.067	0.03	0.216	0.012	0.013	0.004
0.073	0.04	0.237	0.004	0.008	0.009
0.057	0.032	0.061	0.006	0.01	0.012
0.054	0.049	0.125	0.006	0.006	0.003
0.064	0.04	0.175	0.008	0.004	0.006
0.072	0.031	0.101	0.007	0.012	0.008
0.026	0.042	0.124	0.008	0.009	0.022
0.025	0.017	0.119	0.012	0.005	0.007
0.076	0.034	0.15	0.003	0.011	0.005
0.074	0.022	0.364	0.01	0.012	0.01
0.072	0.031	0.056	0.013	0.008	0.005
0.054	0.039	0.204	0.023	0.014	0.029
0.026	0.031	0.192	0.009	0.013	0.006
0.089	0.041	0.034	0.008	0.034	0.007
0.061	0.008	0.089	0.011	0.019	0.01
0.054	0.025	0.181	0.009	0.004	0.045
0.057	0.052	0.264	0.006	0.036	0.004
0.066	0.055	0.04	0.005	0.028	0.021
0.075	0.034	0.15	0.008	0.004	0.015
0.059	0.026	0.183	0.017	0.011	0.008
0.063	0.051	0.083	0.005	0.011	0.004
0.04	0.032	0.022	0.006	0.02	0.01
0.013	0.022	0.097	0.004	0.007	0.012
0.041	0.025	0.085	0.003	0.018	0.022
0.065	0.061	0.153	0.003	0.013	0.007
0.053	0.03	0.107	0.011	0.01	0.004
0.056	0.03	0.198	0.014	0.01	0.004
0.011	0.034	0.054	0.005	0.006	0.008
0.046	0.032	0.354	0.033	0.011	0.007
0.052	0.048	0.153	0.024	0.015	0.004
0.036	0.035	0.184	0.009	0.004	0.046
0.044	0.04	0.249	0.015	0.007	0.004
0.059	0.03	0.118	0.006	0.011	0.004
0.032	0.053	0.179	0.006	0.008	0.023
0.057	0.027	0.269	0.005	0.01	0.02
0.046	0.036	0.063	0.056	0.062	0.015
0.652	0.027	0.189	0.019	0.025	0.006
0.038	0.031	0.171	0.006	0.011	0.006
0.061	0.017	0.121	0.007	0.008	0.023
0.044	0.032	0.075	0.009	0.006	0.005
0.155	0.044	0.217	0.008	0.006	0.016
0.057	0.01	0.253	0.005	0.012	0.011
0.041	0.043	0.169	0.006	0.016	0.027
0.068	0.038	0.18	0.011	0.012	0.007
0.062	0.048	0.241	0.007	0.006	0.007
0.046	0.026	0.305	0.008	0.015	0.005
0.036	0.041	0.158	0.032	0.011	0.036
0.039	0.02	0.078	0.043	0.01	0.044
0.069	0.022	0.177	0.003	0.014	0.008
0.064	0.023	0.188	0.007	0.006	0.005
0.059	0.018	0.268	0.006	0.006	0.062
0.088	0.026	0.075	0.007	0.026	0.024
0.066	0.028	0.121	0.01	0.005	0.027
0.025	0.024	0.248	0.006	0.013	0.004
0.082	0.035	0.116	0.008	0.008	0.005
0.04	0.044	0.204	0.006	0.004	0.011
0.024	0.025	0.376	0.009	0.009	0.005
0.055	0.039	0.056	0.015	0.008	0.006
0.024	0.037	0.015	0.007	0.004	0.016
0.062	0.038	0.043	0.007	0.006	0.027
0.045	0.029	0.122	0.021	0.003	0.041
0.056	0.033	0.387	0.007	0.005	0.035
0.05	0.034	0.118	0.01	0.003	0.04
0.052	0.046	0.327	0.046	0.005	0.029
0.056	0.034	0.3	0.018	0.034	0.007
0.064	0.033	0.002	0.004	0.013	0.009
0.035	0.049	0.116	0.004	0.005	0.01
0.045	0.04	0.235	0.008	0.011	0.014
0.081	0.01	0.177	0.006	0.024	0.028
0.036	0.032	0.192	0.015	0.006	0.008
0.058	0.062	0.215	0.022	0.012	0.025
0.056	0.049	0.201	0.005	0.018	0.005
0.051	0.084	0.494	0.007	0.01	0.007
0.05	0.028	0.532	0.068	0.006	0.003
0.057	0.034	0.202	0.032	0.004	0.024
0.074	0.045	0.073	0.031	0.007	0.008
0.063	0.03	0.214	0.003	0.022	0.006
0.036	0.031	0.262	0.009	0.014	0.003
0.06	0.069	0.168	0.017	0.023	0.007
0.075	0.084	0.177	0.02	0.081	0.008
0.059	0.024	0.307	0.008	0.039	0.009
0.045	0.055	0.222	0.011	0.006	0.007
0.047	0.051	0.144	0.016	0.005	0.006
0.075	0.038	0.355	0.01	0.019	0.011
0.075	0.038	0.144	0.005	0.009	0.01
0.066	0.036	0.145	0.007	0.005	0.011
0.162	0.035	0.11	0.014	0.01	0.007
0.096	0.038	0.105	0.012	0.007	0.006
0.082	0.036	0.073	0.014	0.054	0.005
0.011	0.072	0.224	0.007	0.016	0.007
0.05	0.033	0.131	0.017	0.008	0.005
0.069	0.024	0.118	0.008	0.009	0.007
0.032	0.046	0.201	0.009	0.004	0.005
0.047	0.044	0.263	0.015	0.016	0.016
0.05	0.027	0.24	0.04	0.007	0.043
0.033	0.039	0.279	0.014	0.009	0.007
0.016	0.03	0.28	0.004	0.02	0.008
0.02	0.016	0.239	0.002	0.022	0.009
0.021	0.032	0.597	0.005	0.011	0.006
0.07	0.046	0.253	0.007	0.009	0.037
0.055	0.079	0.133	0.011	0.018	0.016
0.061	0.035	0.22	0.038	0.02	0.007
0.052	0.035	0.17	0.023	0.008	0.021
0.062	0.033	0.239	0.016	0.01	0.013
0.058	0.026	0.277	0.009	0.008	0.006
0.055	0.033	0.098	0.007	0.01	0.006
0.053	0.036	0.211	0.012	0.017	0.007
0.048	0.04	0.147	0.005	0.008	0.009
0.058	0.03	0.187	0.017	0.008	0.045
0.034	0.03	0.03	0.028	0.003	0.012
0.097	0.07	0.118	0.01	0.025	0.014
0.046	0.022	0.412	0.004	0.006	0.006
0.058	0.032	0.451	0.01	0.003	0.027
0.051	0.063	0.407	0.008	0.004	0.012
0.067	0.053	0.198	0.014	0.006	0.004
0.057	0.055	0.174	0.015	0.01	0.011
0.182	0.028	0.034	0.005	0.021	0.005
0.015	0.031	0.114	0.008	0.017	0.013
0.056	0.05	0.273	0.009	0.012	0.004
0.135	0.064	0.35	0.007	0.013	0.006
0.041	0.038	0.124	0.009	0.007	0.003
0.017	0.036	0.034	0.006	0.004	0.029
0.045	0.024	0.057	0.006	0.013	0.014
0.09	0.036	0.262	0.033	0.007	0.003
0.012	0.091	0.239	0.007	0.008	0.005
0.051	0.035	0.475	0.008	0.015	0.008
0.056	0.048	0.193	0.006	0.034	0.005
0.045	0.047	0.444	0.015	0.05	0.015
0.04	0.01	0.326	0.056	0.004	0.011
0.076	0.039	0.126	0.007	0.007	0.01
0.102	0.019	0.104	0.009	0.008	0.005
0.057	0.041	0.111	0.024	0.016	0.01
0.04	0.039	0.134	0.013	0.006	0.014
0.047	0.043	0.262	0.01	0.036	0.011
0.042	0.053	0.255	0.008	0.014	0.03
0.032	0.029	0.108	0.012	0.01	0.005
0.042	0.046	0.2	0.006	0.037	0.02
0.059	0.054	0.164	0.011	0.021	0.005
0.054	0.045	0.198	0.004	0.009	0.005
0.043	0.051	0.151	0.004	0.007	0.007
0.071	0.015	0.203	0.003	0.013	0.013
0.046	0.027	0.223	0.011	0.01	0.005
0.088	0.031	0.182	0.009	0.056	0.007
0.022	0.054	0.201	0.007	0.02	0.009
0.051	0.021	0.104	0.007	0.005	0.044
0.068	0.028	0.217	0.003	0.007	0.012
0.049	0.041	0.127	0.006	0.007	0.008
0.065	0.037	0.038	0.006	0.006	0.022
0.075	0.016	0.115	0.007	0.005	0.006
0.051	0.033	0.314	0.011	0.006	0.041
0.042	0.021	0.083	0.01	0.005	0.009
0.341	0.029	0.252	0.008	0.01	0.017
0.056	0.037	0.334	0.026	0.012	0.005
0.065	0.039	0.149	0.007	0.004	0.008
0.106	0.062	0.075	0.008	0.003	0.006
0.039	0.013	0.155	0.032	0.005	0.005
0.073	0.049	0.237	0.008	0.046	0.012
0.064	0.049	0.139	0.017	0.025	0.022
0.071	0.034	0.077	0.02	0.007	0.005
0.041	0.048	0.119	0.006	0.007	0.016
0.019	0.018	0.225	0.042	0.012	0.021
0.058	0.026	0.208	0.009	0.008	0.009
0.054	0.037	0.091	0.002	0.032	0.016
0.075	0.037	0.144	0.016	0.007	0.014
0.062	0.028	0.101	0.054	0.003	0.007
0.051	0.037	0.162	0.006	0.004	0.035
0.065	0.036	0.186	0.007	0.008	0.007
0.096	0.038	0.253	0.041	0.004	0.014
0.051	0.022	0.145	0.006	0.007	0.018
0.079	0.039	0.2	0.014	0.018	0.01
0.081	0.048	0.593	0.008	0.006	0.011
0.078	0.03	0.034	0.003	0.045	0.013
0.093	0.04	0.161	0.007	0.034	0.01
0.093	0.032	0.346	0.022	0.009	0.016
0.032	0.039	0.307	0.016	0.006	0.01
0.032	0.074	0.199	0.009	0.006	0.007
0.038	0.027	0.074	0.008	0.005	0.041
0.059	0.031	0.261	0.003	0.028	0.009
0.054	0.029	0.247	0.008	0.004	0.021
0.067	0.055	0.129	0.006	0.035	0.007
0.06	0.009	0.245	0.013	0.007	0.006
0.047	0.033	0.197	0.005	0.007	0.01
0.059	0.048	0.204	0.014	0.006	0.007
0.183	0.027	0.247	0.005	0.015	0.005
0.06	0.031	0.277	0.002	0.005	0.007
0.056	0.011	0.525	0.004	0.012	0.006
0.033	0.033	0.141	0.006	0.037	0.012
0.072	0.028	0.236	0.006	0.011	0.009
0.071	0.036	0.186	0.012	0.017	0.011
0.037	0.037	0.097	0.014	0.041	0.009
0.075	0.012	0.186	0.014	0.024	0.048
0.05	0.044	0.178	0.039	0.027	0.003
0.021	0.043	0.102	0.008	0.008	0.007
0.06	0.023	0.118	0.007	0.025	0.022
0.073	0.043	0.032	0.007	0.007	0.012
0.047	0.033	0.127	0.009	0.013	0.014
0.05	0.011	0.179	0.016	0.008	0.011
0.063	0.058	0.133	0.057	0.026	0.008
0.013	0.031	0.049	0.009	0.007	0.012
0.035	0.042	0.155	0.011	0.029	0.015
0.039	0.029	0.046	0.006	0.013	0.014
0.072	0.035	0.124	0.003	0.007	0.028
0.021	0.028	0.077	0.012	0.012	0.007
0.042	0.028	0.212	0.01	0.01	0.004
0.083	0.025	0.216	0.006	0.007	0.008
0.062	0.037	0.26	0.006	0.038	0.024
0.06	0.032	0.463	0.003	0.012	0.004
0.056	0.032	0.29	0.007	0.017	0.006
0.074	0.018	0.28	0.049	0.01	0.017
0.053	0.037	0.204	0.021	0.013	0.004
0.048	0.043	0.099	0.026	0.007	0.006
0.044	0.02	0.037	0.007	0.009	0.011
0.061	0.037	0.143	0.006	0.021	0.004
0.06	0.011	0.46	0.005	0.008	0.012
0.057	0.025	0.201	0.009	0.021	0.009
0.063	0.028	0.118	0.002	0.005	0.004
0.053	0.056	0.153	0.006	0.004	0.02
0.061	0.039	0.504	0.007	0.007	0.01
0.016	0.073	0.328	0.023	0.007	0.004
0.066	0.062	0.118	0.056	0.009	0.01
0.051	0.024	0.18	0.019	0.006	0.009
0.054	0.053	0.173	0.017	0.016	0.005
0.062	0.032	0.229	0.007	0.017	0.008
0.051	0.036	0.105	0.017	0.01	0.008
0.049	0.027	0.276	0.008	0.007	0.026
0.041	0.018	0.213	0.005	0.009	0.006
0.048	0.037	0.09	0.009	0.009	0.009
0.05	0.065	0.447	0.003	0.002	0.01
0.068	0.04	0.244	0.022	0.011	0.005
0.07	0.056	0.117	0.014	0.006	0.004
0.067	0.054	0.047	0.009	0.007	0.006
0.038	0.083	0.159	0.006	0.005	0.004
0.042	0.029	0.355	0.007	0.01	0.008
0.042	0.031	0.278	0.005	0.009	0.008
0.062	0.009	0.02	0.008	0.025	0.004
0.069	0.035	0.285	0.012	0.018	0.022
0.071	0.028	0.148	0.01	0.005	0.008
0.065	0.033	0.032	0.006	0.047	0.008
0.041	0.033	0.095	0.02	0.009	0.026
0.098	0.05	0.166	0.012	0.013	0.005
0.05	0.029	0.125	0.023	0.006	0.003
0.04	0.079	0.173	0.047	0.013	0.022
0.059	0.034	0.138	0.009	0.006	0.005
0.811	0.043	0.249	0.011	0.004	0.014
0.042	0.027	0.273	0.025	0.003	0.018
0.061	0.052	0.061	0.012	0.009	0.01
0.043	0.055	0.174	0.007	0.04	0.013
0.042	0.042	0.085	0.007	0.003	0.014
0.071	0.04	0.209	0.01	0.012	0.011
0.04	0.04	0.171	0.01	0.022	0.009
0.043	0.024	0.088	0.009	0.005	0.012
0.056	0.039	0.078	0.015	0.006	0.009
0.039	0.038	0.103	0.01	0.031	0.012
0.05	0.064	0.07	0.007	0.007	0.012
0.046	0.057	0.018	0.004	0.009	0.007
0.057	0.046	0.079	0.012	0.005	0.005
0.081	0.078	0.258	0.012	0.017	0.011
0.045	0.028	0.264	0.014	0.02	0.011
0.013	0.027	0.157	0.004	0.011	0.004
0.07	0.024	0.03	0.011	0.021	0.005
0.105	0.072	0.095	0.005	0.005	0.007
0.078	0.045	0.167	0.022	0.018	0.004
0.206	0.03	0.179	0.006	0.009	0.008
0.314	0.032	0.136	0.005	0.006	0.005
0.043	0.014	0.099	0.017	0.013	0.011
0.032	0.024	0.077	0.008	0.019	0.013
0.056	0.042	0.163	0.054	0.049	0.012
0.075	0.03	0.064	0.043	0.007	0.008
0.049	0.034	0.199	0.033	0.014	0.017
0.065	0.044	0.196	0.015	0.008	0.015
0.064	0.044	0.154	0.018	0.009	0.03
0.114	0.049	0.2	0.004	0.008	0.012
0.077	0.047	0.166	0.012	0.021	0.007
0.067	0.06	0.262	0.01	0.008	0.006
0.091	0.034	0.22	0.01	0.019	0.014
0.074	0.036	0.146	0.003	0.011	0.007
0.052	0.04	0.338	0.007	0.009	0.008
0.042	0.031	0.126	0.01	0.008	0.015
0.187	0.033	0.439	0.039	0.01	0.007
0.079	0.035	0.218	0.005	0.044	0.027
0.049	0.035	0.191	0.008	0.008	0.004
0.055	0.033	0.349	0.005	0.01	0.009
0.057	0.061	0.158	0.044	0.009	0.005
0.051	0.035	0.123	0.006	0.013	0.034
0.065	0.033	0.196	0.006	0.004	0.008
0.099	0.038	0.171	0.051	0.007	0.004
0.069	0.031	0.116	0.031	0.003	0.008
0.048	0.006	0.082	0.017	0.01	0.004
0.052	0.056	0.308	0.009	0.007	0.005
0.056	0.028	0.211	0.006	0.011	0.004
0.059	0.014	0.104	0.04	0.038	0.013
0.047	0.019	0.111	0.016	0.005	0.004
0.057	0.051	0.222	0.016	0.016	0.049
0.047	0.017	0.095	0.004	0.004	0.012
0.058	0.032	0.095	0.075	0.008	0.011
0.049	0.021	0.258	0.012	0.007	0.006
0.114	0.072	0.121	0.009	0.015	0.005
0.052	0.064	0.098	0.006	0.013	0.044
0.017	0.047	0.119	0.007	0.003	0.006
0.055	0.027	0.078	0.004	0.019	0.013
0.063	0.026	0.181	0.012	0.013	0.049
0.055	0.05	0.236	0.005	0.004	0.021
0.101	0.017	0.16	0.008	0.01	0.006
0.051	0.017	0.183	0.04	0.007	0.01
0.179	0.059	0.245	0.006	0.009	0.006
0.068	0.038	0.153	0.049	0.01	0.024
0.084	0.023	0.278	0.029	0.011	0.006
0.058	0.043	0.023	0.01	0.014	0.012
0.055	0.035	0.246	0.008	0.03	0.009
0.033	0.03	0.061	0.013	0.014	0.014
0.047	0.045	0.096	0.004	0.009	0.013
0.044	0.089	0.15	0.012	0.007	0.004
0.06	0.05	0.163	0.007	0.004	0.023
0.023	0.033	0.073	0.005	0.018	0.016
0.034	0.108	0.377	0.012	0.014	0.009
0.046	0.053	0.127	0.004	0.043	0.006
0.299	0.03	0.133	0.004	0.004	0.023
0.175	0.05	0.127	0.007	0.014	0.01
0.049	0.043	0.234	0.008	0.005	0.03
0.036	0.032	0.265	0.023	0.004	0.019
0.034	0.041	0.448	0.03	0.01	0.012
0.067	0.039	0.076	0.013	0.011	0.021
0.058	0.032	0.116	0.019	0.043	0.009
0.057	0.024	0.122	0.005	0.004	0.005
0.043	0.028	0.15	0.012	0.029	0.004
0.122	0.009	0.016	0.017	0.036	0.031
0.072	0.048	0.215	0.003	0.011	0.01
0.086	0.043	0.199	0.01	0.009	0.014
0.049	0.034	0.097	0.01	0.038	0.007
0.054	0.063	0.267	0.021	0.047	0.008
0.045	0.044	0.236	0.006	0.016	0.004
0.058	0.036	0.024	0.026	0.024	0.059
0.061	0.035	0.456	0.008	0.037	0.018
0.044	0.04	0.206	0.015	0.005	0.012
0.045	0.022	0.074	0.016	0.012	0.005
0.019	0.037	0.23	0.01	0.01	0.01
0.083	0.028	0.222	0.02	0.01	0.02
0.07	0.038	0.146	0.007	0.033	0.004
0.039	0.037	0.17	0.029	0.014	0.011
0.05	0.033	0.185	0.006	0.013	0.008
0.059	0.029	0.197	0.005	0.006	0.008
0.084	0.035	0.226	0.012	0.061	0.008
0.061	0.037	0.258	0.004	0.022	0.004
0.055	0.027	0.067	0.025	0.013	0.006
0.057	0.034	0.121	0.003	0.021	0.02
0.058	0.027	0.155	0.016	0.005	0.005
0.059	0.065	0.025	0.015	0.016	0.007
0.018	0.04	0.099	0.009	0.005	0.033
0.06	0.018	0.188	0.005	0.005	0.015
0.058	0.068	0.099	0.007	0.007	0.005
0.103	0.067	0.451	0.044	0.01	0.006
0.061	0.044	0.188	0.009	0.008	0.008
0.079	0.046	0.26	0.015	0.009	0.007
0.069	0.03	0.144	0.015	0.008	0.007
0.074	0.038	0.347	0.02	0.011	0.01
0.068	0.031	0.161	0.006	0.007	0.006
0.058	0.027	0.147	0.004	0.01	0.008
0.05	0.041	0.239	0.013	0.03	0.003
0.021	0.044	0.104	0.009	0.035	0.003
0.019	0.075	0.357	0.017	0.005	0.004
0.074	0.017	0.204	0.009	0.016	0.003
0.287	0.023	0.267	0.009	0.02	0.003
0.045	0.022	0.068	0.007	0.009	0.014
0.054	0.023	0.149	0.019	0.005	0.011
0.032	0.03	0.157	0.004	0.007	0.05
0.049	0.057	0.146	0.006	0.007	0.015
0.05	0.026	0.35	0.011	0.01	0.006
0.065	0.062	0.241	0.006	0.009	0.023
0.06	0.034	0.017	0.018	0.004	0.005
0.033	0.032	0.03	0.005	0.018	0.047
0.079	0.057	0.143	0.005	0.01	0.005
0.024	0.009	0.042	0.012	0.016	0.009
0.015	0.04	0.158	0.007	0.009	0.005
0.088	0.047	0.141	0.011	0.016	0.005
0.043	0.038	0.138	0.007	0.012	0.014
0.055	0.042	0.078	0.008	0.013	0.006
0.06	0.036	0.036	0.006	0.005	0.005
0.063	0.052	0.067	0.004	0.002	0.012
0.056	0.08	0.018	0.013	0.031	0.009
0.047	0.032	0.176	0.008	0.014	0.029
0.049	0.019	0.203	0.006	0.009	0.008
0.015	0.026	0.184	0.011	0.013	0.008
0.009	0.03	0.204	0.025	0.01	0.017
0.06	0.027	0.133	0.009	0.036	0.015
0.071	0.046	0.204	0.013	0.009	0.017
0.061	0.009	0.289	0.009	0.007	0.006
0.075	0.038	0.119	0.006	0.006	0.039
0.062	0.081	0.135	0.008	0.058	0.01
0.068	0.034	0.189	0.006	0.012	0.027
0.078	0.035	0.233	0.007	0.018	0.005
0.074	0.046	0.128	0.011	0.058	0.044
0.056	0.021	0.212	0.005	0.038	0.005
0.05	0.039	0.202	0.009	0.017	0.008
0.068	0.022	0.11	0.012	0.009	0.006
0.052	0.039	0.152	0.025	0.016	0.039
0.072	0.033	0.227	0.012	0.003	0.008
0.098	0.062	0.21	0.029	0.015	0.005
0.041	0.088	0.261	0.004	0.008	0.012
0.064	0.015	0.228	0.022	0.003	0.005
0.092	0.022	0.116	0.006	0.01	0.008
0.03	0.044	0.147	0.007	0.018	0.014
0.07	0.02	0.144	0.007	0.006	0.011
0.107	0.049	0.077	0.005	0.008	0.004
0.053	0.032	0.154	0.011	0.005	0.037
0.056	0.044	0.137	0.004	0.007	0.004
0.066	0.032	0.16	0.06	0.028	0.005
0.055	0.033	0.084	0.018	0.008	0.008
0.086	0.034	0.21	0.012	0.015	0.008
0.045	0.036	0.259	0.043	0.004	0.006
0.05	0.048	0.015	0.016	0.007	0.012
0.233	0.043	0.126	0.01	0.014	0.006
0.067	0.028	0.079	0.004	0.008	0.04
0.074	0.041	0.245	0.003	0.007	0.01
0.049	0.034	0.019	0.008	0.013	0.007
0.071	0.05	0.216	0.007	0.021	0.042
0.06	0.044	0.247	0.008	0.025	0.005
0.079	0.027	0.176	0.006	0.01	0.012
0.057	0.034	0.068	0.027	0.006	0.016
0.035	0.043	0.133	0.027	0.007	0.008
0.068	0.003	0.262	0.042	0.006	0.005
0.055	0.046	0.078	0.033	0.022	0.008
0.056	0.037	0.107	0.036	0.045	0.01
0.074	0.054	0.059	0.011	0.008	0.038
0.064	0.036	0.251	0.049	0.011	0.008
0.071	0.049	0.129	0.023	0.01	0.006
0.076	0.024	0.075	0.008	0.015	0.037
0.039	0.041	0.375	0.011	0.025	0.007
0.06	0.062	0.199	0.01	0.012	0.028
0.554	0.041	0.126	0.038	0.007	0.006
0.047	0.034	0.213	0.008	0.005	0.009
0.069	0.025	0.168	0.014	0.004	0.012
0.05	0.027	0.135	0.008	0.024	0.005
0.055	0.031	0.175	0.01	0.009	0.009
0.105	0.03	0.186	0.007	0.016	0.012
0.06	0.043	0.356	0.029	0.01	0.01
0.091	0.032	0.268	0.048	0.014	0.011
0.067	0.038	0.155	0.05	0.009	0.009
0.041	0.023	0.199	0.04	0.004	0.027
0.075	0.032	0.374	0.017	0.007	0.008
0.036	0.035	0.319	0.027	0.027	0.008
0.048	0.037	0.331	0.016	0.004	0.011
0.078	0.04	0.129	0.003	0.01	0.01
0.028	0.041	0.218	0.011	0.008	0.01
0.051	0.046	0.202	0.016	0.008	0.019
0.042	0.041	0.13	0.006	0.01	0.008
0.061	0.036	0.17	0.013	0.048	0.004
0.046	0.038	0.194	0.009	0.012	0.011
0.071	0.004	0.252	0.006	0.044	0.005
0.043	0.037	0.1	0.006	0.019	0.038
0.056	0.017	0.018	0.005	0.014	0.008
0.042	0.029	0.113	0.005	0.005	0.01
0.094	0.043	0.253	0.039	0.008	0.01
0.047	0.038	0.124	0.003	0.008	0.015
0.051	0.031	0.26	0.007	0.007	0.004
0.08	0.031	0.214	0.005	0.051	0.045
0.028	0.041	0.12	0.005	0.005	0.007
0.042	0.034	0.03	0.004	0.047	0.006
0.05	0.036	0.211	0.032	0.007	0.005
0.051	0.049	0.233	0.01	0.017	0.044
0.096	0.095	0.347	0.009	0.008	0.01
0.119	0.021	0.227	0.013	0.012	0.006
0.048	0.044	0.359	0.019	0.009	0.015
0.054	0.051	0.472	0.002	0.05	0.016
0.089	0.038	0.101	0.004	0.011	0.011
0.058	0.036	0.149	0.01	0.016	0.018
0.073	0.041	0.07	0.007	0.014	0.013
0.035	0.047	0.194	0.008	0.009	0.047
0.038	0.038	0.136	0.014	0.03	0.004
0.049	0.042	0.244	0.014	0.004	0.052
0.519	0.032	0.194	0.006	0.006	0.004
0.063	0.053	0.263	0.006	0.008	0.018
0.057	0.038	0.148	0.015	0.007	0.011
0.061	0.075	0.499	0.005	0.022	0.012
0.017	0.024	0.095	0.01	0.008	0.012
0.033	0.057	0.288	0.014	0.016	0.016
0.045	0.056	0.516	0.01	0.01	0.004
0.069	0.052	0.294	0.012	0.007	0.004
0.151	0.029	0.168	0.012	0.017	0.006
0.047	0.042	0.489	0.007	0.002	0.02
0.182	0.028	0.102	0.01	0.046	0.01
0.074	0.023	0.479	0.006	0.013	0.043
0.042	0.043	0.168	0.01	0.011	0.006
0.043	0.044	0.36	0.016	0.01	0.016
0.072	0.019	0.279	0.008	0.006	0.023
0.047	0.023	0.223	0.006	0.024	0.007
0.065	0.044	0.253	0.008	0.029	0.01
0.031	0.033	0.167	0.012	0.01	0.011
0.029	0.033	0.409	0.004	0.008	0.008
0.048	0.021	0.099	0.028	0.011	0.005
0.059	0.039	0.186	0.016	0.031	0.004
0.043	0.042	0.134	0.02	0.003	0.004
0.098	0.051	0.173	0.009	0.005	0.019
0.103	0.051	0.259	0.003	0.007	0.03
0.07	0.041	0.494	0.008	0.051	0.021
0.068	0.009	0.075	0.036	0.013	0.015
0.038	0.045	0.264	0.012	0.024	0.06
0.047	0.036	0.135	0.007	0.004	0.013
0.059	0.054	0.293	0.007	0.004	0.01
0.062	0.044	0.118	0.005	0.008	0.03
0.082	0.021	0.325	0.008	0.008	0.009
0.05	0.032	0.24	0.035	0.015	0.007
0.066	0.04	0.318	0.002	0.011	0.023
0.048	0.035	0.107	0.005	0.017	0.007
0.072	0.075	0.278	0.009	0.01	0.005
0.045	0.026	0.15	0.048	0.013	0.053
0.07	0.047	0.325	0.005	0.002	0.007
0.068	0.069	0.169	0.007	0.003	0.029
0.041	0.033	0.18	0.006	0.01	0.011
0.043	0.04	0.058	0.005	0.04	0.019
0.059	0.036	0.319	0.008	0.005	0.01
0.034	0.035	0.36	0.007	0.007	0.017
0.056	0.041	0.164	0.011	0.015	0.041
0.069	0.034	0.302	0.003	0.006	0.029
0.043	0.043	0.247	0.003	0.007	0.007
0.052	0.062	0.184	0.017	0.016	0.006
0.073	0.041	0.227	0.009	0.009	0.01
0.079	0.046	0.171	0.008	0.01	0.048
0.096	0.042	0.258	0.012	0.01	0.006
0.042	0.031	0.193	0.06	0.02	0.018
0.083	0.018	0.233	0.021	0.005	0.009
0.071	0.058	0.153	0.007	0.011	0.006
0.053	0.028	0.245	0.006	0.027	0.008
0.079	0.027	0.421	0.006	0.005	0.007
0.058	0.038	0.237	0.009	0.012	0.003
0.056	0.029	0.095	0.008	0.007	0.01
0.04	0.039	0.256	0.006	0.05	0.014
0.069	0.034	0.341	0.007	0.012	0.01
0.036	0.048	0.212	0.012	0.013	0.014
0.066	0.037	0.284	0.006	0.009	0.006
0.077	0.017	0.186	0.017	0.007	0.003
0.072	0.061	0.231	0.029	0.006	0.015
0.038	0.014	0.244	0.063	0.004	0.032
0.03	0.019	0.201	0.011	0.009	0.011
0.057	0.031	0.146	0.011	0.007	0.008
0.065	0.038	0.192	0.012	0.011	0.006
0.051	0.075	0.075	0.008	0.007	0.006
0.04	0.034	0.148	0.007	0.005	0.062
0.02	0.05	0.134	0.01	0.002	0.004
0.02	0.038	0.567	0.009	0.004	0.036
0.071	0.027	0.035	0.009	0.007	0.017
0.053	0.033	0.281	0.006	0.012	0.004
0.059	0.078	0.155	0.013	0.046	0.013
0.061	0.035	0.337	0.007	0.008	0.013
0.052	0.048	0.136	0.005	0.023	0.009
0.073	0.038	0.139	0.015	0.003	0.009
0.072	0.049	0.321	0.017	0.008	0.02
0.072	0.046	0.305	0.044	0.01	0.011
0.03	0.037	0.285	0.007	0.022	0.012
0.043	0.029	0.059	0.006	0.021	0.007
0.063	0.045	0.301	0.02	0.021	0.009
0.064	0.04	0.195	0.009	0.016	0.008
0.032	0.076	0.06	0.008	0.008	0.007
0.03	0.043	0.363	0.06	0.013	0.005
0.064	0.035	0.296	0.009	0.005	0.007
0.05	0.05	0.195	0.014	0.005	0.007
0.08	0.028	0.17	0.014	0.028	0.051
0.024	0.044	0.327	0.008	0.012	0.015
0.043	0.052	0.271	0.016	0.006	0.007
0.073	0.023	0.025	0.008	0.01	0.046
0.057	0.042	0.754	0.004	0.009	0.011
0.042	0.036	0.212	0.005	0.007	0.008
0.066	0.035	0.154	0.016	0.02	0.011
0.043	0.041	0.344	0.007	0.039	0.005
0.052	0.048	0.174	0.002	0.015	0.005
0.063	0.022	0.272	0.01	0.015	0.016
0.066	0.034	0.101	0.01	0.013	0.014
0.05	0.024	0.134	0.01	0.008	0.013
0.049	0.054	0.287	0.039	0.008	0.011
0.036	0.049	0.076	0.009	0.022	0.005
0.062	0.069	0.295	0.005	0.016	0.003
0.071	0.03	0.175	0.052	0.007	0.006
0.06	0.024	0.115	0.006	0.01	0.02
0.09	0.072	0.219	0.007	0.008	0.008
0.024	0.042	0.275	0.008	0.004	0.011
0.067	0.036	0.111	0.007	0.004	0.002
0.058	0.015	0.072	0.008	0.014	0.012
0.058	0.068	0.353	0.009	0.017	0.005
0.077	0.044	0.099	0.01	0.008	0.003
0.049	0.04	0.127	0.01	0.032	0.011
0.035	0.033	0.138	0.007	0.005	0.012
0.029	0.062	0.284	0.012	0.009	0.023
0.021	0.012	0.32	0.009	0.014	0.025
0.052	0.03	0.142	0.011	0.006	0.008
0.073	0.053	0.197	0.005	0.01	0.046
0.041	0.029	0.464	0.027	0.028	0.004
0.039	0.045	0.223	0.012	0.005	0.003
0.08	0.054	0.458	0.008	0.007	0.004
0.079	0.055	0.187	0.008	0.007	0.013
0.07	0.044	0.095	0.013	0.008	0.005
0.04	0.052	0.26	0.029	0.013	0.023
0.084	0.054	0.046	0.005	0.003	0.008
0.065	0.039	0.313	0.013	0.006	0.019
0.038	0.032	0.222	0.033	0.006	0.008
0.109	0.037	0.241	0.007	0.033	0.008
0.052	0.035	0.647	0.004	0.016	0.006
0.073	0.055	0.267	0.005	0.003	0.041
0.052	0.027	0.14	0.004	0.012	0.009
0.043	0.027	0.126	0.014	0.023	0.004
0.107	0.065	0.164	0.026	0.008	0.008
0.039	0.027	0.339	0.011	0.009	0.009
0.059	0.037	0.35	0.009	0.007	0.014
0.064	0.03	0.26	0.004	0.011	0.056
0.064	0.026	0.197	0.011	0.005	0.021
0.063	0.032	0.101	0.016	0.011	0.039
0.083	0.041	0.112	0.006	0.008	0.007
0.059	0.041	0.279	0.006	0.019	0.032
0.066	0.046	0.369	0.009	0.021	0.006
0.015	0.046	0.379	0.01	0.009	0.019
0.078	0.046	0.242	0.021	0.008	0.023
0.072	0.046	0.244	0.009	0.005	0.045
0.063	0.047	0.349	0.006	0.006	0.006
0.08	0.046	0.138	0.005	0.009	0.01
0.068	0.028	0.158	0.013	0.007	0.037
0.018	0.021	0.275	0.019	0.003	0.005
0.051	0.044	0.036	0.05	0.004	0.006
0.064	0.026	0.158	0.007	0.006	0.003
0.071	0.036	0.189	0.02	0.008	0.006
0.054	0.036	0.09	0.004	0.012	0.018
0.073	0.032	0.062	0.008	0.018	0.039
0.064	0.035	0.129	0.041	0.005	0.002
0.045	0.027	0.039	0.004	0.009	0.047
0.043	0.03	0.045	0.006	0.058	0.01
0.063	0.014	0.105	0.02	0.014	0.009
0.051	0.039	0.133	0.044	0.006	0.011
0.069	0.034	0.393	0.006	0.012	0.007
0.063	0.039	0.114	0.007	0.023	0.012
0.083	0.045	0.213	0.009	0.023	0.024
0.038	0.031	0.226	0.008	0.015	0.075
0.053	0.041	0.237	0.065	0.008	0.005
0.063	0.044	0.319	0.004	0.008	0.006
0.054	0.01	0.424	0.006	0.011	0.006
0.059	0.033	0.184	0.006	0.007	0.01
0.063	0.032	0.271	0.043	0.004	0.033
0.075	0.026	0.199	0.041	0.01	0.017
0.037	0.01	0.209	0.043	0.011	0.003
0.019	0.032	0.179	0.02	0.003	0.007
0.017	0.008	0.224	0.004	0.007	0.006
0.044	0.013	0.094	0.033	0.012	0.012
0.068	0.035	0.233	0.012	0.005	0.027
0.049	0.04	0.117	0.005	0.017	0.008
0.062	0.031	0.226	0.012	0.011	0.006
0.061	0.068	0.092	0.006	0.01	0.007
0.053	0.056	0.155	0.005	0.008	0.005
0.048	0.012	0.111	0.068	0.006	0.007
0.048	0.07	0.141	0.007	0.023	0.005
0.037	0.029	0.123	0.007	0.007	0.007
0.076	0.045	0.112	0.011	0.009	0.006
0.074	0.031	0.184	0.039	0.003	0.012
0.08	0.033	0.388	0.012	0.007	0.009
0.253	0.04	0.241	0.018	0.016	0.015
0.014	0.057	0.323	0.006	0.005	0.009
0.064	0.044	0.126	0.013	0.013	0.036
0.037	0.044	0.14	0.007	0.006	0.008
0.039	0.093	0.178	0.014	0.01	0.005
0.053	0.009	0.104	0.04	0.011	0.008
0.042	0.04	0.407	0.02	0.027	0.035
0.057	0.081	0.242	0.029	0.009	0.006
0.018	0.083	0.124	0.06	0.003	0.012
0.021	0.039	0.376	0.015	0.006	0.012
0.06	0.039	0.146	0.007	0.011	0.025
0.054	0.043	0.323	0.022	0.025	0.003
0.057	0.05	0.139	0.013	0.041	0.007
0.02	0.059	0.076	0.018	0.012	0.018
0.07	0.027	0.181	0.005	0.005	0.013
0.086	0.049	0.332	0.012	0.017	0.002
0.041	0.036	0.235	0.017	0.016	0.011
0.1	0.052	0.486	0.006	0.003	0.007
0.058	0.022	0.09	0.006	0.047	0.027
0.056	0.06	0.105	0.009	0.013	0.008
0.05	0.018	0.292	0.007	0.008	0.008
0.071	0.038	0.223	0.016	0.006	0.072
0.036	0.033	0.07	0.042	0.007	0.003
0.041	0.052	0.364	0.021	0.005	0.012
0.052	0.051	0.226	0.021	0.025	0.012
0.072	0.048	0.222	0.02	0.015	0.011
0.058	0.043	0.021	0.012	0.035	0.006
0.112	0.033	0.018	0.009	0.003	0.008
0.055	0.038	0.186	0.005	0.012	0.007
0.094	0.051	0.129	0.007	0.012	0.039
0.051	0.027	0.264	0.012	0.004	0.026
0.056	0.039	0.168	0.005	0.005	0.007
0.102	0.034	0.21	0.009	0.007	0.006
0.049	0.043	0.282	0.013	0.01	0.006
0.03	0.011	0.274	0.011	0.008	0.004
0.069	0.042	0.298	0.011	0.013	0.007
0.072	0.038	0.388	0.007	0.01	0.003
0.102	0.019	0.245	0.006	0.01	0.017
0.059	0.034	0.292	0.006	0.018	0.02
0.054	0.031	0.148	0.008	0.014	0.038
0.052	0.037	0.233	0.014	0.008	0.002
0.043	0.03	0.194	0.033	0.009	0.006
0.032	0.031	0.024	0.009	0.005	0.006
0.047	0.036	0.156	0.006	0.002	0.013
0.084	0.074	0.163	0.011	0.005	0.006
0.083	0.044	0.138	0.002	0.018	0.01
0.039	0.052	0.103	0.012	0.029	0.008
0.055	0.045	0.147	0.007	0.006	0.007
0.074	0.039	0.128	0.006	0.02	0.01
0.037	0.037	0.033	0.007	0.008	0.006
0.092	0.074	0.087	0.011	0.008	0.014
0.05	0.038	0.198	0.083	0.012	0.01
0.027	0.044	0.198	0.013	0.009	0.011
0.071	0.043	0.064	0.01	0.007	0.008
0.078	0.035	0.097	0.004	0.024	0.015
0.083	0.06	0.114	0.003	0.007	0.004
0.076	0.041	0.337	0.037	0.009	0.014
0.056	0.035	0.026	0.013	0.02	0.024
0.059	0.028	0.184	0.011	0.021	0.009
0.054	0.041	0.289	0.037	0.037	0.053
0.07	0.029	0.221	0.009	0.04	0.008
0.088	0.057	0.14	0.039	0.015	0.005
0.038	0.055	0.344	0.006	0.005	0.005
0.061	0.048	0.12	0.008	0.012	0.021
0.063	0.019	0.066	0.002	0.009	0.01
0.07	0.034	0.183	0.008	0.013	0.008
0.044	0.029	0.149	0.009	0.004	0.008
0.028	0.063	0.235	0.011	0.008	0.008
0.072	0.052	0.219	0.009	0.007	0.003
0.075	0.066	0.119	0.01	0.006	0.024
0.061	0.013	0.222	0.004	0.009	0.007
0.018	0.033	0.294	0.009	0.051	0.007
0.068	0.048	0.155	0.002	0.013	0.012
0.072	0.037	0.285	0.003	0.008	0.009
0.075	0.052	0.1	0.005	0.017	0.008
0.073	0.019	0.264	0.004	0.008	0.003
0.033	0.037	0.313	0.007	0.005	0.056
0.034	0.032	0.198	0.015	0.023	0.018
0.064	0.038	0.207	0.011	0.009	0.011
0.055	0.021	0.187	0.008	0.008	0.038
0.055	0.026	0.205	0.007	0.008	0.006
0.048	0.064	0.165	0.02	0.007	0.01
0.03	0.02	0.089	0.006	0.013	0.012
0.074	0.015	0.304	0.006	0.005	0.01
0.072	0.047	0.202	0.05	0.007	0.005
0.064	0.033	0.195	0.026	0.009	0.012
0.035	0.036	0.024	0.003	0.009	0.013
0.054	0.055	0.125	0.006	0.012	0.005
0.041	0.023	0.311	0.02	0.017	0.03
0.017	0.033	0.252	0.009	0.003	0.01
0.025	0.031	0.222	0.009	0.002	0.014
0.055	0.046	0.227	0.005	0.03	0.003
0.037	0.044	0.207	0.008	0.006	0.01
0.055	0.048	0.051	0.005	0.007	0.008
0.05	0.027	0.142	0.008	0.02	0.004
0.082	0.044	0.297	0.023	0.008	0.007
0.056	0.038	0.266	0.012	0.007	0.003
0.04	0.017	0.263	0.003	0.006	0.022
0.052	0.029	0.08	0.004	0.012	0.024
0.013	0.056	0.197	0.005	0.013	0.006
0.033	0.049	0.133	0.006	0.01	0.009
0.034	0.032	0.122	0.006	0.024	0.006
0.051	0.047	0.261	0.008	0.024	0.004
0.079	0.019	0.192	0.01	0.005	0.012
0.108	0.029	0.132	0.01	0.003	0.012
0.044	0.046	0.174	0.008	0.006	0.004
0.064	0.04	0.338	0.007	0.004	0.007
0.002	0.037	0.185	0.006	0.01	0.015
0.066	0.049	0.072	0.004	0.014	0.016
0.014	0.032	0.167	0.022	0.008	0.026
0.055	0.014	0.033	0.006	0.008	0.009
0.04	0.018	0.014	0.005	0.003	0.006
0.056	0.041	0.443	0.037	0.003	0.008
0.054	0.025	0.142	0.014	0.013	0.01
0.031	0.035	0.309	0.018	0.031	0.005
0.057	0.029	0.268	0.005	0.009	0.006
0.06	0.03	0.326	0.005	0.012	0.022
0.047	0.039	0.136	0.01	0.007	0.012
0.056	0.033	0.186	0.005	0.012	0.01
0.024	0.031	0.398	0.004	0.019	0.005
0.07	0.05	0.337	0.008	0.01	0.007
0.045	0.033	0.09	0.016	0.009	0.006
0.048	0.014	0.109	0.01	0.006	0.004
0.075	0.044	0.387	0.028	0.006	0.008
0.041	0.044	0.118	0.008	0.005	0.011
0.068	0.063	0.198	0.021	0.017	0.007
0.046	0.076	0.264	0.031	0.009	0.002
0.045	0.04	0.182	0.026	0.012	0.008
0.07	0.029	0.25	0.005	0.008	0.022
0.071	0.03	0.16	0.009	0.02	0.044
0.04	0.051	0.202	0.006	0.005	0.008
0.064	0.07	0.152	0.005	0.006	0.01
0.059	0.028	0.09	0.058	0.003	0.045
0.089	0.04	0.589	0.009	0.013	0.007
0.049	0.031	0.199	0.026	0.004	0.006
0.051	0.049	0.383	0.011	0.015	0.003
0.037	0.045	0.201	0.008	0.006	0.012
0.054	0.06	0.531	0.009	0.026	0.005
0.065	0.029	0.244	0.018	0.005	0.011
0.063	0.039	0.231	0.049	0.043	0.026
0.058	0.041	0.279	0.008	0.023	0.039
0.085	0.029	0.254	0.013	0.007	0.013
0.049	0.037	0.13	0.004	0.008	0.006
0.253	0.074	0.352	0.012	0.008	0.004
0.054	0.028	0.45	0.022	0.011	0.004
0.047	0.023	0.198	0.008	0.02	0.011
0.061	0.033	0.492	0.015	0.007	0.009
0.056	0.044	0.362	0.008	0.012	0.02
0.053	0.044	0.092	0.013	0.007	0.025
0.034	0.042	0.251	0.007	0.003	0.005
0.074	0.016	0.265	0.009	0.003	0.009
0.051	0.011	0.204	0.018	0.014	0.008
0.052	0.056	0.244	0.013	0.015	0.01
0.028	0.021	0.224	0.026	0.012	0.005
0.061	0.048	0.234	0.006	0.018	0.002
0.026	0.035	0.038	0.008	0.006	0.003
0.079	0.061	0.27	0.008	0.072	0.009
0.058	0.027	0.24	0.005	0.007	0.009
0.028	0.015	0.292	0.007	0.004	0.007
0.066	0.053	0.148	0.031	0.031	0.009
0.066	0.017	0.438	0.005	0.005	0.013
0.064	0.06	0.199	0.036	0.007	0.014
0.059	0.035	0.322	0.007	0.044	0.004
0.088	0.027	0.43	0.01	0.014	0.012
0.056	0.024	0.16	0.016	0.003	0.006
0.027	0.041	0.198	0.007	0.019	0.009
0.076	0.018	0.134	0.003	0.013	0.005
0.076	0.033	0.017	0.014	0.005	0.008
0.051	0.038	0.362	0.004	0.007	0.025
0.022	0.031	0.203	0.026	0.028	0.011
0.094	0.031	0.246	0.007	0.019	0.012
0.039	0.042	0.399	0.007	0.004	0.008
0.048	0.044	0.214	0.012	0.01	0.038
0.145	0.046	0.067	0.005	0.006	0.003
0.036	0.034	0.013	0.005	0.015	0.017
0.053	0.021	0.329	0.019	0.047	0.005
0.029	0.024	0.237	0.008	0.006	0.041
0.065	0.039	0.296	0.002	0.013	0.063
0.068	0.021	0.017	0.024	0.006	0.011
0.053	0.02	0.195	0.024	0.004	0.026
0.05	0.043	0.319	0.006	0.008	0.009
0.03	0.033	0.218	0.017	0.04	0.009
0.152	0.029	0.189	0.01	0.009	0.008
0.089	0.048	0.104	0.006	0.008	0.007
0.143	0.011	0.122	0.005	0.008	0.046
0.063	0.035	0.024	0.034	0.003	0.056
0.062	0.048	0.316	0.043	0.006	0.003
0.072	0.036	0.348	0.026	0.009	0.004
0.058	0.047	0.116	0.014	0.005	0.012
0.052	0.018	0.187	0.01	0.052	0.007
0.061	0.052	0.442	0.003	0.006	0.007
0.05	0.039	0.301	0.019	0.031	0.013
0.059	0.041	0.277	0.024	0.019	0.016
0.048	0.042	0.14	0.033	0.01	0.007
0.057	0.014	0.024	0.006	0.01	0.008
0.042	0.043	0.255	0.012	0.051	0.01
0.057	0.027	0.257	0.046	0.006	0.057
0.17	0.04	0.227	0.006	0.009	0.004
0.078	0.059	0.249	0.009	0.013	0.005
0.055	0.036	0.305	0.018	0.006	0.009
0.084	0.011	0.331	0.01	0.005	0.004
0.064	0.049	0.215	0.005	0.06	0.017
0.067	0.038	0.072	0.005	0.044	0.006
0.055	0.036	0.174	0.004	0.005	0.011
0.04	0.044	0.262	0.004	0.004	0.016
0.056	0.02	0.212	0.006	0.033	0.011
0.035	0.031	0.207	0.009	0.013	0.037
0.08	0.054	0.205	0.006	0.004	0.008
0.038	0.07	0.294	0.009	0.018	0.016
0.046	0.017	0.299	0.007	0.01	0.008
0.065	0.039	0.269	0.009	0.007	0.005
0.083	0.032	0.192	0.003	0.006	0.015
0.075	0.04	0.178	0.024	0.007	0.013
0.084	0.047	0.134	0.006	0.009	0.007
0.06	0.038	0.169	0.009	0.007	0.022
0.074	0.059	0.098	0.016	0.004	0.038
0.111	0.075	0.237	0.005	0.026	0.006
0.054	0.031	0.139	0.003	0.029	0.004
0.178	0.038	0.2	0.013	0.019	0.025
0.071	0.036	0.129	0.009	0.034	0.009
0.028	0.032	0.106	0.005	0.007	0.008
0.053	0.018	0.071	0.01	0.006	0.009
0.063	0.032	0.141	0.01	0.003	0.003
0.025	0.035	0.325	0.012	0.008	0.007
0.118	0.05	0.353	0.003	0.008	0.061
0.056	0.029	0.211	0.01	0.02	0.017
0.054	0.014	0.114	0.015	0.008	0.012
0.059	0.053	0.15	0.01	0.039	0.004
0.094	0.056	0.025	0.004	0.006	0.005
0.046	0.035	0.312	0.005	0.007	0.016
0.065	0.049	0.13	0.012	0.021	0.01
0.052	0.04	0.145	0.028	0.055	0.004
0.06	0.075	0.292	0.008	0.008	0.007
0.039	0.045	0.173	0.004	0.053	0.017
0.053	0.022	0.219	0.024	0.048	0.005
0.07	0.028	0.243	0.024	0.009	0.01
0.053	0.041	0.104	0.006	0.002	0.006
0.036	0.056	0.233	0.006	0.007	0.019
0.106	0.011	0.382	0.004	0.022	0.006
0.039	0.075	0.22	0.015	0.005	0.009
0.058	0.058	0.199	0.006	0.019	0.013
0.089	0.031	0.189	0.004	0.006	0.007
0.056	0.036	0.206	0.014	0.005	0.011
0.06	0.076	0.123	0.011	0.009	0.034
0.013	0.026	0.168	0.009	0.007	0.007
0.1	0.043	0.595	0.04	0.01	0.047
0.068	0.037	0.223	0.006	0.007	0.004
0.079	0.032	0.274	0.004	0.007	0.003
0.105	0.015	0.181	0.014	0.045	0.005
0.057	0.036	0.35	0.003	0.009	0.01
0.067	0.04	0.252	0.008	0.011	0.006
0.058	0.031	0.152	0.01	0.006	0.008
0.046	0.034	0.097	0.012	0.009	0.006
0.068	0.02	0.416	0.011	0.01	0.029
0.188	0.036	0.334	0.005	0.048	0.005
0.117	0.059	0.192	0.006	0.026	0.006
0.096	0.039	0.191	0.011	0.005	0.009
0.029	0.039	0.135	0.011	0.019	0.012
0.056	0.042	0.024	0.001	0.012	0.006
0.072	0.031	0.185	0.007	0.045	0.007
0.064	0.045	0.096	0.006	0.002	0.008
0.104	0.036	0.079	0.012	0.012	0.007
0.085	0.051	0.098	0.006	0.006	0.005
0.076	0.036	0.135	0.007	0.015	0.007
0.09	0.049	0.489	0.005	0.003	0.004
0.064	0.029	0.247	0.003	0.012	0.005
0.057	0.037	0.373	0.009	0.029	0.01
0.06	0.027	0.218	0.03	0.006	0.047
0.083	0.016	0.036	0.009	0.006	0.013
0.07	0.03	0.297	0.014	0.011	0.007
0.084	0.044	0.038	0.014	0.015	0.008
0.123	0.041	0.173	0.007	0.012	0.011
0.016	0.086	0.438	0.013	0.079	0.006
0.069	0.056	0.029	0.009	0.011	0.039
0.062	0.041	0.176	0.027	0.009	0.008
0.092	0.034	0.127	0.007	0.006	0.005
0.045	0.013	0.153	0.005	0.003	0.009
0.06	0.028	0.233	0.041	0.005	0.007
0.034	0.047	0.179	0.008	0.006	0.02
0.069	0.031	0.218	0.063	0.014	0.005
0.075	0.032	0.179	0.003	0.009	0.009
0.072	0.043	0.356	0.007	0.031	0.009
0.045	0.028	0.036	0.011	0.005	0.008
0.09	0.033	0.131	0.052	0.003	0.008
0.072	0.045	0.216	0.009	0.019	0.009
0.088	0.051	0.206	0.013	0.006	0.006
0.07	0.009	0.433	0.005	0.031	0.005
0.05	0.036	0.663	0.012	0.064	0.008
0.051	0.03	0.067	0.007	0.009	0.024
0.069	0.042	0.19	0.019	0.003	0.011
0.073	0.046	0.208	0.01	0.007	0.007
0.069	0.023	0.167	0.008	0.006	0.005
0.053	0.025	0.456	0.014	0.021	0.01
0.072	0.026	0.074	0.008	0.01	0.008
0.063	0.036	0.209	0.014	0.009	0.008
0.049	0.035	0.136	0.007	0.013	0.011
0.068	0.033	0.336	0.008	0.005	0.006
0.043	0.019	0.21	0.011	0.014	0.014
0.055	0.043	0.185	0.04	0.033	0.004
0.042	0.04	0.155	0.007	0.009	0.011
0.065	0.037	0.094	0.008	0.004	0.009
0.073	0.04	0.297	0.013	0.01	0.013
0.081	0.036	0.105	0.028	0.01	0.008
0.077	0.032	0.092	0.005	0.016	0.009
0.062	0.028	0.234	0.021	0.009	0.009
0.067	0.08	0.091	0.006	0.013	0.003
0.064	0.054	0.037	0.003	0.028	0.016
0.076	0.017	0.315	0.015	0.008	0.006
0.066	0.042	0.094	0.004	0.013	0.026
0.09	0.048	0.241	0.009	0.008	0.025
0.084	0.086	0.128	0.006	0.046	0.009
0.092	0.033	0.131	0.003	0.011	0.037
0.073	0.025	0.125	0.007	0.045	0.008
0.064	0.02	0.346	0.034	0.009	0.007
0.048	0.055	0.188	0.008	0.004	0.022
0.047	0.059	0.213	0.021	0.042	0.007
0.078	0.033	0.317	0.007	0.007	0.02
0.088	0.062	0.277	0.004	0.028	0.003
0.098	0.034	0.193	0.011	0.004	0.004
0.05	0.037	0.032	0.042	0.008	0.004
0.115	0.031	0.119	0.039	0.019	0.007
0.072	0.055	0.137	0.005	0.003	0.01
0.072	0.022	0.129	0.008	0.008	0.007
0.066	0.032	0.126	0.006	0.012	0.008
0.06	0.032	0.218	0.011	0.009	0.007
0.066	0.044	0.237	0.031	0.053	0.042
0.066	0.046	0.177	0.003	0.01	0.003
0.054	0.043	0.2	0.004	0.005	0.018
0.015	0.042	0.297	0.008	0.012	0.006
0.04	0.031	0.176	0.012	0.01	0.006
0.016	0.034	0.176	0.003	0.029	0.01
0.062	0.044	0.225	0.01	0.011	0.005
0.068	0.072	0.22	0.004	0.006	0.036
0.051	0.027	0.065	0.006	0.047	0.011
0.058	0.041	0.111	0.004	0.011	0.014
0.063	0.029	0.295	0.006	0.019	0.011
0.093	0.06	0.058	0.002	0.007	0.012
0.074	0.05	0.132	0.007	0.003	0.024
0.024	0.029	0.137	0.005	0.009	0.007
0.082	0.033	0.119	0.007	0.011	0.009
0.055	0.053	0.173	0.065	0.003	0.015
0.046	0.014	0.227	0.05	0.017	0.018
0.056	0.042	0.138	0.01	0.006	0.013
0.067	0.025	0.021	0.007	0.01	0.01
0.07	0.043	0.137	0.01	0.007	0.015
0.071	0.034	0.166	0.007	0.011	0.008
0.071	0.068	0.499	0.044	0.007	0.012
0.074	0.033	0.113	0.052	0.007	0.007
0.059	0.033	0.307	0.003	0.044	0.016
0.055	0.009	0.225	0.006	0.006	0.014
0.065	0.041	0.16	0.003	0.002	0.019
0.066	0.058	0.091	0.005	0.003	0.01
0.104	0.047	0.033	0.006	0.009	0.008
0.095	0.071	0.192	0.009	0.003	0.004
0.052	0.045	0.18	0.008	0.007	0.007
0.101	0.03	0.258	0.008	0.009	0.017
0.066	0.073	0.031	0.011	0.012	0.085
0.094	0.034	0.229	0.005	0.016	0.009
0.089	0.038	0.174	0.016	0.005	0.025
0.057	0.077	0.227	0.004	0.017	0.009
0.051	0.066	0.392	0.004	0.008	0.006
0.06	0.042	0.132	0.006	0.006	0.018
0.04	0.03	0.081	0.023	0.009	0.006
0.067	0.04	0.21	0.013	0.013	0.01
0.054	0.036	0.073	0.006	0.011	0.011
0.047	0.038	0.026	0.006	0.016	0.016
0.012	0.042	0.05	0.02	0.016	0.006
0.065	0.034	0.144	0.003	0.016	0.011
0.046	0.059	0.213	0.025	0.004	0.01
0.069	0.07	0.127	0.007	0.004	0.007
0.082	0.082	0.347	0.006	0.002	0.014
0.048	0.026	0.022	0.009	0.008	0.006
0.218	0.042	0.366	0.003	0.005	0.035
0.078	0.032	0.132	0.003	0.004	0.01
0.065	0.03	0.415	0.035	0.003	0.06
0.088	0.061	0.267	0.012	0.03	0.013
0.081	0.061	0.296	0.009	0.004	0.003
0.064	0.059	0.283	0.008	0.009	0.004
0.074	0.04	0.117	0.004	0.021	0.004
0.063	0.045	0.102	0.016	0.005	0.006
0.06	0.024	0.179	0.013	0.012	0.006
0.037	0.038	0.415	0.017	0.009	0.005
0.066	0.063	0.397	0.011	0.008	0.019
0.087	0.014	0.385	0.05	0.004	0.01
0.06	0.045	1.083	0.006	0.01	0.029
0.063	0.038	0.224	0.009	0.008	0.004
0.063	0.042	0.173	0.036	0.012	0.013
0.045	0.034	0.42	0.004	0.006	0.003
0.101	0.025	0.234	0.013	0.011	0.066
0.078	0.043	0.131	0.014	0.025	0.03
0.075	0.022	0.432	0.004	0.006	0.004
0.08	0.04	0.067	0.013	0.006	0.008
0.04	0.041	0.272	0.014	0.003	0.005
0.053	0.052	0.472	0.01	0.018	0.038
0.029	0.023	0.057	0.007	0.017	0.013
0.063	0.036	0.283	0.006	0.01	0.005
0.085	0.065	0.312	0.007	0.004	0.008
0.024	0.029	1.429	0.02	0.007	0.004
0.073	0.036	0.564	0.082	0.007	0.007
0.074	0.046	0.199	0.004	0.031	0.007
0.066	0.033	0.018	0.005	0.012	0.003
0.015	0.04	0.166	0.048	0.01	0.006
0.04	0.035	0.262	0.014	0.005	0.012
0.113	0.034	0.301	0.006	0.012	0.008
0.05	0.038	0.197	0.014	0.01	0.005
0.018	0.062	0.129	0.004	0.033	0.015
0.095	0.034	0.455	0.016	0.019	0.003
0.041	0.067	0.153	0.012	0.013	0.006
0.063	0.059	0.118	0.006	0.029	0.032
0.065	0.059	0.262	0.022	0.003	0.007
0.058	0.059	0.207	0.053	0.002	0.008
0.066	0.032	0.237	0.023	0.005	0.012
0.081	0.037	0.023	0.002	0.008	0.007
0.044	0.018	0.09	0.029	0.02	0.031
0.029	0.062	0.123	0.006	0.007	0.039
0.072	0.064	0.219	0.011	0.045	0.014
0.115	0.018	0.581	0.008	0.006	0.005
0.044	0.064	0.153	0.008	0.007	0.018
0.048	0.047	0.166	0.01	0.011	0.006
0.083	0.044	0.191	0.013	0.017	0.013
0.036	0.1	0.217	0.003	0.02	0.007
0.096	0.068	0.165	0.008	0.059	0.014
0.509	0.034	0.309	0.011	0.065	0.008
0.054	0.019	0.325	0.012	0.01	0.005
0.05	0.04	0.196	0.004	0.004	0.006
0.074	0.014	0.132	0.007	0.003	0.009
0.101	0.044	0.14	0.012	0.004	0.014
0.065	0.023	0.021	0.013	0.006	0.003
0.065	0.032	0.148	0.009	0.007	0.017
0.068	0.052	0.15	0.056	0.014	0.012
0.04	0.044	0.118	0.007	0.007	0.006
0.072	0.047	0.184	0.009	0.002	0.008
0.058	0.02	0.227	0.009	0.026	0.003
0.058	0.042	0.24	0.006	0.013	0.014
0.098	0.066	1.136	0.008	0.004	0.004
0.068	0.045	0.186	0.011	0.005	0.006
0.083	0.056	0.15	0.008	0.007	0.004
0.03	0.063	0.21	0.025	0.019	0.01
0.036	0.05	0.123	0.006	0.012	0.006
0.022	0.047	0.201	0.003	0.007	0.008
0.05	0.038	0.263	0.007	0.014	0.011
0.058	0.083	0.051	0.009	0.002	0.063
0.053	0.064	0.228	0.019	0.012	0.008
0.041	0.047	0.378	0.056	0.051	0.004
0.057	0.039	0.201	0.007	0.014	0.003
0.064	0.034	0.333	0.007	0.007	0.007
0.086	0.04	0.192	0.007	0.013	0.004
0.027	0.04	0.246	0.049	0.011	0.007
0.062	0.018	0.189	0.004	0.03	0.01
0.063	0.06	0.214	0.011	0.008	0.014
0.035	0.032	0.199	0.007	0.005	0.012
0.069	0.055	0.275	0.005	0.01	0.011
0.061	0.092	0.427	0.011	0.008	0.009
0.071	0.038	0.102	0.011	0.006	0.007
0.066	0.025	0.19	0.007	0.008	0.006
0.043	0.044	0.074	0.013	0.006	0.004
0.054	0.039	0.119	0.006	0.005	0.008
0.078	0.038	0.269	0.016	0.017	0.019
0.083	0.044	0.199	0.048	0.006	0.002
0.073	0.046	0.149	0.009	0.004	0.004
0.094	0.032	0.02	0.007	0.002	0.005
0.059	0.05	0.229	0.004	0.002	0.006
0.071	0.062	0.172	0.007	0.005	0.006
0.055	0.02	0.304	0.01	0.007	0.015
0.046	0.055	0.255	0.007	0.022	0.041
0.066	0.052	0.333	0.005	0.026	0.009
0.047	0.01	0.115	0.011	0.009	0.049
0.083	0.034	0.264	0.012	0.012	0.009
0.116	0.043	0.411	0.06	0.012	0.005
0.113	0.018	0.154	0.013	0.006	0.037
0.089	0.046	0.088	0.029	0.008	0.008
0.072	0.06	0.227	0.006	0.007	0.011
0.061	0.048	0.155	0.01	0.009	0.036
0.064	0.039	0.067	0.017	0.006	0.038
0.078	0.025	0.208	0.032	0.006	0.01
0.062	0.043	0.015	0.01	0.002	0.01
0.053	0.044	0.243	0.009	0.004	0.007
0.428	0.039	0.233	0.002	0.008	0.004
0.095	0.024	0.089	0.006	0.017	0.005
0.089	0.018	0.189	0.004	0.012	0.062
0.065	0.049	0.118	0.005	0.013	0.012
0.062	0.037	0.032	0.009	0.014	0.004
0.055	0.044	0.207	0.005	0.005	0.014
0.045	0.041	0.183	0.014	0.003	0.024
0.052	0.044	0.362	0.037	0.012	0.043
0.065	0.02	0.101	0.004	0.012	0.007
0.076	0.031	0.038	0.005	0.041	0.011
0.089	0.059	0.021	0.004	0.016	0.01
0.055	0.041	0.049	0.011	0.009	0.006
0.046	0.04	0.225	0.007	0.02	0.007
0.067	0.051	0.313	0.01	0.015	0.002
0.055	0.042	0.017	0.003	0.009	0.008
0.064	0.039	0.158	0.003	0.043	0.037
0.041	0.04	0.082	0.027	0.008	0.014
0.06	0.04	0.194	0.006	0.03	0.009
0.079	0.031	0.122	0.008	0.006	0.008
0.066	0.053	0.031	0.015	0.045	0.032
0.071	0.026	0.093	0.003	0.006	0.003
0.09	0.031	0.059	0.014	0.009	0.022
0.04	0.022	0.014	0.006	0.017	0.015
0.057	0.042	0.056	0.005	0.008	0.005
0.057	0.028	0.087	0.011	0.006	0.04
0.076	0.026	0.07	0.024	0.003	0.003
0.045	0.05	0.126	0.004	0.016	0.006
0.037	0.018	0.086	0.011	0.03	0.015
0.061	0.041	0.046	0.004	0.005	0.035
0.07	0.051	0.059	0.011	0.005	0.004
0.084	0.06	0.063	0.011	0.007	0.027
0.017	0.017	0.085	0.025	0.011	0.006
0.054	0.054	0.076	0.014	0.014	0.004
0.076	0.039	0.136	0.009	0.007	0.004
0.051	0.031	0.094	0.016	0.025	0.016
0.034	0.042	0.233	0.042	0.011	0.008
0.051	0.044	0.082	0.008	0.007	0.018
0.062	0.05	0.165	0.038	0.011	0.008
0.075	0.049	0.106	0.026	0.006	0.012
0.075	0.042	0.134	0.023	0.009	0.017
0.053	0.098	0.238	0.018	0.01	0.039
0.085	0.054	0.002	0.004	0.009	0.011
0.098	0.034	0.063	0.005	0.016	0.007
0.067	0.028	0.078	0.008	0.034	0.007
0.045	0.037	0.088	0.013	0.023	0.004
0.046	0.065	0.143	0.007	0.012	0.004
0.055	0.018	0.05	0.008	0.003	0.021
0.072	0.013	0.015	0.019	0.009	0.008
0.056	0.054	0.17	0.01	0.014	0.004
0.024	0.033	0.027	0.006	0.011	0.01
0.056	0.045	0.071	0.005	0.021	0.008
0.058	0.04	0.066	0.004	0.005	0.012
0.045	0.049	0.093	0.007	0.014	0.028
0.071	0.008	0.085	0.008	0.008	0.008
0.02	0.034	0.054	0.008	0.005	0.003
0.063	0.031	0.063	0.009	0.005	0.03
0.062	0.032	0.053	0.034	0.013	0.005
0.055	0.052	0.075	0.005	0.011	0.008
0.079	0.055	0.195	0.024	0.075	0.009
0.064	0.019	0.073	0.004	0.01	0.004
0.078	0.044	0.089	0.009	0.018	0.005
0.016	0.032	0.11	0.029	0.013	0.007
0.09	0.035	0.078	0.024	0.016	0.008
0.081	0.034	0.039	0.014	0.003	0.022
0.068	0.046	0.011	0.015	0.006	0.022
0.081	0.01	0.008	0.01	0.041	0.025
0.051	0.034	0.152	0.008	0.003	0.015
0.062	0.039	0.078	0.005	0.009	0.005
0.035	0.036	0.055	0.007	0.006	0.008
0.049	0.01	0.055	0.018	0.009	0.008
0.067	0.055	0.019	0.024	0.005	0.005
0.065	0.06	0.027	0.007	0.007	0.016
0.096	0.017	0.235	0.006	0.006	0.009
0.05	0.042	0.109	0.01	0.004	0.009
0.061	0.076	0.135	0.006	0.005	0.007
0.077	0.026	0.115	0.008	0.007	0.014
0.068	0.047	0.078	0.006	0.021	0.003
0.083	0.064	0.097	0.009	0.008	0.012
0.042	0.04	0.093	0.007	0.006	0.005
0.066	0.073	0.126	0.005	0.046	0.005
0.075	0.019	0.071	0.033	0.007	0.007
0.08	0.032	0.062	0.008	0.011	0.007
0.055	0.037	0.076	0.02	0.005	0.009
0.076	0.066	0.174	0.01	0.004	0.009
0.069	0.041	0.059	0.007	0.008	0.012
0.058	0.057	0.018	0.009	0.061	0.012
0.062	0.069	0.015	0.009	0.011	0.01
0.055	0.053	0.102	0.007	0.003	0.006
0.083	0.047	0.095	0.007	0.055	0.015
0.083	0.043	0.089	0.016	0.008	0.009
0.049	0.035	0.042	0.01	0.01	0.052
0.059	0.014	0.015	0.007	0.006	0.009
0.046	0.031	0.044	0.007	0.008	0.01
0.059	0.08	0.017	0.006	0.009	0.015
0.071	0.047	0.065	0.051	0.023	0.006
0.039	0.038	0.158	0.009	0.016	0.01
0.088	0.03	0.136	0.009	0.011	0.031
0.042	0.035	0.071	0.016	0.008	0.017
0.065	0.033	0.065	0.021	0.041	0.003
0.067	0.016	0.091	0.005	0.009	0.014
0.067	0.036	0.122	0.019	0.01	0.002
0.092	0.084	0.063	0.006	0.002	0.01
0.033	0.063	0.053	0.013	0.004	0.006
0.081	0.047	0.021	0.013	0.007	0.007
0.017	0.033	0.143	0.011	0.01	0.005
0.05	0.071	0.019	0.053	0.011	0.005
0.681	0.047	0.088	0.009	0.005	0.009
0.084	0.026	0.082	0.008	0.003	0.004
0.096	0.039	0.077	0.009	0.012	0.004
0.074	0.047	0.065	0.004	0.017	0.013
0.048	0.059	0.258	0.008	0.012	0.005
0.055	0.049	0.173	0.011	0.006	0.011
0.081	0.034	0.038	0.017	0.012	0.006
0.071	0.044	0.128	0.007	0.006	0.003
0.054	0.037	0.121	0.024	0.006	0.034
0.059	0.043	0.253	0.01	0.005	0.009
0.055	0.031	0.042	0.019	0.014	0.005
0.056	0.016	0.107	0.009	0.01	0.014
0.059	0.044	0.065	0.017	0.005	0.006
0.06	0.022	0.135	0.032	0.025	0.009
0.058	0.038	0.085	0.006	0.006	0.029
0.042	0.078	0.076	0.004	0.005	0.03
0.063	0.038	0.227	0.012	0.004	0.005
0.145	0.05	0.044	0.005	0.006	0.037
0.074	0.031	0.022	0.021	0.009	0.057
0.049	0.042	0.032	0.01	0.025	0.004
0.063	0.032	0.082	0.018	0.01	0.012
0.08	0.02	0.097	0.011	0.027	0.064
0.083	0.061	0.051	0.008	0.008	0.006
0.067	0.032	0.025	0.005	0.008	0.015
0.047	0.039	0.174	0.008	0.039	0.005
0.077	0.048	0.1	0.006	0.01	0.007
0.071	0.038	0.068	0.008	0.012	0.007
0.061	0.023	0.016	0.007	0.018	0.022
0.158	0.039	0.077	0.009	0.006	0.004
0.069	0.048	0.081	0.014	0.004	0.013
0.057	0.032	0.137	0.003	0.026	0.016
0.163	0.031	0.082	0.006	0.011	0.005
0.08	0.039	0.076	0.003	0.007	0.012
0.043	0.013	0.077	0.004	0.01	0.017
0.069	0.043	0.131	0.008	0.018	0.004
0.073	0.057	0.091	0.007	0.006	0.018
0.393	0.019	0.037	0.015	0.011	0.008
0.087	0.046	0.083	0.022	0.007	0.003
0.045	0.059	0.113	0.002	0.038	0.007
0.027	0.041	0.138	0.009	0.047	0.014
0.068	0.063	0.062	0.017	0.034	0.008
0.06	0.04	0.071	0.041	0.008	0.008
0.057	0.03	0.087	0.006	0.033	0.04
0.086	0.047	0.011	0.006	0.016	0.01
0.051	0.02	0.06	0.003	0.012	0.035
0.079	0.076	0.073	0.004	0.004	0.009
0.074	0.081	0.236	0.011	0.014	0.015
0.08	0.032	0.072	0.006	0.009	0.006
0.082	0.065	0.045	0.011	0.004	0.034
0.075	0.047	0.077	0.007	0.007	0.014
0.066	0.053	0.019	0.011	0.009	0.011
0.203	0.01	0.037	0.007	0.009	0.004
0.089	0.058	0.083	0.01	0.003	0.034
0.085	0.065	0.103	0.05	0.022	0.042
0.067	0.055	0.029	0.045	0.004	0.03
0.104	0.04	0.611	0.007	0.015	0.018
0.063	0.037	0.116	0.009	0.001	0.008
0.115	0.05	0.073	0.045	0.005	0.005
0.062	0.053	0.078	0.008	0.011	0.023
0.097	0.039	0.072	0.004	0.013	0.005
0.058	0.066	0.061	0.006	0.006	0.005
0.048	0.052	0.073	0.004	0.004	0.009
0.075	0.021	0.065	0.006	0.011	0.012
0.101	0.072	0.181	0.01	0.017	0.063
0.092	0.032	0.08	0.046	0.013	0.004
0.032	0.017	0.102	0.003	0.04	0.005
0.061	0.03	0.108	0.056	0.011	0.012
0.021	0.037	0.027	0.037	0.014	0.004
0.055	0.026	0.011	0.004	0.016	0.011
0.067	0.046	0.267	0.005	0.011	0.003
0.06	0.051	0.071	0.005	0.009	0.003
0.052	0.049	0.157	0.007	0.014	0.013
0.067	0.012	0.232	0.008	0.01	0.008
0.07	0.032	0.081	0.008	0.003	0.005
0.032	0.016	0.08	0.01	0.009	0.009
0.052	0.046	0.107	0.055	0.009	0.006
0.065	0.048	0.248	0.005	0.004	0.011
0.055	0.037	0.08	0.01	0.005	0.009
0.047	0.047	0.079	0.01	0.051	0.009
0.067	0.054	0.076	0.011	0.004	0.007
0.043	0.029	0.071	0.004	0.004	0.01
0.114	0.033	0.07	0.039	0.006	0.006
0.029	0.07	0.086	0.049	0.008	0.006
0.061	0.044	0.021	0.006	0.006	0.018
0.055	0.01	0.071	0.005	0.014	0.004
0.058	0.023	0.083	0.042	0.009	0.008
0.073	0.042	0.086	0.011	0.008	0.014
0.107	0.064	0.104	0.035	0.017	0.006
0.047	0.06	0.078	0.005	0.005	0.052
0.057	0.044	0.09	0.021	0.026	0.004
0.068	0.029	0.016	0.019	0.006	0.012
0.128	0.039	0.089	0.002	0.009	0.007
0.061	0.036	0.066	0.048	0.007	0.004
0.046	0.036	0.073	0.016	0.047	0.045
0.077	0.048	0.023	0.006	0.007	0.005
0.045	0.032	0.038	0.011	0.033	0.005
0.094	0.014	0.152	0.002	0.007	0.01
0.123	0.049	0.109	0.024	0.007	0.005
0.056	0.015	0.14	0.007	0.012	0.047
0.053	0.035	0.115	0.011	0.014	0.01
0.052	0.044	0.107	0.009	0.002	0.015
0.063	0.048	0.104	0.01	0.027	0.007
0.073	0.049	0.054	0.005	0.03	0.003
0.022	0.016	0.057	0.046	0.014	0.008
0.048	0.031	0.073	0.014	0.006	0.004
0.067	0.05	0.06	0.015	0.026	0.01
0.036	0.068	0.072	0.003	0.023	0.025
0.054	0.023	0.17	0.003	0.012	0.007
0.017	0.043	0.011	0.007	0.055	0.006
0.053	0.052	0.056	0.071	0.008	0.009
0.052	0.03	0.118	0.027	0.006	0.002
0.053	0.041	0.074	0.016	0.006	0.027
0.072	0.04	0.015	0.01	0.017	0.009
0.088	0.038	0.11	0.01	0.008	0.007
0.075	0.053	0.185	0.011	0.005	0.014
0.024	0.032	0.075	0.007	0.049	0.009
0.083	0.043	0.07	0.067	0.009	0.011
0.049	0.03	0.062	0.029	0.01	0.009
0.09	0.004	0.072	0.006	0.009	0.015
0.06	0.031	0.071	0.007	0.01	0.012
0.048	0.056	0.086	0.007	0.002	0.02
0.047	0.013	0.016	0.013	0.005	0.005
0.133	0.014	0.113	0.025	0.012	0.006
0.035	0.021	0.132	0.008	0.049	0.005
0.082	0.028	0.07	0.007	0.01	0.011
0.047	0.065	0.048	0.004	0.029	0.024
0.055	0.053	0.055	0.01	0.014	0.033
0.041	0.047	0.046	0.01	0.013	0.006
0.07	0.017	0.067	0.017	0.004	0.007
0.074	0.048	0.087	0.015	0.007	0.057
0.036	0.048	0.086	0.004	0.005	0.009
0.096	0.018	0.1	0.011	0.012	0.008
0.082	0.06	0.184	0.014	0.007	0.008
0.043	0.03	0.101	0.015	0.03	0.041
0.08	0.037	0.101	0.012	0.016	0.008
0.041	0.049	0.083	0.011	0.008	0.002
0.086	0.042	0.088	0.015	0.01	0.018
0.069	0.065	0.097	0.007	0.013	0.012
0.057	0.053	0.098	0.012	0.013	0.027
0.053	0.053	0.145	0.015	0.024	0.006
0.073	0.011	0.082	0.008	0.041	0.005
0.071	0.023	0.011	0.064	0.01	0.009
0.035	0.045	0.061	0.005	0.02	0.006
0.05	0.035	0.137	0.039	0.008	0.003
0.053	0.052	0.1	0.006	0.007	0.057
0.086	0.041	0.026	0.008	0.007	0.005
0.054	0.062	0.065	0.009	0.013	0.035
0.055	0.036	0.129	0.006	0.003	0.009
0.074	0.079	0.073	0.005	0.007	0.012
0.067	0.043	0.03	0.022	0.012	0.038
0.075	0.015	0.074	0.005	0.008	0.005
0.073	0.041	0.121	0.025	0.009	0.004
0.082	0.038	0.081	0.01	0.013	0.004
0.074	0.016	0.085	0.006	0.027	0.002
0.073	0.045	0.107	0.031	0.074	0.013
0.105	0.047	0.136	0.005	0.01	0.009
0.078	0.038	0.122	0.027	0.011	0.007
0.023	0.065	0.167	0.01	0.007	0.007
0.062	0.04	0.136	0.042	0.007	0.01
0.038	0.047	0.2	0.005	0.013	0.005
0.019	0.037	0.127	0.014	0.009	0.005
0.062	0.039	0.123	0.004	0.008	0.034
0.067	0.053	0.086	0.009	0.006	0.024
0.047	0.05	0.015	0.008	0.011	0.022
0.064	0.027	0.028	0.007	0.016	0.009
0.015	0.058	0.114	0.008	0.006	0.007
0.071	0.031	0.207	0.01	0.017	0.023
0.069	0.05	0.076	0.006	0.005	0.003
0.089	0.041	0.092	0.006	0.003	0.005
0.062	0.028	0.057	0.01	0.017	0.009
0.069	0.053	0.052	0.016	0.025	0.003
0.087	0.043	0.021	0.009	0.036	0.006
0.059	0.041	0.021	0.003	0.006	0.012
0.012	0.021	0.028	0.012	0.011	0.006
0.071	0.018	0.137	0.051	0.01	0.012
0.011	0.024	0.163	0.009	0.012	0.04
0.077	0.054	0.098	0.012	0.006	0.003
0.069	0.048	0.012	0.013	0.044	0.009
0.066	0.065	0.101	0.037	0.005	0.007
0.048	0.062	0.055	0.008	0.011	0.005
0.065	0.039	0.148	0.009	0.005	0.019
0.209	0.022	0.058	0.009	0.127	0.002
0.05	0.029	0.018	0.01	0.032	0.006
0.198	0.035	0.024	0.01	0.039	0.011
0.057	0.073	0.088	0.006	0.006	0.004
0.051	0.047	0.017	0.003	0.031	0.015
0.097	0.037	0.052	0.006	0.003	0.051
0.057	0.025	0.024	0.021	0.009	0.007
0.049	0.03	0.014	0.004	0.009	0.016
0.045	0.049	0.164	0.007	0.009	0.024
0.062	0.044	0.016	0.006	0.004	0.011
0.058	0.04	0.093	0.006	0.012	0.007
0.042	0.054	0.033	0.008	0.007	0.009
0.105	0.036	0.045	0.005	0.011	0.02
0.038	0.05	0.021	0.013	0.015	0.01
0.055	0.013	0.145	0.013	0.003	0.046
0.068	0.036	0.128	0.009	0.015	0.008
0.056	0.059	0.038	0.007	0.004	0.015
0.084	0.028	0.107	0.012	0.012	0.006
0.065	0.038	0.061	0.007	0.024	0.009
0.06	0.038	0.053	0.008	0.012	0.022
0.076	0.024	0.064	0.007	0.013	0.011
0.085	0.056	0.014	0.007	0.007	0.012
0.048	0.041	0.064	0.009	0.016	0.008
0.052	0.081	0.042	0.007	0.01	0.004
0.03	0.041	0.068	0.007	0.007	0.012
0.078	0.058	0.03	0.006	0.01	0.046
0.074	0.015	0.075	0.012	0.031	0.005
0.284	0.061	0.068	0.003	0.009	0.048
0.075	0.037	0.137	0.01	0.005	0.009
0.052	0.061	0.031	0.004	0.016	0.007
0.042	0.031	0.109	0.015	0.024	0.007
0.062	0.011	0.098	0.007	0.007	0.01
0.066	0.034	0.098	0.007	0.018	0.005
0.067	0.04	0.061	0.01	0.017	0.017
0.04	0.039	0.017	0.009	0.006	0.019
0.038	0.052	0.072	0.023	0.02	0.008
0.043	0.055	0.177	0.003	0.003	0.006
0.068	0.054	0.126	0.014	0.027	0.005
0.06	0.041	0.038	0.021	0.005	0.009
0.06	0.026	0.074	0.011	0.006	0.007
0.047	0.044	0.041	0.01	0.013	0.011
0.067	0.021	0.253	0.045	0.006	0.007
0.056	0.055	0.28	0.007	0.007	0.026
0.015	0.008	0.125	0.015	0.027	0.006
0.077	0.025	0.085	0.007	0.023	0.01
0.109	0.038	0.158	0.007	0.006	0.01
0.019	0.037	0.158	0.004	0.039	0.004
0.031	0.046	0.026	0.003	0.017	0.009
0.026	0.032	0.08	0.027	0.019	0.005
0.114	0.037	0.106	0.005	0.006	0.003
0.059	0.068	0.077	0.009	0.026	0.009
0.068	0.04	0.116	0.012	0.018	0.01
0.063	0.013	0.089	0.038	0.013	0.011
0.073	0.048	0.084	0.016	0.007	0.005
0.064	0.047	0.045	0.009	0.006	0.005
0.076	0.045	0.084	0.004	0.017	0.008
0.086	0.047	0.054	0.057	0.007	0.003
0.096	0.051	0.045	0.032	0.018	0.006
0.061	0.048	0.046	0.006	0.004	0.006
0.073	0.008	0.049	0.007	0.015	0.008
0.075	0.036	0.082	0.009	0.03	0.004
0.093	0.024	0.102	0.005	0.005	0.009
0.05	0.034	0.026	0.016	0.01	0.007
0.052	0.042	0.073	0.043	0.003	0.012
0.05	0.033	0.088	0.016	0.006	0.014
0.062	0.031	0.145	0.015	0.009	0.009
0.094	0.016	0.032	0.002	0.01	0.018
0.111	0.041	0.012	0.004	0.012	0.005
0.042	0.03	0.045	0.008	0.005	0.015
0.04	0.015	0.148	0.01	0.008	0.004
0.058	0.038	0.124	0.016	0.004	0.003
0.055	0.054	0.026	0.005	0.011	0.012
0.023	0.036	0.077	0.011	0.009	0.01
0.072	0.076	0.104	0.005	0.012	0.037
0.071	0.039	0.095	0.022	0.008	0.011
0.048	0.012	0.152	0.005	0.015	0.008
0.048	0.018	0.084	0.005	0.037	0.007
0.07	0.036	0.109	0.006	0.005	0.014
0.059	0.03	0.029	0.042	0.026	0.022
0.079	0.05	0.084	0.015	0.01	0.033
0.047	0.028	0.132	0.006	0.01	0.011
0.025	0.016	0.116	0.003	0.011	0.009
0.053	0.035	0.145	0.034	0.014	0.007
0.08	0.052	0.017	0.083	0.006	0.054
0.048	0.022	0.088	0.011	0.005	0.011
0.059	0.068	0.049	0.01	0.003	0.012
0.063	0.051	0.1	0.02	0.005	0.013
0.08	0.033	0.018	0.019	0.012	0.011
0.051	0.03	0.089	0.008	0.008	0.031
0.094	0.048	0.082	0.016	0.006	0.004
0.09	0.038	0.107	0.002	0.005	0.009
0.065	0.05	0.104	0.006	0.021	0.003
0.059	0.05	0.16	0.003	0.032	0.008
0.063	0.045	0.036	0.036	0.013	0.001
0.044	0.042	0.1	0.038	0.008	0.005
0.056	0.044	0.149	0.018	0.067	0.009
0.076	0.077	0.107	0.003	0.003	0.007
0.059	0.052	0.066	0.052	0.003	0.008
0.082	0.024	0.051	0.005	0.016	0.01
0.039	0.036	0.114	0.025	0.013	0.003
0.077	0.051	0.066	0.005	0.004	0.007
0.079	0.072	0.045	0.029	0.008	0.026
0.086	0.031	0.14	0.022	0.046	0.01
0.09	0.048	0.113	0.012	0.045	0.014
0.071	0.053	0.09	0.017	0.006	0.01
0.088	0.033	0.08	0.006	0.002	0.009
0.054	0.066	0.109	0.006	0.012	0.021
0.035	0.027	0.08	0.009	0.014	0.008
0.05	0.036	0.139	0.009	0.045	0.009
0.109	0.047	0.062	0.003	0.007	0.017
0.056	0.041	0.018	0.013	0.008	0.02
0.022	0.015	0.119	0.019	0.011	0.007
0.018	0.021	0.081	0.016	0.019	0.003
0.057	0.06	0.101	0.003	0.013	0.004
0.052	0.024	0.012	0.007	0.011	0.005
0.056	0.03	0.074	0.011	0.003	0.008
0.087	0.028	0.082	0.005	0.007	0.027
0.048	0.037	0.036	0.003	0.007	0.007
0.069	0.033	0.07	0.021	0.099	0.011
0.043	0.04	0.097	0.007	0.008	0.008
0.063	0.078	0.107	0.003	0.009	0.022
0.072	0.085	0.103	0.005	0.014	0.006
0.069	0.045	0.092	0.036	0.009	0.004
0.082	0.017	0.085	0.008	0.006	0.006
0.069	0.043	0.096	0.02	0.01	0.007
0.09	0.062	0.125	0.014	0.019	0.007
0.031	0.047	0.104	0.01	0.029	0.011
0.053	0.044	0.018	0.007	0.005	0.012
0.077	0.047	0.074	0.008	0.007	0.008
0.062	0.01	0.028	0.015	0.008	0.007
0.074	0.036	0.075	0.007	0.015	0.018
0.076	0.042	0.088	0.007	0.011	0.006
0.012	0.01	0.053	0.045	0.005	0.038
0.066	0.079	0.068	0.002	0.011	0.012
0.058	0.016	0.091	0.01	0.008	0.01
0.011	0.057	0.08	0.015	0.005	0.007
0.059	0.081	0.02	0.016	0.007	0.043
0.033	0.025	0.055	0.006	0.009	0.004
0.065	0.026	0.075	0.058	0.022	0.003
0.047	0.051	0.062	0.02	0.012	0.008
0.073	0.062	0.047	0.009	0.017	0.008
0.064	0.058	0.175	0.005	0.006	0.005
0.037	0.044	0.211	0.016	0.016	0.028
0.058	0.049	0.043	0.005	0.008	0.011
0.067	0.061	0.106	0.006	0.012	0.006
0.07	0.031	0.032	0.01	0.026	0.006
0.087	0.037	0.065	0.021	0.007	0.009
0.071	0.018	0.132	0.006	0.008	0.009
0.075	0.034	0.026	0.047	0.014	0.009
0.08	0.021	0.116	0.003	0.01	0.01
0.062	0.032	0.164	0.006	0.004	0.004
0.084	0.023	0.335	0.037	0.018	0.026
0.096	0.038	0.04	0.011	0.01	0.004
0.074	0.044	0.06	0.009	0.013	0.019
0.058	0.016	0.097	0.026	0.005	0.008
0.051	0.053	0.094	0.005	0.027	0.011
0.051	0.029	0.051	0.012	0.015	0.003
0.062	0.076	0.014	0.016	0.011	0.011
0.071	0.045	0.088	0.006	0.029	0.004
0.055	0.055	0.068	0.029	0.011	0.008
0.015	0.064	0.174	0.021	0.002	0.048
0.087	0.046	0.083	0.012	0.007	0.004
0.053	0.015	0.073	0.006	0.021	0.006
0.072	0.041	0.021	0.01	0.009	0.005
0.051	0.039	0.113	0.006	0.01	0.041
0.056	0.032	0.154	0.008	0.002	0.05
0.041	0.037	0.092	0.009	0.013	0.008
0.06	0.054	0.052	0.003	0.004	0.009
0.081	0.031	0.101	0.01	0.008	0.024
0.048	0.018	0.058	0.004	0.006	0.005
0.02	0.021	0.085	0.006	0.005	0.013
0.102	0.018	0.032	0.011	0.006	0.006
0.044	0.029	0.149	0.005	0.005	0.019
0.107	0.023	0.103	0.008	0.011	0.01
0.05	0.06	0.071	0.014	0.012	0.012
0.051	0.034	0.085	0.012	0.004	0.025
0.057	0.05	0.042	0.007	0.008	0.057
0.056	0.048	0.025	0.005	0.004	0.011
0.02	0.069	0.105	0.002	0.007	0.043
0.081	0.022	0.029	0.007	0.043	0.009
0.085	0.027	0.06	0.008	0.007	0.01
0.053	0.077	0.286	0.021	0.03	0.01
0.051	0.053	0.091	0.01	0.004	0.008
0.049	0.009	0.05	0.008	0.004	0.009
0.003	0.05	0.131	0.009	0.007	0.004
0.065	0.055	0.152	0.02	0.004	0.009
0.057	0.043	0.18	0.012	0.01	0.015
0.094	0.067	0.014	0.016	0.027	0.007
0.078	0.035	0.162	0.017	0.013	0.048
0.053	0.015	0.131	0.013	0.004	0.008
0.084	0.039	0.088	0.009	0.011	0.004
0.047	0.03	0.152	0.006	0.009	0.022
0.026	0.008	0.113	0.006	0.003	0.01
0.046	0.051	0.096	0.003	0.007	0.011
0.075	0.045	0.223	0.012	0.007	0.009
0.054	0.063	0.031	0.012	0.005	0.011
0.075	0.02	0.231	0.029	0.01	0.026
0.055	0.025	0.015	0.005	0.062	0.009
0.028	0.03	0.122	0.01	0.011	0.015
0.063	0.043	0.088	0.008	0.018	0.007
0.06	0.072	0.08	0.003	0.008	0.008
0.039	0.036	0.124	0.024	0.05	0.029
0.076	0.038	0.116	0.014	0.006	0.017
0.165	0.011	0.118	0.004	0.047	0.011
0.065	0.027	0.017	0.011	0.01	0.012
0.055	0.04	0.085	0.008	0.005	0.009
0.072	0.001	0.081	0.012	0.005	0.007
0.082	0.018	0.086	0.013	0.003	0.02
0.015	0.037	0.05	0.012	0.015	0.014
0.093	0.023	0.094	0.006	0.012	0.015
0.044	0.055	0.074	0.006	0.014	0.007
0.071	0.054	0.113	0.008	0.009	0.009
0.088	0.012	0.054	0.004	0.003	0.006
0.179	0.034	0.013	0.016	0.06	0.01
0.066	0.049	0.054	0.005	0.033	0.01
0.115	0.021	0.1	0.016	0.024	0.015
0.018	0.035	0.056	0.01	0.007	0.01
0.083	0.03	0.128	0.007	0.003	0.01
0.046	0.044	0.116	0.012	0.023	0.005
0.011	0.024	0.04	0.02	0.01	0.006
0.11	0.027	0.062	0.029	0.017	0.01
0.038	0.036	0.157	0.006	0.005	0.01
0.039	0.011	0.201	0.015	0.007	0.006
0.045	0.029	0.072	0.003	0.004	0.02
0.073	0.043	0.099	0.008	0.006	0.036
0.085	0.015	0.036	0.004	0.007	0.009
0.04	0.022	0.015	0.02	0.009	0.004
0.322	0.061	0.04	0.009	0.016	0.007
0.028	0.031	0.351	0.009	0.008	0.057
0.061	0.017	0.114	0.007	0.008	0.005
0.045	0.043	0.15	0.004	0.016	0.043
0.034	0.05	0.192	0.02	0.034	0.005
0.012	0.026	0.146	0.009	0.006	0.019
0.074	0.04	0.078	0.003	0.017	0.009
0.042	0.008	0.108	0.005	0.013	0.008
0.028	0.043	0.052	0.024	0.043	0.009
0.024	0.031	0.229	0.004	0.052	0.019
0.055	0.059	0.169	0.015	0.012	0.009
0.149	0.064	0.163	0.016	0.007	0.054
0.028	0.045	0.125	0.009	0.025	0.005
0.05	0.072	0.02	0.01	0.007	0.01
0.056	0.048	0.079	0.006	0.008	0.005
0.049	0.022	0.032	0.016	0.033	0.016
0.532	0.097	0.09	0.004	0.045	0.006
0.088	0.04	0.154	0.013	0.012	0.047
0.075	0.037	0.092	0.012	0.014	0.009
0.093	0.016	0.024	0.006	0.016	0.013
0.069	0.019	0.071	0.008	0.008	0.003
0.048	0.038	0.101	0.014	0.007	0.01
0.085	0.025	0.013	0.005	0.008	0.009
0.113	0.07	0.016	0.007	0.01	0.008
0.031	0.046	0.138	0.004	0.015	0.02
0.052	0.042	0.101	0.006	0.008	0.018
0.066	0.035	0.064	0.01	0.022	0.004
0.048	0.02	0.098	0.011	0.008	0.005
0.081	0.11	0.036	0.026	0.003	0.006
0.047	0.034	0.208	0.012	0.005	0.016
0.016	0.02	0.077	0.014	0.015	0.007
0.071	0.015	0.018	0.009	0.029	0.027
0.102	0.034	0.069	0.004	0.01	0.004
0.054	0.044	0.087	0.003	0.007	0.008
0.055	0.035	0.113	0.008	0.025	0.005
0.125	0.023	0.057	0.012	0.005	0.003
0.085	0.036	0.077	0.007	0.004	0.005
0.1	0.051	0.076	0.006	0.02	0.013
0.029	0.066	0.061	0.007	0.008	0.003
0.072	0.023	0.112	0.011	0.006	0.009
0.063	0.032	0.051	0.011	0.062	0.032
0.03	0.048	0.054	0.006	0.007	0.059
0.028	0.054	0.082	0.012	0.035	0.007
0.066	0.057	0.052	0.009	0.01	0.007
0.106	0.032	0.071	0.01	0.004	0.009
0.053	0.032	0.057	0.01	0.015	0.003
0.043	0.085	0.113	0.005	0.007	0.027
0.073	0.07	0.02	0.009	0.01	0.035
0.066	0.034	0.106	0.006	0.019	0.002
0.11	0.018	0.056	0.039	0.016	0.003
0.155	0.058	0.04	0.009	0.015	0.006
0.049	0.043	0.116	0.008	0.009	0.006
0.113	0.061	0.072	0.02	0.018	0.007
0.093	0.07	0.082	0.046	0.012	0.005
0.049	0.033	0.074	0.008	0.004	0.009
0.015	0.052	0.118	0.009	0.014	0.013
0.068	0.032	0.014	0.011	0.005	0.016
0.061	0.048	0.084	0.016	0.018	0.004
0.029	0.036	0.017	0.005	0.003	0.008
0.074	0.032	0.038	0.056	0.003	0.002
0.059	0.037	0.189	0.009	0.004	0.009
0.389	0.037	0.078	0.002	0.027	0.018
0.096	0.014	0.162	0.01	0.017	0.007
0.075	0.023	0.165	0.006	0.03	0.005
0.273	0.095	0.12	0.017	0.007	0.007
0.076	0.046	0.23	0.013	0.047	0.008
0.06	0.035	0.081	0.013	0.01	0.011
0.056	0.039	0.09	0.009	0.01	0.005
0.045	0.026	0.184	0.008	0.004	0.003
0.031	0.058	0.167	0.045	0.012	0.005
0.069	0.064	0.072	0.011	0.008	0.006
0.072	0.04	0.006	0.012	0.053	0.01
0.064	0.028	0.04	0.015	0.033	0.005
0.065	0.019	0.015	0.011	0.013	0.008
0.072	0.034	0.077	0.009	0.014	0.006
0.095	0.049	0.183	0.01	0.024	0.021
0.096	0.045	0.026	0.033	0.013	0.03
0.12	0.02	0.128	0.022	0.006	0.012
0.082	0.079	0.093	0.01	0.007	0.005
0.02	0.047	0.08	0.017	0.018	0.006
0.074	0.014	0.021	0.002	0.012	0.005
0.062	0.038	0.037	0.009	0.01	0.007
0.067	0.016	0.071	0.018	0.072	0.005
0.066	0.045	0.083	0.013	0.012	0.009
0.091	0.034	0.038	0.014	0.005	0.005
0.095	0.014	0.271	0.006	0.008	0.014
0.083	0.036	0.021	0.013	0.038	0.006
0.08	0.03	0.117	0.009	0.014	0.007
0.081	0.041	0.096	0.047	0.038	0.015
0.075	0.032	0.11	0.006	0.016	0.015
0.069	0.043	0.073	0.012	0.03	0.004
0.046	0.037	0.12	0.026	0.038	0.014
0.06	0.07	0.085	0.008	0.012	0.013
0.127	0.036	0.16	0.01	0.006	0.037
0.042	0.021	0.064	0.012	0.003	0.009
0.102	0.028	0.039	0.034	0.028	0.012
0.078	0.016	0.08	0.007	0.006	0.006
0.046	0.043	0.048	0.005	0.005	0.01
0.096	0.119	0.016	0.047	0.051	0.005
0.067	0.039	0.012	0.015	0.002	0.048
0.072	0.048	0.014	0.009	0.016	0.005
0.03	0.042	0.117	0.004	0.046	0.01
0.017	0.035	0.152	0.005	0.003	0.006
0.086	0.042	0.027	0.004	0.002	0.02
0.206	0.053	0.042	0.014	0.008	0.013
0.193	0.063	0.014	0.008	0.008	0.007
0.044	0.034	0.227	0.002	0.002	0.006
0.061	0.027	0.103	0.01	0.013	0.017
0.091	0.085	0.168	0.004	0.009	0.031
0.258	0.034	0.064	0.006	0.006	0.008
0.099	0.026	0.041	0.007	0.034	0.004
0.027	0.041	0.057	0.004	0.008	0.005
0.031	0.013	0.287	0.054	0.009	0.035
0.061	0.033	0.07	0.009	0.012	0.007
0.055	0.012	0.111	0.018	0.01	0.012
0.048	0.035	0.173	0.008	0.006	0.021
0.082	0.045	0.089	0.009	0.008	0.009
0.031	0.036	0.108	0.005	0.006	0.005
0.045	0.021	0.117	0.008	0.004	0.007
0.052	0.043	0.01	0.01	0.009	0.028
0.024	0.045	0.058	0.024	0.023	0.017
0.034	0.05	0.085	0.01	0.008	0.004
0.055	0.062	0.094	0.029	0.008	0.012
0.082	0.02	0.131	0.006	0.006	0.003
0.077	0.055	0.076	0.005	0.006	0.026
0.301	0.01	0.015	0.013	0.008	0.043
0.164	0.056	0.021	0.011	0.002	0.015
0.021	0.056	0.072	0.003	0.01	0.029
0.054	0.058	0.092	0.015	0.056	0.012
0.107	0.019	0.256	0.012	0.041	0.003
0.065	0.033	0.004	0.007	0.006	0.028
0.03	0.056	0.121	0.009	0.008	0.006
0.089	0.049	0.069	0.018	0.014	0.004
0.218	0.007	0.071	0.014	0.008	0.006
0.062	0.037	0.075	0.008	0.004	0.014
0.096	0.012	0.308	0.007	0.008	0.006
0.046	0.043	0.019	0.006	0.006	0.007
0.071	0.032	0.018	0.008	0.024	0.009
0.032	0.087	0.047	0.009	0.02	0.037
0.074	0.03	0.085	0.006	0.011	0.009
0.032	0.031	0.07	0.004	0.014	0.007
0.056	0.025	0.086	0.03	0.01	0.013
0.08	0.039	0.114	0.008	0.032	0.006
0.113	0.022	0.045	0.008	0.012	0.009
0.096	0.043	0.128	0.006	0.01	0.004
0.156	0.013	0.194	0.008	0.006	0.004
0.104	0.039	0.066	0.01	0.007	0.009
0.058	0.045	0.085	0.049	0.004	0.011
0.24	0.042	0.09	0.036	0.005	0.008
0.064	0.035	0.145	0.011	0.012	0.012
0.149	0.049	0.056	0.005	0.004	0.006
0.237	0.039	0.104	0.05	0.005	0.006
0.217	0.039	0.311	0.008	0.006	0.021
0.02	0.019	0.068	0.011	0.009	0.043
0.059	0.038	0.114	0.007	0.033	0.003
0.082	0.039	0.009	0.022	0.005	0.051
0.664	0.035	0.014	0.01	0.008	0.007
0.058	0.049	0.027	0.003	0.01	0.009
0.045	0.028	0.03	0.003	0.01	0.009
0.045	0.064	0.075	0.011	0.004	0.04
0.07	0.053	0.043	0.011	0.002	0.013
0.079	0.012	0.029	0.003	0.012	0.011
0.048	0.054	0.133	0.011	0.006	0.011
0.198	0.017	0.082	0.011	0.01	0.009
0.052	0.046	0.07	0.003	0.008	0.032
0.112	0.021	0.09	0.017	0.013	0.029
0.06	0.046	0.321	0.004	0.006	0.005
0.057	0.075	0.069	0.01	0.009	0.009
0.036	0.04	0.023	0.008	0.008	0.016
0.044	0.02	0.129	0.015	0.027	0.014
0.059	0.085	0.053	0.003	0.009	0.004
0.055	0.037	0.095	0.025	0.003	0.01
0.103	0.039	0.088	0.005	0.014	0.042
0.172	0.034	0.157	0.025	0.004	0.008
0.049	0.03	0.068	0.004	0.045	0.002
0.056	0.083	0.103	0.049	0.019	0.007
0.142	0.046	0.072	0.01	0.003	0.007
0.051	0.048	0.168	0.007	0.009	0.005
0.1	0.009	0.081	0.005	0.003	0.01
0.099	0.047	0.059	0.009	0.009	0.038
0.099	0.05	0.085	0.005	0.047	0.006
0.059	0.01	0.138	0.018	0.007	0.049
0.034	0.034	0.083	0.008	0.01	0.006
0.057	0.041	0.121	0.025	0.032	0.011
0.129	0.026	0.035	0.054	0.006	0.034
0.041	0.062	0.071	0.016	0.005	0.045
0.027	0.041	0.014	0.002	0.01	0.013
0.069	0.027	0.034	0.023	0.013	0.006
0.148	0.048	0.103	0.008	0.006	0.022
0.053	0.022	0.048	0.01	0.011	0.003
0.083	0.021	0.093	0.01	0.002	0.033
0.078	0.032	0.17	0.01	0.006	0.003
0.043	0.042	0.073	0.015	0.004	0.051
0.201	0.069	0.08	0.006	0.012	0.007
0.022	0.029	0.085	0.009	0.007	0.044
0.091	0.033	0.092	0.039	0.007	0.014
0.028	0.04	0.182	0.006	0.006	0.004
0.068	0.033	0.141	0.002	0.009	0.008
0.067	0.035	0.092	0.004	0.007	0.01
0.069	0.024	0.134	0.019	0.007	0.007
0.02	0.029	0.077	0.008	0.02	0.012
0.024	0.071	0.084	0.032	0.022	0.013
0.067	0.036	0.056	0.018	0.007	0.007
0.069	0.045	0.153	0.011	0.008	0.012
0.083	0.055	0.084	0.013	0.011	0.015
0.122	0.017	0.175	0.011	0.025	0.009
0.023	0.054	0.041	0.011	0.011	0.009
0.026	0.069	0.066	0.008	0.042	0.005
0.054	0.034	0.149	0.004	0.008	0.009
0.049	0.035	0.077	0.012	0.002	0.057
0.05	0.041	0.1	0.04	0.02	0.024
0.049	0.045	0.098	0.011	0.008	0.012
0.047	0.058	0.095	0.01	0.007	0.011
0.084	0.01	0.16	0.018	0.003	0.011
0.041	0.046	0.066	0.006	0.029	0.009
0.102	0.044	0.016	0.005	0.007	0.021
0.016	0.076	0.104	0.004	0.009	0.009
0.041	0.05	0.021	0.016	0.009	0.009
0.092	0.053	0.078	0.007	0.007	0.004
0.075	0.03	0.085	0.011	0.008	0.009
0.069	0.077	0.151	0.009	0.003	0.007
0.07	0.041	0.108	0.017	0.01	0.047
0.132	0.068	0.093	0.037	0.009	0.014
0.079	0.076	0.11	0.009	0.023	0.004
0.06	0.046	0.081	0.006	0.01	0.029
0.041	0.021	0.125	0.007	0.008	0.029
0.198	0.04	0.086	0.01	0.04	0.006
0.029	0.025	0.081	0.003	0.007	0.011
0.03	0.02	0.125	0.048	0.011	0.016
0.044	0.041	0.023	0.01	0.029	0.012
0.042	0.034	0.032	0.005	0.078	0.004
0.048	0.043	0.084	0.019	0.027	0.013
0.051	0.053	0.138	0.009	0.015	0.017
0.047	0.084	0.032	0.006	0.017	0.015
0.058	0.05	0.067	0.03	0.004	0.007
0.079	0.02	0.092	0.011	0.008	0.007
0.049	0.007	0.092	0.01	0.003	0.027
0.07	0.042	0.16	0.007	0.014	0.011
0.107	0.05	0.078	0.024	0.007	0.008
0.058	0.059	0.097	0.013	0.009	0.009
0.058	0.061	0.136	0.004	0.008	0.006
0.115	0.027	0.116	0.002	0.003	0.009
0.062	0.029	0.01	0.015	0.005	0.007
0.086	0.028	0.138	0.002	0.008	0.008
0.099	0.007	0.054	0.005	0.007	0.007
0.115	0.035	0.044	0.006	0.008	0.009
0.094	0.051	0.12	0.012	0.005	0.005
0.049	0.033	0.141	0.01	0.008	0.013
0.063	0.074	0.057	0.007	0.007	0.045
0.208	0.042	0.059	0.006	0.01	0.006
0.058	0.031	0.096	0.002	0.047	0.012
0.062	0.036	0.06	0.014	0.009	0.058
0.103	0.026	0.05	0.004	0.008	0.012
0.019	0.055	0.088	0.006	0.003	0.007
0.031	0.023	0.15	0.01	0.007	0.004
0.065	0.06	0.072	0.021	0.016	0.007
0.094	0.043	0.113	0.028	0.002	0.017
0.072	0.079	0.074	0.004	0.009	0.005
0.087	0.031	0.129	0.006	0.005	0.006
0.054	0.025	0.262	0.032	0.01	0.018
0.072	0.045	0.057	0.004	0.006	0.005
0.024	0.02	0.054	0.003	0.016	0.01
0.642	0.024	0.017	0.011	0.016	0.047
0.031	0.043	0.088	0.024	0.01	0.01
0.058	0.043	0.091	0.01	0.019	0.007
0.073	0.041	0.114	0.03	0.008	0.008
0.062	0.029	0.15	0.008	0.05	0.03
0.197	0.032	0.028	0.007	0.01	0.008
0.044	0.039	0.14	0.011	0.007	0.004
0.054	0.088	0.115	0.005	0.052	0.005
0.044	0.034	0.125	0.007	0.004	0.003
0.082	0.042	0.031	0.043	0.005	0.009
0.209	0.021	0.122	0.027	0.02	0.025
[truncated: 5,835 more rows]
