# Supplementary material for: Molecular recording of cellular protein kinase activity with chemical labeling
Source: Nat Chem Biol. 2025 Jul 10;21(11):1818–27. doi: 10.1038/s41589-025-01949-6 (PMC12568631; doi:10.1038/s41589-025-01949-6)
Supplement: Supplementary file 5 — Statistical source data. [file 41589_2025_1949_MOESM5_ESM.xlsx]

## Sheet: Fig.2b
	Labeling High Rep.1	Labeling High Rep.2	Labeling High Rep.3	Labeling Medium Rep.1	Labeling Medium Rep.2	Labeling Medium Rep.3	Labeling Low Rep.1	Labeling Low Rep.2	Labeling Low Rep.3	Also in Ctrl	Also in Mitotic Cell Cycle Progression
A2M	1.02357	1.37958	1.30374	-0.439489	-0.101376	-0.103264	-1.02216	-1.08511	-0.95549	0	0
ABCA8	1.17225	1.1048	0.808577	0.206306	0.0339507	0.295198	-1.32461	-1.48668	-0.809799	0	0
ABCD1	0.916476	0.76906	1.60897	-0.984936	0.254072	0.286528	-1.20667	-0.653686	-0.989811	0	0
ABCD2	1.25433	1.20652	1.06245	-0.0718144	-0.669007	0.189798	-0.4795	-1.15539	-1.33738	0	0
ABHD2	0.728233	1.12394	0.912963	0.478174	0.15927	0.348007	-1.34625	-1.58622	-0.818121	0	0
AC005592.2	1.10976	1.00392	0.983767	0.0345879	0.493421	0.0588312	-1.30257	-1.11437	-1.26734	0	0
AC016773.1	0.757858	1.2115	1.31237	0.51252	-0.285195	-0.289522	-0.840241	-0.821388	-1.55791	0	0
ACADVL	1.07578	1.34144	0.541314	-0.28666	0.675005	0.121205	-1.05414	-0.912924	-1.50102	0	0
ACAT2	0.746499	1.18099	1.47103	-0.496764	0.0670485	0.191687	-1.47282	-0.806894	-0.880785	0	0
ACER3	0.945089	0.997397	0.944877	0.244012	0.217827	0.438116	-0.965729	-1.35181	-1.46978	0	0
ACOT7	1.08043	1.18835	1.42416	-0.679729	-0.0213308	-0.14204	-1.27266	-0.636618	-0.940564	0	0
ACSBG1	0.650954	1.0628	1.36452	-0.36677	0.603694	0.130265	-1.33965	-1.22166	-0.88416	0	0
ACSS3	1.4602	0.714617	0.913421	-0.0146296	0.0398885	-0.0505071	-0.502187	-1.98304	-0.57777	0	0
ACTB	0.74893	1.14573	1.67426	-0.693878	-0.0806391	-0.0947139	-1.41157	-0.5985	-0.689628	0	0
ACTG1	0.684792	1.09329	1.60134	-0.616428	0.173018	0.0885005	-1.45872	-0.787039	-0.778753	0	0
ACTN1	1.16535	1.22655	1.50421	-0.334374	-0.411966	-0.573117	-0.8016	-0.734338	-1.04072	0	0
ADAMTS18	0.892437	1.31073	1.1398	-0.401548	0.164346	0.163644	-1.53918	-1.0947	-0.635526	0	0
ADAMTS2	1.02463	1.05345	1.31498	-0.723593	0.156633	0.372831	-1.06698	-0.98516	-1.14678	0	0
ADRB1	0.536608	1.44822	1.15772	0.244583	0.180497	-0.0935785	-1.47416	-1.01252	-0.987367	0	0
ADSSL1	0.911137	0.945361	1.39896	-0.00884767	-0.0279465	0.320223	-1.18434	-1.03404	-1.3205	0	0
AGPAT9	1.15145	0.974081	0.802644	0.204889	0.299024	0.295626	-1.42167	-0.851145	-1.45489	0	0
AGT	0.643399	1.09675	0.853756	0.0607096	0.701058	0.48243	-1.38213	-1.21778	-1.23818	0	0
AIG1	1.34281	0.866914	0.708857	0.535998	0.0888998	0.136443	-0.979907	-1.45899	-1.24103	0	0
AKR1C1	0.942464	0.905584	1.40541	-0.515113	-0.546924	0.795051	-1.29459	-0.925701	-0.766188	0	0
ALDOA	0.624058	0.816527	1.32826	0.128722	0.388405	0.48702	-1.36481	-1.28331	-1.12487	0	0
ALDOC	0.829042	1.13246	1.04313	-0.0226786	0.471179	0.246743	-1.46187	-1.02597	-1.21204	0	0
ANGPTL4	1.21824	0.936536	1.13353	0.444932	0.256415	-0.722565	-1.06714	-1.16847	-1.03148	0	0
ANP32E	1.37472	1.16109	1.33729	-0.178704	-0.941177	-0.40252	-0.766606	-0.952563	-0.631531	0	0
APCDD1	0.724041	1.01872	0.802568	0.173577	0.750817	0.410098	-1.28234	-1.21516	-1.38232	0	0
APLN	0.848962	1.27511	0.514405	-0.0140997	0.702529	0.416093	-1.13807	-1.43253	-1.1724	0	0
APLP1	0.992093	1.04215	1.27076	-0.0954232	0.207044	0.131827	-1.35734	-1.13181	-1.05931	0	0
APLP2	0.818526	1.15364	0.889497	0.227002	0.464871	0.264196	-1.26173	-1.35529	-1.20071	0	0
APOBEC3B	1.16379	1.23433	1.39223	-0.521365	-0.269081	-0.103006	-0.976752	-1.08524	-0.834913	0	0
APOO	1.15479	0.811852	1.11116	0.223185	0.0959261	0.261315	-0.869307	-1.41178	-1.37715	0	0
AQP4	1.19807	1.34469	0.73769	0.0710544	0.03763	0.0983992	-0.855429	-1.30272	-1.32939	10000	0
ARNTL2	1.25984	1.30282	1.15274	-0.455239	-0.461155	-0.09	-1.43193	-0.853886	-0.423188	0	0
ARSE	1.30163	0.775858	1.47642	-0.795583	-0.208919	0.211882	-0.9522	-1.26469	-0.544397	0	0
ARSF	1.1729	1.17676	0.913543	0.41963	-0.29313	-0.205917	-1.07209	-0.455199	-1.6565	10000	0
ARSJ	1.22334	1.27724	1.05141	-0.482956	0.169516	-0.192174	-1.51497	-0.762112	-0.769281	0	0
ASF1B	1.15358	1.27268	1.34229	-0.594056	-0.189267	-0.111954	-1.20875	-0.840537	-0.823986	0	0
ASPM	1.31982	1.32236	1.32514	-0.578289	-0.637783	-0.460701	-0.940392	-0.721113	-0.629036	0	0
ASTN2	0.83983	1.09062	0.695254	-0.0190904	0.831143	0.352442	-1.15654	-1.29641	-1.33725	0	0
ATAD2	1.14317	1.56065	1.19118	-0.577723	-0.316638	-0.471282	-0.925938	-0.660895	-0.942524	0	0
ATP1B1	1.05156	1.04467	0.792717	0.278187	0.175787	0.457844	-1.41099	-1.26615	-1.12363	0	0
ATP2A1	0.921659	1.69331	0.755438	-0.211727	-0.10234	0.0964727	-0.626354	-1.08416	-1.4423	0	0
ATP5B	0.941899	1.09611	1.19002	0.123532	0.126611	0.159572	-1.18234	-1.34183	-1.11357	0	0
ATP5E	1.39817	0.750177	1.15581	-0.163295	0.122995	0.134113	-0.758021	-1.43708	-1.20287	0	0
ATP5G3	1.04852	0.735637	1.15349	0.132297	0.153885	0.515764	-1.10431	-1.43978	-1.19551	0	0
ATP6V1G2	0.885503	1.12021	0.758819	0.38366	0.326897	0.349707	-1.13698	-1.57187	-1.11594	0	0
ATP8B3	1.31336	1.26419	1.29638	-0.475802	-0.443893	-0.422933	-0.431245	-1.08811	-1.01195	0	0
AURKA	1.28843	1.34198	1.35704	-0.530488	-0.618476	-0.636614	-0.823721	-0.682476	-0.695679	0	-10000
AURKB	1.21222	1.31312	1.34057	-0.703176	-0.360957	-0.201152	-1.10834	-0.777887	-0.714398	0	-10000
B3GALTL	1.13273	1.53057	0.467828	-0.144031	0.396944	0.0661691	-1.18309	-1.09401	-1.17311	0	0
BAIAP3	0.969715	1.28024	1.26235	-0.415769	0.380461	-0.60321	-1.38177	-0.994263	-0.497759	0	0
BCL2L12	1.40645	1.25211	1.2729	-0.645731	-0.360153	-0.402112	-0.869003	-0.856099	-0.798368	0	0
BIN1	0.518666	0.979971	1.11918	0.0112069	0.568351	0.585613	-1.03266	-1.3336	-1.41673	0	0
BIRC5	1.19653	1.28297	1.36847	-0.555086	-0.379208	-0.157029	-1.08174	-0.847698	-0.827206	0	-10000
BOLA3	1.34095	0.869827	1.28848	-0.149163	-0.162894	0.0681968	-0.723212	-1.30224	-1.22995	0	0
BRCA1	1.34681	1.2022	1.37562	-0.472253	-0.484434	-0.620718	-0.848899	-0.464221	-1.0341	0	0
BRI3BP	1.4867	1.11248	1.30088	-0.622494	-0.468313	-0.247095	-0.813375	-0.84953	-0.899258	0	0
BUB1	1.29618	1.34154	1.32797	-0.571438	-0.47741	-0.502905	-0.854775	-0.819516	-0.739642	0	-10000
BUB1B	1.19155	1.32862	1.40105	-0.636794	-0.44005	-0.35616	-1.01778	-0.667849	-0.80259	0	-10000
C12orf75	1.38148	0.997523	1.42408	-0.0348297	-0.89505	-0.366188	-0.682814	-0.94299	-0.88122	0	0
C15orf59	0.844572	0.878264	1.15462	-0.200321	0.662845	0.354019	-1.2459	-1.34344	-1.10466	0	0
C17orf53	1.12049	1.0453	1.40672	-0.516194	-0.00338006	-0.0718655	-1.53471	-0.719008	-0.727361	0	0
C21orf62	0.813878	0.976943	0.98486	0.305699	0.406338	0.383215	-1.22917	-1.25964	-1.38212	0	0
C3orf52	1.38202	1.09247	0.51879	-0.231465	0.272609	0.378122	-0.801885	-0.91434	-1.69632	0	0
C4orf19	1.09799	0.994556	1.45758	-0.263227	-0.0207989	0.010516	-1.22977	-0.97987	-1.06698	0	0
C6orf15	1.01291	0.813081	1.30921	-0.349989	0.393632	0.356652	-1.2364	-1.04316	-1.25593	10000	0
CA14	0.893833	1.00396	0.901732	-0.0116912	0.451879	0.495454	-1.64094	-1.1965	-0.897723	0	0
CACNA1E	0.894153	0.98816	1.05663	-0.296672	0.765801	0.170207	-1.02603	-1.49338	-1.05887	0	0
CALM1	1.02049	0.694444	1.28291	0.433016	-0.123452	0.312781	-0.984128	-1.5266	-1.10946	0	-10000
CALM2	1.42932	1.07129	1.35073	-0.216315	-0.777846	-0.265845	-0.76087	-0.979282	-0.851176	0	0
CALM3	1.12146	1.23633	1.53823	-0.660636	-0.2686	-0.421671	-0.840129	-0.821336	-0.883655	0	0
CAMK2B	0.946182	1.27894	1.33021	-0.502122	0.132137	0.0206933	-1.09366	-1.09091	-1.02147	0	0
CARD16	0.825355	0.841316	0.94971	0.222929	0.541141	0.493778	-1.01795	-1.48856	-1.36772	0	0
CARM1P1	1.42629	1.31883	0.982335	-0.587764	-0.207376	-0.0613655	-1.22178	-0.733639	-0.915533	0	0
CASC5	1.35492	1.33033	1.29033	-0.738962	-0.512467	-0.486514	-0.842259	-0.673699	-0.721676	0	0
CASP1	0.690729	0.801382	1.03679	0.289378	0.463057	0.617393	-1.11349	-1.33031	-1.45493	0	0
CASP4	1.05982	0.889626	0.682805	0.305763	0.433992	0.449175	-0.924247	-1.65484	-1.24209	0	0
CAV1	0.909108	0.999353	1.40151	-0.195946	-0.0152378	0.229488	-1.32805	-1.42149	-0.578732	0	0
CAV2	1.28343	0.857645	0.806796	0.376445	0.0726299	0.295968	-1.39285	-1.42074	-0.879325	0	0
CCDC167	1.19317	0.828549	1.59297	-0.457937	-0.129853	-0.0492735	-0.668487	-1.08245	-1.22668	0	0
CCDC34	1.32938	1.31579	1.29287	-0.638727	-0.443299	-0.416596	-0.646935	-1.01215	-0.780335	0	0
CCDC74B	0.778533	1.31441	1.45972	-0.613249	0.200892	-0.168752	-0.69289	-1.22381	-1.05485	0	0
CCDC80	0.901548	1.21766	0.919959	-0.587998	0.645781	0.0974045	-1.72395	-0.863468	-0.606936	0	0
CCKBR	1.06419	1.12156	0.889811	0.107251	0.384095	0.130383	-1.28739	-1.00417	-1.40573	0	0
CCL2	0.593382	1.17217	1.32834	-0.483838	0.368517	0.442728	-1.28923	-1.13141	-1.00066	0	0
CCNA2	1.2858	1.3447	1.31376	-0.498241	-0.493108	-0.427456	-0.922	-0.764486	-0.838976	0	-10000
CCNB1	1.29962	1.30166	1.38369	-0.561253	-0.609103	-0.542175	-0.779817	-0.750165	-0.742457	0	-10000
CCNB2	1.26553	1.29459	1.38258	-0.53669	-0.462045	-0.417858	-0.898522	-0.852103	-0.775488	0	-10000
CCND1	1.08954	1.31769	1.23264	-0.579402	-0.101045	-0.330805	-1.59154	-0.643174	-0.3939	0	-10000
CCND3	0.767324	1.03664	1.46891	-0.216602	0.373045	-0.0282477	-1.4351	-0.982894	-0.983071	0	-10000
CCNE2	1.30414	1.36313	1.18851	-0.917367	-0.201039	-0.236543	-0.785638	-0.822555	-0.892633	0	-10000
CD109	1.19495	0.700302	0.870047	0.381354	0.121065	0.329599	-0.69293	-1.87534	-1.02904	0	0
CD44	0.929991	1.03741	0.827481	0.179639	0.578326	0.11336	-1.79694	-1.03087	-0.838389	0	0
CD83	1.10282	1.41843	0.98832	-0.299822	0.150656	-0.1968	-0.97653	-0.707206	-1.47987	0	0
CDC20	1.25783	1.3149	1.38058	-0.618319	-0.439449	-0.485299	-0.947455	-0.778205	-0.684589	0	-10000
CDC25C	1.2407	1.28196	1.35207	-0.454678	-0.297752	-0.357782	-1.0287	-0.890584	-0.845226	0	-10000
CDC45	1.06653	1.28334	1.38213	-0.649542	-0.304103	-0.0695802	-1.36376	-0.568451	-0.776564	0	-10000
CDCA2	1.25069	1.31907	1.38596	-0.702511	-0.487767	-0.386566	-0.853551	-0.729215	-0.796104	0	0
CDCA3	1.29222	1.30361	1.37437	-0.630769	-0.459011	-0.513953	-0.782411	-0.757571	-0.826487	0	0
CDCA5	1.12849	1.30262	1.35167	-0.691103	-0.243794	-0.122337	-1.24891	-0.719886	-0.756742	0	-10000
CDCA8	1.23172	1.32191	1.38127	-0.56961	-0.369077	-0.452603	-0.790966	-0.861054	-0.891594	0	-10000
CDH11	1.15495	1.07208	1.09442	0.0675477	0.140841	-0.2175	-1.72293	-0.883292	-0.706116	0	0
CDH6	1.38436	0.962816	1.40806	-0.047478	-0.606116	-0.431026	-0.498984	-1.16161	-1.01002	0	0
CDK16	0.882707	1.17435	1.52105	-0.459192	0.24376	-0.305861	-1.05589	-1.15468	-0.846245	0	-10000
CDK5RAP2	0.954715	1.05415	0.832933	0.456355	0.262929	0.195375	-0.844588	-1.54286	-1.36901	0	-10000
CDKN2D	1.16904	1.30582	1.43601	-0.389451	-0.380301	-0.522794	-0.786352	-0.920024	-0.911946	0	-10000
CDKN3	1.21118	1.21075	1.35227	-0.465606	-0.21012	-0.11965	-1.05178	-0.974083	-0.952968	0	-10000
CDO1	1.70021	0.607839	0.526209	0.757514	-0.326021	-0.315656	-0.273113	-1.45135	-1.22562	0	0
CENPA	1.28154	1.35521	1.3483	-0.62744	-0.574409	-0.531171	-0.808306	-0.691309	-0.75241	0	-10000
CENPF	1.29413	1.24221	1.44532	-0.545285	-0.711495	-0.525739	-0.705871	-0.740939	-0.752327	0	-10000
CENPK	1.27609	1.29425	1.34991	-0.605956	-0.607425	-0.246773	-1.01692	-0.692384	-0.750791	0	-10000
CENPM	1.11179	1.2913	1.41924	-0.765304	-0.262697	-0.155973	-1.02563	-0.646916	-0.965805	0	0
CENPN	1.25714	1.25243	1.40911	-0.55747	-0.551516	-0.33022	-1.07404	-0.691998	-0.713445	0	0
CENPW	1.21609	1.24052	1.47103	-0.645319	-0.562817	-0.334815	-0.965938	-0.57984	-0.838906	0	0
CEP55	1.28992	1.28817	1.31884	-0.390036	-0.446044	-0.348921	-0.925763	-0.971658	-0.814503	0	-10000
CHAC2	1.16201	1.1096	1.49564	-0.452481	-0.5336	0.0345058	-1.11608	-0.827692	-0.871908	0	0
CHAF1A	0.87662	1.18063	1.46674	-0.70036	0.0742833	0.0345981	-1.43792	-0.795208	-0.699388	0	0
CHDH	0.599739	1.67332	0.769377	-0.328968	0.671511	-0.141055	-1.2543	-1.23644	-0.75319	0	0
CHEK1	1.65562	0.934547	1.08347	-0.0859609	-0.977814	-0.0738777	-0.606245	-1.04603	-0.883709	0	0
CHI3L1	1.12341	1.26558	1.24389	-0.423164	-0.160532	0.0965742	-1.26946	-0.899091	-0.977205	0	0
CHN1	1.03842	1.01918	1.134	0.166736	0.0790357	0.22503	-1.22454	-1.0754	-1.36247	0	0
CHPT1	0.95419	1.23682	1.01267	-0.133896	0.307507	0.228911	-1.06255	-1.22019	-1.32346	0	0
CHRM3	1.08131	0.820438	1.03795	0.328934	0.35331	0.148645	-1.25323	-1.05123	-1.46613	10000	0
CHST2	0.886975	1.20447	1.15139	-0.0677316	0.300595	0.101343	-1.05121	-1.39834	-1.12749	0	0
CHST7	0.69385	1.00244	1.04608	0.0369341	0.760317	0.24616	-1.27156	-1.28738	-1.22684	10000	0
CHTF18	0.873235	1.49213	1.2316	-0.728299	0.100109	-0.137901	-0.607867	-0.894316	-1.32869	0	0
CIB2	0.921362	1.03727	1.36009	-0.00275594	0.279988	-0.113852	-1.15207	-1.37969	-0.950337	0	0
CISD3	0.704444	0.82759	1.3696	-0.0271954	0.583293	0.176084	-0.888307	-1.45355	-1.29197	0	0
CKAP2L	1.27213	1.31251	1.31382	-0.538308	-0.353879	-0.476744	-1.16346	-0.726931	-0.639141	0	0
CKAP5	1.17243	1.42895	1.32986	-0.261992	-0.544366	-0.722984	-0.763982	-0.852276	-0.785646	0	-10000
CKS1B	1.26266	1.15743	1.48576	-0.393974	-0.591393	-0.34865	-0.749017	-0.841864	-0.980956	0	-10000
CLSPN	1.22176	1.14862	1.3341	-0.832989	-0.345355	-0.00103947	-1.39995	-0.529833	-0.595327	0	-10000
CLYBL	1.04631	0.751508	1.00067	0.522635	0.0778338	0.39423	-1.05275	-1.51374	-1.2267	10000	0
CMC2	1.48702	1.05579	1.18196	-0.109826	-0.356825	-0.236072	-0.854027	-1.11885	-1.04917	0	0
CNN3	0.821585	1.01643	0.812335	0.186286	0.461461	0.583179	-1.41615	-1.21928	-1.24583	0	0
COL15A1	0.773229	1.14155	1.22369	-0.373464	0.335874	0.37798	-1.46105	-1.14299	-0.874818	0	0
COL23A1	0.979511	1.08153	1.14628	-0.134667	0.355813	0.18982	-1.26801	-1.1187	-1.23157	0	0
COL26A1	0.938186	1.23675	1.3327	-0.38486	0.183553	-0.010404	-1.17847	-1.08724	-1.03022	0	0
COL4A5	1.10251	1.44812	1.07978	-0.0273497	-0.155627	-0.591927	-1.10084	-0.432984	-1.32168	0	0
COL4A6	1.27575	1.08268	1.13199	-0.617785	0.588562	-0.682962	-1.23862	-0.819871	-0.719733	0	0
COL6A6	1.02573	1.02162	0.860876	0.0402298	0.321187	-0.0772076	-0.503384	-0.575303	-2.11375	0	0
COL8A1	0.774565	0.930204	1.02491	0.36518	0.437224	0.353952	-1.27442	-1.29864	-1.31298	0	0
COLEC12	0.941065	1.1745	0.698673	-0.237454	0.802926	0.264659	-1.19304	-1.07104	-1.38029	0	0
COQ3	1.39513	1.10837	1.04681	-0.561393	-0.312208	0.339364	-1.3366	-0.888169	-0.791303	0	0
CORO1A	1.18206	0.876074	1.36673	-0.731289	0.387481	-0.147899	-1.48006	-0.642292	-0.810801	0	0
COTL1	0.931126	1.30979	1.37601	-0.793814	0.14089	-0.105925	-1.23155	-0.705273	-0.921257	0	0
COX5A	1.25234	0.67564	1.19433	0.125791	-0.189251	0.440578	-0.807029	-1.46271	-1.2297	0	0
COX7B	1.19937	0.935675	0.97899	-0.060288	0.250904	0.373581	-1.17921	-1.31419	-1.18484	0	0
COX8A	1.00796	0.884297	1.27699	-0.125135	0.287299	0.276932	-1.04527	-1.37951	-1.18356	0	0
CPEB4	1.18945	1.33693	0.482817	0.458156	-0.0333363	0.152889	-1.31756	-1.23314	-1.03619	0	0
CPNE5	0.840703	0.901326	1.00872	0.161449	0.453766	0.495032	-1.28809	-1.19376	-1.37915	10000	0
CPPED1	1.65412	0.998688	0.670677	0.253655	-0.304017	-0.170344	-1.5634	-0.799987	-0.739396	0	0
CRABP2	0.756313	0.842182	1.06542	0.114531	0.420951	0.640143	-1.0793	-1.4478	-1.31243	0	0
CREB3L1	1.14615	0.912619	1.52144	-0.569537	-0.0820093	0.0333411	-1.32679	-1.05123	-0.583978	0	0
CST3	0.949432	1.13079	1.29701	-0.356732	0.241472	0.15323	-1.29986	-1.08633	-1.02901	10000	0
CTD-3049M7.1	1.10591	0.917726	0.985703	0.118588	0.197601	0.409323	-1.04266	-1.4714	-1.22079	0	0
CTSS	1.42001	0.908391	0.98922	-0.41479	0.271644	0.228617	-1.19705	-1.01492	-1.19111	0	0
CTSV	1.08047	0.983003	1.41924	-0.0779097	-0.14016	-0.346098	-0.213757	-1.39051	-1.31428	0	0
CX3CL1	0.640188	1.08229	0.941461	0.226807	0.629659	0.313534	-1.27971	-1.06911	-1.48513	0	0
CXCR4	1.05495	1.04026	1.09089	-0.0776512	0.319238	0.193745	-1.46176	-1.06326	-1.09641	0	0
CYCS	1.52285	1.0703	1.07949	0.0233592	-0.796366	-0.062715	-0.778826	-1.08815	-0.969936	0	0
CYP1B1	0.956638	0.864399	0.908956	0.0665209	0.644617	0.346742	-1.39964	-0.910875	-1.47736	0	0
CYP46A1	0.759884	1.11221	0.782092	0.50078	0.333378	0.368519	-1.00563	-1.43304	-1.4182	0	0
CYTL1	1.31096	0.840154	1.37541	-0.162608	-0.313862	0.175939	-1.26332	-1.03555	-0.927122	0	0
DCN	1.07039	0.80472	0.872003	0.333978	0.483552	0.275582	-1.16573	-1.12559	-1.54891	0	0
DHFR	1.24874	1.18628	1.45615	-0.821621	-0.393227	-0.267141	-1.02222	-0.642299	-0.744656	0	-10000
DKK3	0.885491	1.11294	0.945491	0.03545	0.478439	0.315936	-1.32024	-1.21174	-1.24177	0	0
DLGAP5	1.29293	1.26888	1.33337	-0.598906	-0.440602	-0.265779	-1.0912	-0.70965	-0.789057	0	-10000
DPP6	1.22238	1.11482	0.900643	-0.750904	0.441281	0.342189	-1.02027	-1.08258	-1.16755	0	0
DPT	0.815993	0.887254	0.929309	0.152658	0.65726	0.423255	-1.14628	-1.49614	-1.22331	0	0
DPYD	1.09766	1.09307	0.638731	0.271429	0.450808	0.178969	-0.981102	-1.6401	-1.10947	0	0
DPYSL5	0.810248	1.32518	1.37203	-0.917684	0.367988	-0.29019	-1.30958	-0.623955	-0.734042	0	0
DSN1	1.38156	1.22461	1.19338	-0.518397	-0.288038	-0.141376	-0.991269	-0.727116	-1.13335	0	-10000
DTYMK	1.12077	1.29026	1.48028	-0.692419	-0.280902	-0.343045	-0.888727	-0.855951	-0.83027	0	0
DUSP15	0.885871	1.07352	0.670163	0.100641	0.603857	0.473283	-0.920043	-1.45337	-1.43392	0	0
DUT	1.38228	1.12967	1.23766	-0.0529573	-0.940155	-0.184872	-0.563949	-1.12018	-0.887492	0	0
ECM1	1.38078	1.03225	1.31061	-0.451752	-0.295825	-0.0268161	-1.16315	-0.706127	-1.07997	0	0
EDN3	1.03565	1.22234	1.10971	-0.0362327	0.197726	-0.0252619	-1.15818	-1.35751	-0.988235	0	0
EFHD2	0.648702	0.968457	1.04857	-0.0738024	0.685187	0.513708	-1.33781	-1.27447	-1.17854	10000	0
EHD4	0.666048	1.05597	1.63757	-0.714873	0.155693	0.0458283	-1.52733	-0.560003	-0.7589	0	0
ELMO1	0.907518	0.880213	0.99419	0.476109	0.27712	0.322379	-1.44522	-1.14476	-1.26756	0	0
EMC9	0.973362	1.27391	1.51524	-0.43995	-0.245525	-0.149504	-0.961675	-0.997388	-0.968479	0	0
EME1	1.17414	1.47806	1.22205	-0.740494	-0.540512	-0.105098	-0.953504	-0.716948	-0.817691	0	-10000
EMID1	1.02979	1.13263	1.53473	-0.497812	-0.144598	-0.0485832	-1.1052	-0.919472	-0.981487	0	0
EML6	1.49132	0.866542	1.125	0.0766092	-0.0392867	-0.338237	-1.3413	-0.651495	-1.18915	0	0
EMP3	0.960809	0.60028	1.55839	0.0573319	0.0824751	0.275111	-1.0275	-1.29892	-1.20798	0	0
ENDOD1	0.871042	1.11381	0.879615	0.198841	0.488258	0.264822	-1.14569	-1.33583	-1.33487	0	0
EPOR	0.903134	1.36633	0.666909	0.10829	0.602952	-0.00607785	-0.988614	-1.34912	-1.3038	0	0
ERCC6L	1.26034	1.24779	1.3875	-0.704279	-0.345256	-0.257756	-0.958313	-0.836038	-0.793992	0	0
ESCO2	1.33582	1.31406	1.2021	-0.577097	-0.34038	-0.158861	-0.939539	-0.893179	-0.942933	0	0
ESPL1	1.16517	1.33011	1.33619	-0.555772	-0.273447	-0.350515	-1.25268	-0.570366	-0.828694	0	-10000
ETFB	0.614315	1.11042	1.21018	-0.090668	0.437709	0.380552	-1.06265	-1.48909	-1.11076	0	0
ETV4	0.985408	1.10439	1.12339	-0.188826	0.32767	0.250756	-1.29908	-1.14049	-1.16321	0	0
ETV5	0.815312	1.0667	1.27229	-0.130521	0.279806	0.279586	-1.41611	-1.24435	-0.922712	0	0
EXO1	1.08489	1.32104	1.32229	-0.719683	-0.125761	-0.174877	-1.35974	-0.734965	-0.613189	0	0
FAH	0.796265	1.14836	1.03208	0.129042	0.156051	0.479401	-1.11023	-1.40937	-1.22159	0	0
FAM166A	1.12737	1.30676	1.15596	-0.40265	-0.0600083	0.0917995	-1.20199	-1.13439	-0.88285	10000	0
FAM169A	1.05799	1.83515	0.422724	-0.641548	0.153701	0.0749688	-0.896767	-1.19894	-0.807281	0	0
FAM46A	0.779101	1.1648	0.923275	0.212814	0.279301	0.42372	-1.53099	-1.10102	-1.15099	10000	0
FAM64A	1.18157	1.35159	1.34145	-0.589366	-0.310261	-0.328305	-1.12038	-0.707622	-0.818674	0	0
FAM65B	0.987885	1.23811	1.12905	-0.570743	0.335476	0.0471528	-1.24504	-1.39623	-0.525662	0	0
FANCD2	1.25142	1.31449	1.36082	-0.72094	-0.458234	-0.311829	-0.984314	-0.675351	-0.776067	0	-10000
FAR2	0.82927	0.865812	1.11763	0.542105	0.377714	0.0764334	-1.19284	-1.19346	-1.42267	10000	0
FBLN1	1.00989	1.06952	1.33181	-0.0823854	0.104213	0.0371455	-1.10389	-1.07078	-1.29552	0	0
FBLN7	0.869653	1.03216	1.14574	0.0794403	0.32778	0.262994	-1.03787	-1.42535	-1.25455	0	0
FBXO2	0.728561	1.00344	0.914907	0.234785	0.38858	0.615275	-1.22195	-1.33581	-1.32779	0	0
FEN1	0.876993	1.2965	1.47715	-0.706089	-0.0998038	-0.135013	-1.41305	-0.692318	-0.604359	0	0
FGF1	0.949738	1.28103	0.840819	-0.143172	0.511494	0.142935	-1.42236	-0.867578	-1.29291	0	0
FKBP2	0.994644	0.623454	1.29867	0.272874	0.183641	0.276879	-0.776276	-1.5328	-1.34109	0	0
FLRT2	0.678768	1.24394	0.845924	0.109775	0.37551	0.213291	-1.14426	-1.89304	-0.429909	0	0
FOLR1	0.82444	0.961571	0.859429	0.0749651	0.446381	0.568189	-1.71607	-0.73884	-1.28006	0	0
FOXM1	1.14284	1.31073	1.4029	-0.565899	-0.243729	-0.30741	-1.05735	-0.819892	-0.862202	0	-10000
FRAS1	1.15229	0.843238	0.715212	0.0286348	0.577702	0.462435	-1.00752	-1.5346	-1.2374	10000	0
FREM1	1.22816	1.1669	1.33944	-0.393505	-0.203812	-0.26601	-1.29042	-0.512742	-1.06801	0	0
FRMD4B	1.27069	1.29164	0.88352	-0.29971	0.0748376	0.140875	-0.942912	-1.1527	-1.26623	0	0
FUCA2	0.947916	1.40247	1.34794	-0.273641	-0.306612	-0.0568842	-1.01367	-0.919446	-1.12808	0	0
GABBR2	0.921498	1.09408	0.800542	0.00612853	0.594713	0.339385	-1.47817	-1.31804	-0.960134	0	0
GABRB1	1.49598	0.905737	0.739419	0.0618958	-0.30019	0.503678	-1.30146	-1.31509	-0.789979	0	0
GADL1	0.838899	0.914053	0.973773	0.067975	0.464526	0.431976	-1.0402	-0.820728	-1.83027	0	0
GALE	1.1055	1.16556	1.14694	-0.516139	0.264219	0.124073	-1.1034	-0.825181	-1.36157	0	0
GALNT5	0.708681	0.959844	1.02089	0.544482	0.181398	0.433459	-1.34598	-1.05979	-1.44298	0	0
GAPDH	0.80354	1.0278	1.80439	-0.635462	-0.216728	-0.126065	-1.23466	-0.850821	-0.571997	0	0
GBA	1.07385	1.33508	1.22259	-0.653704	0.193107	-0.137525	-0.944627	-1.12289	-0.965883	0	0
GBP5	1.03585	0.920281	1.25617	-0.557924	0.454476	-0.28525	-0.450878	-1.85147	-0.52126	0	0
GINS1	1.31198	1.52573	0.857421	-0.772451	-0.126026	-0.30022	-1.32514	-0.397227	-0.774071	0	-10000
GINS2	1.05268	1.12761	1.50631	-0.652837	-0.215412	-0.052705	-1.3879	-0.67095	-0.706796	0	0
GJB2	1.00872	0.991959	0.983561	0.0997269	0.485838	0.0287223	-1.74272	-1.0402	-0.815598	10000	0
GMNN	1.24043	1.16553	1.49594	-0.378034	-0.559114	-0.465529	-1.08263	-0.61523	-0.801368	0	-10000
GNG7	0.961399	0.943475	0.980747	0.10633	0.357661	0.450445	-1.28036	-1.44399	-1.07571	0	0
GOT1	1.22703	1.13066	0.956758	-0.0606735	0.198571	0.0820277	-0.956583	-1.20759	-1.3702	0	0
GPD1L	0.998851	1.14988	0.661425	0.353589	0.501637	0.14472	-1.3087	-1.2941	-1.2073	0	0
GPR3	0.888881	1.32785	1.16235	-0.817508	0.446079	-0.0873593	-1.36517	-0.505669	-1.04945	0	0
GRIA4	1.04839	1.23723	1.25402	-0.0973972	-0.169312	0.0520907	-1.32657	-0.997407	-1.00105	0	0
GRIN2A	0.76299	1.11054	0.994744	0.113567	0.313204	0.490552	-1.0703	-1.28209	-1.43321	0	0
GSG1L	1.05929	0.88996	1.34926	-0.18413	0.413768	-0.354334	-0.55234	-1.62182	-0.999661	0	0
GSG2	1.05372	1.26671	1.35569	-0.64702	-0.102967	-0.244543	-1.50446	-0.557167	-0.619965	0	-10000
GSS	0.892941	1.51936	1.19248	-0.635256	0.265132	-0.300942	-1.07865	-0.818767	-1.03629	0	0
GTSE1	1.2741	1.35078	1.34665	-0.565313	-0.606753	-0.458628	-0.872541	-0.70959	-0.758716	0	-10000
H2AFX	1.10207	1.29755	1.53211	-0.756801	-0.454383	-0.410053	-0.901237	-0.734923	-0.67434	0	0
HEPH	1.03257	1.15317	1.14575	-0.155697	0.0497138	0.221283	-0.737507	-1.32662	-1.38266	0	0
HIRIP3	1.14793	1.40674	1.31622	-0.380954	-0.601728	-0.281719	-1.12514	-0.843618	-0.637735	0	0
HIVEP3	1.27563	0.64868	0.899594	0.395181	0.25282	0.250852	-0.943922	-1.1573	-1.62153	10000	0
HK1	0.745133	1.16746	1.14279	-0.0959789	0.567389	0.11137	-1.30659	-1.22485	-1.10673	0	0
HKDC1	1.0413	1.19861	0.899292	0.203641	0.201523	0.152879	-1.17124	-1.22625	-1.29975	0	0
HSP90B1	1.39763	1.08766	1.34817	-0.124722	-0.675228	-0.355463	-0.707036	-1.03967	-0.931344	0	0
HSPB7	0.891415	1.03759	1.13814	0.127605	0.299297	0.204101	-1.45435	-0.958404	-1.2854	0	0
HTATIP2	0.776815	1.10043	0.861239	-0.0411235	0.612675	0.46427	-1.14228	-1.51934	-1.11269	0	0
IDH2	0.734375	1.48632	1.34126	-0.655861	0.20931	-0.258981	-1.2568	-0.637716	-0.961911	0	0
IDH3A	1.1066	1.01964	1.11783	0.10422	0.0978824	0.184959	-1.36469	-1.11338	-1.15307	0	0
IFI27L1	0.924883	0.783444	1.11059	0.0897226	0.505256	0.396751	-1.11569	-1.36346	-1.3315	0	0
IGFBP2	0.69146	1.14939	1.35352	-0.579635	0.346388	0.386807	-1.22713	-0.99546	-1.12534	0	0
IGFBP6	0.868235	0.861013	1.00414	0.124793	0.530174	0.474585	-1.28153	-1.30607	-1.27534	0	0
IGFBP7	0.969526	1.08093	0.756846	0.169183	0.48131	0.380298	-1.32482	-1.27154	-1.24174	0	0
ILVBL	0.925749	1.32815	1.38451	-0.372905	0.017109	-0.158933	-1.21034	-0.923839	-0.989508	0	0
INADL	1.10551	1.14831	0.689155	0.309226	0.272508	0.195148	-0.918271	-1.4666	-1.33499	0	0
INCENP	1.12371	1.26566	1.49304	-0.387035	-0.536679	-0.318933	-0.739853	-0.864838	-1.03507	0	-10000
IQGAP3	1.21976	1.29275	1.36044	-0.381316	-0.320636	-0.448225	-0.763589	-0.840274	-1.11891	0	-10000
ISM2	0.5929	0.784476	1.18453	0.454613	0.410264	0.260203	-1.00591	-0.801397	-1.87967	10000	0
ISOC2	0.74099	1.14679	0.991435	-0.0947643	0.434239	0.509434	-1.29618	-1.38705	-1.04489	0	0
ITGA11	0.925012	0.988915	0.839592	0.00205869	0.737135	0.236529	-1.58562	-0.913029	-1.23059	0	0
ITGB1BP1	1.21429	1.08719	1.28633	-0.0994374	-0.216696	-0.014813	-0.834303	-1.2369	-1.18567	0	0
ITGB3	1.04167	1.10168	0.933914	-0.548276	0.556738	0.302853	-0.723695	-1.49398	-1.17091	0	0
ITPR1	1.00558	1.3206	0.798465	-0.0774006	0.327853	0.233907	-0.965729	-1.241	-1.40228	0	0
JPH1	0.840564	1.50129	0.960292	-0.295719	0.363935	-0.0107143	-1.29406	-1.24433	-0.821263	0	0
KAL1	0.784866	1.09735	0.761293	0.469168	0.494567	0.258874	-1.05411	-1.36306	-1.44894	0	0
KCNH5	1.25309	0.911839	0.965712	0.269317	0.139472	0.101524	-1.0957	-1.02392	-1.52133	0	0
KCNIP1	0.828146	1.02692	0.982077	0.0858226	0.526263	0.342152	-1.45325	-1.32462	-1.01351	0	0
KCTD1	1.5793	1.10867	0.611762	0.080895	-0.533965	0.246425	-0.601342	-1.45083	-1.04091	0	0
KDELC2	1.23414	1.36738	1.25857	-0.48012	-0.325469	-0.266788	-1.04645	-0.823284	-0.917976	0	0
KDELR3	0.878552	1.0651	1.2484	0.0879665	-0.145054	0.436347	-1.09439	-1.39779	-1.07913	0	0
KIAA0101	1.2947	1.26097	1.37377	-0.645363	-0.550992	-0.298347	-1.01113	-0.683211	-0.740398	0	0
KIAA0513	1.14277	0.909342	1.44194	-0.228579	0.0177007	-0.293501	-0.789608	-1.65033	-0.549732	0	0
KIAA1211L	1.09872	1.10099	1.03218	-0.00583026	0.306346	0.00587325	-1.44195	-0.779064	-1.31726	10000	0
KIF14	1.29614	1.33564	1.28967	-0.697575	-0.36722	-0.395473	-1.0307	-0.784093	-0.64639	0	-10000
KIF15	1.33589	1.26238	1.36344	-0.57491	-0.651362	-0.395517	-0.890703	-0.788396	-0.660821	0	0
KIF16B	1.32679	1.23611	0.398494	0.688988	0.0263755	-0.225971	-1.34522	-1.05788	-1.04769	0	0
KIF18B	1.19128	1.38992	1.33533	-0.760103	-0.307293	-0.401306	-0.968726	-0.726271	-0.752825	0	-10000
KIF20A	1.24425	1.29838	1.29276	-0.454869	-0.231453	-0.317793	-1.13905	-0.89155	-0.800666	0	-10000
KIF22	1.17086	1.32998	1.42171	-0.524391	-0.41869	-0.389211	-0.868177	-0.842063	-0.880012	0	-10000
KIF24	0.947959	1.49407	1.34928	-0.37655	-0.174037	-0.406723	-0.813982	-1.07432	-0.945695	0	0
KIF2C	1.24839	1.35655	1.31865	-0.623524	-0.408501	-0.35299	-0.937886	-0.69677	-0.903921	0	-10000
KIF4A	1.22553	1.33445	1.36285	-0.483898	-0.387112	-0.430636	-0.870588	-0.863895	-0.886706	0	-10000
KIFC1	1.29445	1.33842	1.26195	-0.786842	-0.334711	-0.255302	-0.943995	-0.70223	-0.871739	0	0
LAMA4	0.957502	1.04346	0.945183	0.12876	0.503532	0.207343	-1.27536	-1.3268	-1.18363	0	0
LAMB1	0.917752	1.35816	1.08447	-0.146712	0.276629	-0.0252828	-1.16774	-1.2829	-1.01437	0	0
LAMC3	0.769378	1.39224	0.85448	-0.279476	0.113802	0.374557	-0.278561	-1.26114	-1.68528	0	0
LANCL3	1.00973	1.07082	0.906034	0.228474	0.531198	-0.0392663	-1.01896	-1.45798	-1.23004	0	0
LCTL	0.631393	1.52936	0.76099	-0.165541	0.61153	0.166158	-1.23518	-0.941287	-1.35742	0	0
LDHA	1.02202	0.986815	1.47559	-0.00596018	-0.260408	0.119903	-1.12065	-1.17177	-1.04555	0	0
LEMD1	1.01453	0.825784	1.06949	-0.0388039	0.440851	0.381197	-0.816854	-1.42473	-1.45146	0	0
LGALS1	1.06188	1.15205	1.52852	-0.381332	-0.189607	-0.192604	-0.891827	-1.13587	-0.951217	0	0
LGI2	1.12335	1.18173	1.29063	-0.896035	0.26467	-0.1214	-1.18548	-0.760669	-0.896792	0	0
LGR4	1.19679	1.31381	0.872885	-0.0573526	0.184777	-0.0320281	-1.22062	-1.15596	-1.1023	0	0
LHFP	0.855975	1.19019	0.928072	-0.0131401	0.509828	0.20458	-1.55636	-1.15918	-0.959975	0	0
LNX1	1.07214	1.27258	1.10017	0.122835	-0.0869491	-0.025307	-1.06534	-1.25013	-1.14	0	0
LOXL1	0.824111	0.884584	1.46073	-0.499608	0.250099	0.441272	-1.3986	-0.892435	-1.07016	0	0
LPAR1	1.12572	1.40107	1.2462	-0.472904	-0.332197	-0.214738	-0.973539	-1.28054	-0.499069	0	0
LPPR5	1.2107	1.0741	0.646969	0.0591126	0.360894	0.371608	-1.02934	-1.31842	-1.37562	0	0
LRR1	1.19769	1.34444	1.40702	-0.531603	-0.684933	-0.346576	-0.779157	-0.86803	-0.738853	0	0
LRRC17	1.27972	1.425	0.929269	-0.490142	-0.0307535	-0.0393337	-1.22615	-0.836764	-1.01085	0	0
LRRC32	0.63623	1.08328	0.715937	0.398961	0.721893	0.355948	-1.31183	-1.29068	-1.30974	0	0
LRRN2	0.822914	1.08573	0.663059	0.20634	0.617822	0.482431	-1.18964	-1.2503	-1.43835	0	0
LRRN3	1.31217	1.3174	1.14924	-0.60443	-0.294594	-0.127321	-1.30752	-0.72708	-0.717865	10000	0
LRRTM3	0.898096	0.85318	0.963077	0.662607	0.231635	0.212784	-1.09514	-1.15759	-1.56865	0	0
LSM4	1.03678	1.18399	1.59319	-0.584968	-0.379119	-0.128772	-0.951108	-0.809268	-0.960722	0	0
LTBP1	0.887766	1.05669	1.00892	0.04082	0.518207	0.252493	-1.20629	-1.36594	-1.19267	0	0
LUM	0.810419	0.844149	0.954006	0.442518	0.455234	0.3472	-0.910156	-1.33604	-1.60733	0	0
LY6E	0.959496	1.16167	1.3609	-0.344783	-0.111463	-0.0480328	-1.68853	-0.468553	-0.820711	0	0
LY96	1.02764	0.914459	0.707608	0.200794	0.33554	0.648822	-0.988926	-1.37069	-1.47525	0	0
LYN	1.12447	1.04715	1.04675	0.0800251	0.156136	0.124265	-1.42057	-1.35309	-0.805137	0	0
MAGI2-AS3	1.15383	1.1102	0.621205	0.0610715	0.66443	-0.0871703	-0.834939	-1.72245	-0.96617	0	0
MAN1C1	0.791212	1.30097	0.966296	-0.483888	0.495617	0.386771	-0.963838	-1.44846	-1.04468	0	0
MAOB	1.11175	1.17277	0.816921	-0.0141847	0.207175	0.355881	-0.9499	-1.38936	-1.31105	0	0
MAP2K1	0.913451	1.24604	0.865441	-0.710519	0.657213	0.378588	-1.16609	-0.952559	-1.23157	0	0
MAP3K7CL	1.0912	1.18853	1.29028	-5.72758e-05	-0.665079	0.20217	-1.07107	-1.13819	-0.897778	0	0
MATN3	1.42361	1.18297	1.01982	-0.314912	-0.127917	-0.0912538	-1.315	-1.11378	-0.663532	0	0
MB	1.22584	0.722937	1.15342	-0.24788	0.621168	0.0198458	-0.980106	-1.06679	-1.44843	0	0
MCM4	1.16592	1.37158	0.935378	-0.741445	0.277846	-0.10181	-1.38903	-0.472023	-1.04641	0	-10000
MCTP1	0.807179	1.18679	0.73708	0.396769	0.195397	0.458681	-0.877641	-1.49137	-1.41289	10000	0
MCUR1	1.10231	1.15297	1.01663	-0.0868333	0.12871	0.244472	-0.985017	-1.45566	-1.11757	0	0
MDH1	1.25098	0.787075	1.10271	0.370592	-0.213848	0.260261	-0.892775	-1.31438	-1.35061	10000	0
ME3	0.946382	1.52087	0.858239	-0.268829	0.624639	-0.572594	-0.869556	-1.14628	-1.09287	0	0
MELK	1.25739	1.33481	1.34632	-0.60273	-0.487124	-0.44414	-1.05269	-0.62609	-0.725749	0	-10000
METTL7B	0.72594	1.00486	1.31654	-0.307872	0.223153	0.536391	-1.54012	-0.919817	-1.03907	10000	0
MGLL	0.963506	1.24381	1.42861	-0.266903	-0.188397	-0.108613	-1.38903	-0.940237	-0.742745	10000	0
MGP	1.54499	1.12065	1.25368	-0.474647	-0.657831	-0.402515	-0.996504	-0.762254	-0.625569	0	0
MGST2	1.16003	0.825558	1.04685	0.346842	-0.142025	0.358348	-0.77818	-1.27925	-1.53817	0	0
MITF	1.04873	0.773809	1.15824	0.590995	-0.38749	0.0333155	-0.300367	-1.69733	-1.2199	0	0
MKI67	1.20984	1.23389	1.39897	-0.4861	-0.408641	-0.155271	-1.07092	-0.869655	-0.852124	0	0
MPC1	1.42145	0.842929	0.902023	0.364695	-0.399419	0.292642	-0.928179	-1.47194	-1.0242	0	0
MPP1	0.898218	1.10039	1.22458	0.0252456	0.264628	0.113661	-1.12818	-1.29952	-1.19902	0	0
MPV17L2	1.02987	1.03925	1.31393	-0.514879	0.202884	0.228145	-1.40983	-0.911984	-0.977377	0	0
MRAP2	1.01503	1.12985	1.13415	0.0374163	-0.260347	0.350143	-0.654259	-1.36387	-1.38811	10000	0
MT3	0.882606	0.958077	0.913555	0.0648031	0.622694	0.396309	-1.20098	-1.32563	-1.31143	10000	0
MTCH2	1.15661	1.06329	1.3391	-0.26536	0.0280304	-0.00903919	-1.10246	-1.03649	-1.17367	0	0
MTTP	1.04969	0.884603	0.583168	0.653829	0.389101	0.282524	-0.962531	-1.29514	-1.58524	10000	0
MXD3	1.24854	1.27075	1.36587	-0.577723	-0.303432	-0.324484	-1.04885	-0.81633	-0.814335	0	0
MYLK	0.932738	1.15749	0.723392	0.192984	0.550815	0.239699	-1.08083	-1.43409	-1.2822	0	0
MYO5A	0.828548	0.994372	0.885843	0.326857	0.523981	0.321487	-1.33253	-1.40089	-1.14767	0	0
NAGA	0.848131	1.08088	1.16512	-0.421896	0.837579	-0.152987	-1.22245	-0.867511	-1.26687	0	0
NCAN	0.786778	1.4869	1.0272	-0.456301	0.270294	-0.079105	-1.7116	-0.559227	-0.764944	0	0
NCAPD3	1.11864	1.36132	1.38312	-0.312736	-0.444012	-0.36582	-0.743358	-0.94035	-1.0568	0	-10000
NCAPG2	1.20751	1.33624	1.38401	-0.577701	-0.446451	-0.385566	-1.01298	-0.768004	-0.73705	0	-10000
NDC80	1.2682	1.28734	1.38165	-0.591223	-0.472192	-0.389474	-0.892802	-0.658458	-0.933049	0	-10000
NDRG4	0.915686	0.94991	1.20609	-0.111418	0.3199	0.39211	-1.27054	-1.33798	-1.06375	0	0
NEBL	1.21146	1.77645	0.115431	-0.207168	0.122471	-0.26732	-1.28075	-0.229177	-1.24139	0	0
NEK2	1.28569	1.2957	1.3407	-0.579596	-0.396317	-0.409485	-0.794548	-1.04598	-0.696161	0	-10000
NGEF	0.757611	0.840734	0.917323	0.0976773	0.675693	0.601905	-1.25753	-1.3326	-1.30082	0	0
NID2	0.893616	1.2707	1.47276	-0.256969	-0.185059	-0.355307	-0.41251	-1.40769	-1.01954	0	0
NMU	1.17219	1.18597	1.29703	-0.272538	-0.344571	0.0747305	-1.2946	-0.978542	-0.839667	0	0
NNT	1.17415	1.05365	0.805666	0.414014	0.223146	-0.0418586	-0.801949	-1.43033	-1.39649	0	0
NPNT	1.16764	1.2302	1.18015	-0.204985	-0.110909	0.0565511	-1.07688	-1.10421	-1.13755	0	0
NPR1	0.923598	0.981465	1.18833	-0.0874158	0.347554	0.32096	-1.09425	-1.3735	-1.20674	0	0
NPS	1.14332	0.658982	1.18456	-0.0106996	0.0260891	0.294388	-1.06026	-1.87418	-0.3622	0	0
NQO1	0.915251	0.907035	1.046	0.236477	0.365809	0.353263	-1.12229	-1.45629	-1.24525	0	0
NRGN	1.11776	1.09523	1.41391	-0.408149	-0.106803	0.0491718	-1.12678	-0.889465	-1.14488	0	0
NRP1	1.1681	1.15677	1.25841	0.106949	-0.104329	-0.407328	-1.21981	-1.22364	-0.735122	0	0
NT5M	0.730195	1.3066	1.20353	-0.477293	0.608227	-0.0648853	-0.986566	-1.00973	-1.31008	0	0
NUCB2	1.33591	1.11089	1.09157	0.126169	-0.758556	0.023385	-0.510087	-1.13488	-1.28441	0	0
NUCKS1	1.59474	0.963759	1.25653	-0.300053	-0.772397	-0.174787	-0.705664	-0.941679	-0.920444	0	0
NUF2	1.30596	1.30405	1.3486	-0.602424	-0.48668	-0.435923	-0.896532	-0.782103	-0.754946	0	-10000
NUP210	0.978303	1.65683	1.04562	-0.556469	0.0373051	-0.458158	-1.19467	-0.511376	-0.997392	0	0
NUSAP1	1.30245	1.28997	1.38946	-0.5693	-0.676645	-0.485632	-0.744026	-0.713212	-0.793068	0	-10000
NXPH4	1.07285	0.977651	1.48131	-0.398337	0.134964	-0.0289808	-1.17906	-0.965381	-1.09502	0	0
OAF	1.27076	0.981899	0.942625	-0.00207934	0.344527	0.0159736	-0.866301	-1.18243	-1.50497	0	0
OAS1	0.772646	1.38699	0.797751	-0.333948	0.737342	-0.0332465	-1.34047	-0.537742	-1.44933	0	0
OAS3	0.777205	1.37588	1.31947	-0.445885	0.149447	-0.066089	-1.39886	-0.615255	-1.09591	0	0
OLFM2	0.809887	0.774628	1.26805	-0.0954805	0.665505	0.288488	-1.30598	-1.16363	-1.24147	0	0
OMG	0.892406	1.22505	0.857678	0.171731	0.120989	0.471911	-1.08903	-1.30033	-1.3504	0	0
ORC6	1.23473	1.28556	1.39237	-0.348777	-0.703912	-0.408201	-1.06589	-0.737095	-0.648778	0	-10000
OXCT1	1.32278	1.14669	1.11061	-0.101451	-0.165301	-0.0628794	-0.811809	-1.10136	-1.33727	0	0
P4HA3	1.39699	0.834975	0.905045	0.572508	-0.177553	-0.107581	-0.731255	-1.34002	-1.3531	0	0
PAQR8	1.20311	0.96933	1.12086	0.749317	-0.411788	-1.05582	-0.514399	-0.782145	-1.27846	0	0
PBK	1.27244	1.28009	1.34508	-0.501054	-0.478133	-0.261463	-1.02882	-0.791027	-0.837119	0	0
PC	0.669037	1.25524	1.0495	-0.118192	0.731901	-0.011691	-0.992623	-1.24763	-1.33554	0	0
PCDH20	0.792299	0.900946	0.831238	0.405157	0.62201	0.370814	-1.19504	-1.23428	-1.49314	0	0
PCDH7	0.860269	0.673374	1.2027	0.13669	0.423203	0.516662	-1.1831	-1.45212	-1.17768	0	0
PDGFD	0.847384	1.05976	0.743964	0.273961	0.425859	0.481403	-1.40361	-1.52881	-0.899899	0	0
PDGFRA	0.960194	1.22182	1.13074	-0.245678	0.203447	0.217338	-1.40455	-1.12759	-0.95572	0	0
PDLIM5	1.37549	1.22451	0.821262	-0.215391	0.209888	-0.0608231	-1.09829	-0.919124	-1.33752	0	0
PDRG1	1.05499	1.39563	0.773661	-0.37817	0.453959	0.139279	-1.25399	-1.16947	-1.01588	0	0
PEG10	0.757855	1.1474	0.960209	-0.076731	0.540178	0.235726	-1.66313	-1.31132	-0.590192	0	0
PGAM1	1.02253	1.31234	1.24122	-0.491547	0.00843487	0.0985958	-1.22489	-0.929063	-1.03762	0	0
PGP	0.799717	1.35767	1.31073	-0.574925	0.0944685	0.156567	-1.15352	-0.747215	-1.24349	0	0
PHACTR2	0.877292	1.06044	1.14533	-0.0936463	-0.0450016	0.340921	-1.59003	-1.44003	-0.255279	0	0
PHF19	1.11	1.35462	1.40093	-0.569405	-0.298776	-0.284786	-0.834681	-0.850256	-1.02765	0	0
PHF7	1.16961	1.45047	0.618865	-0.615067	0.349068	0.0521055	-1.20699	-0.392901	-1.42517	0	0
PHKA1	1.22084	1.48509	0.499586	0.0130997	0.24606	-0.202521	-0.574701	-1.26868	-1.41877	0	0
PHPT1	0.933637	1.04088	1.20223	-0.147797	0.353348	0.188718	-0.860772	-1.31291	-1.39733	0	0
PIK3R3	0.820262	1.63953	0.755041	-0.115139	0.335322	-0.234724	-1.61927	-0.700027	-0.880992	0	0
PIP5KL1	1.22684	0.995217	0.824048	-0.553598	0.532236	-0.0386881	-1.09038	-0.157788	-1.7379	0	0
PIPOX	1.01652	1.07603	0.82052	-0.0222349	0.502376	0.366349	-1.09938	-1.30172	-1.35845	0	0
PITPNM3	1.01905	1.0121	0.978187	0.259641	0.466418	-0.0152845	-1.08178	-1.46832	-1.17002	0	0
PKM	0.820544	1.02114	1.16366	-0.0494411	0.469182	0.270226	-1.46624	-1.12061	-1.10846	0	0
PLB1	1.01816	1.22038	0.783578	-0.435431	0.790294	0.0138629	-1.3367	-1.30016	-0.753992	0	0
PLBD1	1.20825	1.00261	0.754625	0.339375	0.127566	0.331041	-1.24921	-1.21729	-1.29696	0	0
PLCD4	0.973589	1.09658	0.577087	0.0989331	0.661491	0.394497	-1.31406	-1.03018	-1.45794	0	0
PLCH1	1.04547	0.90145	0.834761	0.00536351	0.824065	-0.0192412	-0.670163	-1.44122	-1.48048	0	0
PLEK	0.979789	1.0985	1.08263	-0.210387	0.393368	0.107131	-1.36731	-1.49476	-0.588971	0	0
PLK1	1.21457	1.32822	1.3981	-0.628047	-0.429512	-0.409938	-0.897905	-0.864208	-0.711276	0	-10000
PLK2	0.458642	1.5175	1.01389	-0.588678	0.705741	0.0817485	-1.41556	-0.761096	-1.01218	0	-10000
PLK4	1.30444	1.30279	1.35524	-0.493934	-0.778647	-0.411951	-0.661186	-0.823427	-0.793318	0	-10000
POC1A	1.20798	1.31733	1.36409	-0.557941	-0.264422	-0.377794	-0.818621	-0.957371	-0.913253	0	-10000
POLA2	1.10584	1.334	1.39942	-0.419716	-0.282407	-0.386772	-1.17387	-0.868994	-0.707497	0	-10000
POLR2L	0.891485	1.03554	1.26903	-0.489364	0.583365	0.120992	-1.03728	-1.3186	-1.05517	0	0
POSTN	1.12959	1.10993	1.19725	-0.0235975	-0.0304279	0.0379328	-1.43651	-1.10107	-0.883089	0	0
PPARG	0.909845	0.710529	0.785046	0.414945	0.520462	0.598186	-1.13689	-1.52692	-1.2752	0	0
PPFIBP2	1.13808	1.37037	0.794072	-0.0332011	0.180958	-0.0123702	-1.5056	-1.08563	-0.84668	0	0
PPP1R3G	1.29291	1.11936	0.969558	0.0150627	-0.0121233	-0.123038	-1.37915	-1.41339	-0.469184	0	0
PRADC1	0.975852	1.07581	1.08183	0.173333	0.0897528	0.30351	-1.18078	-1.36467	-1.15464	0	0
PRKCDBP	0.822326	1.16841	1.30824	-0.393737	0.0361769	0.348424	-1.3374	-1.34684	-0.605597	0	0
PRRT4	1.09831	1.19054	1.07421	-0.172621	0.0879252	-0.241965	-1.40496	-1.45667	-0.17476	0	0
PRRX2	0.6207	0.956832	1.20692	-0.213661	0.604946	0.511476	-1.38707	-1.15564	-1.1445	10000	0
PSME2	1.21315	1.02354	1.4729	-0.477985	-0.25815	0.029449	-1.07317	-0.93674	-0.992992	0	0
PSORS1C1	1.08066	1.04638	1.1363	-0.567209	0.445171	0.163807	-0.703364	-1.20063	-1.40111	0	0
PTGR1	1.18322	0.98076	1.00818	0.0961541	0.186347	0.0882165	-0.678498	-1.37206	-1.49231	0	0
PTHLH	1.01518	1.27917	1.15074	-0.0931974	0.384863	-0.426987	-1.11636	-1.19167	-1.00175	0	0
PTPN5	1.42131	1.33246	0.741613	0.223452	-0.102052	-0.677751	-0.598879	-1.03229	-1.30786	0	0
PTTG1	1.27424	1.26758	1.39413	-0.557114	-0.539958	-0.31861	-0.89886	-0.81612	-0.805293	0	0
RAB30	1.49041	1.01661	0.816725	0.492671	-0.317236	-0.225493	-0.886123	-1.34946	-1.03811	0	0
RACGAP1	1.28751	1.37947	1.31445	-0.649791	-0.657559	-0.503611	-0.580169	-0.761467	-0.828826	0	-10000
RAD51	1.00879	1.17486	1.56493	-0.749567	-0.381472	-0.0522321	-1.20768	-0.501508	-0.856124	0	-10000
RAD54L	1.12122	1.24819	1.44401	-0.761944	-0.098918	-0.380077	-1.17543	-0.637645	-0.759408	0	0
RAMP1	0.652291	0.936963	0.905977	0.236803	0.599669	0.577891	-1.24776	-1.44625	-1.21558	0	0
RANBP3L	1.59475	1.30552	0.788556	-0.016043	-0.306843	-0.619901	-0.870465	-0.677716	-1.19786	0	0
RASEF	1.20801	1.31353	1.07359	-1.03486	0.112963	0.0888967	-0.82121	-1.05176	-0.889152	0	0
RASL10B	1.24102	1.01552	1.19442	-0.302229	0.280609	-0.0503416	-1.22848	-1.13776	-1.01275	0	0
RASSF5	0.879736	0.856498	1.08868	2.23165e-06	0.454862	0.442691	-1.5753	-1.3161	-0.831074	0	0
RCBTB2	1.50219	1.10611	1.09907	-0.174008	-0.467164	-0.152921	-0.619077	-1.25928	-1.03492	0	0
RDM1	1.20805	1.18382	1.32295	-0.295943	-0.109923	-0.192046	-0.96087	-1.02847	-1.12757	0	0
RECQL4	1.17056	1.32685	1.38813	-0.683027	-0.192586	-0.407587	-0.945706	-0.773293	-0.883337	0	0
REEP4	1.10894	1.41397	1.3766	-0.515204	-0.237688	-0.619431	-0.732285	-0.789751	-1.00515	0	-10000
RFC5	1.48626	1.19644	1.18749	-0.260548	-0.70453	-0.284033	-0.814682	-0.971109	-0.835298	0	0
RFFL	0.467837	1.42302	1.33746	-0.461073	0.181962	0.282992	-1.40275	-0.900826	-0.92863	0	0
RGCC	1.29068	0.867791	0.929517	0.404045	0.142276	0.0081675	-0.951567	-1.28403	-1.40688	0	-10000
RGS6	0.860631	0.903838	0.703511	0.354966	0.582146	0.516529	-1.1674	-1.2038	-1.55043	0	0
RHNO1	1.30703	1.14889	1.42506	-0.341636	-0.512391	-0.340794	-0.73232	-0.99249	-0.96135	0	0
RIBC2	1.20471	1.11793	1.01145	0.229572	-0.494507	-0.0644846	-1.41401	-0.199522	-1.39113	0	0
RNF26	0.924092	1.465	1.49216	-0.584392	-0.283212	-0.53029	-0.926462	-0.77262	-0.784275	0	0
RP11-218C14.8	0.898121	1.17039	0.985406	-0.125654	0.54913	0.0922585	-1.5111	-1.27873	-0.77983	0	0
RP11-22B23.1	1.23793	1.35004	1.25995	-0.666616	-0.197763	-0.383927	-1.11903	-0.542483	-0.938102	0	0
RP11-318M2.2	0.995919	0.823548	0.833226	0.217323	0.28629	0.678853	-1.19972	-1.05934	-1.5761	0	0
RP11-390P2.4	1.1329	1.02415	0.93114	-0.104966	0.283727	0.378696	-0.933073	-1.26671	-1.44587	0	0
RP11-525K10.3	1.27737	0.890872	1.07281	-0.000909065	0.25381	0.0788599	-1.39617	-1.22049	-0.956152	0	0
RP11-93L9.1	1.17143	1.17972	0.760477	0.194645	-0.155885	0.433664	-1.32738	-1.35106	-0.905616	0	0
RP1-249H1.4	1.17537	0.790876	0.931121	0.163412	0.136171	0.313776	-0.515334	-1.15815	-1.83724	0	0
RPH3A	0.965866	1.05043	1.13492	-0.083838	0.274746	0.301694	-1.38336	-1.25991	-1.00053	0	0
RPP25	0.716453	1.23295	1.07604	-0.151382	0.394451	0.286869	-1.65557	-0.915887	-0.98392	0	0
RRM2	1.20405	1.28081	1.36878	-0.64852	-0.318134	-0.27911	-1.18448	-0.610367	-0.81302	0	-10000
RUNX2	0.997067	0.705607	1.19155	0.442645	0.295579	0.0649635	-1.07649	-1.63235	-0.988572	0	0
S100A4	1.30193	0.97257	1.31394	-0.0619681	-0.0371395	-0.269652	-1.09092	-1.28664	-0.842118	0	0
SAMD5	1.2094	1.31735	0.320394	-0.552619	0.80395	-0.045287	-1.21142	-0.381472	-1.46029	0	0
SAPCD2	1.03897	1.38638	1.42173	-0.766234	-0.168637	-0.314388	-0.947059	-0.784445	-0.866319	0	-10000
SCFD2	1.05553	1.26825	1.24794	-0.670776	0.242401	-0.117249	-1.1993	-0.700428	-1.12636	0	0
SCG2	1.21817	1.18138	1.20995	-0.150786	-0.314267	-0.126037	-1.54214	-0.898064	-0.578203	0	0
SCPEP1	1.21568	0.95313	1.10719	0.0142762	0.31985	-0.031311	-1.1491	-1.29272	-1.13699	0	0
SEMA3A	1.42383	1.07575	1.19409	0.0925961	-0.440083	-0.350532	-0.803732	-1.00577	-1.18614	0	0
SERPINI1	0.973515	1.08187	0.879313	0.151424	0.413074	0.282853	-1.05665	-1.31453	-1.41087	0	0
SGOL2	1.29455	1.28671	1.3872	-0.413312	-0.741198	-0.564793	-0.643064	-0.832155	-0.77394	0	-10000
SHCBP1	1.25702	1.21913	1.30713	-0.522379	-0.210198	-0.14414	-1.17541	-0.805778	-0.92538	0	0
SIPA1	0.920465	1.04033	0.997882	0.29187	0.486462	-0.153625	-0.912348	-1.74151	-0.929522	0	0
SLC10A4	0.579462	1.00661	1.30975	0.254845	0.350348	0.239708	-1.324	-1.30088	-1.11584	0	0
SLC15A2	1.15048	1.39834	0.723836	0.000346505	0.180358	0.0746986	-1.14746	-1.12439	-1.25621	0	0
SLC16A9	0.955498	1.50686	0.714245	0.0283434	0.0720793	0.197682	-1.37738	-1.33556	-0.761765	0	0
SLC1A3	1.32114	1.05647	0.691595	0.456158	0.0652819	0.0118913	-0.916154	-1.34526	-1.34112	0	0
SLC24A2	1.37963	1.07965	0.949157	-0.436372	-0.563852	0.525062	-0.833986	-1.46618	-0.633104	0	0
SLC24A3	0.828362	0.99524	0.845075	0.0635697	0.568763	0.534499	-1.41356	-1.03088	-1.39107	0	0
SLC25A10	0.431428	1.20059	1.61397	-0.676696	0.207089	0.0806682	-1.46097	-0.423002	-0.973079	0	0
SLC25A11	0.943877	0.981103	1.17459	0.217036	0.121266	0.218931	-0.881163	-1.50737	-1.26828	0	0
SLC25A15	1.56237	0.966316	0.877221	-0.373227	-0.134224	0.156464	-1.29307	-0.406668	-1.35519	0	0
SLC25A5	0.913794	1.0422	1.29637	-0.130909	0.11639	0.331717	-1.14212	-1.27199	-1.15546	0	0
SLC27A3	1.05496	1.01514	1.27307	-0.275414	0.225013	0.187177	-1.01097	-1.28095	-1.18803	0	0
SLC38A1	1.16488	1.16979	1.24146	-0.256351	-0.12481	0.00126572	-1.44294	-1.00511	-0.748196	0	0
SLC41A2	1.75996	1.05682	0.327307	0.6709	-0.441597	-0.482386	-0.86991	-1.0385	-0.982596	0	0
SLC4A8	1.13895	1.50611	1.2632	-0.664438	-0.348808	-0.371384	-0.914553	-0.746541	-0.862531	0	0
SLC6A1	0.876772	1.25367	1.05957	-0.170397	0.430784	0.061835	-1.52691	-1.08283	-0.902494	0	0
SLC7A8	0.903149	1.24356	0.91912	-0.0453862	0.524111	0.0504577	-1.44519	-0.835784	-1.31404	0	0
SLC9A7	1.37289	1.21687	0.149387	0.101979	0.513515	0.164212	-1.49704	-1.12496	-0.89685	10000	0
SLCO2A1	0.983949	0.945022	0.976725	-0.0402379	0.408438	0.467703	-1.22752	-1.0016	-1.51247	0	0
SMIM10	0.603998	0.756997	1.65552	-0.12424	0.0961643	0.47946	-1.07786	-1.03868	-1.35136	0	0
SNX7	1.39189	0.954676	1.34327	0.076615	-0.771947	-0.294303	-0.534454	-0.965454	-1.2003	0	0
SORBS2	0.889055	0.926297	0.622971	0.346202	0.652276	0.495308	-1.22244	-1.41526	-1.29441	0	0
SPAG5	1.24598	1.32432	1.36065	-0.529831	-0.418193	-0.404731	-0.854768	-0.921768	-0.801655	0	-10000
SPARC	0.862209	0.816057	0.714212	0.527577	0.524723	0.509925	-1.14089	-1.46372	-1.35009	0	0
SPARCL1	0.835701	1.01376	0.826795	0.286096	0.405351	0.52527	-1.27383	-1.39798	-1.22116	0	0
SPC24	1.18216	1.22141	1.47249	-0.661992	-0.324898	-0.244617	-0.947074	-0.824828	-0.872648	0	0
SPOCK1	0.908597	0.834402	0.91566	0.445753	0.307289	0.484549	-1.39594	-1.38701	-1.1133	0	0
SPOCK2	1.00795	0.639273	1.08144	0.237674	0.61108	0.130304	-0.777431	-1.64016	-1.29013	0	0
SPP1	1.27236	1.2606	1.12593	-0.368523	-0.161727	0.0123555	-1.25527	-0.877932	-1.0078	0	0
SRPX	0.907907	0.93585	0.985629	0.202038	0.375981	0.391913	-0.920945	-1.40764	-1.47073	0	0
SRPX2	0.972825	1.37709	1.04925	-0.138455	0.295537	-0.145414	-1.28266	-1.16125	-0.966924	0	0
SSPN	1.40118	0.995687	1.14565	0.059448	-0.250418	-0.0835004	-0.905447	-1.02507	-1.33753	0	0
STK17A	0.950416	1.27577	1.2219	-0.39282	0.0795553	0.067011	-1.57813	-0.778479	-0.845228	0	0
STOM	1.09346	1.20549	0.963165	0.124202	0.210507	-0.0315831	-1.44941	-0.949398	-1.16643	0	0
STRIP2	1.18081	1.28096	0.660946	-0.0147103	0.294242	0.179999	-1.16218	-0.955328	-1.46474	0	0
STS	0.575021	1.6759	0.938243	-0.488825	0.256034	0.297495	-1.06138	-0.926865	-1.26562	0	0
SUCLG1	1.14164	0.76472	0.865317	0.226954	0.210401	0.581924	-0.979429	-1.49813	-1.3134	10000	0
SULT4A1	0.705471	1.29355	1.18459	-0.694586	0.317199	0.0937141	-1.65005	-1.03125	-0.218644	0	0
SUV39H1	0.895561	1.51961	1.2469	-0.693929	-0.0139948	-0.118171	-1.20001	-0.991329	-0.644636	0	0
SYNC	1.0561	1.48624	1.10335	-0.320235	-0.0539001	-0.183333	-0.778309	-1.30605	-1.00387	0	0
SYT12	0.799122	1.11286	0.807394	-0.0102323	0.763902	0.283691	-1.37461	-0.990937	-1.39119	0	0
SYTL5	1.17759	1.05522	1.16405	-0.227052	0.328794	-0.0994767	-0.91214	-1.40269	-1.08429	0	0
TACC1	1.06162	1.24648	0.687679	0.189924	0.206966	0.293696	-1.39776	-1.3773	-0.91131	0	-10000
TACC3	1.21083	1.27234	1.38029	-0.43821	-0.30306	-0.329641	-1.0343	-0.849015	-0.909232	0	-10000
TBR1	0.859442	1.32363	0.856998	-0.139526	0.465372	0.268093	-1.04906	-1.40536	-1.17959	0	0
TCF19	1.03484	1.30923	1.39886	-0.822967	-0.142472	-0.0770334	-1.17044	-0.68041	-0.849609	0	0
TDO2	1.1312	1.1884	1.10085	0.190892	-0.179234	0.0157696	-1.20272	-0.948634	-1.29652	0	0
TENM2	0.800845	1.185	1.01163	0.196829	0.479371	0.0607525	-1.18367	-1.32298	-1.22778	0	0
TEX2	1.404	1.24911	0.555912	0.1697	0.365108	-0.339531	-1.22295	-1.03019	-1.15117	0	0
TFRC	0.43975	1.25863	1.17453	-0.427586	0.504255	0.445199	-1.6219	-0.833748	-0.939129	0	0
THSD1	0.609101	1.25079	0.981222	-0.510421	0.785001	0.294215	-1.53175	-0.819892	-1.05827	0	0
THY1	0.87536	1.25179	1.1759	-0.479175	0.384342	0.173913	-1.33224	-1.04156	-1.00834	0	0
TIMM10	0.926124	0.909991	1.7595	-0.49237	-0.267075	0.0822964	-1.08464	-1.05819	-0.775639	0	0
TIMP1	0.866946	0.846079	1.44827	0.0612839	0.0568833	0.309189	-1.16976	-1.34841	-1.07049	0	0
TIMP4	0.72815	1.15211	0.999536	0.010228	0.524847	0.301402	-1.51415	-1.27373	-0.928395	10000	0
TK1	1.03719	1.23291	1.34938	-0.625144	-0.00283279	0.0246333	-1.33145	-0.836766	-0.847919	0	0
TLCD1	0.60406	0.830814	1.37035	-0.188762	0.362726	0.662826	-1.37466	-1.14599	-1.12138	10000	0
TLN2	0.899719	0.881558	1.19323	0.626353	0.281864	-0.326554	-0.85419	-1.47587	-1.22611	0	0
TMEM106C	1.21666	1.18626	1.50012	-0.364849	-0.585504	-0.350446	-0.833747	-0.83647	-0.93201	0	0
TMEM108	1.27523	1.29747	1.17423	-0.537511	0.135239	-0.498962	-1.10226	-0.973236	-0.770199	0	0
TMEM130	1.04456	1.09628	0.914655	0.294266	0.184655	-0.535232	-1.98679	-0.464497	-0.547901	0	0
TMEM19	1.38929	1.38159	1.16477	-0.510076	-0.481021	-0.59508	-0.670467	-0.616329	-1.06269	0	0
TMSB10	1.01419	0.643812	1.08488	-0.0393563	0.465832	0.593781	-1.07088	-1.48379	-1.20847	0	0
TMTC1	1.16002	1.34748	0.899647	-0.103154	0.0594746	0.0985185	-1.09318	-1.23301	-1.13579	0	0
TNFAIP8L3	0.942215	1.21791	0.907748	-0.0294407	0.365394	0.237171	-1.09561	-0.977374	-1.56801	0	0
TONSL	1.24113	1.52836	1.01795	-0.330066	-0.247023	-0.356726	-0.770946	-0.924779	-1.15789	0	0
TOP2A	1.26586	1.3241	1.34231	-0.534668	-0.474641	-0.365259	-0.948235	-0.84769	-0.761767	0	-10000
TP53INP2	0.918363	0.979176	1.03711	0.144013	0.591423	0.0759221	-1.13002	-1.15418	-1.46181	0	0
TPI1	0.927239	1.0046	1.46012	-0.211433	0.0720046	0.15926	-1.25155	-1.18999	-0.970239	0	0
TPX2	1.2469	1.33108	1.3587	-0.500773	-0.459782	-0.408655	-0.856382	-0.876876	-0.834216	0	-10000
TRAK2	1.18755	1.41193	0.947184	-0.25818	-0.0171464	-0.152723	-1.50913	-0.939025	-0.670459	0	0
TRIM36	1.1583	1.18582	0.511035	0.493603	0.290625	0.0902186	-1.20407	-1.17392	-1.35161	0	-10000
TRIM69	1.54705	0.872961	0.77363	0.401218	0.0193512	-0.584399	-0.355964	-1.1924	-1.48144	0	0
TROAP	1.28332	1.31269	1.30584	-0.659248	-0.310961	-0.373526	-1.06901	-0.709963	-0.779144	0	0
TRPC3	0.916021	1.40392	0.86276	-0.111501	0.329456	0.135896	-0.900133	-1.21688	-1.41954	0	0
TSPAN13	1.18738	1.14139	0.9856	0.123043	-0.134201	0.253664	-1.1592	-1.18709	-1.21059	0	0
TSPAN4	0.990713	1.29545	1.16112	-0.376269	0.105413	0.10774	-1.47647	-0.987358	-0.820346	0	0
TTK	1.25906	1.29667	1.40175	-0.54893	-0.538665	-0.443687	-0.817496	-0.899006	-0.709694	0	-10000
TUBA4A	0.733431	1.26712	1.48067	-0.85761	0.116348	0.0891897	-1.34163	-0.763911	-0.723602	0	-10000
TUBB4B	1.07095	1.26421	1.48353	-0.559342	-0.218025	-0.249589	-1.0751	-0.890341	-0.826288	0	-10000
TUBB6	0.907554	1.24532	1.51226	-0.875379	-0.055636	-0.0776902	-1.25877	-0.729931	-0.667725	0	0
TUBG1	1.04034	1.15384	1.52729	-0.363762	-0.215997	-0.110698	-1.00898	-1.01865	-1.00339	0	-10000
UBE2C	1.2777	1.25708	1.37393	-0.515553	-0.430642	-0.353702	-1.04293	-0.851825	-0.714057	0	-10000
UBE2T	1.29629	1.23417	1.43043	-0.627073	-0.550314	-0.403573	-0.819304	-0.814634	-0.745991	0	0
UNC5D	1.20042	0.999989	1.12228	-0.079579	0.104719	0.21644	-1.17615	-1.17834	-1.20977	0	0
VAT1L	0.831406	1.07279	1.12091	-0.325744	0.463479	0.422752	-1.43411	-1.19962	-0.951854	0	0
VIT	1.1703	1.11781	1.23813	-0.112669	-0.157717	0.0537028	-1.13675	-1.36451	-0.808308	0	0
VSNL1	0.786011	0.722767	0.973077	0.340975	0.460944	0.636629	-1.11976	-1.44047	-1.36017	0	0
WDR49	0.71476	1.01772	1.63061	-0.304209	0.237937	-0.248211	-0.662873	-1.57916	-0.806575	0	0
WDR62	1.13504	1.29575	1.45053	-0.410388	-0.334725	-0.486672	-1.0443	-0.675292	-0.929937	0	-10000
WDR63	1.43693	0.893549	0.974559	0.439924	-0.67885	-0.100544	-1.46044	-0.394103	-1.11102	0	0
WNT7A	1.53739	0.829401	1.29784	-0.427818	-0.179824	-0.089912	-0.840822	-0.871776	-1.25448	0	0
XRCC3	1.09234	1.53246	1.10778	-0.399337	-0.332887	-0.127902	-1.254	-0.632652	-0.985796	0	0
YBX3	1.19938	1.27149	0.93778	-0.0686683	-0.172311	-0.135992	-0.562601	-1.80365	-0.665425	0	0
YWHAH	0.874542	1.15434	1.48096	-0.472558	0.0547914	0.110575	-1.25064	-0.947541	-1.00447	0	0
ZDHHC23	0.915781	1.11764	0.936012	-0.252661	0.631433	0.241956	-0.820462	-1.44074	-1.32895	0	0
ZMYND10	0.991861	0.756146	1.11377	0.28927	0.252186	0.27869	-0.759095	-1.71766	-1.20517	0	0
ZNF367	1.05721	1.45304	1.23959	-0.757837	-0.1355	-0.0569136	-1.05482	-0.915697	-0.829066	0	0
ZWINT	1.21296	1.29702	1.31322	-0.70836	-0.235131	-0.208021	-1.18691	-0.669875	-0.814909	0	-10000
AATK	-1.1864	-1.03025	-0.80384	-0.00387601	-0.0723335	-0.589403	1.19307	1.27104	1.222	0	0
AC004967.7	-0.895734	-1.25434	-1.36927	0.105869	-0.0552637	0.162177	1.07342	1.29422	0.938924	0	0
AC023469.1	-0.720531	-0.842576	-1.43879	0.17519	-0.601456	-0.112876	1.41561	1.19098	0.934453	0	0
AC073150.6	-0.764945	-0.968258	-1.71787	0.328469	-0.347848	0.494645	1.21736	0.990227	0.768221	0	0
AC073479.1	-0.714748	-1.58818	-0.948279	0.0556304	-0.173297	0.0230264	1.25392	1.41578	0.676144	0	0
ACKR3	-0.98682	-0.989102	-1.03366	-0.22366	-0.281534	-0.240313	1.01756	1.43915	1.29838	0	0
ACTN2	-0.910239	-1.16297	-1.58202	0.207135	-0.00960351	0.416383	0.910261	1.0498	1.08126	0	0
ACVR2B	-1.18449	-1.23011	-1.0948	0.453012	-0.264989	0.0778372	0.849439	1.10672	1.28738	0	0
ADAM28	-0.510937	-0.834682	-1.70332	-0.185675	-0.346177	0.14561	1.0611	1.29044	1.08364	0	0
ADAMTS10	-0.564035	-1.13391	-1.20699	-0.018141	-0.191656	-0.577923	1.23383	1.3366	1.12223	0	0
ADM2	-0.545205	-1.07338	-0.916328	-0.395743	-0.420299	-0.545362	1.184	1.34928	1.36304	10000	0
AIF1L	-0.955257	-1.16613	-0.960933	-0.150556	-0.171995	-0.326751	1.21183	1.29161	1.22819	0	0
AKNA	-1.24965	-1.15196	-0.808732	-0.1945	-0.16207	-0.0567831	1.30068	1.16609	1.15692	0	0
ALCAM	-0.903851	-1.00778	-1.13417	0.100439	-0.403945	-0.355397	1.29087	1.17622	1.23761	0	0
ALPL	-1.10195	-1.05932	-0.760368	-0.223879	-0.425617	-0.192666	1.02787	1.27363	1.46231	0	0
AMER2	-0.844053	-1.19224	-1.08843	0.0603245	-0.418852	-0.168466	1.13885	1.15697	1.35589	10000	0
ANGPTL2	-1.09799	-1.14593	-0.941428	-0.0449505	-0.282466	-0.122379	1.00664	1.19108	1.43743	0	0
ARHGAP42	-0.570789	-1.18814	-1.33717	0.0341847	-0.23798	-0.294086	1.09664	1.1806	1.31673	0	0
ARHGEF2	-1.01911	-1.16455	-0.902299	0.0103375	-0.285591	-0.348326	1.25723	1.24271	1.20961	0	-10000
ASIC4	-0.60094	-1.07195	-1.18009	-0.232995	-0.485952	-0.206031	1.20564	1.32035	1.25197	10000	0
B3GNT7	-0.970093	-1.42896	-0.825595	-0.084986	-0.283486	0.0399752	1.08489	1.12669	1.34156	10000	0
BCAN	-0.984063	-1.06979	-0.672396	-0.249099	-0.507795	-0.370043	1.14622	1.33644	1.37052	10000	0
BCAR1	-1.30013	-1.08161	-0.817584	-0.0246431	-0.167396	-0.195704	0.919771	1.35817	1.30912	0	0
BCL7A	-0.855693	-1.07412	-1.16897	-0.294982	-0.0967198	-0.198486	1.02883	1.41705	1.24308	0	0
BCYRN1	-1.12166	-0.922596	-1.55065	0.167066	0.054296	0.194237	0.990174	1.23773	0.951403	0	0
BMF	-0.970351	-1.53867	-1.2754	0.577218	0.202726	0.185582	0.960209	0.873703	0.984982	0	0
BTG1	-0.886814	-1.25084	-1.05876	0.219589	-0.430067	-0.167833	1.21789	1.12339	1.23344	0	0
BX255923.3	-1.09394	-0.780192	-1.57681	0.103689	0.0769278	0.0347096	1.44039	0.943707	0.851517	0	0
C2orf27A	-0.916815	-1.40245	-0.988426	0.0373507	-0.321947	0.087638	1.17824	1.0978	1.2286	0	0
CA6	-0.683981	-0.75298	-1.50282	-0.350252	-0.322504	0.0324517	1.42704	0.826766	1.32627	0	0
CACNG7	-0.423058	-1.26827	-1.50734	-0.483943	0.311232	0.135284	1.12397	1.27658	0.835547	0	0
CCDC88C	-0.87123	-1.28466	-1.14619	0.403241	-0.280477	-0.261365	1.26353	1.06893	1.10822	0	0
CDKN1C	-1.02201	-1.2911	-1.08671	0.0692863	-0.226028	0.0748524	1.10615	1.16624	1.20931	10000	0
CHD7	-0.927047	-1.05727	-0.831993	-0.203758	-0.494811	-0.326416	1.16753	1.33488	1.33889	10000	0
CHI3L2	-0.974122	-1.62929	-0.921659	0.356594	0.188113	-0.173042	0.890539	1.10674	1.15613	0	0
CHIA	-1.14151	-1.23543	-1.22543	0.557246	-0.0309311	-0.0790733	1.18574	1.03964	0.929748	0	0
CMTM5	-0.76684	-1.35483	-0.943359	-0.002744	-0.425474	-0.166713	1.12924	1.25607	1.27466	0	0
CNN2	-1.03702	-1.4977	-0.721019	0.227751	-0.187355	-0.252183	1.18046	1.11	1.17706	0	0
COBL	-0.991601	-1.05679	-1.04044	0.0109038	-0.40709	-0.176848	1.47463	0.929687	1.25755	0	0
COL9A3	-1.16879	-1.19735	-0.918685	-0.0892548	-0.106841	-0.118475	1.16117	1.25177	1.18644	0	0
CREB3L4	-1.017	-1.33739	-1.15128	0.370362	0.0153841	-0.189842	1.08133	1.22821	1.00023	0	0
CREB5	-0.781567	-1.05216	-1.09023	0.0741739	-0.540614	-0.347909	1.31216	1.14297	1.28318	0	0
CTA-392E5.1	-0.801152	-1.39734	-0.83957	0.154245	-0.206502	-0.508914	1.17158	1.38107	1.04658	0	0
CTD-2022H16.3	-1.22194	-1.04258	-1.16779	0.49787	-0.34175	0.0246454	1.4038	1.00504	0.842698	0	0
CTD-3193O13.9	-1.08123	-1.16829	-0.736916	0.00618288	-0.401055	-0.337156	1.08927	1.26163	1.36756	0	0
DAPK1	-1.10808	-0.844868	-1.1549	0.0111113	-0.0174727	-0.525494	1.25261	1.31575	1.07134	0	0
DOCK11	-0.483358	-1.32587	-1.38328	0.0120918	-0.0335521	-0.259738	1.20686	1.11905	1.1478	0	0
EFCC1	-1.43541	-0.947028	-0.865685	-0.191117	-0.0350662	-0.0874833	1.11009	1.15445	1.29725	0	0
EFNA1	-1.50722	-1.19279	-0.924948	-0.0633484	0.381107	0.304097	0.634901	1.1618	1.2064	0	0
EFS	-0.778186	-1.42837	-0.956535	-0.174964	0.0973623	-0.284638	1.515	1.03803	0.972306	0	0
EPB41L4A-AS1	-0.893485	-1.28676	-0.871879	-0.0191346	-0.424576	-0.176536	1.06113	1.1666	1.44465	0	0
EPHB1	-0.83426	-1.10819	-1.01762	0.0781711	-0.454729	-0.401432	1.31605	1.18562	1.23638	0	0
FABP4	-0.559468	-1.17754	-1.4562	0.161296	-0.30431	-0.134321	1.26795	1.03139	1.17121	0	0
FABP5	-0.749307	-1.45136	-1.13943	0.41289	-0.353696	0.00620791	1.42185	0.92647	0.926378	0	0
FAM117B	-0.857625	-0.986342	-1.36217	-0.183672	-0.0921901	-0.127394	1.05948	1.32035	1.22956	0	0
FAM131B	-1.02691	-1.20724	-0.638308	-0.0181862	-0.396301	-0.459853	1.10288	1.33321	1.3107	0	0
FCGBP	-0.927168	-1.58419	-0.751285	0.441037	-0.314487	-0.200431	0.991313	1.17273	1.17247	0	0
FCRLB	-1.12607	-1.50548	-0.855259	-0.128171	0.225677	0.0872048	1.16673	0.973036	1.16233	0	0
FGD3	-1.03839	-0.646719	-1.03214	-0.364999	-0.51358	-0.239873	1.08537	1.26688	1.48345	10000	0
FN1	-1.12923	-1.02044	-0.946994	0.00753786	-0.00470375	-0.565083	1.276	1.19103	1.19189	0	0
FRAT1	-1.11735	-0.826495	-1.22214	-0.47623	0.355803	-0.237907	1.24875	1.22813	1.04743	0	0
FUOM	-1.35503	-1.35204	-0.512286	-0.0789228	-0.025812	-0.119994	0.917331	1.3593	1.16745	0	0
GJB1	-0.729108	-1.17699	-1.45108	0.0843654	-0.0281688	-0.117147	0.942025	1.27593	1.20017	0	0
GJC1	-1.11435	-1.4655	-0.770691	0.469318	-0.458008	0.161108	0.973154	0.800323	1.40465	0	0
GRASP	-0.93718	-1.17904	-0.819032	-0.494098	-0.202413	-0.0843684	0.929924	1.28756	1.49864	10000	0
HIP1	-0.765223	-1.26843	-0.898566	0.116999	-0.468275	-0.414741	1.32713	1.08364	1.28747	0	0
HOXC9	-1.02433	-1.54421	-0.731536	0.115022	-0.408528	0.22998	1.12493	1.0038	1.23487	0	0
HOXC-AS1	-1.19692	-1.39543	-0.878398	-0.0108881	-0.130726	0.315854	1.35129	0.889937	1.05528	0	0
HR	-0.871915	-1.27231	-0.937849	-0.34509	0.0619184	-0.274015	1.46331	0.956135	1.21982	0	0
IFI44L	-1.11668	-1.05006	-0.658778	-0.484807	-0.641758	0.306075	1.12091	1.38771	1.13739	0	0
IGF1R	-0.969755	-1.36969	-0.837524	-0.00760916	-0.273508	-0.118538	0.900869	1.30811	1.36764	10000	0
IL27RA	-1.23095	-1.1577	-0.916766	-0.0333984	-0.334537	0.200909	1.45116	1.04212	0.979158	0	0
ITGA10	-1.01876	-1.21639	-0.673815	-0.228809	-0.263744	-0.362659	1.16294	1.16024	1.441	10000	0
ITGA9	-0.837297	-1.05575	-0.893962	-0.32411	-0.510285	-0.228201	1.18498	1.41402	1.2506	0	0
JHDM1D	-0.836095	-0.817351	-1.59393	-0.193049	0.175556	-0.0392346	1.0482	1.56349	0.692411	0	0
KANK4	-0.867	-1.24556	-1.38246	0.380179	0.022636	-0.162788	1.25811	1.1355	0.86138	0	0
KCNG1	-0.850537	-1.42635	-1.17235	0.559511	-0.0851597	-0.162654	1.43788	0.916895	0.782773	0	0
KCNH1-IT1	-1.27946	-1.39821	-0.842068	0.0140704	0.0531367	0.134797	1.1475	1.03039	1.13985	0	0
KIAA1755	-0.967441	-0.785159	-0.978562	-0.344011	-0.370685	-0.440695	1.33586	1.31071	1.23998	0	0
KLF13	-1.24632	-1.4107	-0.770777	-0.190656	0.118872	0.127602	1.06799	1.13017	1.17381	0	0
KLHL32	-0.789002	-1.03987	-1.49364	0.104958	-0.321998	0.127363	1.09812	1.31662	0.997453	0	0
LDLRAD4	-1.02063	-1.46949	-0.857992	0.233235	-0.148548	-0.177283	1.09422	1.22094	1.12555	10000	0
LINGO1	-1.01863	-1.18587	-0.939607	-0.342504	0.0970874	-0.27096	1.27309	1.22904	1.15835	0	0
LRP4	-0.676676	-0.725349	-1.68887	0.0429991	0.00910672	-0.413787	1.25395	1.07497	1.12365	0	0
LRRC1	-0.789082	-1.06066	-1.01255	0.00824132	-0.417518	-0.489101	1.23462	1.48524	1.0408	10000	0
LRRTM2	-0.855759	-1.28513	-1.3029	0.680492	-0.356232	-0.0122915	0.875041	1.03818	1.21859	0	0
MAPT	-0.957019	-1.48623	-1.19521	0.497953	0.117591	-0.0315812	1.23191	0.859283	0.9633	0	0
MED13L	-0.864415	-1.16965	-1.48584	0.374691	-0.277439	0.260321	1.17466	1.12912	0.858555	0	0
MEST	-0.780618	-1.32592	-0.978946	0.115772	-0.336653	-0.325531	1.06406	1.20512	1.36271	10000	0
MIAT	-0.632129	-1.06224	-0.99342	-0.192073	-0.509526	-0.457224	1.10532	1.35405	1.38724	10000	0
MMP17	-1.03837	-1.16467	-1.01168	-0.245627	-0.232458	0.193329	1.42212	1.36266	0.714699	0	0
MOB3B	-1.21748	-1.26308	-1.09004	0.479808	-0.0845729	-0.0507286	0.956769	1.09045	1.17888	0	0
N4BP2L1	-0.657978	-1.34332	-1.31616	0.587206	-0.430275	0.0420717	1.43939	0.747092	0.93197	0	0
NDRG2	-1.00658	-0.904997	-1.14787	-0.288101	-0.100549	-0.276879	1.05087	1.31912	1.35498	10000	0
NEB	-0.584984	-1.25122	-1.25505	-0.114324	-0.382419	0.177489	0.590204	1.43131	1.38899	0	0
NEU4	-0.840718	-1.25573	-0.754949	-0.0770468	-0.282414	-0.558971	1.17078	1.29871	1.30034	10000	0
NR2F2-AS1	-0.560053	-1.25767	-1.42544	0.367351	-0.356057	-0.0923399	1.35375	1.10452	0.865939	0	0
NUPR1	-0.847929	-1.31968	-0.904296	-0.0756366	-0.466399	-0.0557231	1.20427	1.28758	1.17781	10000	0
OLIG1	-0.966957	-1.03224	-0.895073	-0.629415	-0.150806	-0.0996399	1.14525	1.34888	1.28	0	0
OLIG2	-1.113	-1.22437	-1.07323	-0.0539614	0.00760635	-0.0442995	1.06221	1.2559	1.18314	0	0
OSR1	-0.817243	-1.28273	-0.89554	-0.143665	-0.231462	-0.367839	1.15428	1.24862	1.33559	10000	0
OTUD7A	-1.00844	-1.1963	-0.881491	-0.262215	0.0942998	-0.396221	1.2354	1.42882	0.98615	0	0
PAH	-1.74267	-1.10582	-0.388974	-0.262551	0.0668645	0.213256	1.07319	1.15752	0.989186	0	0
PAIP2B	-0.827701	-1.29047	-0.969117	0.466079	-0.220572	-0.610102	0.957165	1.09847	1.39625	0	0
PAPLN	-0.890499	-1.00687	-1.08824	-0.00244207	-0.529366	-0.201083	1.37375	1.33387	1.01089	0	0
PARD3B	-0.758952	-1.1821	-1.53099	0.447615	0.0168723	-0.200789	1.00192	1.14644	1.05999	0	0
PHYHIPL	-0.616109	-1.3548	-1.06633	0.0785721	-0.38306	-0.292725	1.2217	1.2614	1.15135	10000	0
PLEKHH2	-0.531278	-0.891837	-1.70393	0.198579	-0.390604	-0.0196397	1.36032	1.087	0.891386	0	0
PLIN5	-1.14529	-1.52198	-0.787505	-0.0843329	0.112692	0.0861694	1.0609	1.16481	1.11454	0	0
PLK1S1	-0.777198	-1.19641	-1.37956	0.285472	-0.353202	0.02707	1.22021	1.04678	1.12683	0	0
PLP1	-1.06911	-1.43406	-0.541349	0.0434215	-0.132285	-0.451362	1.19314	1.21659	1.175	0	0
PLXNA2	-1.09746	-1.22346	-1.04141	0.36433	-0.262168	-0.18841	1.22339	1.06369	1.1615	0	0
PLXNB1	-0.993153	-1.22475	-1.23109	-0.0778381	0.0254116	0.0552295	1.26511	1.15865	1.02242	0	0
PMP2	-0.714277	-1.06909	-1.13337	0.219832	-0.705727	-0.240366	1.33131	1.07266	1.23903	10000	0
PXDN	-0.764494	-1.10053	-1.29832	0.0932769	-0.267721	-0.274671	1.29673	1.16573	1.15	0	0
RAB33A	-1.10571	-1.19308	-0.76412	-0.0417306	-0.136344	-0.449062	1.16368	1.29979	1.22658	0	0
RAB3IP	-0.582503	-1.31119	-0.972656	0.240818	-0.644157	-0.357679	1.18187	1.16149	1.28401	0	0
RAP1GAP	-0.932533	-1.12038	-0.86804	-0.231408	-0.360956	-0.300138	1.25831	1.27963	1.27552	10000	0
RGS10	-0.725489	-1.41927	-1.33907	0.258447	0.0190516	-0.02831	1.34601	0.905147	0.983487	0	0
RHCG	-0.383145	-0.807995	-2.00017	0.537116	-0.0973274	-0.0883595	1.09444	1.16668	0.578761	0	0
RN7SL68P	-1.07903	-0.675816	-1.3539	-0.347201	0.177064	-0.175765	0.766974	1.62938	1.05829	0	0
RP11-1055B8.4	-0.966314	-1.3631	-1.29726	0.152147	0.156972	0.10058	1.17607	1.04912	0.991782	0	0
RP11-1055B8.7	-1.10115	-1.40136	-0.962036	0.486082	-0.197874	-0.0504296	1.26319	0.761881	1.20169	0	0
RP11-161M6.2	-0.737252	-0.906301	-1.10094	-0.441334	-0.206601	-0.465122	1.26327	1.36131	1.23297	0	0
RP11-329B9.5	-1.02142	-1.4858	-0.99967	0.399237	-0.27147	0.178515	1.20174	0.852977	1.14589	0	0
RP11-54O7.1	-1.01259	-1.30815	-0.741443	-0.0777457	-0.411403	-0.0530425	1.41058	1.36097	0.832827	0	0
RP11-54O7.3	-1.07657	-0.817908	-1.1864	-0.0722689	-0.53076	0.12052	1.57969	0.986224	0.99748	0	0
RP11-582J16.4	-0.50423	-1.43871	-1.40176	0.409127	-0.243245	0.0232752	1.15705	1.27138	0.727105	0	0
RP11-680F8.4	-0.983295	-1.29621	-1.30368	0.195322	-0.0419627	0.228815	1.37648	0.943604	0.880931	0	0
RP11-693J15.5	-0.920602	-1.00591	-1.3875	0.207778	0.122942	-0.282338	1.5153	1.22838	0.52195	0	0
RP11-698N11.2	-0.822139	-1.0906	-1.30627	-0.20246	0.172248	-0.313613	1.24066	1.2703	1.05187	0	0
RP11-796E2.4	-0.767669	-0.980233	-1.48556	-0.0377598	-0.244001	-0.0254642	1.1972	1.20398	1.13951	0	0
RP11-849I19.1	-0.866179	-1.16395	-1.03476	-0.200898	-0.292482	-0.177444	1.18032	1.34352	1.21187	0	0
RP11-91I20.2	-0.983369	-1.15523	-1.02615	0.464479	-0.815301	0.187046	0.997228	1.26067	1.07063	0	0
RP3-322L4.2	-0.765391	-1.16697	-1.59588	0.644821	-0.102394	0.131202	1.42362	0.791173	0.639825	0	0
RPL21P44	-0.823899	-1.50621	-1.204	0.146609	0.0812865	0.152595	1.15828	1.32874	0.666604	0	0
SALL2	-1.13301	-1.36514	-0.885249	0.254847	-0.077028	-0.220149	1.2453	1.19447	0.985961	0	0
SALL3	-0.919192	-1.28774	-0.672334	-0.131003	-0.371147	-0.372659	1.06595	1.37335	1.31478	0	0
SCN1A	-0.978816	-1.12197	-1.3941	0.372009	-0.131155	-0.0608331	1.0086	1.19534	1.11093	10000	0
SCUBE3	-1.30846	-1.05473	-1.15133	0.0234798	-0.0264569	0.128172	1.11928	1.09711	1.17294	0	0
SEMA3B	-1.18157	-1.19357	-1.23006	0.107231	0.285113	-0.058468	1.08052	1.13223	1.05856	0	0
SEMA5B	-1.23591	-1.2358	-1.35545	0.426521	0.400307	0.15355	1.00699	1.05389	0.7859	0	0
SERINC5	-0.825897	-1.28978	-1.40619	0.0451316	-0.112738	0.355341	1.21307	0.905379	1.11568	0	0
SHC2	-1.23011	-0.878831	-1.02949	-0.601497	0.0940835	0.151514	1.11305	1.49634	0.884936	0	0
SHD	-0.810635	-1.32286	-0.691806	-0.222641	-0.421677	-0.298859	1.0628	1.29065	1.41502	10000	0
SLC1A5	-1.23267	-1.04653	-0.913928	-0.205966	0.0980989	-0.317417	1.10097	1.34906	1.16839	0	0
SLC43A1	-1.3087	-1.21547	-0.779301	-0.438633	0.0423369	0.29654	1.31828	1.11011	0.974842	0	0
SMOC1	-1.39454	-1.16515	-0.998265	0.303706	0.0733994	-0.101465	1.09478	1.1256	1.06194	0	0
SORCS2	-1.50744	-1.3001	-0.648527	-0.0450367	0.174335	0.0973375	0.82036	1.2101	1.19897	0	0
SOWAHA	-1.28198	-0.903626	-0.894408	0.112667	-0.637345	0.0242743	1.01635	1.295	1.26907	0	0
SOX4	-0.908354	-1.31641	-1.02749	0.0716694	-0.289487	-0.108349	1.29799	1.15692	1.12351	0	-10000
SOX7	-0.836553	-1.52675	-0.775246	0.648164	-0.310679	-0.451531	0.908076	1.36555	0.978967	0	0
SPTB	-0.867151	-1.32335	-1.2933	-0.0034949	0.0219304	0.157182	1.03335	0.869331	1.4055	0	0
STARD4-AS1	-0.534096	-1.18088	-1.26395	0.226301	-0.73557	-0.00371719	1.35489	1.14356	0.993458	0	0
SYNPO2L	-0.973153	-1.08764	-1.00187	-0.0600402	-0.425687	-0.184004	1.2745	1.26541	1.19248	0	0
TENC1	-0.868938	-1.23744	-1.34504	0.178207	0.00329865	-0.0934866	1.34293	1.10872	0.911756	0	0
TGIF1	-1.13293	-0.918696	-0.930859	-0.235388	-0.297178	-0.25586	1.06319	1.3375	1.37023	0	0
THBS4	-1.22428	-1.01048	-1.10119	-0.0618668	0.0649644	-0.215064	1.12538	1.28992	1.1326	0	0
TJP1	-0.965336	-1.22966	-1.25675	0.381708	-0.275694	0.0121804	1.12571	0.945376	1.26246	0	0
TMEM121	-0.98696	-1.18786	-1.07938	-0.133393	-0.137581	-0.101419	1.11505	1.30842	1.20313	0	0
TMEM35	-0.91828	-1.22741	-0.988487	0.00799328	-0.49694	0.0565072	1.33697	0.841158	1.38848	0	0
TNS1	-1.03701	-1.40219	-0.669176	0.00767796	-0.274002	-0.23588	1.3082	1.24612	1.05627	10000	0
TRIO	-1.00408	-1.0903	-1.15789	-0.159957	-0.233224	0.0337592	1.05529	1.27441	1.28198	0	0
TSHZ3	-0.642015	-1.36911	-1.35644	-0.00113655	0.111231	-0.133068	1.04278	1.1741	1.17364	0	0
ULBP1	-0.436355	-1.50846	-1.13637	0.409896	-0.321578	-0.283007	1.54764	0.900644	0.827603	0	0
USP43	-0.921136	-1.21625	-0.631324	-0.611491	-0.309811	-0.062563	1.11671	1.51661	1.11925	0	0
USP53	-0.642638	-1.45876	-1.16611	-0.0489414	0.0304614	-0.189355	1.01251	1.26362	1.19922	0	0
USP54	-0.840734	-0.9176	-1.32974	0.138394	-0.346892	-0.344223	1.26227	1.22781	1.15072	0	0
WBSCR17	-0.811052	-1.12324	-1.04738	0.377006	-0.66273	-0.321675	1.1393	1.22358	1.2262	0	0
WDR86	-1.44543	-0.998885	-0.908562	-0.122909	-0.297632	0.390074	1.02636	1.16262	1.19437	0	0
WISP1	-1.19114	-1.22012	-1.2099	0.449382	0.0778163	-0.103357	1.07353	1.09559	1.02819	0	0
WNK4	-1.11622	-0.882425	-1.40027	0.29498	-0.204149	-0.0900574	1.07986	1.26994	1.04834	0	0
YPEL3	-1.27173	-1.20658	-1.12769	0.267919	0.034939	0.0253098	1.08893	1.1023	1.0866	0	0
ZCCHC24	-1.10218	-1.24653	-1.26202	0.385571	0.0958855	-0.0959528	1.12682	1.03845	1.05995	0	0
ZFP69B	-0.646931	-0.795232	-1.59861	0.0732762	0.118016	-0.590831	1.23802	0.917555	1.28474	0	0

## Sheet: Fig.2d
Enrichment FDR	nGenes	Pathway Genes	Fold Enrichment	Pathway	URL	Genes
8.08606e-22	84	825	3.70972	GO:1903047 mitotic cell cycle proc.	http://amigo.geneontology.org/amigo/term/GO:1903047	WDR62 NDC80 AURKA TPX2 KIF4A CLSPN CDC45 GINS1 CDK16 MCM4 CCND1 CCND3 TTK CENPF ZWINT CENPK DLGAP5 TUBG1 CCNB1 CDCA8 CDK5RAP2 NUSAP1 CEP55 NUF2 FANCD2 CCNA2 PLK2 CDCA5 NCAPG2 MKI67 INCENP DSN1 NCAPD3 EME1 BUB1B CCNB2 CDC25C PTTG1 BUB1 UBE2C CKAP5 CCNE2 AURKB CDCA2 KIF18B BRCA1 ACTB BIRC5 CDC20 SPC24 RGCC FOXM1 EDN3 CDKN2D KCNH5 CHEK1 RACGAP1 PLK1 RRM2 TACC3 RAD51 KIF20A NEK2 ESPL1 CALM2 TACC1 CAL…
1.93072e-21	92	996	3.36546	GO:0000278 mitotic cell cycle	http://amigo.geneontology.org/amigo/term/GO:0000278	WDR62 NDC80 AURKA TPX2 KIF4A CLSPN CDC45 GINS1 CDK16 MCM4 CCND1 CCND3 TTK CENPF ZWINT CENPK DLGAP5 TUBA4A TUBG1 BTG1 CCNB1 CDCA8 CDK5RAP2 NUSAP1 CEP55 PLK4 NUF2 FANCD2 CCNA2 PLK2 CDCA5 NCAPG2 MKI67 INCENP DSN1 NCAPD3 EME1 BUB1B CCNB2 CDC25C PTTG1 PLK1 BUB1 CKS1B UBE2C CKAP5 CCNE2 TUBB6 AURKB CDCA2 KIF18B TUBB4B CENPW BRCA1 ACTB BIRC5 CDC20 SPC24 RGCC FOXM1 GMNN EDN3 CDKN2D KCNH5 CHEK1 RACGAP1 RRM…
7.09593e-18	41	238	6.27657	GO:0000819 sister chromatid segregation	http://amigo.geneontology.org/amigo/term/GO:0000819	NDC80 TTK ZWINT CENPK TUBG1 TOP2A CCNB1 CDCA8 CDK5RAP2 NUSAP1 NUF2 CDCA5 NCAPG2 DSN1 NCAPD3 BUB1B PTTG1 BUB1 ESCO2 UBE2C KIF18B ACTB BIRC5 CDC20 INCENP SPC24 AURKB RACGAP1 PLK1 NEK2 ESPL1 TACC3 SPAG5 KIF22 KIF4A KIF14 XRCC3 KIF2C FEN1 CENPF DLGAP5
2.18194e-17	38	209	6.62449	GO:0000070 mitotic sister chromatid segregation	http://amigo.geneontology.org/amigo/term/GO:0000070	NDC80 TTK ZWINT CENPK TUBG1 CCNB1 CDCA8 CDK5RAP2 NUSAP1 NUF2 CDCA5 NCAPG2 DSN1 NCAPD3 BUB1B PTTG1 BUB1 UBE2C KIF18B ACTB BIRC5 CDC20 INCENP SPC24 AURKB RACGAP1 PLK1 NEK2 ESPL1 TACC3 SPAG5 KIF22 KIF4A KIF14 XRCC3 KIF2C CENPF DLGAP5
2.27542e-17	48	346	5.05453	GO:0140014 mitotic nuclear division	http://amigo.geneontology.org/amigo/term/GO:0140014	NDC80 TPX2 TTK ZWINT CENPK TUBG1 CCNB1 CDCA8 CDK5RAP2 NUSAP1 NUF2 CDCA5 NCAPG2 MKI67 DSN1 NCAPD3 BUB1B PTTG1 BUB1 UBE2C CDCA2 KIF18B ACTB BIRC5 CDC20 INCENP SPC24 AURKB RGCC EDN3 CHEK1 RACGAP1 PLK1 AURKA NEK2 ESPL1 CAV2 TACC3 SPAG5 KIF22 KIF4A KIF14 XRCC3 KIF2C REEP4 CENPF DLGAP5 CDC25C
4.48642e-17	68	689	3.59588	GO:0051301 cell division	http://amigo.geneontology.org/amigo/term/GO:0051301	AURKA AKNA NUSAP1 CEP55 PLK4 PLK2 INCENP PLK1 AURKB BIRC5 CDCA8 KIF20A FGF1 ARHGEF2 RACGAP1 KIF18B TACC3 ASPM SPAG5 NDC80 TPX2 CCND1 CDCA3 CCND3 THBS4 CENPA PARD3B CDC20 NEK2 CENPF KIF14 ITGB1BP1 ZWINT TOP2A CCNB1 IGF1R KIF2C NUF2 CCNA2 CDCA5 NCAPG2 TACC1 DSN1 NCAPD3 WNT7A BUB1B CCNB2 CDC25C SPC24 PTTG1 REEP4 BUB1 PDGFD CKS1B UBE2C CKAP5 CCNE2 CDCA2 SAPCD2 ERCC6L CENPW KIF4A ORC6 CALM2 TRIM36 CAL…
1.39468e-16	50	395	4.61199	GO:0007059 chromosome segregation	http://amigo.geneontology.org/amigo/term/GO:0007059	NDC80 TTK NEK2 CENPF ZWINT CENPK DLGAP5 TUBG1 TOP2A CCNB1 CDCA8 ESPL1 CDK5RAP2 NUSAP1 NUF2 FANCD2 CDCA5 NCAPG2 MKI67 INCENP DSN1 NCAPD3 EME1 BUB1B SPC24 PTTG1 BUB1 ESCO2 UBE2C CDCA2 KIF18B CENPW ACTB BIRC5 CDC20 AURKB RACGAP1 PLK1 SLC25A5 SPAG5 KIF2C CENPN CCNE2 BRCA1 TACC3 KIF22 KIF4A KIF14 XRCC3 FEN1
1.39468e-16	29	121	8.73229	GO:0007088 reg. of mitotic nuclear division	http://amigo.geneontology.org/amigo/term/GO:0007088	TTK CDK5RAP2 MKI67 BUB1B BUB1 CDCA2 NDC80 BIRC5 CDC20 CDCA8 NUF2 INCENP SPC24 AURKB ZWINT EDN3 NUSAP1 CHEK1 CAV2 RGCC XRCC3 CCNB1 PLK1 CENPF DLGAP5 ESPL1 AURKA NEK2 CDC25C
1.71971e-16	57	514	4.04043	GO:0000280 nuclear division	http://amigo.geneontology.org/amigo/term/GO:0000280	RAD51 NDC80 RAD54L TPX2 TTK ZWINT CENPK TUBG1 TOP2A CCNB1 CDCA8 ESPL1 CDK5RAP2 NUSAP1 NUF2 FANCD2 CDCA5 NCAPG2 MKI67 INCENP DSN1 NCAPD3 EME1 BUB1B PTTG1 BUB1 UBE2C CDCA2 KIF18B ACTB BIRC5 CDC20 SPC24 AURKB RGCC EDN3 CHEK1 RACGAP1 PLK1 ASPM AURKA NEK2 CCNB2 CCNE2 GPR3 CAV2 TACC3 SPAG5 KIF22 KIF4A KIF14 XRCC3 KIF2C REEP4 CENPF DLGAP5 CDC25C
5.94678e-16	59	564	3.81143	GO:0048285 organelle fission	http://amigo.geneontology.org/amigo/term/GO:0048285	RAD51 NDC80 RAD54L TPX2 TTK ZWINT CENPK TUBG1 TOP2A CCNB1 CDCA8 ESPL1 CDK5RAP2 NUSAP1 NUF2 FANCD2 CDCA5 NCAPG2 MKI67 INCENP DSN1 NCAPD3 EME1 BUB1B PTTG1 BUB1 UBE2C CDCA2 KIF18B ACTB BIRC5 CDC20 SPC24 AURKB RGCC EDN3 CHEK1 RACGAP1 PLK1 ASPM AURKA NEK2 CCNB2 CCNE2 GPR3 CAV2 DCN TACC3 SPAG5 KIF22 KIF4A KIF14 XRCC3 PPARG KIF2C REEP4 CENPF DLGAP5 CDC25C
2.45268e-15	95	1321	2.62021	GO:0022402 cell cycle proc.	http://amigo.geneontology.org/amigo/term/GO:0022402	RAD51 WDR62 NDC80 RAD54L AURKA TPX2 KIF4A CLSPN CDC45 GINS1 CDK16 MCM4 CCND1 CCND3 TTK CENPF ZWINT CENPK DLGAP5 TUBG1 TOP2A CCNB1 CDCA8 ESPL1 CDK5RAP2 NUSAP1 CEP55 PLK4 NUF2 FANCD2 CCNA2 PLK2 CDCA5 NCAPG2 MKI67 INCENP DSN1 NCAPD3 EME1 BUB1B CCNB2 CDC25C PTTG1 PLK1 BUB1 ESCO2 RHNO1 UBE2C CKAP5 CCNE2 AURKB CDCA2 KIF18B BRCA1 ACTB BIRC5 CDC20 SPC24 RGCC FOXM1 GMNN KIF20A NEK2 EDN3 CDKN2D BIN1 KCNH5 …
2.57303e-15	44	333	4.8142	GO:0098813 nuclear chromosome segregation	http://amigo.geneontology.org/amigo/term/GO:0098813	NDC80 TTK CENPF ZWINT CENPK TUBG1 TOP2A CCNB1 CDCA8 ESPL1 CDK5RAP2 NUSAP1 NUF2 FANCD2 CDCA5 NCAPG2 INCENP DSN1 NCAPD3 EME1 BUB1B PTTG1 BUB1 ESCO2 UBE2C KIF18B ACTB BIRC5 CDC20 SPC24 AURKB RACGAP1 PLK1 SPAG5 NEK2 CCNE2 TACC3 KIF22 KIF4A KIF14 XRCC3 KIF2C FEN1 DLGAP5
1.3023e-13	27	133	7.39652	GO:0051983 reg. of chromosome segregation	http://amigo.geneontology.org/amigo/term/GO:0051983	TTK CDK5RAP2 MKI67 BUB1B PTTG1 BUB1 UBE2C CDCA2 ACTB NDC80 BIRC5 CDC20 CDCA8 NUF2 INCENP SPC24 AURKB ZWINT PLK1 NCAPG2 TACC3 XRCC3 CCNB1 KIF2C CENPF DLGAP5 ESPL1
1.68352e-13	50	476	3.82718	GO:0044772 mitotic cell cycle phase transition	http://amigo.geneontology.org/amigo/term/GO:0044772	CLSPN CDK16 CCND1 CCND3 TTK CENPF CCNB1 CDK5RAP2 CCNA2 PLK2 CDCA5 BUB1B CCNB2 CDC25C BUB1 UBE2C CCNE2 BRCA1 ACTB NDC80 BIRC5 CDC20 CDCA8 NUF2 INCENP SPC24 AURKB RGCC FOXM1 ZWINT CDKN2D KCNH5 PLK1 RRM2 CALM2 CHEK1 CALM3 CKS1B IQGAP3 CALM1 TACC3 CCL2 KIF14 XRCC3 GTSE1 DLGAP5 ESPL1 AURKA CDKN3 MELK
3.58027e-13	18	52	12.612	GO:0033046 negative reg. of sister chromatid segregation	http://amigo.geneontology.org/amigo/term/GO:0033046	TTK CDK5RAP2 BUB1B PTTG1 BUB1 NDC80 BIRC5 CDC20 CDCA8 NUF2 INCENP SPC24 AURKB ZWINT XRCC3 CCNB1 PLK1 CENPF
3.58027e-13	18	52	12.612	GO:2000816 negative reg. of mitotic sister chromatid separation	http://amigo.geneontology.org/amigo/term/GO:2000816	TTK CDK5RAP2 BUB1B PTTG1 BUB1 NDC80 BIRC5 CDC20 CDCA8 NUF2 INCENP SPC24 AURKB ZWINT XRCC3 CCNB1 PLK1 CENPF
6.62304e-13	23	99	8.46463	GO:0010965 reg. of mitotic sister chromatid separation	http://amigo.geneontology.org/amigo/term/GO:0010965	TTK CDK5RAP2 BUB1B PTTG1 BUB1 UBE2C ACTB NDC80 BIRC5 CDC20 CDCA8 NUF2 INCENP SPC24 AURKB ZWINT PLK1 TACC3 XRCC3 CCNB1 CENPF DLGAP5 ESPL1
6.62304e-13	18	54	12.1449	GO:0051985 negative reg. of chromosome segregation	http://amigo.geneontology.org/amigo/term/GO:0051985	TTK CDK5RAP2 BUB1B PTTG1 BUB1 NDC80 BIRC5 CDC20 CDCA8 NUF2 INCENP SPC24 AURKB ZWINT XRCC3 CCNB1 PLK1 CENPF
6.62304e-13	18	54	12.1449	GO:1905819 negative reg. of chromosome separation	http://amigo.geneontology.org/amigo/term/GO:1905819	TTK CDK5RAP2 BUB1B PTTG1 BUB1 NDC80 BIRC5 CDC20 CDCA8 NUF2 INCENP SPC24 AURKB ZWINT XRCC3 CCNB1 PLK1 CENPF
9.70644e-13	17	48	12.904	GO:0007094 mitotic spindle assembly checkpoint signaling	http://amigo.geneontology.org/amigo/term/GO:0007094	TTK CDK5RAP2 BUB1B BUB1 NDC80 BIRC5 CDC20 CDCA8 NUF2 INCENP SPC24 AURKB ZWINT XRCC3 CCNB1 PLK1 CENPF
