# Supplementary material for: Molecular recording of cellular protein kinase activity with chemical labeling
Source: Nat Chem Biol. 2025 Jul 10;21(11):1818–27. doi: 10.1038/s41589-025-01949-6 (PMC12568631; doi:10.1038/s41589-025-01949-6)
Supplement: Supplementary file 6 — Statistical source data. [file 41589_2025_1949_MOESM6_ESM.xlsx]

## Sheet: Fig.3b
Geneid	gene_name	R1	R2	pval	tstat	fdr	mean_fc	significant	dependency	description
ENSG00000105325	FZR1	4.33552	4.09057	9.93296e-14	37.417	9.26696e-10	4.21305	up	low	fizzy and cell division cycle 20 related 1 [Source:HGNC Symbol;Acc:HGNC:24824]
ENSG00000119203	CPSF3	4.1762	4.06664	7.89849e-14	38.149	9.26696e-10	4.12142	up	high	cleavage and polyadenylation specific factor 3 [Source:HGNC Symbol;Acc:HGNC:2326]
ENSG00000141759	TXNL4A	4.82326	3.10678	5.50404e-09	14.6544	6.80131e-07	3.96502	up	high	thioredoxin like 4A [Source:HGNC Symbol;Acc:HGNC:30551]
ENSG00000070366	SMG6	3.76436	3.95681	2.21921e-13	34.9571	1.38027e-09	3.86058	up	low	SMG6 nonsense mediated mRNA decay factor [Source:HGNC Symbol;Acc:HGNC:17809]
ENSG00000130332	LSM7	4.52264	2.94242	5.00124e-09	14.7787	6.30528e-07	3.73253	up	high	LSM7 homolog, U6 small nuclear RNA and mRNA degradation associated [Source:HGNC Symbol;Acc:HGNC:20470]
ENSG00000228716	DHFR	3.00671	3.79984	6.0199e-11	21.6932	3.6234e-08	3.40327	up	low	dihydrofolate reductase [Source:HGNC Symbol;Acc:HGNC:2861]
ENSG00000175792	RUVBL1	2.84428	3.79389	2.70775e-10	19.058	9.02213e-08	3.31909	up	high	RuvB like AAA ATPase 1 [Source:HGNC Symbol;Acc:HGNC:10474]
ENSG00000111880	RNGTT	2.77951	3.84473	6.5677e-10	17.6497	1.53209e-07	3.31212	up	high	RNA guanylyltransferase and 5'-phosphatase [Source:HGNC Symbol;Acc:HGNC:10073]
ENSG00000106355	LSM5	2.88281	3.69051	1.0127e-10	20.7448	5.24887e-08	3.28666	up	high	LSM5 homolog, U6 small nuclear RNA and mRNA degradation associated [Source:HGNC Symbol;Acc:HGNC:17162]
ENSG00000164163	ABCE1	2.74284	3.68297	3.66912e-10	18.5637	1.0373e-07	3.21291	up	high	ATP binding cassette subfamily E member 1 [Source:HGNC Symbol;Acc:HGNC:69]
ENSG00000137947	GTF2B	3.06414	3.35666	3.12841e-12	27.928	9.72884e-09	3.2104	up	low	general transcription factor IIB [Source:HGNC Symbol;Acc:HGNC:4648]
ENSG00000109971	HSPA8	3.12936	3.2817	1.72548e-12	29.3771	6.43914e-09	3.20553	up	low	heat shock protein family A (Hsp70) member 8 [Source:HGNC Symbol;Acc:HGNC:5241]
ENSG00000159479	MED8	2.73614	3.59324	2.30887e-10	19.3222	8.12852e-08	3.16469	up	high	mediator complex subunit 8 [Source:HGNC Symbol;Acc:HGNC:19971]
ENSG00000152944	MED21	3.15231	3.17341	1.58794e-12	29.5852	6.43914e-09	3.16286	up	low	mediator complex subunit 21 [Source:HGNC Symbol;Acc:HGNC:11473]
ENSG00000075856	SART3	2.71132	3.33955	6.47743e-11	21.5572	3.66249e-08	3.02543	up	high	spliceosome associated factor 3, U4/U6 recycling protein [Source:HGNC Symbol;Acc:HGNC:16860]
ENSG00000164167	LSM6	3.36046	2.66972	1.09963e-10	20.5983	5.38763e-08	3.01509	up	high	LSM6 homolog, U6 small nuclear RNA and mRNA degradation associated [Source:HGNC Symbol;Acc:HGNC:17017]
ENSG00000157106	SMG1	3.25166	2.75232	2.66077e-11	23.2659	2.78626e-08	3.00199	up	high	SMG1 nonsense mediated mRNA decay associated PI3K related kinase [Source:HGNC Symbol;Acc:HGNC:30045]
ENSG00000066926	FECH	2.5869	3.25936	1.36509e-10	20.2183	6.06459e-08	2.92313	up	low	ferrochelatase [Source:HGNC Symbol;Acc:HGNC:3647]
ENSG00000174243	DDX23	3.12185	2.70941	2.0245e-11	23.8163	2.78626e-08	2.91563	up	high	DEAD-box helicase 23 [Source:HGNC Symbol;Acc:HGNC:17347]
ENSG00000130520	LSM4	2.64873	3.10067	3.1367e-11	22.9404	2.78626e-08	2.8747	up	high	LSM4 homolog, U6 small nuclear RNA and mRNA degradation associated [Source:HGNC Symbol;Acc:HGNC:17259]
ENSG00000204392	LSM2	2.66931	3.05097	2.06801e-11	23.773	2.78626e-08	2.86014	up	high	LSM2 homolog, U6 small nuclear RNA and mRNA degradation associated [Source:HGNC Symbol;Acc:HGNC:13940]
ENSG00000177700	POLR2L	2.80831	2.75653	7.33403e-12	25.9733	1.95494e-08	2.78242	up	high	RNA polymerase II, I and III subunit L [Source:HGNC Symbol;Acc:HGNC:9199]
ENSG00000111642	CHD4	2.98691	2.51902	5.81836e-11	21.7567	3.61882e-08	2.75297	up	high	chromodomain helicase DNA binding protein 4 [Source:HGNC Symbol;Acc:HGNC:1919]
ENSG00000067225	PKM	2.37057	3.10861	4.83113e-10	18.1264	1.23485e-07	2.73959	up	low	pyruvate kinase M1/2 [Source:HGNC Symbol;Acc:HGNC:9021]
ENSG00000128534	NAA38	2.56973	2.90347	2.57256e-11	23.3331	2.78626e-08	2.7366	up	low	LSM8 homolog, U6 small nuclear RNA associated [Source:HGNC Symbol;Acc:HGNC:20471]
ENSG00000005075	POLR2J	2.91442	2.55281	3.08855e-11	22.9708	2.78626e-08	2.73362	up	high	RNA polymerase II subunit J [Source:HGNC Symbol;Acc:HGNC:9197]
ENSG00000152382	TADA1	2.16342	3.2948	9.59569e-09	13.9517	1.02312e-06	2.72911	up	NA	transcriptional adaptor 1 [Source:HGNC Symbol;Acc:HGNC:30631]
ENSG00000133398	MED10	2.18422	3.23434	5.84653e-09	14.5766	7.09249e-07	2.70928	up	low	mediator complex subunit 10 [Source:HGNC Symbol;Acc:HGNC:28760]
ENSG00000198258	UBL5	2.99531	2.41966	1.56952e-10	19.9766	6.46227e-08	2.70748	up	high	ubiquitin like 5 [Source:HGNC Symbol;Acc:HGNC:13736]
ENSG00000183207	RUVBL2	2.58266	2.76908	1.61769e-11	24.2774	2.78626e-08	2.67587	up	high	RuvB like AAA ATPase 2 [Source:HGNC Symbol;Acc:HGNC:10475]
ENSG00000122692	SMU1	3.77139	1.57209	4.16498e-06	7.95299	0.000139237	2.67174	none	high	SMU1 DNA replication regulator and spliceosomal factor [Source:HGNC Symbol;Acc:HGNC:18247]
ENSG00000132646	PCNA	2.91881	2.41815	1.05974e-10	20.6639	5.34425e-08	2.66848	up	high	proliferating cell nuclear antigen [Source:HGNC Symbol;Acc:HGNC:8729]
ENSG00000079805	DNM2	2.49279	2.83508	3.70777e-11	22.614	2.78626e-08	2.66393	up	high	dynamin 2 [Source:HGNC Symbol;Acc:HGNC:2974]
ENSG00000105258	POLR2I	2.48992	2.82005	3.58629e-11	22.6787	2.78626e-08	2.65499	up	high	RNA polymerase II subunit I [Source:HGNC Symbol;Acc:HGNC:9196]
ENSG00000108518	PFN1	3.14193	2.16237	4.44444e-09	14.9331	5.79814e-07	2.65215	up	high	profilin 1 [Source:HGNC Symbol;Acc:HGNC:8881]
ENSG00000100410	PHF5A	2.3087	2.8906	2.63611e-10	19.1022	8.94312e-08	2.59965	up	high	PHD finger protein 5A [Source:HGNC Symbol;Acc:HGNC:18000]
ENSG00000055130	CUL1	2.49993	2.6812	2.31819e-11	23.5419	2.78626e-08	2.59056	up	low	cullin 1 [Source:HGNC Symbol;Acc:HGNC:2551]
ENSG00000116698	SMG7	2.19922	2.95864	1.14385e-09	16.818	2.22324e-07	2.57893	up	NA	SMG7 nonsense mediated mRNA decay factor [Source:HGNC Symbol;Acc:HGNC:16792]
ENSG00000103061	SLC7A6OS	2.88489	2.26313	4.0131e-10	18.4202	1.10118e-07	2.57401	up	NA	solute carrier family 7 member 6 opposite strand [Source:HGNC Symbol;Acc:HGNC:25807]
ENSG00000088356	PDRG1	2.68496	2.45702	3.06314e-11	22.9871	2.78626e-08	2.57099	up	NA	p53 and DNA damage regulated 1 [Source:HGNC Symbol;Acc:HGNC:16119]
ENSG00000143977	SNRPG	2.32544	2.77824	1.26354e-10	20.3534	5.7657e-08	2.55184	up	high	small nuclear ribonucleoprotein polypeptide G [Source:HGNC Symbol;Acc:HGNC:11163]
ENSG00000160201	U2AF1	2.34437	2.72891	8.54262e-11	21.0506	4.68814e-08	2.53664	up	high	U2 small nuclear RNA auxiliary factor 1 [Source:HGNC Symbol;Acc:HGNC:12453]
ENSG00000109919	MTCH2	2.41944	2.64369	3.60918e-11	22.6663	2.78626e-08	2.53157	up	high	mitochondrial carrier 2 [Source:HGNC Symbol;Acc:HGNC:17587]
ENSG00000005007	UPF1	2.53174	2.51774	2.22836e-11	23.6217	2.78626e-08	2.52474	up	low	UPF1 RNA helicase and ATPase [Source:HGNC Symbol;Acc:HGNC:9962]
ENSG00000104221	BRF2	2.6286	2.39637	4.08533e-11	22.4268	2.82326e-08	2.51248	up	low	BRF2 RNA polymerase III transcription initiation factor subunit [Source:HGNC Symbol;Acc:HGNC:17298]
ENSG00000170860	LSM3	2.51985	2.46589	2.66127e-11	23.2655	2.78626e-08	2.49287	up	high	LSM3 homolog, U6 small nuclear RNA and mRNA degradation associated [Source:HGNC Symbol;Acc:HGNC:17874]
ENSG00000128829	EIF2AK4	2.28959	2.67956	1.12609e-10	20.5562	5.38763e-08	2.48458	up	low	eukaryotic translation initiation factor 2 alpha kinase 4 [Source:HGNC Symbol;Acc:HGNC:19687]
ENSG00000168002	POLR2G	3.29364	1.65703	6.39863e-07	9.52111	2.87692e-05	2.47534	none	high	RNA polymerase II subunit G [Source:HGNC Symbol;Acc:HGNC:9194]
ENSG00000143256	PFDN2	2.0626	2.88683	3.02479e-09	15.4469	4.63612e-07	2.47472	up	NA	prefoldin subunit 2 [Source:HGNC Symbol;Acc:HGNC:8867]
ENSG00000122882	ECD	2.49189	2.45672	2.85252e-11	23.1277	2.78626e-08	2.47431	up	low	ecdysoneless cell cycle regulator [Source:HGNC Symbol;Acc:HGNC:17029]
ENSG00000097046	CDC7	2.41124	2.53131	3.32623e-11	22.8254	2.78626e-08	2.47128	up	low	cell division cycle 7 [Source:HGNC Symbol;Acc:HGNC:1745]
ENSG00000092201	SUPT16H	2.03263	2.85895	3.5139e-09	15.2449	5.12234e-07	2.44579	up	high	SPT16 homolog, facilitates chromatin remodeling subunit [Source:HGNC Symbol;Acc:HGNC:11465]
ENSG00000197323	TRIM33	2.15435	2.73347	5.26796e-10	17.9908	1.3106e-07	2.44391	up	low	tripartite motif containing 33 [Source:HGNC Symbol;Acc:HGNC:16290]
ENSG00000136146	MED4	2.37591	2.49416	3.93421e-11	22.4994	2.82326e-08	2.43503	up	high	mediator complex subunit 4 [Source:HGNC Symbol;Acc:HGNC:17903]
ENSG00000198522	GPN1	2.07336	2.72509	1.13612e-09	16.8279	2.22324e-07	2.39923	up	low	GPN-loop GTPase 1 [Source:HGNC Symbol;Acc:HGNC:17030]
ENSG00000133997	MED6	2.56224	2.20055	1.5392e-10	20.0102	6.46227e-08	2.3814	up	high	mediator complex subunit 6 [Source:HGNC Symbol;Acc:HGNC:19970]
ENSG00000168883	USP39	2.73263	2.02148	2.00056e-09	16.0167	3.45635e-07	2.37705	up	high	ubiquitin specific peptidase 39 [Source:HGNC Symbol;Acc:HGNC:20071]
ENSG00000047315	POLR2B	2.4463	2.30608	5.55045e-11	21.8449	3.61882e-08	2.37619	up	high	RNA polymerase II subunit B [Source:HGNC Symbol;Acc:HGNC:9188]
ENSG00000176476	CCDC101	2.29776	2.41369	5.75509e-11	21.7771	3.61882e-08	2.35572	up	NA	SAGA complex associated factor 29 [Source:HGNC Symbol;Acc:HGNC:25156]
ENSG00000136003	ISCU	2.16219	2.53522	1.94002e-10	19.6148	7.35496e-08	2.3487	up	high	iron-sulfur cluster assembly enzyme [Source:HGNC Symbol;Acc:HGNC:29882]
ENSG00000159131	GART	2.00041	2.68451	1.91909e-09	16.0751	3.35752e-07	2.34246	up	high	phosphoribosylglycinamide formyltransferase, phosphoribosylglycinamide synthetase, phosphoribosylaminoimidazole synthetase [Source:HGNC Symbol;Acc:HGNC:4163]
ENSG00000115216	NRBP1	2.10688	2.55629	3.51098e-10	18.6346	1.02362e-07	2.33158	up	low	nuclear receptor binding protein 1 [Source:HGNC Symbol;Acc:HGNC:7993]
ENSG00000119953	SMNDC1	2.67224	1.90342	4.82679e-09	14.825	6.12673e-07	2.28783	up	high	survival motor neuron domain containing 1 [Source:HGNC Symbol;Acc:HGNC:16900]
ENSG00000183258	DDX41	2.12019	2.4429	2.0022e-10	19.5615	7.35496e-08	2.28154	up	high	DEAD-box helicase 41 [Source:HGNC Symbol;Acc:HGNC:18674]
ENSG00000063244	U2AF2	2.49607	2.01158	6.6509e-10	17.6304	1.53209e-07	2.25383	up	high	U2 small nuclear RNA auxiliary factor 2 [Source:HGNC Symbol;Acc:HGNC:23156]
ENSG00000035687	ADSS	1.91783	2.57789	2.55339e-09	15.6781	4.17927e-07	2.24786	up	low	adenylosuccinate synthase 2 [Source:HGNC Symbol;Acc:HGNC:292]
ENSG00000126756	UXT	1.98122	2.51105	9.61908e-10	17.0737	1.97233e-07	2.24614	up	NA	ubiquitously expressed prefoldin like chaperone [Source:HGNC Symbol;Acc:HGNC:12641]
ENSG00000163882	POLR2H	2.25246	2.21378	9.45172e-11	20.8683	5.03885e-08	2.23312	up	low	RNA polymerase II, I and III subunit H [Source:HGNC Symbol;Acc:HGNC:9195]
ENSG00000100142	POLR2F	1.44389	3.01007	1.33146e-06	8.88234	5.29719e-05	2.22698	none	high	RNA polymerase II, I and III subunit F [Source:HGNC Symbol;Acc:HGNC:9193]
ENSG00000173011	TADA2B	2.05046	2.38782	3.00703e-10	18.8861	9.17707e-08	2.21914	up	low	transcriptional adaptor 2B [Source:HGNC Symbol;Acc:HGNC:30781]
ENSG00000155868	MED7	2.41628	2.02139	4.30911e-10	18.3069	1.14862e-07	2.21883	up	high	mediator complex subunit 7 [Source:HGNC Symbol;Acc:HGNC:2378]
ENSG00000106628	POLD2	1.94645	2.44607	9.98515e-10	17.0182	2.02514e-07	2.19626	up	high	DNA polymerase delta 2, accessory subunit [Source:HGNC Symbol;Acc:HGNC:9176]
ENSG00000005175	RPAP3	1.98277	2.40725	5.93815e-10	17.8048	1.43896e-07	2.19501	up	high	RNA polymerase II associated protein 3 [Source:HGNC Symbol;Acc:HGNC:26151]
ENSG00000115875	SRSF7	1.76012	2.62513	1.62118e-08	13.3164	1.50495e-06	2.19262	up	high	serine and arginine rich splicing factor 7 [Source:HGNC Symbol;Acc:HGNC:10789]
ENSG00000105176	URI1	1.84387	2.52694	4.19963e-09	15.0078	5.67079e-07	2.18541	up	high	URI1 prefoldin like chaperone [Source:HGNC Symbol;Acc:HGNC:13236]
ENSG00000122484	RPAP2	2.08135	2.28847	1.86112e-10	19.6852	7.2347e-08	2.18491	up	NA	RNA polymerase II associated protein 2 [Source:HGNC Symbol;Acc:HGNC:25791]
ENSG00000113593	PPWD1	2.18159	2.16818	1.26691e-10	20.3487	5.7657e-08	2.17489	up	high	peptidylprolyl isomerase domain and WD repeat containing 1 [Source:HGNC Symbol;Acc:HGNC:28954]
ENSG00000140829	DHX38	2.46444	1.86369	2.50456e-09	15.7047	4.13563e-07	2.16407	up	high	DEAH-box helicase 38 [Source:HGNC Symbol;Acc:HGNC:17211]
ENSG00000163399	ATP1A1	2.06428	2.26095	2.01031e-10	19.5546	7.35496e-08	2.16261	up	high	ATPase Na+/K+ transporting subunit alpha 1 [Source:HGNC Symbol;Acc:HGNC:799]
ENSG00000093009	CDC45	2.20692	2.102	1.58459e-10	19.9602	6.46227e-08	2.15446	up	high	cell division cycle 45 [Source:HGNC Symbol;Acc:HGNC:1739]
ENSG00000168286	THAP11	2.19229	2.08054	1.77406e-10	19.7667	7.04303e-08	2.13642	up	NA	THAP domain containing 11 [Source:HGNC Symbol;Acc:HGNC:23194]
ENSG00000133895	MEN1	2.11517	2.15512	1.59314e-10	19.9509	6.46227e-08	2.13514	up	low	menin 1 [Source:HGNC Symbol;Acc:HGNC:7010]
ENSG00000077514	POLD3	2.32733	1.94091	6.39039e-10	17.6917	1.5287e-07	2.13412	up	low	DNA polymerase delta 3, accessory subunit [Source:HGNC Symbol;Acc:HGNC:20932]
ENSG00000145833	DDX46	1.83467	2.37367	2.17421e-09	15.9004	3.70935e-07	2.10417	up	high	DEAD-box helicase 46 [Source:HGNC Symbol;Acc:HGNC:18681]
ENSG00000141564	RPTOR	1.81796	2.37562	2.59853e-09	15.654	4.21616e-07	2.09679	up	high	regulatory associated protein of MTOR complex 1 [Source:HGNC Symbol;Acc:HGNC:30287]
ENSG00000125352	RNF113A	2.14762	2.04487	2.1665e-10	19.4287	7.774e-08	2.09625	up	low	ring finger protein 113A [Source:HGNC Symbol;Acc:HGNC:12974]
ENSG00000135801	TAF5L	1.58158	2.60803	8.74827e-08	11.4426	5.64824e-06	2.09481	up	NA	TATA-box binding protein associated factor 5 like [Source:HGNC Symbol;Acc:HGNC:17304]
ENSG00000143751	SDE2	1.98958	2.19437	3.04935e-10	18.8633	9.17707e-08	2.09198	up	low	SDE2 telomere maintenance homolog [Source:HGNC Symbol;Acc:HGNC:26643]
ENSG00000110321	EIF4G2	1.77387	2.3948	4.47469e-09	14.9242	5.79814e-07	2.08434	up	low	eukaryotic translation initiation factor 4 gamma 2 [Source:HGNC Symbol;Acc:HGNC:3297]
ENSG00000263956	NBPF11	1.97166	2.18391	3.40141e-10	18.6858	1.00741e-07	2.07778	up	NA	NBPF member 11 [Source:HGNC Symbol;Acc:HGNC:31993]
ENSG00000164758	MED30	2.13022	2.02284	2.44172e-10	19.2291	8.43704e-08	2.07653	up	low	mediator complex subunit 30 [Source:HGNC Symbol;Acc:HGNC:23032]
ENSG00000174953	DHX36	1.84744	2.29368	1.3469e-09	16.58	2.56447e-07	2.07056	up	low	DEAH-box helicase 36 [Source:HGNC Symbol;Acc:HGNC:14410]
ENSG00000146007	ZMAT2	2.23758	1.903	6.59069e-10	17.6444	1.53209e-07	2.07029	up	NA	zinc finger matrin-type 2 [Source:HGNC Symbol;Acc:HGNC:26433]
ENSG00000105618	PRPF31	2.15356	1.98477	3.02702e-10	18.8752	9.17707e-08	2.06916	up	high	pre-mRNA processing factor 31 [Source:HGNC Symbol;Acc:HGNC:15446]
ENSG00000188342	GTF2F2	1.72195	2.3833	7.23966e-09	14.304	8.38648e-07	2.05262	up	low	general transcription factor IIF subunit 2 [Source:HGNC Symbol;Acc:HGNC:4653]
ENSG00000164091	WDR82	1.94221	2.11844	3.86652e-10	18.4796	1.0768e-07	2.03032	up	low	WD repeat domain 82 [Source:HGNC Symbol;Acc:HGNC:28826]
ENSG00000137815	RTF1	2.14223	1.90873	5.0051e-10	18.0709	1.26203e-07	2.02548	up	high	RTF1 homolog, Paf1/RNA polymerase II complex component [Source:HGNC Symbol;Acc:HGNC:28996]
ENSG00000155744	FAM126B	2.23074	1.80912	1.51347e-09	16.4121	2.7686e-07	2.01993	up	low	hyccin PI4KA lipid kinase complex subunit 2 [Source:HGNC Symbol;Acc:HGNC:28593]
ENSG00000162227	TAF6L	1.84836	2.1741	8.73392e-10	17.2177	1.83108e-07	2.01123	up	NA	TATA-box binding protein associated factor 6 like [Source:HGNC Symbol;Acc:HGNC:17305]
ENSG00000151461	UPF2	1.91563	2.08707	4.48859e-10	18.2423	1.17961e-07	2.00135	up	low	UPF2 regulator of nonsense mediated mRNA decay [Source:HGNC Symbol;Acc:HGNC:17854]
ENSG00000177084	POLE	1.96339	2.02925	3.5713e-10	18.6071	1.02518e-07	1.99632	up	high	DNA polymerase epsilon, catalytic subunit [Source:HGNC Symbol;Acc:HGNC:9177]
ENSG00000243667	WDR92	1.33085	2.648	1.03371e-06	9.09913	4.28621e-05	1.98942	none	high	dynein axonemal assembly factor 10 [Source:HGNC Symbol;Acc:HGNC:25176]
ENSG00000165684	SNAPC4	1.3068	2.66939	1.36782e-06	8.8595	5.41873e-05	1.9881	none	low	small nuclear RNA activating complex polypeptide 4 [Source:HGNC Symbol;Acc:HGNC:11137]
ENSG00000021776	AQR	1.90895	2.04865	4.62816e-10	18.194	1.1994e-07	1.9788	up	high	aquarius intron-binding spliceosomal factor [Source:HGNC Symbol;Acc:HGNC:29513]
ENSG00000147669	POLR2K	1.63283	2.31814	1.33832e-08	13.5456	1.28916e-06	1.97548	up	low	RNA polymerase II, I and III subunit K [Source:HGNC Symbol;Acc:HGNC:9198]
EGFP	EGFP	1.72103	2.21758	3.39985e-09	15.2891	5.07502e-07	1.96931	up	NA	None
ENSG00000108883	EFTUD2	1.71108	2.20858	3.61601e-09	15.2066	5.19008e-07	1.95983	up	high	elongation factor Tu GTP binding domain containing 2 [Source:HGNC Symbol;Acc:HGNC:30858]
ENSG00000101161	PRPF6	2.27664	1.63028	1.12995e-08	13.7509	1.15211e-06	1.95346	up	high	pre-mRNA processing factor 6 [Source:HGNC Symbol;Acc:HGNC:15860]
ENSG00000103222	ABCC1	1.82726	2.0485	7.89128e-10	17.3704	1.67322e-07	1.93788	up	low	ATP binding cassette subfamily C member 1 [Source:HGNC Symbol;Acc:HGNC:51]
ENSG00000172409	CLP1	1.60889	2.25771	1.29371e-08	13.5865	1.2705e-06	1.9333	up	low	cleavage factor polyribonucleotide kinase subunit 1 [Source:HGNC Symbol;Acc:HGNC:16999]
ENSG00000105953	OGDH	1.69748	2.16566	3.46798e-09	15.2625	5.0952e-07	1.93157	up	high	oxoglutarate dehydrogenase [Source:HGNC Symbol;Acc:HGNC:8124]
ENSG00000171148	TADA3	1.74708	2.11582	1.79673e-09	16.1679	3.19287e-07	1.93145	up	low	transcriptional adaptor 3 [Source:HGNC Symbol;Acc:HGNC:19422]
ENSG00000180182	MED14	1.83777	2.01184	7.0995e-10	17.5307	1.61548e-07	1.92481	up	high	mediator complex subunit 14 [Source:HGNC Symbol;Acc:HGNC:2370]
ENSG00000128059	PPAT	2.17617	1.6716	4.69438e-09	14.8614	6.04086e-07	1.92388	up	low	phosphoribosyl pyrophosphate amidotransferase [Source:HGNC Symbol;Acc:HGNC:9238]
ENSG00000164587	RPS14	2.02324	1.82411	7.8432e-10	17.3796	1.67322e-07	1.92367	up	high	ribosomal protein S14 [Source:HGNC Symbol;Acc:HGNC:10387]
ENSG00000178921	PFAS	1.83107	2.00624	7.39449e-10	17.4688	1.62269e-07	1.91865	up	low	phosphoribosylformylglycinamidine synthase [Source:HGNC Symbol;Acc:HGNC:8863]
ENSG00000142657	PGD	1.99703	1.82957	7.4363e-10	17.4603	1.62269e-07	1.9133	up	low	phosphogluconate dehydrogenase [Source:HGNC Symbol;Acc:HGNC:8891]
ENSG00000174231	PRPF8	2.29216	1.49997	4.74819e-08	12.0937	3.47438e-06	1.89607	up	high	pre-mRNA processing factor 8 [Source:HGNC Symbol;Acc:HGNC:17340]
ENSG00000111231	GPN3	1.82864	1.95886	7.47904e-10	17.4516	1.62269e-07	1.89375	up	high	GPN-loop GTPase 3 [Source:HGNC Symbol;Acc:HGNC:30186]
ENSG00000100028	SNRPD3	1.67337	2.10258	3.44421e-09	15.2717	5.0952e-07	1.88797	up	high	small nuclear ribonucleoprotein D3 polypeptide [Source:HGNC Symbol;Acc:HGNC:11160]
ENSG00000161920	MED11	1.76728	1.98891	1.13297e-09	16.832	2.22324e-07	1.8781	up	high	mediator complex subunit 11 [Source:HGNC Symbol;Acc:HGNC:32687]
ENSG00000103932	RPAP1	1.65264	2.10335	4.23187e-09	14.9977	5.67079e-07	1.878	up	high	RNA polymerase II associated protein 1 [Source:HGNC Symbol;Acc:HGNC:24567]
ENSG00000074800	ENO1	1.84101	1.90428	7.43921e-10	17.4597	1.62269e-07	1.87264	up	low	enolase 1 [Source:HGNC Symbol;Acc:HGNC:3350]
ENSG00000125755	SYMPK	1.76021	1.98299	1.18475e-09	16.7665	2.279e-07	1.8716	up	high	symplekin scaffold protein [Source:HGNC Symbol;Acc:HGNC:22935]
ENSG00000178951	ZBTB7A	1.74182	1.99558	1.38824e-09	16.5363	2.61649e-07	1.8687	up	low	zinc finger and BTB domain containing 7A [Source:HGNC Symbol;Acc:HGNC:18078]
ENSG00000110711	AIP	1.55916	2.16523	1.42976e-08	13.4662	1.36111e-06	1.86219	up	low	aryl hydrocarbon receptor interacting protein [Source:HGNC Symbol;Acc:HGNC:358]
ENSG00000151657	KIN	2.32885	1.3861	1.79725e-07	10.7137	9.89229e-06	1.85748	up	low	Kin17 DNA and RNA binding protein [Source:HGNC Symbol;Acc:HGNC:6327]
ENSG00000125870	SNRPB2	1.73235	1.98112	1.45926e-09	16.4645	2.69587e-07	1.85674	up	high	small nuclear ribonucleoprotein polypeptide B2 [Source:HGNC Symbol;Acc:HGNC:11155]
ENSG00000068724	TTC7A	2.19857	1.47974	3.83707e-08	12.328	2.92228e-06	1.83915	up	high	tetratricopeptide repeat domain 7A [Source:HGNC Symbol;Acc:HGNC:19750]
ENSG00000089154	GCN1L1	1.57808	2.09551	8.69988e-09	14.0734	9.60539e-07	1.8368	up	NA	GCN1 activator of EIF2AK4 [Source:HGNC Symbol;Acc:HGNC:4199]
ENSG00000161547	SRSF2	1.84902	1.80804	9.54862e-10	17.0846	1.97233e-07	1.82853	up	high	serine and arginine rich splicing factor 2 [Source:HGNC Symbol;Acc:HGNC:10783]
ENSG00000124641	MED20	1.47584	2.16729	3.47441e-08	12.4385	2.70173e-06	1.82156	up	high	mediator complex subunit 20 [Source:HGNC Symbol;Acc:HGNC:16840]
ENSG00000096401	CDC5L	1.83658	1.80073	1.01194e-09	16.9985	2.0303e-07	1.81865	up	high	cell division cycle 5 like [Source:HGNC Symbol;Acc:HGNC:1743]
ENSG00000128951	DUT	1.52715	2.09738	1.48717e-08	13.4191	1.40858e-06	1.81227	up	low	deoxyuridine triphosphatase [Source:HGNC Symbol;Acc:HGNC:3078]
ENSG00000165934	CPSF2	1.72392	1.89213	1.42774e-09	16.4959	2.66402e-07	1.80802	up	low	cleavage and polyadenylation specific factor 2 [Source:HGNC Symbol;Acc:HGNC:2325]
ENSG00000149308	NPAT	1.99586	1.61055	4.36221e-09	14.9577	5.77265e-07	1.80321	up	low	nuclear protein, coactivator of histone transcription [Source:HGNC Symbol;Acc:HGNC:7896]
ENSG00000166508	MCM7	1.95201	1.63698	3.03128e-09	15.444	4.63612e-07	1.79449	up	high	minichromosome maintenance complex component 7 [Source:HGNC Symbol;Acc:HGNC:6950]
ENSG00000110107	PRPF19	2.07505	1.50661	1.67758e-08	13.2759	1.52347e-06	1.79083	up	high	pre-mRNA processing factor 19 [Source:HGNC Symbol;Acc:HGNC:17896]
ENSG00000171863	RPS7	1.59985	1.94887	4.19326e-09	15.0098	5.67079e-07	1.77436	up	high	ribosomal protein S7 [Source:HGNC Symbol;Acc:HGNC:10440]
ENSG00000196993	NPIPB9	2.17424	1.3666	1.13421e-07	11.1751	7.03095e-06	1.77042	up	NA	nuclear pore complex interacting protein family member B9 [Source:HGNC Symbol;Acc:HGNC:41987]
ENSG00000148297	MED22	1.39384	2.12406	6.84808e-08	11.6998	4.64579e-06	1.75895	up	low	mediator complex subunit 22 [Source:HGNC Symbol;Acc:HGNC:11477]
ENSG00000103035	PSMD7	1.52852	1.97992	9.20339e-09	14.0034	1.00425e-06	1.75422	up	high	proteasome 26S subunit, non-ATPase 7 [Source:HGNC Symbol;Acc:HGNC:9565]
ENSG00000091651	ORC6	2.05669	1.44542	2.95962e-08	12.6189	2.36642e-06	1.75106	up	low	origin recognition complex subunit 6 [Source:HGNC Symbol;Acc:HGNC:17151]
ENSG00000196367	TRRAP	1.25836	2.23684	4.4687e-07	9.84685	2.12166e-05	1.7476	none	high	transformation/transcription domain associated protein [Source:HGNC Symbol;Acc:HGNC:12347]
ENSG00000118579	MED28	1.68021	1.79782	1.92537e-09	16.0705	3.35752e-07	1.73902	up	high	mediator complex subunit 28 [Source:HGNC Symbol;Acc:HGNC:24628]
ENSG00000106245	BUD31	1.32912	2.14503	1.48415e-07	10.9036	8.70841e-06	1.73707	up	high	BUD31 homolog [Source:HGNC Symbol;Acc:HGNC:29629]
ENSG00000077549	CAPZB	1.95666	1.51434	9.76854e-09	13.9296	1.03563e-06	1.7355	up	high	capping actin protein of muscle Z-line subunit beta [Source:HGNC Symbol;Acc:HGNC:1491]
ENSG00000181789	COPG1	1.4457	2.01817	2.51259e-08	12.8054	2.08366e-06	1.73193	up	high	COPI coat complex subunit gamma 1 [Source:HGNC Symbol;Acc:HGNC:2236]
ENSG00000179950	PUF60	1.83966	1.60896	3.12996e-09	15.4006	4.74812e-07	1.72431	up	high	poly(U) binding splicing factor 60 [Source:HGNC Symbol;Acc:HGNC:17042]
ENSG00000124562	SNRPC	1.5288	1.90952	7.28126e-09	14.2968	8.38648e-07	1.71916	up	high	small nuclear ribonucleoprotein polypeptide C [Source:HGNC Symbol;Acc:HGNC:11157]
ENSG00000146263	MMS22L	1.90949	1.52647	7.44392e-09	14.2689	8.52124e-07	1.71798	up	high	MMS22 like, DNA repair protein [Source:HGNC Symbol;Acc:HGNC:21475]
ENSG00000139718	SETD1B	1.85477	1.57703	4.13658e-09	15.0278	5.67079e-07	1.7159	up	low	SET domain containing 1B, histone lysine methyltransferase [Source:HGNC Symbol;Acc:HGNC:29187]
ENSG00000149480	MTA2	1.66182	1.76408	2.21019e-09	15.8776	3.71531e-07	1.71295	up	low	metastasis associated 1 family member 2 [Source:HGNC Symbol;Acc:HGNC:7411]
ENSG00000165417	GTF2A1	1.75891	1.66508	2.18676e-09	15.8924	3.70935e-07	1.71199	up	low	general transcription factor IIA subunit 1 [Source:HGNC Symbol;Acc:HGNC:4646]
ENSG00000162521	RBBP4	1.547	1.87219	5.56796e-09	14.6395	6.83504e-07	1.70959	up	high	RB binding protein 4, chromatin remodeling factor [Source:HGNC Symbol;Acc:HGNC:9887]
ENSG00000117222	RBBP5	1.78951	1.61911	2.82538e-09	15.5396	4.4677e-07	1.70431	up	low	RB binding protein 5, histone lysine methyltransferase complex subunit [Source:HGNC Symbol;Acc:HGNC:9888]
ENSG00000104299	INTS9	1.73797	1.66434	2.27033e-09	15.8403	3.78233e-07	1.70115	up	NA	integrator complex subunit 9 [Source:HGNC Symbol;Acc:HGNC:25592]
ENSG00000062822	POLD1	1.83975	1.5569	4.77289e-09	14.8397	6.09981e-07	1.69832	up	high	DNA polymerase delta 1, catalytic subunit [Source:HGNC Symbol;Acc:HGNC:9175]
ENSG00000168066	SF1	1.62127	1.75208	2.82199e-09	15.5412	4.4677e-07	1.68668	up	low	splicing factor 1 [Source:HGNC Symbol;Acc:HGNC:12950]
ENSG00000172167	MTBP	1.56934	1.79636	4.06295e-09	15.0515	5.65751e-07	1.68285	up	NA	MDM2 binding protein [Source:HGNC Symbol;Acc:HGNC:7417]
ENSG00000100138	NHP2L1	1.42334	1.9358	2.29533e-08	12.9095	1.93795e-06	1.67957	up	NA	small nuclear ribonucleoprotein 13 [Source:HGNC Symbol;Acc:HGNC:7819]
ENSG00000146834	MEPCE	1.85256	1.50061	8.11092e-09	14.161	9.00843e-07	1.67659	up	low	methylphosphate capping enzyme [Source:HGNC Symbol;Acc:HGNC:20247]
ENSG00000169976	SF3B5	2.26514	1.08783	2.58739e-06	8.3318	9.21339e-05	1.67649	none	low	splicing factor 3b subunit 5 [Source:HGNC Symbol;Acc:HGNC:21083]
ENSG00000184634	MED12	1.51663	1.83541	6.72349e-09	14.3978	7.97938e-07	1.67602	up	low	mediator complex subunit 12 [Source:HGNC Symbol;Acc:HGNC:11957]
ENSG00000106244	PDAP1	1.79127	1.55749	4.4322e-09	14.9368	5.79814e-07	1.67438	up	low	PDGFA associated protein 1 [Source:HGNC Symbol;Acc:HGNC:14634]
ENSG00000143393	PI4KB	1.62458	1.71054	2.90916e-09	15.4998	4.56151e-07	1.66756	up	low	phosphatidylinositol 4-kinase beta [Source:HGNC Symbol;Acc:HGNC:8984]
ENSG00000164162	ANAPC10	1.45175	1.87558	1.39018e-08	13.4999	1.33022e-06	1.66367	up	low	anaphase promoting complex subunit 10 [Source:HGNC Symbol;Acc:HGNC:24077]
ENSG00000136450	SRSF1	1.98675	1.33875	6.90156e-08	11.6916	4.64896e-06	1.66275	up	high	serine and arginine rich splicing factor 1 [Source:HGNC Symbol;Acc:HGNC:10780]
ENSG00000112701	SENP6	1.59838	1.72596	3.30594e-09	15.3268	4.97465e-07	1.66217	up	low	SUMO specific peptidase 6 [Source:HGNC Symbol;Acc:HGNC:20944]
ENSG00000008324	SS18L2	1.369	1.95172	4.33337e-08	12.1937	3.23425e-06	1.66036	up	NA	SS18 like 2 [Source:HGNC Symbol;Acc:HGNC:15593]
ENSG00000116688	MFN2	1.4247	1.88719	1.89847e-08	13.1303	1.68684e-06	1.65594	up	low	mitofusin 2 [Source:HGNC Symbol;Acc:HGNC:16877]
ENSG00000167658	EEF2	1.90364	1.39678	2.68661e-08	12.7288	2.19866e-06	1.65021	up	high	eukaryotic translation elongation factor 2 [Source:HGNC Symbol;Acc:HGNC:3214]
ENSG00000140534	TICRR	1.36606	1.92917	4.09183e-08	12.2569	3.09107e-06	1.64761	up	low	TOPBP1 interacting checkpoint and replication regulator [Source:HGNC Symbol;Acc:HGNC:28704]
ENSG00000241973	PI4KA	1.81835	1.46958	9.93661e-09	13.9086	1.04161e-06	1.64396	up	high	phosphatidylinositol 4-kinase alpha [Source:HGNC Symbol;Acc:HGNC:8983]
ENSG00000125743	SNRPD2	1.40345	1.8503	2.08216e-08	13.0224	1.79866e-06	1.62687	up	high	small nuclear ribonucleoprotein D2 polypeptide [Source:HGNC Symbol;Acc:HGNC:11159]
ENSG00000039123	SKIV2L2	1.71868	1.53114	5.1641e-09	14.737	6.42379e-07	1.62491	up	high	Mtr4 exosome RNA helicase [Source:HGNC Symbol;Acc:HGNC:18734]
ENSG00000173812	EIF1	1.62213	1.61798	3.74481e-09	15.1598	5.30727e-07	1.62006	up	low	eukaryotic translation initiation factor 1 [Source:HGNC Symbol;Acc:HGNC:3249]
ENSG00000060069	CTDP1	1.62225	1.61715	3.75454e-09	15.1564	5.30727e-07	1.6197	up	high	CTD phosphatase subunit 1 [Source:HGNC Symbol;Acc:HGNC:2498]
ENSG00000100804	PSMB5	1.17691	2.05662	5.11573e-07	9.72313	2.35653e-05	1.61677	none	high	proteasome 20S subunit beta 5 [Source:HGNC Symbol;Acc:HGNC:9542]
ENSG00000104980	TIMM44	1.5134	1.70585	5.85371e-09	14.575	7.09249e-07	1.60963	up	NA	translocase of inner mitochondrial membrane 44 [Source:HGNC Symbol;Acc:HGNC:17316]
ENSG00000104897	SF3A2	1.61435	1.59319	4.21969e-09	15.0015	5.67079e-07	1.60377	up	high	splicing factor 3a subunit 2 [Source:HGNC Symbol;Acc:HGNC:10766]
ENSG00000138448	ITGAV	1.77874	1.40466	1.66439e-08	13.2852	1.52347e-06	1.5917	up	low	integrin subunit alpha V [Source:HGNC Symbol;Acc:HGNC:6150]
ENSG00000030066	NUP160	1.07814	2.1016	1.65113e-06	8.70114	6.28744e-05	1.58987	none	high	nucleoporin 160 [Source:HGNC Symbol;Acc:HGNC:18017]
ENSG00000102978	POLR2C	1.20414	1.97302	2.77325e-07	10.2935	1.41383e-05	1.58858	none	high	RNA polymerase II subunit C [Source:HGNC Symbol;Acc:HGNC:9189]
ENSG00000136709	WDR33	1.72129	1.45447	9.42735e-09	13.9736	1.01804e-06	1.58788	up	high	WD repeat domain 33 [Source:HGNC Symbol;Acc:HGNC:25651]
ENSG00000178913	TAF7	1.49302	1.67844	6.75675e-09	14.3915	7.97938e-07	1.58573	up	low	TATA-box binding protein associated factor 7 [Source:HGNC Symbol;Acc:HGNC:11541]
ENSG00000157540	DYRK1A	1.39643	1.76547	1.74153e-08	13.2317	1.56982e-06	1.58095	up	low	dual specificity tyrosine phosphorylation regulated kinase 1A [Source:HGNC Symbol;Acc:HGNC:3091]
ENSG00000105085	MED26	1.47822	1.68185	7.53892e-09	14.2529	8.57736e-07	1.58003	up	low	mediator complex subunit 26 [Source:HGNC Symbol;Acc:HGNC:2376]
ENSG00000172273	HINFP	1.22173	1.92989	1.93847e-07	10.6394	1.0484e-05	1.57581	none	low	histone H4 transcription factor [Source:HGNC Symbol;Acc:HGNC:17850]
ENSG00000082068	WDR70	1.35054	1.79261	2.9677e-08	12.6158	2.36642e-06	1.57158	up	high	WD repeat domain 70 [Source:HGNC Symbol;Acc:HGNC:25495]
ENSG00000204220	PFDN6	1.4216	1.71873	1.24829e-08	13.6298	1.23237e-06	1.57016	up	low	prefoldin subunit 6 [Source:HGNC Symbol;Acc:HGNC:4926]
ENSG00000154727	GABPA	1.20476	1.92752	2.30692e-07	10.4702	1.20912e-05	1.56614	none	NA	GA binding protein transcription factor subunit alpha [Source:HGNC Symbol;Acc:HGNC:4071]
ENSG00000079134	THOC1	1.83515	1.29706	5.9961e-08	11.8414	4.20606e-06	1.56611	up	low	THO complex subunit 1 [Source:HGNC Symbol;Acc:HGNC:19070]
ENSG00000136807	CDK9	1.47498	1.65384	7.69296e-09	14.2274	8.69957e-07	1.56441	up	low	cyclin dependent kinase 9 [Source:HGNC Symbol;Acc:HGNC:1780]
ENSG00000183684	ALYREF	1.64292	1.48431	7.23272e-09	14.3052	8.38648e-07	1.56362	up	high	Aly/REF export factor [Source:HGNC Symbol;Acc:HGNC:19071]
ENSG00000111011	RSRC2	1.4997	1.61525	6.71721e-09	14.399	7.97938e-07	1.55748	up	NA	arginine and serine rich coiled-coil 2 [Source:HGNC Symbol;Acc:HGNC:30559]
ENSG00000105669	COPE	1.30386	1.7998	4.93037e-08	12.0527	3.59291e-06	1.55183	up	low	COPI coat complex subunit epsilon [Source:HGNC Symbol;Acc:HGNC:2234]
ENSG00000014138	POLA2	1.29339	1.80587	5.62258e-08	11.9105	3.97393e-06	1.54963	up	low	DNA polymerase alpha 2, accessory subunit [Source:HGNC Symbol;Acc:HGNC:30073]
ENSG00000196235	SUPT5H	1.70458	1.39224	1.58459e-08	13.3435	1.48979e-06	1.54841	up	high	SPT5 homolog, DSIF elongation factor subunit [Source:HGNC Symbol;Acc:HGNC:11469]
ENSG00000174276	ZNHIT2	1.21455	1.87533	1.69717e-07	10.7702	9.453e-06	1.54494	up	NA	zinc finger HIT-type containing 2 [Source:HGNC Symbol;Acc:HGNC:1177]
ENSG00000102898	NUTF2	1.45523	1.62656	8.89501e-09	14.0457	9.76305e-07	1.5409	up	high	nuclear transport factor 2 [Source:HGNC Symbol;Acc:HGNC:13722]
ENSG00000005339	CREBBP	1.33582	1.73878	2.94142e-08	12.6259	2.36569e-06	1.5373	up	low	CREB binding protein [Source:HGNC Symbol;Acc:HGNC:2348]
ENSG00000105656	ELL	1.039	2.03454	1.94866e-06	8.56353	7.22865e-05	1.53677	none	low	elongation factor for RNA polymerase II [Source:HGNC Symbol;Acc:HGNC:23114]
ENSG00000125835	SNRPB	1.85725	1.21606	1.55891e-07	10.8546	8.93422e-06	1.53666	up	high	small nuclear ribonucleoprotein polypeptides B and B1 [Source:HGNC Symbol;Acc:HGNC:11153]
ENSG00000146143	PRIM2	1.19732	1.87228	2.02271e-07	10.5978	1.07834e-05	1.5348	none	low	DNA primase subunit 2 [Source:HGNC Symbol;Acc:HGNC:9370]
ENSG00000100401	RANGAP1	1.51271	1.55594	7.07433e-09	14.3332	8.30188e-07	1.53432	up	low	Ran GTPase activating protein 1 [Source:HGNC Symbol;Acc:HGNC:9854]
ENSG00000104885	DOT1L	1.4788	1.57937	8.00302e-09	14.1777	8.94182e-07	1.52908	up	low	DOT1 like histone lysine methyltransferase [Source:HGNC Symbol;Acc:HGNC:24948]
ENSG00000130177	CDC16	1.56727	1.48692	7.82371e-09	14.2062	8.79413e-07	1.52709	up	NA	cell division cycle 16 [Source:HGNC Symbol;Acc:HGNC:1720]
ENSG00000142539	CTD-2545M3.6	1.43608	1.61639	1.02198e-08	13.874	1.06532e-06	1.52623	up	NA	novel protein
ENSG00000126226	PCID2	1.40567	1.64573	1.3042e-08	13.5768	1.27409e-06	1.5257	up	NA	PCI domain containing 2 [Source:HGNC Symbol;Acc:HGNC:25653]
ENSG00000104904	OAZ1	1.34058	1.69397	2.51229e-08	12.8056	2.08366e-06	1.51727	up	low	ornithine decarboxylase antizyme 1 [Source:HGNC Symbol;Acc:HGNC:8095]
ENSG00000144231	POLR2D	1.58387	1.45062	9.43896e-09	13.9721	1.01804e-06	1.51725	up	high	RNA polymerase II subunit D [Source:HGNC Symbol;Acc:HGNC:9191]
ENSG00000139697	SBNO1	1.62208	1.40964	1.24663e-08	13.6314	1.23237e-06	1.51586	up	high	strawberry notch homolog 1 [Source:HGNC Symbol;Acc:HGNC:22973]
ENSG00000161526	SAP30BP	2.15853	0.87178	1.37907e-05	7.05354	0.000381781	1.51515	none	NA	SAP30 binding protein [Source:HGNC Symbol;Acc:HGNC:30785]
ENSG00000100347	SAMM50	1.33253	1.69175	2.70085e-08	12.7228	2.20066e-06	1.51214	up	NA	SAMM50 sorting and assembly machinery component [Source:HGNC Symbol;Acc:HGNC:24276]
ENSG00000082781	ITGB5	1.40007	1.61613	1.34036e-08	13.5438	1.28916e-06	1.5081	up	low	integrin subunit beta 5 [Source:HGNC Symbol;Acc:HGNC:6160]
ENSG00000066136	NFYC	1.45433	1.56187	9.49375e-09	13.9649	1.01807e-06	1.5081	up	low	nuclear transcription factor Y subunit gamma [Source:HGNC Symbol;Acc:HGNC:7806]
ENSG00000153922	CHD1	1.37843	1.61845	1.59686e-08	13.3344	1.48979e-06	1.49844	up	low	chromodomain helicase DNA binding protein 1 [Source:HGNC Symbol;Acc:HGNC:1915]
ENSG00000141026	MED9	1.40986	1.5773	1.24794e-08	13.6301	1.23237e-06	1.49358	up	low	mediator complex subunit 9 [Source:HGNC Symbol;Acc:HGNC:25487]
ENSG00000073111	MCM2	1.40155	1.58218	1.32228e-08	13.5602	1.28502e-06	1.49187	up	high	minichromosome maintenance complex component 2 [Source:HGNC Symbol;Acc:HGNC:6944]
ENSG00000042429	MED17	1.54996	1.42395	1.1627e-08	13.716	1.17906e-06	1.48695	up	low	mediator complex subunit 17 [Source:HGNC Symbol;Acc:HGNC:2375]
ENSG00000130772	MED18	1.44146	1.53232	1.07692e-08	13.8097	1.10831e-06	1.48689	up	low	mediator complex subunit 18 [Source:HGNC Symbol;Acc:HGNC:25944]
ENSG00000130204	TOMM40	1.48133	1.4919	9.92533e-09	13.91	1.04161e-06	1.48662	up	high	translocase of outer mitochondrial membrane 40 [Source:HGNC Symbol;Acc:HGNC:18001]
ENSG00000113013	HSPA9	1.35506	1.61705	1.94026e-08	13.1048	1.7158e-06	1.48606	up	high	heat shock protein family A (Hsp70) member 9 [Source:HGNC Symbol;Acc:HGNC:5244]
ENSG00000113141	IK	1.7078	1.25989	5.83874e-08	11.8699	4.11114e-06	1.48384	up	high	IK cytokine [Source:HGNC Symbol;Acc:HGNC:5958]
ENSG00000181938	GINS3	1.6431	1.31612	2.85739e-08	12.6587	2.31809e-06	1.47961	up	low	GINS complex subunit 3 [Source:HGNC Symbol;Acc:HGNC:25851]
ENSG00000168393	DTYMK	1.42755	1.52651	1.17902e-08	13.6991	1.18915e-06	1.47703	up	NA	deoxythymidylate kinase [Source:HGNC Symbol;Acc:HGNC:3061]
ENSG00000143106	PSMA5	1.49499	1.45901	1.08105e-08	13.805	1.10831e-06	1.477	up	low	proteasome 20S subunit alpha 5 [Source:HGNC Symbol;Acc:HGNC:9534]
ENSG00000189091	SF3B3	0.857248	2.09272	1.3337e-05	7.07769	0.000372158	1.47498	none	high	splicing factor 3b subunit 3 [Source:HGNC Symbol;Acc:HGNC:10770]
ENSG00000101343	CRNKL1	1.78958	1.15259	2.42851e-07	10.4206	1.26574e-05	1.47109	none	low	crooked neck pre-mRNA splicing factor 1 [Source:HGNC Symbol;Acc:HGNC:15762]
ENSG00000155858	LSM11	1.43691	1.49731	1.19458e-08	13.6831	1.19837e-06	1.46711	up	low	LSM11, U7 small nuclear RNA associated [Source:HGNC Symbol;Acc:HGNC:30860]
ENSG00000147133	TAF1	1.19598	1.73272	1.24335e-07	11.0817	7.60643e-06	1.46435	up	high	TATA-box binding protein associated factor 1 [Source:HGNC Symbol;Acc:HGNC:11535]
ENSG00000143368	SF3B4	1.66541	1.26222	5.07731e-08	12.0207	3.64375e-06	1.46381	up	high	splicing factor 3b subunit 4 [Source:HGNC Symbol;Acc:HGNC:10771]
ENSG00000106399	RPA3	1.89877	0.989327	2.06856e-06	8.51433	7.6279e-05	1.44405	none	high	replication protein A3 [Source:HGNC Symbol;Acc:HGNC:10291]
ENSG00000213246	SUPT4H1	1.33548	1.5513	2.18987e-08	12.9639	1.87031e-06	1.44339	up	high	SPT4 homolog, DSIF elongation factor subunit [Source:HGNC Symbol;Acc:HGNC:11467]
ENSG00000147536	GINS4	1.35035	1.52101	1.96616e-08	13.0893	1.72238e-06	1.43568	up	low	GINS complex subunit 4 [Source:HGNC Symbol;Acc:HGNC:28226]
ENSG00000197265	GTF2E2	1.03994	1.82301	9.3436e-07	9.1868	3.94439e-05	1.43147	none	low	general transcription factor IIE subunit 2 [Source:HGNC Symbol;Acc:HGNC:4651]
ENSG00000051180	RAD51	1.36757	1.48357	1.82233e-08	13.1783	1.63226e-06	1.42557	up	high	RAD51 recombinase [Source:HGNC Symbol;Acc:HGNC:9817]
ENSG00000034152	MAP2K3	1.33577	1.51401	2.19517e-08	12.9611	1.87031e-06	1.42489	up	low	mitogen-activated protein kinase kinase 3 [Source:HGNC Symbol;Acc:HGNC:6843]
ENSG00000150316	CWC15	1.31916	1.52403	2.48503e-08	12.8181	2.07929e-06	1.42159	up	low	CWC15 spliceosome associated protein homolog [Source:HGNC Symbol;Acc:HGNC:26939]
ENSG00000142230	SAE1	1.43562	1.4048	1.6741e-08	13.2784	1.52347e-06	1.42021	up	low	SUMO1 activating enzyme subunit 1 [Source:HGNC Symbol;Acc:HGNC:30660]
ENSG00000102241	HTATSF1	1.15743	1.67569	1.56953e-07	10.8478	8.93422e-06	1.41656	up	high	HIV-1 Tat specific factor 1 [Source:HGNC Symbol;Acc:HGNC:5276]
ENSG00000140307	GTF2A2	1.22506	1.5985	6.30562e-08	11.7876	4.34157e-06	1.41178	up	low	general transcription factor IIA subunit 2 [Source:HGNC Symbol;Acc:HGNC:4647]
ENSG00000159259	CHAF1B	1.40228	1.41379	1.8283e-08	13.1744	1.63226e-06	1.40804	up	high	chromatin assembly factor 1 subunit B [Source:HGNC Symbol;Acc:HGNC:1911]
ENSG00000120656	TAF12	1.31642	1.4973	2.55441e-08	12.7865	2.10897e-06	1.40686	up	low	TATA-box binding protein associated factor 12 [Source:HGNC Symbol;Acc:HGNC:11545]
ENSG00000129932	DOHH	1.22709	1.58591	6.02339e-08	11.8365	4.20938e-06	1.4065	up	NA	deoxyhypusine hydroxylase [Source:HGNC Symbol;Acc:HGNC:28662]
ENSG00000164902	PHAX	1.55433	1.24168	4.96244e-08	12.0456	3.59291e-06	1.398	up	NA	phosphorylated adaptor for RNA export [Source:HGNC Symbol;Acc:HGNC:10241]
ENSG00000140264	SERF2	1.53186	1.26305	3.98104e-08	12.2872	3.0196e-06	1.39746	up	NA	small EDRK-rich factor 2 [Source:HGNC Symbol;Acc:HGNC:10757]
ENSG00000126261	UBA2	1.37123	1.41936	2.07013e-08	13.0292	1.79658e-06	1.3953	up	high	ubiquitin like modifier activating enzyme 2 [Source:HGNC Symbol;Acc:HGNC:30661]
ENSG00000172757	CFL1	1.27542	1.50899	3.53085e-08	12.4205	2.7337e-06	1.39221	up	low	cofilin 1 [Source:HGNC Symbol;Acc:HGNC:1874]
ENSG00000198231	DDX42	1.3452	1.43909	2.26826e-08	12.9232	1.92379e-06	1.39214	up	low	DEAD-box helicase 42 [Source:HGNC Symbol;Acc:HGNC:18676]
ENSG00000072274	TFRC	1.59804	1.18032	9.91559e-08	11.3129	6.20855e-06	1.38918	up	high	transferrin receptor [Source:HGNC Symbol;Acc:HGNC:11763]
ENSG00000161203	AP2M1	1.14123	1.63696	1.66347e-07	10.7901	9.29301e-06	1.38909	up	high	adaptor related protein complex 2 subunit mu 1 [Source:HGNC Symbol;Acc:HGNC:564]
ENSG00000163877	SNIP1	1.50061	1.26742	3.7641e-08	12.3493	2.87846e-06	1.38402	up	low	Smad nuclear interacting protein 1 [Source:HGNC Symbol;Acc:HGNC:30587]
ENSG00000165392	WRN	0.603846	2.1331	0.000125749	5.56531	0.00263338	1.36847	none	high	WRN RecQ like helicase [Source:HGNC Symbol;Acc:HGNC:12791]
ENSG00000134058	CDK7	1.06444	1.6689	4.24802e-07	9.89351	2.05346e-05	1.36667	none	low	cyclin dependent kinase 7 [Source:HGNC Symbol;Acc:HGNC:1778]
ENSG00000092439	TRPM7	1.41976	1.31247	2.87756e-08	12.6508	2.32435e-06	1.36612	up	low	transient receptor potential cation channel subfamily M member 7 [Source:HGNC Symbol;Acc:HGNC:17994]
ENSG00000087152	ATXN7L3	1.38189	1.34868	2.60728e-08	12.7631	2.14313e-06	1.36528	up	NA	ataxin 7 like 3 [Source:HGNC Symbol;Acc:HGNC:25416]
ENSG00000060237	WNK1	1.13305	1.59196	1.60253e-07	10.8271	9.06107e-06	1.36251	up	low	WNK lysine deficient protein kinase 1 [Source:HGNC Symbol;Acc:HGNC:14540]
ENSG00000076924	XAB2	1.1703	1.54832	9.83731e-08	11.321	6.18028e-06	1.35931	up	high	XPA binding protein 2 [Source:HGNC Symbol;Acc:HGNC:14089]
ENSG00000160949	TONSL	1.4368	1.2742	3.63768e-08	12.3873	2.79323e-06	1.3555	up	low	tonsoku like, DNA repair protein [Source:HGNC Symbol;Acc:HGNC:7801]
ENSG00000198952	SMG5	1.16567	1.54231	1.0185e-07	11.2853	6.35593e-06	1.35399	up	NA	SMG5 nonsense mediated mRNA decay factor [Source:HGNC Symbol;Acc:HGNC:24644]
ENSG00000076003	MCM6	1.14858	1.55799	1.25339e-07	11.0735	7.61789e-06	1.35329	up	high	minichromosome maintenance complex component 6 [Source:HGNC Symbol;Acc:HGNC:6949]
ENSG00000159377	PSMB4	1.59585	1.11001	2.0721e-07	10.5743	1.10152e-05	1.35293	none	high	proteasome 20S subunit beta 4 [Source:HGNC Symbol;Acc:HGNC:9541]
ENSG00000106290	TAF6	1.18534	1.51741	8.03036e-08	11.532	5.27601e-06	1.35137	up	low	TATA-box binding protein associated factor 6 [Source:HGNC Symbol;Acc:HGNC:11540]
ENSG00000102710	SUPT20H	1.41092	1.28557	3.47508e-08	12.4383	2.70173e-06	1.34824	up	low	SPT20 homolog, SAGA complex component [Source:HGNC Symbol;Acc:HGNC:20596]
ENSG00000125651	GTF2F1	1.44471	1.24917	4.37253e-08	12.1839	3.23933e-06	1.34694	up	high	general transcription factor IIF subunit 1 [Source:HGNC Symbol;Acc:HGNC:4652]
ENSG00000153815	CMIP	1.39372	1.29861	3.30727e-08	12.4938	2.60381e-06	1.34617	up	NA	c-Maf inducing protein [Source:HGNC Symbol;Acc:HGNC:24319]
ENSG00000144580	RQCD1	1.33876	1.33969	3.19626e-08	12.5321	2.52708e-06	1.33922	up	NA	CCR4-NOT transcription complex subunit 9 [Source:HGNC Symbol;Acc:HGNC:10445]
ENSG00000153207	AHCTF1	1.15581	1.52251	1.08303e-07	11.2222	6.73611e-06	1.33916	up	high	AT-hook containing transcription factor 1 [Source:HGNC Symbol;Acc:HGNC:24618]
ENSG00000123505	AMD1	1.13696	1.52273	1.31075e-07	11.0283	7.88944e-06	1.32984	up	low	adenosylmethionine decarboxylase 1 [Source:HGNC Symbol;Acc:HGNC:457]
ENSG00000086589	RBM22	1.5563	1.0815	2.53576e-07	10.3791	1.31066e-05	1.3189	none	high	RNA binding motif protein 22 [Source:HGNC Symbol;Acc:HGNC:25503]
ENSG00000167491	GATAD2A	1.3664	1.26295	4.37489e-08	12.1833	3.23933e-06	1.31468	up	low	GATA zinc finger domain containing 2A [Source:HGNC Symbol;Acc:HGNC:29989]
ENSG00000111602	TIMELESS	1.56958	1.05593	3.46738e-07	10.0824	1.71158e-05	1.31275	none	NA	timeless circadian regulator [Source:HGNC Symbol;Acc:HGNC:11813]
ENSG00000117614	SYF2	1.62755	0.996085	7.96232e-07	9.32692	3.4326e-05	1.31182	none	low	SYF2 pre-mRNA splicing factor [Source:HGNC Symbol;Acc:HGNC:19824]
ENSG00000121579	NAA50	1.50381	1.11972	1.5067e-07	10.8885	8.81301e-06	1.31177	up	low	N-alpha-acetyltransferase 50, NatE catalytic subunit [Source:HGNC Symbol;Acc:HGNC:29533]
ENSG00000113558	SKP1	1.00176	1.61109	7.11194e-07	9.42685	3.14459e-05	1.30642	none	high	S-phase kinase associated protein 1 [Source:HGNC Symbol;Acc:HGNC:10899]
ENSG00000137076	TLN1	1.22796	1.38236	5.39775e-08	11.9545	3.82953e-06	1.30516	up	low	talin 1 [Source:HGNC Symbol;Acc:HGNC:11845]
ENSG00000145386	CCNA2	1.28665	1.31217	4.50017e-08	12.1523	3.31892e-06	1.29941	up	low	cyclin A2 [Source:HGNC Symbol;Acc:HGNC:1578]
ENSG00000099817	POLR2E	1.77824	0.819392	8.45048e-06	7.41266	0.000257643	1.29882	none	high	RNA polymerase II, I and III subunit E [Source:HGNC Symbol;Acc:HGNC:9192]
ENSG00000148516	ZEB1	1.13459	1.46072	1.21298e-07	11.1068	7.46964e-06	1.29765	up	low	zinc finger E-box binding homeobox 1 [Source:HGNC Symbol;Acc:HGNC:11642]
ENSG00000171848	RRM2	1.72573	0.865781	4.47928e-06	7.89621	0.000148049	1.29576	none	high	ribonucleotide reductase regulatory subunit M2 [Source:HGNC Symbol;Acc:HGNC:10452]
ENSG00000042753	AP2S1	1.11258	1.47547	1.54061e-07	10.8663	8.92743e-06	1.29403	up	high	adaptor related protein complex 2 subunit sigma 1 [Source:HGNC Symbol;Acc:HGNC:565]
ENSG00000100109	TFIP11	1.72983	0.850718	5.32259e-06	7.76271	0.000171527	1.29028	none	high	tuftelin interacting protein 11 [Source:HGNC Symbol;Acc:HGNC:17165]
ENSG00000149262	INTS4	1.20998	1.36888	6.25741e-08	11.7958	4.32433e-06	1.28943	up	high	integrator complex subunit 4 [Source:HGNC Symbol;Acc:HGNC:25048]
ENSG00000065911	MTHFD2	1.55276	1.02505	4.64782e-07	9.81077	2.19554e-05	1.28891	none	low	methylenetetrahydrofolate dehydrogenase (NADP+ dependent) 2, methenyltetrahydrofolate cyclohydrolase [Source:HGNC Symbol;Acc:HGNC:7434]
ENSG00000100353	EIF3D	1.42034	1.15544	9.63021e-08	11.343	6.09119e-06	1.28789	up	NA	eukaryotic translation initiation factor 3 subunit D [Source:HGNC Symbol;Acc:HGNC:3278]
ENSG00000197111	PCBP2	1.16246	1.4123	9.02073e-08	11.4107	5.80406e-06	1.28738	up	high	poly(rC) binding protein 2 [Source:HGNC Symbol;Acc:HGNC:8648]
ENSG00000105248	CCDC94	1.46378	1.11088	1.53844e-07	10.8677	8.92743e-06	1.28733	up	NA	YJU2 splicing factor homolog [Source:HGNC Symbol;Acc:HGNC:25518]
ENSG00000109670	FBXW7	1.6096	0.961227	1.11207e-06	9.03614	4.54053e-05	1.28541	none	low	F-box and WD repeat domain containing 7 [Source:HGNC Symbol;Acc:HGNC:16712]
ENSG00000100297	MCM5	1.19103	1.37648	7.17281e-08	11.6508	4.77991e-06	1.28375	up	high	minichromosome maintenance complex component 5 [Source:HGNC Symbol;Acc:HGNC:6948]
ENSG00000205937	RNPS1	1.20878	1.35439	6.43549e-08	11.7659	4.4147e-06	1.28158	up	high	RNA binding protein with serine rich domain 1 [Source:HGNC Symbol;Acc:HGNC:10080]
ENSG00000139343	SNRPF	1.56512	0.995075	6.70168e-07	9.47975	2.99872e-05	1.2801	none	high	small nuclear ribonucleoprotein polypeptide F [Source:HGNC Symbol;Acc:HGNC:11162]
ENSG00000063322	MED29	1.00094	1.54935	6.01044e-07	9.57728	2.71547e-05	1.27514	none	low	mediator complex subunit 29 [Source:HGNC Symbol;Acc:HGNC:23074]
ENSG00000008018	PSMB1	1.17859	1.3688	7.95656e-08	11.5416	5.24599e-06	1.27369	up	high	proteasome 20S subunit beta 1 [Source:HGNC Symbol;Acc:HGNC:9537]
ENSG00000185883	ATP6V0C	1.21124	1.33533	6.53127e-08	11.7501	4.46399e-06	1.27329	up	high	ATPase H+ transporting V0 subunit c [Source:HGNC Symbol;Acc:HGNC:855]
ENSG00000103245	NARFL	1.17406	1.3646	8.27257e-08	11.5009	5.37832e-06	1.26933	up	NA	cytosolic iron-sulfur assembly component 3 [Source:HGNC Symbol;Acc:HGNC:14179]
ENSG00000132507	EIF5A	1.30457	1.23139	6.18901e-08	11.8075	4.29297e-06	1.26798	up	high	eukaryotic translation initiation factor 5A [Source:HGNC Symbol;Acc:HGNC:3300]
ENSG00000147548	WHSC1L1	1.02926	1.50075	3.88891e-07	9.97531	1.8946e-05	1.26501	none	NA	nuclear receptor binding SET domain protein 3 [Source:HGNC Symbol;Acc:HGNC:12767]
ENSG00000103275	UBE2I	1.05942	1.46911	2.63167e-07	10.3435	1.35562e-05	1.26427	none	high	ubiquitin conjugating enzyme E2 I [Source:HGNC Symbol;Acc:HGNC:12485]
ENSG00000154473	BUB3	1.27152	1.25525	6.1198e-08	11.8195	4.2608e-06	1.26338	up	high	BUB3 mitotic checkpoint protein [Source:HGNC Symbol;Acc:HGNC:1151]
ENSG00000156603	MED19	1.32523	1.20109	7.13383e-08	11.6565	4.77097e-06	1.26316	up	low	mediator complex subunit 19 [Source:HGNC Symbol;Acc:HGNC:29600]
ENSG00000129691	ASH2L	0.97708	1.54914	7.83088e-07	9.34159	3.41934e-05	1.26311	none	low	ASH2 like, histone lysine methyltransferase complex subunit [Source:HGNC Symbol;Acc:HGNC:744]
ENSG00000100811	YY1	1.3066	1.21806	6.66579e-08	11.7284	4.53931e-06	1.26233	up	low	YY1 transcription factor [Source:HGNC Symbol;Acc:HGNC:12856]
ENSG00000131876	SNRPA1	1.39802	1.11677	1.35502e-07	10.9949	8.1036e-06	1.25739	up	high	small nuclear ribonucleoprotein polypeptide A' [Source:HGNC Symbol;Acc:HGNC:11152]
ENSG00000100216	TOMM22	0.871172	1.64224	3.32364e-06	8.13096	0.000114	1.25671	none	low	translocase of outer mitochondrial membrane 22 [Source:HGNC Symbol;Acc:HGNC:18002]
ENSG00000159147	DONSON	1.65698	0.850907	4.32592e-06	7.92336	0.00014378	1.25394	none	NA	DNA replication fork stabilization factor DONSON [Source:HGNC Symbol;Acc:HGNC:2993]
ENSG00000119414	PPP6C	1.08676	1.41945	1.84094e-07	10.6901	1.00733e-05	1.25311	none	high	protein phosphatase 6 catalytic subunit [Source:HGNC Symbol;Acc:HGNC:9323]
ENSG00000112118	MCM3	1.04566	1.45466	2.95787e-07	10.2322	1.49569e-05	1.25016	none	low	minichromosome maintenance complex component 3 [Source:HGNC Symbol;Acc:HGNC:6945]
ENSG00000182004	SNRPE	1.40435	1.09315	1.70238e-07	10.7672	9.4538e-06	1.24875	up	high	small nuclear ribonucleoprotein polypeptide E [Source:HGNC Symbol;Acc:HGNC:11161]
ENSG00000109111	SUPT6H	1.00288	1.49346	5.09517e-07	9.7268	2.35653e-05	1.24817	none	high	SPT6 homolog, histone chaperone and transcription elongation factor [Source:HGNC Symbol;Acc:HGNC:11470]
ENSG00000243716	NPIPB5	1.2336	1.25996	7.11283e-08	11.6596	4.77097e-06	1.24678	up	NA	nuclear pore complex interacting protein family member B5 [Source:HGNC Symbol;Acc:HGNC:37233]
ENSG00000277791	ENSG00000277791	1.29241	1.20068	7.70194e-08	11.5758	5.09612e-06	1.24654	up	NA	proteasome 20S subunit beta 3 [Source:HGNC Symbol;Acc:HGNC:9540]
ENSG00000117360	PRPF3	1.09588	1.3942	1.6444e-07	10.8015	9.26975e-06	1.24504	up	high	pre-mRNA processing factor 3 [Source:HGNC Symbol;Acc:HGNC:17348]
ENSG00000162231	NXF1	1.71523	0.774113	1.1477e-05	7.18682	0.000327446	1.24467	none	high	nuclear RNA export factor 1 [Source:HGNC Symbol;Acc:HGNC:8071]
ENSG00000134954	ETS1	0.907528	1.58109	1.86447e-06	8.60005	6.97178e-05	1.24431	none	low	ETS proto-oncogene 1, transcription factor [Source:HGNC Symbol;Acc:HGNC:3488]
ENSG00000124422	USP22	1.10078	1.38194	1.55805e-07	10.8551	8.93422e-06	1.24136	up	low	ubiquitin specific peptidase 22 [Source:HGNC Symbol;Acc:HGNC:12621]
ENSG00000143379	SETDB1	1.00461	1.47227	4.76081e-07	9.78877	2.24323e-05	1.23844	none	low	SET domain bifurcated histone lysine methyltransferase 1 [Source:HGNC Symbol;Acc:HGNC:10761]
ENSG00000116478	HDAC1	1.18499	1.28657	8.63519e-08	11.4561	5.59459e-06	1.23578	up	low	histone deacetylase 1 [Source:HGNC Symbol;Acc:HGNC:4852]
ENSG00000123374	CDK2	0.852993	1.6185	3.79747e-06	8.02551	0.000128831	1.23575	none	low	cyclin dependent kinase 2 [Source:HGNC Symbol;Acc:HGNC:1771]
ENSG00000241127	YAE1D1	1.17945	1.28033	9.08856e-08	11.4029	5.80765e-06	1.22989	up	NA	YAE1 maturation factor of ABCE1 [Source:HGNC Symbol;Acc:HGNC:24857]
ENSG00000130749	ZC3H4	0.936076	1.5189	1.14095e-06	9.01411	4.62806e-05	1.22749	none	NA	zinc finger CCCH-type containing 4 [Source:HGNC Symbol;Acc:HGNC:17808]
ENSG00000022277	RTFDC1	1.34238	1.1112	1.40988e-07	10.955	8.37799e-06	1.22679	up	NA	replication termination factor 2 [Source:HGNC Symbol;Acc:HGNC:15890]
ENSG00000120963	ZNF706	1.3172	1.12742	1.24841e-07	11.0776	7.61247e-06	1.22231	up	NA	zinc finger protein 706 [Source:HGNC Symbol;Acc:HGNC:24992]
ENSG00000088038	CNOT3	0.990648	1.45285	5.3106e-07	9.68915	2.43466e-05	1.22175	none	low	CCR4-NOT transcription complex subunit 3 [Source:HGNC Symbol;Acc:HGNC:7879]
ENSG00000136930	PSMB7	1.01449	1.42715	3.90712e-07	9.97097	1.89852e-05	1.22082	none	low	proteasome 20S subunit beta 7 [Source:HGNC Symbol;Acc:HGNC:9544]
ENSG00000167670	CHAF1A	1.30583	1.13559	1.18468e-07	11.1307	7.31952e-06	1.22071	up	high	chromatin assembly factor 1 subunit A [Source:HGNC Symbol;Acc:HGNC:1910]
ENSG00000169230	PRELID1	1.23484	1.20479	9.06777e-08	11.4053	5.80765e-06	1.21982	up	NA	PRELI domain containing 1 [Source:HGNC Symbol;Acc:HGNC:30255]
ENSG00000153767	GTF2E1	0.807906	1.62984	6.41664e-06	7.61982	0.000202243	1.21887	none	low	general transcription factor IIE subunit 1 [Source:HGNC Symbol;Acc:HGNC:4650]
ENSG00000133119	RFC3	0.900785	1.53694	1.77933e-06	8.63883	6.70717e-05	1.21886	none	high	replication factor C subunit 3 [Source:HGNC Symbol;Acc:HGNC:9971]
ENSG00000134748	PRPF38A	1.19405	1.24356	9.29463e-08	11.3797	5.90781e-06	1.2188	up	high	pre-mRNA processing factor 38A [Source:HGNC Symbol;Acc:HGNC:25930]
ENSG00000008128	CDK11A	1.49983	0.936537	1.08015e-06	9.06121	4.42956e-05	1.21819	none	high	cyclin dependent kinase 11A [Source:HGNC Symbol;Acc:HGNC:1730]
ENSG00000108773	KAT2A	1.2196	1.21233	9.30863e-08	11.3781	5.90781e-06	1.21596	up	low	lysine acetyltransferase 2A [Source:HGNC Symbol;Acc:HGNC:4201]
ENSG00000128050	PAICS	0.952232	1.47632	8.5515e-07	9.26419	3.63468e-05	1.21427	none	high	phosphoribosylaminoimidazole carboxylase and phosphoribosylaminoimidazolesuccinocarboxamide synthase [Source:HGNC Symbol;Acc:HGNC:8587]
ENSG00000171793	CTPS1	0.910616	1.51128	1.48808e-06	8.78834	5.79669e-05	1.21095	none	low	CTP synthase 1 [Source:HGNC Symbol;Acc:HGNC:2519]
ENSG00000116455	WDR77	1.04966	1.36785	2.51539e-07	10.3868	1.30374e-05	1.20876	none	low	WD repeat domain 77 [Source:HGNC Symbol;Acc:HGNC:29652]
ENSG00000085840	ORC1	1.2885	1.12203	1.34537e-07	11.0021	8.07177e-06	1.20526	up	high	origin recognition complex subunit 1 [Source:HGNC Symbol;Acc:HGNC:8487]
ENSG00000141458	NPC1	1.12979	1.27636	1.29266e-07	11.0424	7.80572e-06	1.20308	up	low	NPC intracellular cholesterol transporter 1 [Source:HGNC Symbol;Acc:HGNC:7897]
ENSG00000111707	SUDS3	1.07338	1.32934	1.97476e-07	10.6213	1.06187e-05	1.20136	none	low	SDS3 homolog, SIN3A corepressor complex component [Source:HGNC Symbol;Acc:HGNC:29545]
ENSG00000100632	ERH	1.29077	1.11022	1.47167e-07	10.912	8.66241e-06	1.20049	up	high	ERH mRNA splicing and mitosis factor [Source:HGNC Symbol;Acc:HGNC:3447]
ENSG00000159079	C21orf59	1.14761	1.23352	1.26245e-07	11.0663	7.64807e-06	1.19057	up	NA	cilia and flagella associated protein 298 [Source:HGNC Symbol;Acc:HGNC:1301]
ENSG00000198793	MTOR	1.06779	1.31135	2.0796e-07	10.5708	1.10236e-05	1.18957	none	high	mechanistic target of rapamycin kinase [Source:HGNC Symbol;Acc:HGNC:3942]
ENSG00000177889	UBE2N	0.997422	1.37614	4.30898e-07	9.88037	2.0722e-05	1.18678	none	low	ubiquitin conjugating enzyme E2 N [Source:HGNC Symbol;Acc:HGNC:12492]
ENSG00000104064	GABPB1	0.957503	1.41232	7.01344e-07	9.43924	3.1084e-05	1.18491	none	low	GA binding protein transcription factor subunit beta 1 [Source:HGNC Symbol;Acc:HGNC:4074]
ENSG00000100603	SNW1	1.17978	1.18999	1.23709e-07	11.0868	7.59306e-06	1.18488	up	high	SNW domain containing 1 [Source:HGNC Symbol;Acc:HGNC:16696]
ENSG00000131153	GINS2	1.34205	1.02736	3.06782e-07	10.1976	1.54292e-05	1.18471	none	low	GINS complex subunit 2 [Source:HGNC Symbol;Acc:HGNC:24575]
ENSG00000163655	GMPS	1.11331	1.25379	1.51968e-07	10.88	8.86115e-06	1.18355	up	low	guanine monophosphate synthase [Source:HGNC Symbol;Acc:HGNC:4378]
ENSG00000166226	CCT2	0.93817	1.42658	8.92775e-07	9.22651	3.77739e-05	1.18237	none	high	chaperonin containing TCP1 subunit 2 [Source:HGNC Symbol;Acc:HGNC:1615]
ENSG00000165501	LRR1	1.59202	0.769809	8.81598e-06	7.38115	0.000265318	1.18091	none	low	leucine rich repeat protein 1 [Source:HGNC Symbol;Acc:HGNC:19742]
ENSG00000176248	ANAPC2	1.10968	1.25083	1.56946e-07	10.8479	8.93422e-06	1.18026	up	low	anaphase promoting complex subunit 2 [Source:HGNC Symbol;Acc:HGNC:19989]
ENSG00000140259	MFAP1	1.15996	1.18788	1.37879e-07	10.9774	8.21942e-06	1.17392	up	low	microfibril associated protein 1 [Source:HGNC Symbol;Acc:HGNC:7032]
ENSG00000163875	MEAF6	1.30174	1.03922	2.6987e-07	10.3195	1.38338e-05	1.17048	none	NA	MYST/Esa1 associated factor 6 [Source:HGNC Symbol;Acc:HGNC:25674]
ENSG00000124789	NUP153	1.07699	1.26346	1.98354e-07	10.6169	1.06353e-05	1.17022	none	low	nucleoporin 153 [Source:HGNC Symbol;Acc:HGNC:8062]
ENSG00000185946	RNPC3	1.15678	1.18107	1.4417e-07	10.9326	8.51285e-06	1.16893	up	high	RNA binding region (RNP1, RRM) containing 3 [Source:HGNC Symbol;Acc:HGNC:18666]
ENSG00000162385	MAGOH	1.10025	1.2343	1.7372e-07	10.7472	9.59008e-06	1.16728	up	low	mago homolog, exon junction complex subunit [Source:HGNC Symbol;Acc:HGNC:6815]
ENSG00000130816	DNMT1	1.16937	1.14988	1.56966e-07	10.8477	8.93422e-06	1.15963	up	high	DNA methyltransferase 1 [Source:HGNC Symbol;Acc:HGNC:2976]
ENSG00000171862	PTEN	1.15918	1.15916	1.57052e-07	10.8472	8.93422e-06	1.15917	up	low	phosphatase and tensin homolog [Source:HGNC Symbol;Acc:HGNC:9588]
ENSG00000152253	SPC25	0.48411	1.83009	0.000224728	5.20537	0.00437703	1.1571	none	NA	SPC25 component of NDC80 kinetochore complex [Source:HGNC Symbol;Acc:HGNC:24031]
ENSG00000204569	PPP1R10	0.816793	1.49314	4.08813e-06	7.96757	0.000137611	1.15496	none	low	protein phosphatase 1 regulatory subunit 10 [Source:HGNC Symbol;Acc:HGNC:9284]
ENSG00000175390	EIF3F	0.900743	1.40914	1.30415e-06	8.89994	5.19961e-05	1.15494	none	high	eukaryotic translation initiation factor 3 subunit F [Source:HGNC Symbol;Acc:HGNC:3275]
ENSG00000171314	PGAM1	1.14912	1.1575	1.66076e-07	10.7917	9.29301e-06	1.15331	up	low	phosphoglycerate mutase 1 [Source:HGNC Symbol;Acc:HGNC:8888]
ENSG00000144381	HSPD1	0.878402	1.42181	1.72179e-06	8.66618	6.5034e-05	1.15011	none	high	heat shock protein family D (Hsp60) member 1 [Source:HGNC Symbol;Acc:HGNC:5261]
ENSG00000006634	DBF4	1.07522	1.21976	2.15162e-07	10.5377	1.1341e-05	1.14749	none	low	DBF4 zinc finger [Source:HGNC Symbol;Acc:HGNC:17364]
ENSG00000140395	WDR61	0.96133	1.33027	5.92426e-07	9.59028	2.68303e-05	1.1458	none	high	SKI8 subunit of superkiller complex [Source:HGNC Symbol;Acc:HGNC:30300]
ENSG00000134480	CCNH	0.848194	1.44013	2.52424e-06	8.35181	9.06934e-05	1.14416	none	low	cyclin H [Source:HGNC Symbol;Acc:HGNC:1594]
ENSG00000169813	HNRNPF	1.02168	1.26499	3.18929e-07	10.161	1.59541e-05	1.14333	none	low	heterogeneous nuclear ribonucleoprotein F [Source:HGNC Symbol;Acc:HGNC:5039]
ENSG00000167088	SNRPD1	1.08046	1.20357	2.14429e-07	10.541	1.13344e-05	1.14201	none	high	small nuclear ribonucleoprotein D1 polypeptide [Source:HGNC Symbol;Acc:HGNC:11158]
ENSG00000156261	CCT8	1.11591	1.16805	1.89857e-07	10.6598	1.0341e-05	1.14198	none	NA	chaperonin containing TCP1 subunit 8 [Source:HGNC Symbol;Acc:HGNC:1623]
ENSG00000067248	DHX29	1.04626	1.23551	2.63728e-07	10.3415	1.35562e-05	1.14089	none	low	DExH-box helicase 29 [Source:HGNC Symbol;Acc:HGNC:15815]
ENSG00000159086	PAXBP1	1.08024	1.19978	2.16729e-07	10.5306	1.13914e-05	1.14001	none	high	PAX3 and PAX7 binding protein 1 [Source:HGNC Symbol;Acc:HGNC:13579]
ENSG00000048707	VPS13D	1.16663	1.11221	1.95016e-07	10.6335	1.05167e-05	1.13942	none	low	vacuolar protein sorting 13 homolog D [Source:HGNC Symbol;Acc:HGNC:23595]
ENSG00000204560	DHX16	0.901939	1.37551	1.20406e-06	8.96801	4.84207e-05	1.13872	none	high	DEAH-box helicase 16 [Source:HGNC Symbol;Acc:HGNC:2739]
ENSG00000130724	CHMP2A	1.65894	0.591773	6.49437e-05	5.98943	0.0014724	1.12535	none	NA	charged multivesicular body protein 2A [Source:HGNC Symbol;Acc:HGNC:30216]
ENSG00000018699	TTC27	0.816889	1.41231	3.38144e-06	8.11727	0.000115575	1.1146	none	high	tetratricopeptide repeat domain 27 [Source:HGNC Symbol;Acc:HGNC:25986]
ENSG00000167085	PHB	1.00567	1.2231	3.77505e-07	10.0029	1.84394e-05	1.11438	none	high	prohibitin 1 [Source:HGNC Symbol;Acc:HGNC:8912]
ENSG00000114503	NCBP2	0.906021	1.32255	1.05624e-06	9.08051	4.36028e-05	1.11429	none	high	nuclear cap binding protein subunit 2 [Source:HGNC Symbol;Acc:HGNC:7659]
ENSG00000108946	PRKAR1A	0.930037	1.29465	7.91623e-07	9.33204	3.4326e-05	1.11234	none	low	protein kinase cAMP-dependent type I regulatory subunit alpha [Source:HGNC Symbol;Acc:HGNC:9388]
ENSG00000137413	TAF8	0.991319	1.23294	4.2626e-07	9.89035	2.05519e-05	1.11213	none	high	TATA-box binding protein associated factor 8 [Source:HGNC Symbol;Acc:HGNC:17300]
ENSG00000161654	LSM12	1.2686	0.943016	6.79564e-07	9.46733	3.03349e-05	1.10581	none	NA	LSM12 homolog [Source:HGNC Symbol;Acc:HGNC:26407]
ENSG00000125952	MAX	1.03817	1.17284	3.13578e-07	10.1769	1.57286e-05	1.1055	none	high	MYC associated factor X [Source:HGNC Symbol;Acc:HGNC:6913]
ENSG00000132383	RPA1	1.07523	1.1316	2.76745e-07	10.2955	1.41383e-05	1.10341	none	high	replication protein A1 [Source:HGNC Symbol;Acc:HGNC:10289]
ENSG00000136485	DCAF7	1.21277	0.990239	4.36413e-07	9.86865	2.08262e-05	1.1015	none	low	DDB1 and CUL4 associated factor 7 [Source:HGNC Symbol;Acc:HGNC:30915]
ENSG00000106105	GARS	0.851646	1.34813	2.00605e-06	8.53959	7.42677e-05	1.09989	none	low	glycyl-tRNA synthetase 1 [Source:HGNC Symbol;Acc:HGNC:4162]
ENSG00000086061	DNAJA1	1.07402	1.12572	2.85109e-07	10.2671	1.44561e-05	1.09987	none	NA	DnaJ heat shock protein family (Hsp40) member A1 [Source:HGNC Symbol;Acc:HGNC:5229]
ENSG00000010244	ZNF207	0.826763	1.3683	2.75867e-06	8.28005	9.76738e-05	1.09753	none	high	zinc finger protein 207 [Source:HGNC Symbol;Acc:HGNC:12998]
ENSG00000213741	RPS29	0.819344	1.37287	3.02798e-06	8.20527	0.000105803	1.0961	none	high	ribosomal protein S29 [Source:HGNC Symbol;Acc:HGNC:10419]
ENSG00000213593	TMX2	0.972338	1.21593	5.11869e-07	9.72261	2.35653e-05	1.09413	none	low	thioredoxin related transmembrane protein 2 [Source:HGNC Symbol;Acc:HGNC:30739]
ENSG00000157107	FCHO2	0.93619	1.24037	7.20485e-07	9.41532	3.17064e-05	1.08828	none	low	FCH and mu domain containing endocytic adaptor 2 [Source:HGNC Symbol;Acc:HGNC:25180]
ENSG00000142751	GPN2	0.958559	1.21297	5.82516e-07	9.60548	2.64457e-05	1.08576	none	NA	GPN-loop GTPase 2 [Source:HGNC Symbol;Acc:HGNC:25513]
ENSG00000112237	CCNC	1.08427	1.08576	3.21527e-07	10.1533	1.60411e-05	1.08502	none	low	cyclin C [Source:HGNC Symbol;Acc:HGNC:1581]
ENSG00000101003	GINS1	1.0384	1.12885	3.53235e-07	10.065	1.73905e-05	1.08363	none	low	GINS complex subunit 1 [Source:HGNC Symbol;Acc:HGNC:28980]
ENSG00000165632	TAF3	0.977812	1.18065	5.03298e-07	9.73799	2.35364e-05	1.07923	none	low	TATA-box binding protein associated factor 3 [Source:HGNC Symbol;Acc:HGNC:17303]
ENSG00000128908	INO80	0.675761	1.47877	1.91002e-05	6.82107	0.000506238	1.07726	none	high	INO80 complex ATPase subunit [Source:HGNC Symbol;Acc:HGNC:26956]
ENSG00000182199	SHMT2	0.838804	1.30016	2.1413e-06	8.48595	7.86508e-05	1.06948	none	low	serine hydroxymethyltransferase 2 [Source:HGNC Symbol;Acc:HGNC:10852]
ENSG00000088812	ATRN	1.36022	0.774005	4.94876e-06	7.81887	0.00016138	1.06711	none	low	attractin [Source:HGNC Symbol;Acc:HGNC:885]
ENSG00000103047	TANGO6	1.23032	0.898179	1.05506e-06	9.08148	4.36028e-05	1.06425	none	NA	transport and golgi organization 6 homolog [Source:HGNC Symbol;Acc:HGNC:25749]
ENSG00000101868	POLA1	1.94946	0.17815	0.00243105	3.82827	0.0306493	1.0638	none	high	DNA polymerase alpha 1, catalytic subunit [Source:HGNC Symbol;Acc:HGNC:9173]
ENSG00000100567	PSMA3	1.39376	0.73258	8.48429e-06	7.40969	0.000258045	1.06317	none	high	proteasome 20S subunit alpha 3 [Source:HGNC Symbol;Acc:HGNC:9532]
ENSG00000100354	TNRC6B	0.990668	1.13471	4.91201e-07	9.76018	2.30864e-05	1.06269	none	NA	trinucleotide repeat containing adaptor 6B [Source:HGNC Symbol;Acc:HGNC:29190]
ENSG00000095059	DHPS	0.745384	1.37756	7.09842e-06	7.54339	0.000220382	1.06147	none	high	deoxyhypusine synthase [Source:HGNC Symbol;Acc:HGNC:2869]
ENSG00000099331	MYO9B	1.04285	1.07888	4.148e-07	9.91553	2.01032e-05	1.06087	none	low	myosin IXB [Source:HGNC Symbol;Acc:HGNC:7609]
ENSG00000163950	SLBP	0.99152	1.12737	4.96621e-07	9.75017	2.32825e-05	1.05944	none	NA	stem-loop binding protein [Source:HGNC Symbol;Acc:HGNC:10904]
ENSG00000166337	TAF10	1.02575	1.09012	4.3936e-07	9.86245	2.09133e-05	1.05794	none	high	TATA-box binding protein associated factor 10 [Source:HGNC Symbol;Acc:HGNC:11543]
ENSG00000141858	SAMD1	0.826839	1.28561	2.39658e-06	8.39396	8.63276e-05	1.05622	none	NA	sterile alpha motif domain containing 1 [Source:HGNC Symbol;Acc:HGNC:17958]
ENSG00000087365	SF3B2	1.04055	1.07078	4.35598e-07	9.87037	2.08262e-05	1.05566	none	high	splicing factor 3b subunit 2 [Source:HGNC Symbol;Acc:HGNC:10769]
ENSG00000239900	ADSL	1.18489	0.925248	8.08559e-07	9.31339	3.46585e-05	1.05507	none	high	adenylosuccinate lyase [Source:HGNC Symbol;Acc:HGNC:291]
ENSG00000031698	SARS	0.547014	1.55737	8.59851e-05	5.80731	0.00188089	1.05219	none	high	seryl-tRNA synthetase 1 [Source:HGNC Symbol;Acc:HGNC:10537]
ENSG00000071655	MBD3	1.10906	0.994217	5.11138e-07	9.72391	2.35653e-05	1.05164	none	low	methyl-CpG binding domain protein 3 [Source:HGNC Symbol;Acc:HGNC:6918]
ENSG00000095564	BTAF1	0.92521	1.17073	8.16194e-07	9.30512	3.48498e-05	1.04797	none	low	B-TFIID TATA-box binding protein associated factor 1 [Source:HGNC Symbol;Acc:HGNC:17307]
ENSG00000173726	TOMM20	0.882325	1.20615	1.23251e-06	8.94806	4.94568e-05	1.04424	none	NA	translocase of outer mitochondrial membrane 20 [Source:HGNC Symbol;Acc:HGNC:20947]
ENSG00000149923	PPP4C	1.01571	1.0704	5.05548e-07	9.73392	2.35653e-05	1.04305	none	high	protein phosphatase 4 catalytic subunit [Source:HGNC Symbol;Acc:HGNC:9319]
ENSG00000100614	PPM1A	0.628009	1.45568	3.08348e-05	6.48801	0.000773316	1.04184	none	low	protein phosphatase, Mg2+/Mn2+ dependent 1A [Source:HGNC Symbol;Acc:HGNC:9275]
ENSG00000217930	PAM16	1.06944	1.0023	5.52328e-07	9.65355	2.51978e-05	1.03587	none	NA	presequence translocase associated motor 16 [Source:HGNC Symbol;Acc:HGNC:29679]
ENSG00000006712	PAF1	1.01339	1.05401	5.49304e-07	9.65852	2.51212e-05	1.0337	none	high	PAF1 homolog, Paf1/RNA polymerase II complex component [Source:HGNC Symbol;Acc:HGNC:25459]
ENSG00000105298	CACTIN	1.23105	0.827105	2.24543e-06	8.44708	8.17655e-05	1.02908	none	NA	cactin, spliceosome C complex subunit [Source:HGNC Symbol;Acc:HGNC:29938]
ENSG00000149196	C11orf73	1.08247	0.972696	6.46989e-07	9.5112	2.90196e-05	1.02758	none	NA	heat shock protein nuclear import factor hikeshi [Source:HGNC Symbol;Acc:HGNC:26938]
ENSG00000129351	ILF3	0.865922	1.18515	1.45398e-06	8.80787	5.69955e-05	1.02554	none	high	interleukin enhancer binding factor 3 [Source:HGNC Symbol;Acc:HGNC:6038]
ENSG00000118420	UBE3D	0.936634	1.11256	7.96568e-07	9.32655	3.4326e-05	1.0246	none	NA	ubiquitin protein ligase E3D [Source:HGNC Symbol;Acc:HGNC:21381]
ENSG00000119689	DLST	0.89967	1.13871	1.06527e-06	9.07316	4.38783e-05	1.01919	none	high	dihydrolipoamide S-succinyltransferase [Source:HGNC Symbol;Acc:HGNC:2911]
ENSG00000164109	MAD2L1	1.21555	0.82005	2.39454e-06	8.39465	8.63276e-05	1.0178	none	high	mitotic arrest deficient 2 like 1 [Source:HGNC Symbol;Acc:HGNC:6763]
ENSG00000113161	HMGCR	1.37346	0.653805	1.99408e-05	6.7907	0.00052405	1.01363	none	low	3-hydroxy-3-methylglutaryl-CoA reductase [Source:HGNC Symbol;Acc:HGNC:5006]
ENSG00000175221	MED16	0.814154	1.21222	2.54715e-06	8.34449	9.10484e-05	1.01319	none	low	mediator complex subunit 16 [Source:HGNC Symbol;Acc:HGNC:17556]
ENSG00000276043	ENSG00000276043	0.86298	1.16328	1.50053e-06	8.78133	5.82085e-05	1.01313	none	NA	ubiquitin like with PHD and ring finger domains 1 [Source:HGNC Symbol;Acc:HGNC:12556]
ENSG00000136875	PRPF4	1.1026	0.918622	9.45857e-07	9.17615	3.96601e-05	1.01061	none	high	pre-mRNA processing factor 4 [Source:HGNC Symbol;Acc:HGNC:17349]
ENSG00000135829	DHX9	0.852702	1.16795	1.66482e-06	8.69424	6.32667e-05	1.01032	none	high	DExH-box helicase 9 [Source:HGNC Symbol;Acc:HGNC:2750]
ENSG00000125676	THOC2	1.24474	0.772716	4.17136e-06	7.95179	0.000139237	1.00873	none	low	THO complex subunit 2 [Source:HGNC Symbol;Acc:HGNC:19073]
ENSG00000078369	GNB1	0.988787	1.02695	7.17668e-07	9.4188	3.16571e-05	1.00787	none	low	G protein subunit beta 1 [Source:HGNC Symbol;Acc:HGNC:4396]
ENSG00000008838	MED24	0.724434	1.28928	7.70516e-06	7.4817	0.000237637	1.00686	none	low	mediator complex subunit 24 [Source:HGNC Symbol;Acc:HGNC:22963]
ENSG00000108510	MED13	0.800359	1.21303	2.96514e-06	8.22206	0.000104193	1.00669	none	low	mediator complex subunit 13 [Source:HGNC Symbol;Acc:HGNC:22474]
ENSG00000117410	ATP6V0B	0.496403	1.51603	0.000135047	5.52047	0.00280293	1.00622	none	low	ATPase H+ transporting V0 subunit b [Source:HGNC Symbol;Acc:HGNC:861]
ENSG00000110713	NUP98	0.732701	1.27872	6.89493e-06	7.56535	0.000215498	1.00571	none	high	nucleoporin 98 and 96 precursor [Source:HGNC Symbol;Acc:HGNC:8068]
ENSG00000110955	ATP5B	0.985756	1.02265	7.45266e-07	9.38534	3.2643e-05	1.0042	none	low	ATP synthase F1 subunit beta [Source:HGNC Symbol;Acc:HGNC:830]
ENSG00000100296	THOC5	1.13414	0.873295	1.37417e-06	8.85557	5.43235e-05	1.00372	none	low	THO complex subunit 5 [Source:HGNC Symbol;Acc:HGNC:19074]
ENSG00000142546	NOSIP	0.898389	1.10821	1.11917e-06	9.03067	4.55952e-05	1.0033	none	low	nitric oxide synthase interacting protein [Source:HGNC Symbol;Acc:HGNC:17946]
ENSG00000100056	DGCR14	1.13209	0.870241	1.41757e-06	8.82928	5.59205e-05	1.00117	none	NA	ess-2 splicing factor homolog [Source:HGNC Symbol;Acc:HGNC:16817]
ENSG00000115484	CCT4	0.651595	1.34861	1.95809e-05	6.80354	0.000516775	1.0001	none	NA	chaperonin containing TCP1 subunit 4 [Source:HGNC Symbol;Acc:HGNC:1617]
ENSG00000100479	POLE2	0.928138	1.07108	9.38036e-07	9.18338	3.95097e-05	0.999607	none	low	DNA polymerase epsilon 2, accessory subunit [Source:HGNC Symbol;Acc:HGNC:9178]
ENSG00000154174	TOMM70A	1.0472	0.950451	8.51966e-07	9.26746	3.62941e-05	0.998827	none	NA	translocase of outer mitochondrial membrane 70 [Source:HGNC Symbol;Acc:HGNC:11985]
ENSG00000146731	CCT6A	1.00163	0.988886	8.09857e-07	9.31198	3.46585e-05	0.995257	none	high	chaperonin containing TCP1 subunit 6A [Source:HGNC Symbol;Acc:HGNC:1620]
ENSG00000104973	MED25	0.861792	1.12644	1.54537e-06	8.75658	5.94536e-05	0.994116	none	low	mediator complex subunit 25 [Source:HGNC Symbol;Acc:HGNC:28845]
ENSG00000084623	EIF3I	1.04721	0.936337	9.44103e-07	9.17777	3.96601e-05	0.991776	none	high	eukaryotic translation initiation factor 3 subunit I [Source:HGNC Symbol;Acc:HGNC:3272]
ENSG00000106615	RHEB	1.07096	0.910347	1.0839e-06	9.05822	4.43518e-05	0.990655	none	low	Ras homolog, mTORC1 binding [Source:HGNC Symbol;Acc:HGNC:10011]
ENSG00000108506	INTS2	0.502009	1.47845	0.000121516	5.58689	0.00254761	0.990229	none	NA	integrator complex subunit 2 [Source:HGNC Symbol;Acc:HGNC:29241]
ENSG00000166411	IDH3A	0.912304	1.06648	1.07816e-06	9.06279	4.42956e-05	0.989392	none	low	isocitrate dehydrogenase (NAD(+)) 3 catalytic subunit alpha [Source:HGNC Symbol;Acc:HGNC:5384]
ENSG00000137040	RANBP6	0.818578	1.1589	2.37327e-06	8.40191	8.58194e-05	0.988741	none	low	RAN binding protein 6 [Source:HGNC Symbol;Acc:HGNC:9851]
ENSG00000120533	ENY2	0.789171	1.18554	3.28794e-06	8.13955	0.000112983	0.987356	none	low	ENY2 transcription and export complex 2 subunit [Source:HGNC Symbol;Acc:HGNC:24449]
ENSG00000131100	ATP6V1E1	0.87315	1.09207	1.44127e-06	8.81528	5.66161e-05	0.982612	none	NA	ATPase H+ transporting V1 subunit E1 [Source:HGNC Symbol;Acc:HGNC:857]
ENSG00000198156	NPIPB6	0.828838	1.13519	2.13825e-06	8.48712	7.86508e-05	0.982016	none	NA	nuclear pore complex interacting protein family member B6 [Source:HGNC Symbol;Acc:HGNC:37454]
ENSG00000168906	MAT2A	0.998366	0.962103	9.6167e-07	9.16174	4.02327e-05	0.980235	none	high	methionine adenosyltransferase 2A [Source:HGNC Symbol;Acc:HGNC:6904]
ENSG00000184432	COPB2	0.941489	1.01762	1.01137e-06	9.11803	4.20294e-05	0.979554	none	high	COPI coat complex subunit beta 2 [Source:HGNC Symbol;Acc:HGNC:2232]
ENSG00000065978	YBX1	0.969847	0.983628	9.87789e-07	9.13847	4.1141e-05	0.976737	none	low	Y-box binding protein 1 [Source:HGNC Symbol;Acc:HGNC:8014]
ENSG00000073969	NSF	1.08954	0.863905	1.57534e-06	8.74047	6.02343e-05	0.976723	none	high	N-ethylmaleimide sensitive factor, vesicle fusing ATPase [Source:HGNC Symbol;Acc:HGNC:8016]
ENSG00000137656	BUD13	1.08596	0.867028	1.53841e-06	8.76038	5.93081e-05	0.976496	none	high	BUD13 homolog [Source:HGNC Symbol;Acc:HGNC:28199]
ENSG00000104976	SNAPC2	0.701813	1.24892	9.421e-06	7.33192	0.000279653	0.975367	none	low	small nuclear RNA activating complex polypeptide 2 [Source:HGNC Symbol;Acc:HGNC:11135]
ENSG00000176108	CHMP6	1.18752	0.7523	4.95582e-06	7.81777	0.00016138	0.969912	none	NA	charged multivesicular body protein 6 [Source:HGNC Symbol;Acc:HGNC:25675]
ENSG00000113732	ATP6V0E1	0.648872	1.2907	1.8403e-05	6.84736	0.000491757	0.969788	none	low	ATPase H+ transporting V0 subunit e1 [Source:HGNC Symbol;Acc:HGNC:863]
ENSG00000268043	AC244394.1	0.731539	1.20589	6.36947e-06	7.62542	0.000201096	0.968716	none	NA	NBPF member 12 [Source:HGNC Symbol;Acc:HGNC:24297]
ENSG00000143774	GUK1	0.918047	1.0164	1.19886e-06	8.9717	4.84189e-05	0.967224	none	low	guanylate kinase 1 [Source:HGNC Symbol;Acc:HGNC:4693]
ENSG00000163161	ERCC3	0.723588	1.20821	6.98943e-06	7.55507	0.000218086	0.9659	none	low	ERCC excision repair 3, TFIIH core complex helicase subunit [Source:HGNC Symbol;Acc:HGNC:3435]
ENSG00000058804	NDC1	0.79787	1.12513	2.95454e-06	8.22493	0.000104016	0.961501	none	low	NDC1 transmembrane nucleoporin [Source:HGNC Symbol;Acc:HGNC:25525]
ENSG00000275379	ENSG00000275379	0.793094	1.12964	3.10507e-06	8.18517	0.000108055	0.961367	none	NA	H3 clustered histone 11 [Source:HGNC Symbol;Acc:HGNC:4771]
ENSG00000186468	RPS23	0.873458	1.04801	1.55963e-06	8.74888	5.97558e-05	0.960732	none	low	ribosomal protein S23 [Source:HGNC Symbol;Acc:HGNC:10410]
ENSG00000168395	ING5	0.877877	1.04333	1.51849e-06	8.77132	5.87832e-05	0.960605	none	low	inhibitor of growth family member 5 [Source:HGNC Symbol;Acc:HGNC:19421]
ENSG00000149136	SSRP1	0.937845	0.982329	1.20409e-06	8.96798	4.84207e-05	0.960087	none	high	structure specific recognition protein 1 [Source:HGNC Symbol;Acc:HGNC:11327]
ENSG00000076928	ARHGEF1	0.899373	1.02026	1.36127e-06	8.86357	5.40423e-05	0.959814	none	low	Rho guanine nucleotide exchange factor 1 [Source:HGNC Symbol;Acc:HGNC:681]
ENSG00000160917	CPSF4	0.999125	0.919627	1.26488e-06	8.92595	5.06467e-05	0.959376	none	high	cleavage and polyadenylation specific factor 4 [Source:HGNC Symbol;Acc:HGNC:2327]
ENSG00000123219	CENPK	1.1318	0.776881	3.69065e-06	8.048	0.000125664	0.954339	none	NA	centromere protein K [Source:HGNC Symbol;Acc:HGNC:29479]
ENSG00000131931	THAP1	1.44221	0.45988	0.00017894	5.34527	0.0035979	0.951045	none	NA	THAP domain containing 1 [Source:HGNC Symbol;Acc:HGNC:20856]
ENSG00000094880	CDC23	0.605159	1.29332	3.04642e-05	6.4963	0.00076608	0.949241	none	high	cell division cycle 23 [Source:HGNC Symbol;Acc:HGNC:1724]
ENSG00000175166	PSMD2	0.561462	1.33029	5.25269e-05	6.12916	0.00121751	0.945877	none	high	proteasome 26S subunit ubiquitin receptor, non-ATPase 2 [Source:HGNC Symbol;Acc:HGNC:9559]
ENSG00000265808	SEC22B	0.950344	0.93016	1.47574e-06	8.79536	5.7727e-05	0.940252	none	low	SEC22 homolog B, vesicle trafficking protein [Source:HGNC Symbol;Acc:HGNC:10700]
ENSG00000120837	NFYB	1.06812	0.812054	2.65499e-06	8.31095	9.43609e-05	0.940089	none	low	nuclear transcription factor Y subunit beta [Source:HGNC Symbol;Acc:HGNC:7805]
ENSG00000138385	SSB	0.758796	1.11834	4.48298e-06	7.89556	0.000148049	0.938569	none	high	small RNA binding exonuclease protection factor La [Source:HGNC Symbol;Acc:HGNC:11316]
ENSG00000101266	CSNK2A1	0.923137	0.951488	1.53056e-06	8.76467	5.91278e-05	0.937312	none	low	casein kinase 2 alpha 1 [Source:HGNC Symbol;Acc:HGNC:2457]
ENSG00000152234	ATP5A1	0.839858	1.03004	2.17758e-06	8.47218	7.95137e-05	0.93495	none	low	ATP synthase F1 subunit alpha [Source:HGNC Symbol;Acc:HGNC:823]
ENSG00000135624	CCT7	1.01151	0.852054	2.04766e-06	8.52268	7.5658e-05	0.931783	none	high	chaperonin containing TCP1 subunit 7 [Source:HGNC Symbol;Acc:HGNC:1622]
ENSG00000117505	DR1	0.939675	0.918355	1.67358e-06	8.68987	6.347e-05	0.929015	none	low	down-regulator of transcription 1 [Source:HGNC Symbol;Acc:HGNC:3017]
ENSG00000163781	TOPBP1	0.927227	0.928894	1.68429e-06	8.68454	6.37468e-05	0.928061	none	high	DNA topoisomerase II binding protein 1 [Source:HGNC Symbol;Acc:HGNC:17008]
ENSG00000153187	HNRNPU	0.688306	1.16273	1.00382e-05	7.28507	0.00029404	0.925517	none	high	heterogeneous nuclear ribonucleoprotein U [Source:HGNC Symbol;Acc:HGNC:5048]
ENSG00000168566	SNRNP48	0.925289	0.919125	1.79946e-06	8.62948	6.75576e-05	0.922207	none	NA	small nuclear ribonucleoprotein U11/U12 subunit 48 [Source:HGNC Symbol;Acc:HGNC:21368]
ENSG00000116754	SRSF11	0.927706	0.915045	1.81853e-06	8.62074	6.81363e-05	0.921376	none	high	serine and arginine rich splicing factor 11 [Source:HGNC Symbol;Acc:HGNC:10782]
ENSG00000092108	SCFD1	1.17386	0.668373	1.27344e-05	7.11117	0.000357849	0.921116	none	NA	sec1 family domain containing 1 [Source:HGNC Symbol;Acc:HGNC:20726]
ENSG00000101882	NKAP	0.883687	0.957696	1.92738e-06	8.5726	7.16395e-05	0.920692	none	NA	NFKB activating protein [Source:HGNC Symbol;Acc:HGNC:29873]
ENSG00000140988	RPS2	1.27691	0.563471	4.78813e-05	6.19071	0.00113048	0.920189	none	NA	ribosomal protein S2 [Source:HGNC Symbol;Acc:HGNC:10404]
ENSG00000137693	YAP1	0.825714	1.01412	2.55877e-06	8.3408	9.12891e-05	0.919919	none	low	Yes1 associated transcriptional regulator [Source:HGNC Symbol;Acc:HGNC:16262]
ENSG00000035928	RFC1	1.14949	0.690036	9.75158e-06	7.30644	0.000287448	0.919762	none	high	replication factor C subunit 1 [Source:HGNC Symbol;Acc:HGNC:9969]
ENSG00000100902	PSMA6	0.942513	0.896896	1.88731e-06	8.58997	7.04307e-05	0.919705	none	high	proteasome 20S subunit alpha 6 [Source:HGNC Symbol;Acc:HGNC:9535]
ENSG00000007923	DNAJC11	0.582706	1.25259	3.73187e-05	6.35808	0.000910234	0.917649	none	NA	DnaJ heat shock protein family (Hsp40) member C11 [Source:HGNC Symbol;Acc:HGNC:25570]
ENSG00000080986	NDC80	1.14374	0.689943	9.72757e-06	7.30826	0.000287194	0.916843	none	NA	NDC80 kinetochore complex component [Source:HGNC Symbol;Acc:HGNC:16909]
ENSG00000112062	MAPK14	0.795684	1.03179	3.27033e-06	8.14382	0.000112585	0.913737	none	low	mitogen-activated protein kinase 14 [Source:HGNC Symbol;Acc:HGNC:6876]
ENSG00000071894	CPSF1	1.01411	0.803147	3.14408e-06	8.1752	0.000108684	0.908628	none	low	cleavage and polyadenylation specific factor 1 [Source:HGNC Symbol;Acc:HGNC:2324]
ENSG00000270629	AC239811.2	1.12102	0.694438	9.14489e-06	7.35396	0.000273453	0.90773	none	NA	NBPF member 14 [Source:HGNC Symbol;Acc:HGNC:25232]
ENSG00000237847	FAM231A	0.892955	0.921713	2.14596e-06	8.48417	7.8667e-05	0.907334	none	NA	None
ENSG00000143570	SLC39A1	0.91868	0.894246	2.16268e-06	8.47781	7.91244e-05	0.906463	none	low	solute carrier family 39 member 1 [Source:HGNC Symbol;Acc:HGNC:12876]
ENSG00000108654	DDX5	0.873031	0.938111	2.26123e-06	8.44135	8.20863e-05	0.905571	none	low	DEAD-box helicase 5 [Source:HGNC Symbol;Acc:HGNC:2746]
ENSG00000198783	ZNF830	1.27611	0.534197	6.65768e-05	5.9732	0.00150212	0.905154	none	NA	zinc finger protein 830 [Source:HGNC Symbol;Acc:HGNC:28291]
ENSG00000197372	ZNF675	0.717181	1.08535	7.06746e-06	7.54669	0.000219786	0.901267	none	low	zinc finger protein 675 [Source:HGNC Symbol;Acc:HGNC:30768]
ENSG00000109606	DHX15	0.809437	0.992228	3.11559e-06	8.18247	0.000108055	0.900832	none	high	DEAH-box helicase 15 [Source:HGNC Symbol;Acc:HGNC:2738]
ENSG00000172977	KAT5	0.635776	1.16535	1.84221e-05	6.84663	0.000491757	0.900561	none	low	lysine acetyltransferase 5 [Source:HGNC Symbol;Acc:HGNC:5275]
ENSG00000148835	TAF5	0.768175	1.02378	4.33059e-06	7.92252	0.00014378	0.895976	none	high	TATA-box binding protein associated factor 5 [Source:HGNC Symbol;Acc:HGNC:11539]
ENSG00000164933	SLC25A32	0.92726	0.864055	2.5275e-06	8.35077	9.06934e-05	0.895658	none	low	solute carrier family 25 member 32 [Source:HGNC Symbol;Acc:HGNC:29683]
ENSG00000141552	ANAPC11	0.631915	1.15889	1.9163e-05	6.81876	0.000507181	0.895401	none	low	anaphase promoting complex subunit 11 [Source:HGNC Symbol;Acc:HGNC:14452]
ENSG00000131013	PPIL4	1.01931	0.76964	4.29612e-06	7.92876	0.000143145	0.894475	none	low	peptidylprolyl isomerase like 4 [Source:HGNC Symbol;Acc:HGNC:15702]
ENSG00000099917	MED15	0.732338	1.054	6.07224e-06	7.6618	0.00019269	0.893171	none	low	mediator complex subunit 15 [Source:HGNC Symbol;Acc:HGNC:14248]
ENSG00000266338	NBPF15	0.699706	1.08477	8.57039e-06	7.40217	0.000259602	0.892238	none	NA	NBPF member 15 [Source:HGNC Symbol;Acc:HGNC:28791]
ENSG00000108424	KPNB1	0.788496	0.994371	3.75215e-06	8.03497	0.000127525	0.891433	none	high	karyopherin subunit beta 1 [Source:HGNC Symbol;Acc:HGNC:6400]
ENSG00000183495	EP400	0.550277	1.23058	5.27581e-05	6.12625	0.00121984	0.890429	none	high	E1A binding protein p400 [Source:HGNC Symbol;Acc:HGNC:11958]
ENSG00000119720	NRDE2	0.694489	1.08445	9.08208e-06	7.35907	0.00027233	0.889471	none	NA	NRDE-2, necessary for RNA interference, domain containing [Source:HGNC Symbol;Acc:HGNC:20186]
ENSG00000144028	SNRNP200	1.22785	0.549898	5.28363e-05	6.12527	0.00122014	0.888874	none	high	small nuclear ribonucleoprotein U5 subunit 200 [Source:HGNC Symbol;Acc:HGNC:30859]
ENSG00000105058	FAM32A	0.950823	0.821773	3.16557e-06	8.16977	0.00010918	0.886298	none	low	family with sequence similarity 32 member A [Source:HGNC Symbol;Acc:HGNC:24563]
ENSG00000153107	ANAPC1	0.886252	0.885072	2.73229e-06	8.28779	9.69235e-05	0.885662	none	high	anaphase promoting complex subunit 1 [Source:HGNC Symbol;Acc:HGNC:19988]
ENSG00000229676	ZNF492	0.607384	1.1603	2.54994e-05	6.61891	0.000656266	0.88384	none	low	zinc finger protein 492 [Source:HGNC Symbol;Acc:HGNC:23707]
ENSG00000117118	SDHB	0.875773	0.880494	2.98324e-06	8.21719	0.000104632	0.878134	none	high	succinate dehydrogenase complex iron sulfur subunit B [Source:HGNC Symbol;Acc:HGNC:10681]
ENSG00000126653	NSRP1	0.84084	0.915195	3.14538e-06	8.17487	0.000108684	0.878017	none	low	nuclear speckle splicing regulatory protein 1 [Source:HGNC Symbol;Acc:HGNC:25305]
ENSG00000132341	RAN	0.996738	0.756739	5.05776e-06	7.80204	0.000164412	0.876739	none	high	RAN, member RAS oncogene family [Source:HGNC Symbol;Acc:HGNC:9846]
ENSG00000168003	SLC3A2	0.786066	0.967099	4.09314e-06	7.96661	0.000137611	0.876583	none	low	solute carrier family 3 member 2 [Source:HGNC Symbol;Acc:HGNC:11026]
ENSG00000128191	DGCR8	0.743507	1.00602	5.68352e-06	7.71235	0.000181591	0.874763	none	NA	DGCR8 microprocessor complex subunit [Source:HGNC Symbol;Acc:HGNC:2847]
ENSG00000167325	RRM1	0.56579	1.18227	4.20992e-05	6.27681	0.00101359	0.874032	none	high	ribonucleotide reductase catalytic subunit M1 [Source:HGNC Symbol;Acc:HGNC:10451]
ENSG00000168438	CDC40	1.04618	0.701492	8.4949e-06	7.40876	0.000258045	0.873838	none	high	cell division cycle 40 [Source:HGNC Symbol;Acc:HGNC:17350]
ENSG00000221914	PPP2R2A	0.743188	0.987996	5.86752e-06	7.68797	0.000187149	0.865592	none	high	protein phosphatase 2 regulatory subunit Balpha [Source:HGNC Symbol;Acc:HGNC:9304]
ENSG00000160563	MED27	0.321375	1.40657	0.000681829	4.54618	0.0110918	0.863971	none	low	mediator complex subunit 27 [Source:HGNC Symbol;Acc:HGNC:2377]
ENSG00000183598	HIST2H3D	0.697949	1.02717	8.93368e-06	7.3713	0.000268427	0.862561	none	low	H3 clustered histone 13 [Source:HGNC Symbol;Acc:HGNC:25311]
ENSG00000175467	SART1	1.04561	0.678583	1.09206e-05	7.22317	0.000315428	0.862096	none	high	spliceosome associated factor 1, recruiter of U4/U6.U5 tri-snRNP [Source:HGNC Symbol;Acc:HGNC:10538]
ENSG00000150244	TRIM48	0.547962	1.17373	5.13718e-05	6.14391	0.00119968	0.860847	none	low	tripartite motif containing 48 [Source:HGNC Symbol;Acc:HGNC:19021]
ENSG00000111596	CNOT2	0.906076	0.812017	4.05356e-06	7.97423	0.000136773	0.859047	none	low	CCR4-NOT transcription complex subunit 2 [Source:HGNC Symbol;Acc:HGNC:7878]
ENSG00000116954	RRAGC	0.765065	0.947086	5.21912e-06	7.77782	0.000169069	0.856075	none	low	Ras related GTP binding C [Source:HGNC Symbol;Acc:HGNC:19902]
ENSG00000129084	PSMA1	0.322549	1.38893	0.000669515	4.55673	0.0109324	0.855737	none	high	proteasome 20S subunit alpha 1 [Source:HGNC Symbol;Acc:HGNC:9530]
ENSG00000133475	GGT2	0.862053	0.848719	3.90676e-06	8.00318	0.000132298	0.855386	none	low	gamma-glutamyltransferase 2, pseudogene [Source:HGNC Symbol;Acc:HGNC:4251]
ENSG00000099995	SF3A1	1.15382	0.551176	4.87447e-05	6.1788	0.00114298	0.8525	none	high	splicing factor 3a subunit 1 [Source:HGNC Symbol;Acc:HGNC:10765]
ENSG00000111875	ASF1A	0.872133	0.830729	4.15447e-06	7.95497	0.000139171	0.851431	none	low	anti-silencing function 1A histone chaperone [Source:HGNC Symbol;Acc:HGNC:20995]
ENSG00000101311	FERMT1	0.851982	0.849695	4.11785e-06	7.9619	0.000138192	0.850839	none	low	FERM domain containing kindlin 1 [Source:HGNC Symbol;Acc:HGNC:15889]
ENSG00000103051	COG4	0.892906	0.808194	4.41594e-06	7.9073	0.000146353	0.85055	none	NA	component of oligomeric golgi complex 4 [Source:HGNC Symbol;Acc:HGNC:18620]
ENSG00000137154	RPS6	0.898863	0.800538	4.564e-06	7.88163	0.000150193	0.8497	none	high	ribosomal protein S6 [Source:HGNC Symbol;Acc:HGNC:10429]
ENSG00000117751	PPP1R8	0.690147	1.00401	9.91237e-06	7.29437	0.000291268	0.847079	none	low	protein phosphatase 1 regulatory subunit 8 [Source:HGNC Symbol;Acc:HGNC:9296]
ENSG00000125450	NUP85	0.586748	1.10566	3.13167e-05	6.4774	0.000782247	0.846202	none	high	nucleoporin 85 [Source:HGNC Symbol;Acc:HGNC:8734]
ENSG00000089289	IGBP1	0.628766	1.05211	1.90823e-05	6.82174	0.000506238	0.84044	none	high	immunoglobulin binding protein 1 [Source:HGNC Symbol;Acc:HGNC:5461]
ENSG00000130165	ELOF1	0.825268	0.854884	4.72381e-06	7.8549	0.000155179	0.840076	none	NA	elongation factor 1 [Source:HGNC Symbol;Acc:HGNC:28691]
ENSG00000092199	HNRNPC	0.156979	1.52148	0.00287499	3.7358	0.0350159	0.839228	none	high	heterogeneous nuclear ribonucleoprotein C [Source:HGNC Symbol;Acc:HGNC:5035]
ENSG00000215021	PHB2	0.720822	0.957029	7.75609e-06	7.47676	0.000238323	0.838926	none	high	prohibitin 2 [Source:HGNC Symbol;Acc:HGNC:30306]
ENSG00000151779	NBAS	0.861609	0.813719	4.92754e-06	7.8222	0.000161021	0.837664	none	NA	NBAS subunit of NRZ tethering complex [Source:HGNC Symbol;Acc:HGNC:15625]
ENSG00000278662	ENSG00000278662	0.6776	0.997298	1.14145e-05	7.19081	0.000326661	0.837449	none	NA	golgin A6 family like 10 [Source:HGNC Symbol;Acc:HGNC:37228]
ENSG00000055070	SZRD1	0.802454	0.87159	5.08106e-06	7.79849	0.000164883	0.837022	none	NA	SUZ RNA binding domain containing 1 [Source:HGNC Symbol;Acc:HGNC:30232]
ENSG00000110880	CORO1C	0.797408	0.872324	5.25517e-06	7.77252	0.000169648	0.834866	none	low	coronin 1C [Source:HGNC Symbol;Acc:HGNC:2254]
ENSG00000160075	SSU72	0.859732	0.802123	5.39703e-06	7.75203	0.000173327	0.830928	none	NA	SSU72 homolog, RNA polymerase II CTD phosphatase [Source:HGNC Symbol;Acc:HGNC:25016]
ENSG00000150459	SAP18	0.855579	0.804254	5.4294e-06	7.74743	0.000174067	0.829916	none	low	Sin3A associated protein 18 [Source:HGNC Symbol;Acc:HGNC:10530]
ENSG00000124380	SNRNP27	0.547377	1.1069	4.95669e-05	6.16767	0.00116044	0.827139	none	high	small nuclear ribonucleoprotein U4/U6.U5 subunit 27 [Source:HGNC Symbol;Acc:HGNC:30240]
ENSG00000173020	ADRBK1	0.755842	0.898238	6.59474e-06	7.59905	0.000207157	0.82704	none	NA	G protein-coupled receptor kinase 2 [Source:HGNC Symbol;Acc:HGNC:289]
ENSG00000167615	LENG8	0.949269	0.702901	9.41442e-06	7.33244	0.000279653	0.826085	none	low	leukocyte receptor cluster member 8 [Source:HGNC Symbol;Acc:HGNC:15500]
ENSG00000075188	NUP37	0.866799	0.784031	5.96102e-06	7.6759	0.000189807	0.825415	none	low	nucleoporin 37 [Source:HGNC Symbol;Acc:HGNC:29929]
ENSG00000277322	ENSG00000277322	0.36025	1.28545	0.000440633	4.80132	0.00772722	0.822851	none	NA	golgin A6 family like 6 [Source:HGNC Symbol;Acc:HGNC:37225]
ENSG00000168488	ATXN2L	0.767433	0.875944	6.52292e-06	7.60735	0.000205246	0.821689	none	NA	ataxin 2 like [Source:HGNC Symbol;Acc:HGNC:31326]
ENSG00000104408	EIF3E	0.833739	0.80621	6.02477e-06	7.66778	0.00019151	0.819974	none	high	eukaryotic translation initiation factor 3 subunit E [Source:HGNC Symbol;Acc:HGNC:3277]
ENSG00000049541	RFC2	0.790331	0.848287	6.22105e-06	7.64336	0.000196743	0.819309	none	high	replication factor C subunit 2 [Source:HGNC Symbol;Acc:HGNC:9970]
ENSG00000161960	EIF4A1	0.774179	0.860196	6.62473e-06	7.59561	0.000207749	0.817187	none	high	eukaryotic translation initiation factor 4A1 [Source:HGNC Symbol;Acc:HGNC:3282]
ENSG00000118412	CASP8AP2	1.14058	0.491575	9.63378e-05	5.73438	0.00207811	0.816077	none	high	caspase 8 associated protein 2 [Source:HGNC Symbol;Acc:HGNC:1510]
ENSG00000147416	ATP6V1B2	0.289221	1.34241	0.000909077	4.38071	0.014007	0.815816	none	high	ATPase H+ transporting V1 subunit B2 [Source:HGNC Symbol;Acc:HGNC:854]
ENSG00000144161	ZC3H8	0.663296	0.967416	1.37759e-05	7.05431	0.000381781	0.815356	none	NA	zinc finger CCCH-type containing 8 [Source:HGNC Symbol;Acc:HGNC:30941]
ENSG00000157020	SEC13	0.732714	0.897883	8.09063e-06	7.44515	0.000247481	0.815299	none	high	SEC13 homolog, nuclear pore and COPII coat complex component [Source:HGNC Symbol;Acc:HGNC:10697]
ENSG00000163946	FAM208A	0.744859	0.880238	7.73489e-06	7.47881	0.000238161	0.812549	none	NA	transcription activation suppressor [Source:HGNC Symbol;Acc:HGNC:30314]
ENSG00000136877	FPGS	1.18259	0.442165	0.000172938	5.36637	0.00349663	0.81238	none	low	folylpolyglutamate synthase [Source:HGNC Symbol;Acc:HGNC:3824]
ENSG00000188612	SUMO2	0.797193	0.823377	6.78346e-06	7.57768	0.00021237	0.810285	none	low	small ubiquitin like modifier 2 [Source:HGNC Symbol;Acc:HGNC:11125]
ENSG00000075131	TIPIN	0.924328	0.695004	1.0741e-05	7.23532	0.000311206	0.809666	none	NA	TIMELESS interacting protein [Source:HGNC Symbol;Acc:HGNC:30750]
ENSG00000164609	SLU7	0.987205	0.631395	1.90847e-05	6.82165	0.000506238	0.8093	none	high	SLU7 homolog, splicing factor [Source:HGNC Symbol;Acc:HGNC:16939]
ENSG00000106588	PSMA2	0.850768	0.767235	7.299e-06	7.5224	0.000226233	0.809002	none	high	proteasome 20S subunit alpha 2 [Source:HGNC Symbol;Acc:HGNC:9531]
ENSG00000177200	CHD9	0.940996	0.674756	1.27335e-05	7.11122	0.000357849	0.807876	none	low	chromodomain helicase DNA binding protein 9 [Source:HGNC Symbol;Acc:HGNC:25701]
ENSG00000131051	RBM39	0.854222	0.760595	7.56542e-06	7.49544	0.000233714	0.807409	none	high	RNA binding motif protein 39 [Source:HGNC Symbol;Acc:HGNC:15923]
ENSG00000108590	MED31	0.689488	0.924761	1.1334e-05	7.19598	0.000325355	0.807125	none	low	mediator complex subunit 31 [Source:HGNC Symbol;Acc:HGNC:24260]
ENSG00000171566	PLRG1	0.718297	0.895216	9.3014e-06	7.34138	0.000277688	0.806757	none	high	pleiotropic regulator 1 [Source:HGNC Symbol;Acc:HGNC:9089]
ENSG00000185085	INTS5	0.788275	0.820518	7.32065e-06	7.52017	0.000226527	0.804396	none	NA	integrator complex subunit 5 [Source:HGNC Symbol;Acc:HGNC:29352]
ENSG00000276368	ENSG00000276368	0.672273	0.935735	1.31918e-05	7.08561	0.000369033	0.804004	none	NA	H2A clustered histone 14 [Source:HGNC Symbol;Acc:HGNC:4727]
ENSG00000100888	CHD8	0.671147	0.935826	1.33434e-05	7.07735	0.000372158	0.803487	none	low	chromodomain helicase DNA binding protein 8 [Source:HGNC Symbol;Acc:HGNC:20153]
ENSG00000280987	ENSG00000280987	1.02802	0.577267	3.45822e-05	6.40974	0.00085128	0.802645	none	NA	matrin 3 [Source:NCBI gene (formerly Entrezgene);Acc:9782]
ENSG00000146872	TLK2	0.761834	0.839191	8.03645e-06	7.45017	0.000246227	0.800512	none	low	tousled like kinase 2 [Source:HGNC Symbol;Acc:HGNC:11842]
ENSG00000170312	CDK1	0.659317	0.941305	1.49444e-05	6.99573	0.000409468	0.800311	none	high	cyclin dependent kinase 1 [Source:HGNC Symbol;Acc:HGNC:1722]
ENSG00000047249	ATP6V1H	0.598081	1.00068	2.75004e-05	6.56668	0.000701955	0.799382	none	low	ATPase H+ transporting V1 subunit H [Source:HGNC Symbol;Acc:HGNC:18303]
ENSG00000134046	MBD2	0.65955	0.93827	1.49856e-05	6.99376	0.000409993	0.79891	none	low	methyl-CpG binding domain protein 2 [Source:HGNC Symbol;Acc:HGNC:6917]
ENSG00000184787	UBE2G2	0.928834	0.666817	1.41398e-05	7.03552	0.000389711	0.797825	none	low	ubiquitin conjugating enzyme E2 G2 [Source:HGNC Symbol;Acc:HGNC:12483]
ENSG00000204256	BRD2	0.892599	0.70262	1.08468e-05	7.22814	0.000313784	0.79761	none	low	bromodomain containing 2 [Source:HGNC Symbol;Acc:HGNC:1103]
ENSG00000234444	ZNF736	0.584387	1.01082	3.20135e-05	6.46235	0.000794335	0.797602	none	NA	zinc finger protein 736 [Source:HGNC Symbol;Acc:HGNC:32467]
ENSG00000166851	PLK1	0.979955	0.613385	2.34672e-05	6.67664	0.000609004	0.79667	none	high	polo like kinase 1 [Source:HGNC Symbol;Acc:HGNC:9077]
ENSG00000164924	YWHAZ	0.902769	0.689659	1.19357e-05	7.15825	0.000337947	0.796214	none	low	tyrosine 3-monooxygenase/tryptophan 5-monooxygenase activation protein zeta [Source:HGNC Symbol;Acc:HGNC:12855]
ENSG00000154832	CXXC1	0.854527	0.737701	9.09274e-06	7.3582	0.00027233	0.796114	none	low	CXXC finger protein 1 [Source:HGNC Symbol;Acc:HGNC:24343]
ENSG00000135249	RINT1	0.817919	0.773576	8.22327e-06	7.433	0.000251126	0.795747	none	NA	RAD50 interactor 1 [Source:HGNC Symbol;Acc:HGNC:21876]
ENSG00000184209	SNRNP35	0.71717	0.871981	1.01485e-05	7.27702	0.000296803	0.794575	none	low	small nuclear ribonucleoprotein U11/U12 subunit 35 [Source:HGNC Symbol;Acc:HGNC:30852]
ENSG00000183431	SF3A3	0.454784	1.12882	0.000146202	5.47079	0.00301434	0.791799	none	high	splicing factor 3a subunit 3 [Source:HGNC Symbol;Acc:HGNC:10767]
ENSG00000248643	RBM14-RBM4	0.936775	0.646572	1.72245e-05	6.89431	0.00046444	0.791674	none	low	RBM14-RBM4 readthrough [Source:HGNC Symbol;Acc:HGNC:38840]
ENSG00000142937	RPS8	0.626278	0.95585	2.08572e-05	6.75911	0.000546595	0.791064	none	high	ribosomal protein S8 [Source:HGNC Symbol;Acc:HGNC:10441]
ENSG00000139645	ANKRD52	0.743629	0.837124	9.3505e-06	7.33748	0.000278708	0.790376	none	NA	ankyrin repeat domain 52 [Source:HGNC Symbol;Acc:HGNC:26614]
ENSG00000100084	HIRA	0.774472	0.805979	8.73508e-06	7.388	0.000263734	0.790225	none	low	histone cell cycle regulator [Source:HGNC Symbol;Acc:HGNC:4916]
ENSG00000101166	SLMO2	0.55826	1.01675	4.32011e-05	6.25947	0.00103744	0.787507	none	NA	PRELI domain containing 3B [Source:HGNC Symbol;Acc:HGNC:15892]
ENSG00000149100	EIF3M	0.486092	1.08523	0.000100457	5.70764	0.00215699	0.785661	none	NA	eukaryotic translation initiation factor 3 subunit M [Source:HGNC Symbol;Acc:HGNC:24460]
ENSG00000204370	SDHD	0.900498	0.669289	1.46736e-05	7.00886	0.00040264	0.784893	none	high	succinate dehydrogenase complex subunit D [Source:HGNC Symbol;Acc:HGNC:10683]
ENSG00000113812	ACTR8	0.833848	0.732301	1.03945e-05	7.2594	0.000303523	0.783074	none	low	actin related protein 8 [Source:HGNC Symbol;Acc:HGNC:14672]
ENSG00000151923	TIAL1	0.853857	0.71155	1.13985e-05	7.19183	0.000326661	0.782703	none	low	TIA1 cytotoxic granule associated RNA binding protein like 1 [Source:HGNC Symbol;Acc:HGNC:11804]
ENSG00000167986	DDB1	0.834082	0.729362	1.06351e-05	7.2426	0.000309096	0.781722	none	high	damage specific DNA binding protein 1 [Source:HGNC Symbol;Acc:HGNC:2717]
ENSG00000180198	RCC1	0.690415	0.871944	1.29598e-05	7.09846	0.000363634	0.781179	none	high	regulator of chromosome condensation 1 [Source:HGNC Symbol;Acc:HGNC:1913]
ENSG00000092203	TOX4	0.666835	0.892509	1.53399e-05	6.97701	0.00041846	0.779672	none	NA	TOX high mobility group box family member 4 [Source:HGNC Symbol;Acc:HGNC:20161]
ENSG00000233822	HIST1H2BN	0.792087	0.766545	9.99456e-06	7.28828	0.000293221	0.779316	none	low	H2B clustered histone 15 [Source:HGNC Symbol;Acc:HGNC:4749]
ENSG00000219481	NBPF1	0.965518	0.592081	3.01863e-05	6.50258	0.000761144	0.778799	none	NA	NBPF member 1 [Source:HGNC Symbol;Acc:HGNC:26088]
ENSG00000122779	TRIM24	0.690681	0.866845	1.31431e-05	7.08829	0.000368224	0.778763	none	low	tripartite motif containing 24 [Source:HGNC Symbol;Acc:HGNC:11812]
ENSG00000066044	ELAVL1	0.70759	0.849615	1.19946e-05	7.15466	0.000339102	0.778602	none	low	ELAV like RNA binding protein 1 [Source:HGNC Symbol;Acc:HGNC:3312]
ENSG00000198060	2024-03-05	1.16806	0.386141	0.000320262	4.99111	0.00588166	0.777099	none	low	membrane associated ring-CH-type finger 5 [Source:HGNC Symbol;Acc:HGNC:26025]
ENSG00000117394	SLC2A1	0.788478	0.762289	1.05101e-05	7.25128	0.000305939	0.775383	none	low	solute carrier family 2 member 1 [Source:HGNC Symbol;Acc:HGNC:11005]
ENSG00000116752	BCAS2	1.04231	0.508076	7.73228e-05	5.87586	0.00171758	0.775191	none	low	BCAS2 pre-mRNA processing factor [Source:HGNC Symbol;Acc:HGNC:975]
ENSG00000150753	CCT5	0.659432	0.886412	1.6774e-05	6.91317	0.000454262	0.772922	none	high	chaperonin containing TCP1 subunit 5 [Source:HGNC Symbol;Acc:HGNC:1618]
ENSG00000133858	ZFC3H1	0.737638	0.807604	1.13071e-05	7.19772	0.000325083	0.772621	none	NA	zinc finger C3H1-type containing [Source:HGNC Symbol;Acc:HGNC:28328]
ENSG00000185049	NELFA	0.752569	0.791861	1.10284e-05	7.21598	0.00031769	0.772215	none	low	negative elongation factor complex member A [Source:HGNC Symbol;Acc:HGNC:12768]
ENSG00000248333	CDK11B	0.71497	0.827899	1.23093e-05	7.13582	0.000347472	0.771435	none	high	cyclin dependent kinase 11B [Source:HGNC Symbol;Acc:HGNC:1729]
ENSG00000282988	ENSG00000282988	0.767008	0.775271	1.10329e-05	7.21568	0.00031769	0.771139	none	NA	novel protein
ENSG00000104884	ERCC2	0.54951	0.990924	4.82679e-05	6.18535	0.00113573	0.770217	none	high	ERCC excision repair 2, TFIIH core complex helicase subunit [Source:HGNC Symbol;Acc:HGNC:3434]
ENSG00000102401	ARMCX3	0.799433	0.739083	1.16713e-05	7.17457	0.000331468	0.769258	none	NA	armadillo repeat containing X-linked 3 [Source:HGNC Symbol;Acc:HGNC:24065]
ENSG00000163918	RFC4	0.627617	0.90782	2.21731e-05	6.71624	0.00057887	0.767719	none	high	replication factor C subunit 4 [Source:HGNC Symbol;Acc:HGNC:9972]
ENSG00000166478	ZNF143	0.77274	0.762549	1.15413e-05	7.18274	0.000328777	0.767645	none	NA	zinc finger protein 143 [Source:HGNC Symbol;Acc:HGNC:12928]
ENSG00000132294	EFR3A	0.483838	1.04869	0.000102647	5.69389	0.00219643	0.766262	none	NA	EFR3 homolog A [Source:HGNC Symbol;Acc:HGNC:28970]
ENSG00000070756	PABPC1	0.536254	0.9939	5.62121e-05	6.08432	0.00129011	0.765077	none	high	poly(A) binding protein cytoplasmic 1 [Source:HGNC Symbol;Acc:HGNC:8554]
ENSG00000188234	AGAP4	0.481704	1.04503	0.000105236	5.67803	0.00224925	0.763368	none	low	ArfGAP with GTPase domain, ankyrin repeat and PH domain 4 [Source:HGNC Symbol;Acc:HGNC:23459]
ENSG00000070444	MNT	0.874373	0.645735	1.9854e-05	6.79378	0.000522504	0.760054	none	low	MAX network transcriptional repressor [Source:HGNC Symbol;Acc:HGNC:7188]
ENSG00000198563	DDX39B	0.799136	0.71994	1.3536e-05	7.06699	0.000375847	0.759538	none	high	DExD-box helicase 39B [Source:HGNC Symbol;Acc:HGNC:13917]
ENSG00000147677	EIF3H	0.792028	0.725863	1.34119e-05	7.07365	0.00037351	0.758945	none	high	eukaryotic translation initiation factor 3 subunit H [Source:HGNC Symbol;Acc:HGNC:3273]
ENSG00000163468	CCT3	-0.467454	1.98475	0.0635011	2.04573	0.265487	0.758649	none	high	chaperonin containing TCP1 subunit 3 [Source:HGNC Symbol;Acc:HGNC:1616]
ENSG00000101182	PSMA7	0.651889	0.864453	1.91953e-05	6.81757	0.000507316	0.758171	none	high	proteasome 20S subunit alpha 7 [Source:HGNC Symbol;Acc:HGNC:9536]
ENSG00000162402	USP24	0.924243	0.589825	3.24802e-05	6.45247	0.000802712	0.757034	none	NA	ubiquitin specific peptidase 24 [Source:HGNC Symbol;Acc:HGNC:12623]
ENSG00000244005	NFS1	0.535674	0.978283	5.7038e-05	6.0747	0.00130576	0.756979	none	NA	NFS1 cysteine desulfurase [Source:HGNC Symbol;Acc:HGNC:15910]
ENSG00000020426	MNAT1	0.713588	0.799012	1.42422e-05	7.03032	0.000391954	0.7563	none	low	MNAT1 component of CDK activating kinase [Source:HGNC Symbol;Acc:HGNC:7181]
ENSG00000083896	YTHDC1	0.967318	0.543878	5.22429e-05	6.13276	0.00121395	0.755598	none	NA	YTH domain containing 1 [Source:HGNC Symbol;Acc:HGNC:30626]
ENSG00000103653	CSK	0.735141	0.772696	1.39382e-05	7.04586	0.000385292	0.753919	none	low	C-terminal Src kinase [Source:HGNC Symbol;Acc:HGNC:2444]
ENSG00000112983	BRD8	0.555142	0.945885	4.6747e-05	6.20669	0.00110832	0.750514	none	low	bromodomain containing 8 [Source:HGNC Symbol;Acc:HGNC:19874]
ENSG00000114573	ATP6V1A	0.510765	0.985109	7.59391e-05	5.88756	0.00168885	0.747937	none	high	ATPase H+ transporting V1 subunit A [Source:HGNC Symbol;Acc:HGNC:851]
ENSG00000099942	CRKL	0.804359	0.691447	1.66566e-05	6.91817	0.000451737	0.747903	none	low	CRK like proto-oncogene, adaptor protein [Source:HGNC Symbol;Acc:HGNC:2363]
ENSG00000073578	SDHA	0.687114	0.807543	1.70392e-05	6.90201	0.000460774	0.747329	none	high	succinate dehydrogenase complex flavoprotein subunit A [Source:HGNC Symbol;Acc:HGNC:10680]
ENSG00000124659	TBCC	0.69741	0.797014	1.63967e-05	6.92938	0.000445337	0.747212	none	low	tubulin folding cofactor C [Source:HGNC Symbol;Acc:HGNC:11580]
ENSG00000089053	ANAPC5	0.930413	0.563077	4.34486e-05	6.25564	0.00104204	0.746745	none	high	anaphase promoting complex subunit 5 [Source:HGNC Symbol;Acc:HGNC:15713]
ENSG00000198056	PRIM1	0.991144	0.500687	8.51983e-05	5.81323	0.00186805	0.745915	none	high	DNA primase subunit 1 [Source:HGNC Symbol;Acc:HGNC:9369]
ENSG00000119760	SUPT7L	0.760251	0.730307	1.55253e-05	6.9684	0.000422899	0.745279	none	low	SPT7 like, STAGA complex subunit gamma [Source:HGNC Symbol;Acc:HGNC:30632]
ENSG00000105705	SUGP1	0.755311	0.732736	1.57278e-05	6.95913	0.00042779	0.744024	none	low	SURP and G-patch domain containing 1 [Source:HGNC Symbol;Acc:HGNC:18643]
ENSG00000102858	MGRN1	0.886954	0.597096	3.19841e-05	6.46298	0.000794335	0.742025	none	low	mahogunin ring finger 1 [Source:HGNC Symbol;Acc:HGNC:20254]
ENSG00000253626	EIF5AL1	0.664894	0.818332	1.98335e-05	6.7945	0.000522504	0.741613	none	low	eukaryotic translation initiation factor 5A like 1 [Source:HGNC Symbol;Acc:HGNC:17419]
ENSG00000215421	ZNF407	0.849046	0.633612	2.40626e-05	6.65919	0.000621862	0.741329	none	low	zinc finger protein 407 [Source:HGNC Symbol;Acc:HGNC:19904]
ENSG00000137200	CMTR1	0.509003	0.972393	7.80399e-05	5.86989	0.00173145	0.740698	none	low	cap methyltransferase 1 [Source:HGNC Symbol;Acc:HGNC:21077]
ENSG00000101654	RNMT	0.582146	0.897139	3.69011e-05	6.3657	0.000902408	0.739642	none	low	RNA guanine-7 methyltransferase [Source:HGNC Symbol;Acc:HGNC:10075]
ENSG00000141367	CLTC	0.601723	0.87747	3.10562e-05	6.48311	0.000776778	0.739596	none	high	clathrin heavy chain [Source:HGNC Symbol;Acc:HGNC:2092]
ENSG00000140478	GOLGA6D	0.879371	0.598558	3.19873e-05	6.46291	0.000794335	0.738965	none	NA	golgin A6 family member D [Source:HGNC Symbol;Acc:HGNC:32204]
ENSG00000265354	TIMM23B	0.526149	0.948916	6.50377e-05	5.98849	0.00147274	0.737532	none	NA	translocase of inner mitochondrial membrane 23 [Source:HGNC Symbol;Acc:HGNC:17312]
ENSG00000141279	NPEPPS	0.68116	0.79349	1.90987e-05	6.82113	0.000506238	0.737325	none	low	aminopeptidase puromycin sensitive [Source:HGNC Symbol;Acc:HGNC:7900]
ENSG00000033867	SLC4A7	0.885796	0.586853	3.58012e-05	6.38621	0.000878967	0.736325	none	low	solute carrier family 4 member 7 [Source:HGNC Symbol;Acc:HGNC:11033]
ENSG00000184277	TM2D3	0.516931	0.953106	7.21146e-05	5.92112	0.00161148	0.735018	none	NA	TM2 domain containing 3 [Source:HGNC Symbol;Acc:HGNC:24128]
ENSG00000157764	BRAF	0.732847	0.735343	1.78386e-05	6.86944	0.000479612	0.734095	none	low	B-Raf proto-oncogene, serine/threonine kinase [Source:HGNC Symbol;Acc:HGNC:1097]
ENSG00000204628	GNB2L1	0.554883	0.912693	4.87602e-05	6.17859	0.00114298	0.733788	none	NA	receptor for activated C kinase 1 [Source:HGNC Symbol;Acc:HGNC:4399]
ENSG00000100462	PRMT5	0.643608	0.823368	2.37332e-05	6.66878	0.000614199	0.733488	none	high	protein arginine methyltransferase 5 [Source:HGNC Symbol;Acc:HGNC:10894]
ENSG00000131351	HAUS8	0.753286	0.713463	1.82632e-05	6.85276	0.000489616	0.733374	none	NA	HAUS augmin like complex subunit 8 [Source:HGNC Symbol;Acc:HGNC:30532]
ENSG00000041357	PSMA4	0.790979	0.673974	2.05433e-05	6.76976	0.000539125	0.732476	none	high	proteasome 20S subunit alpha 4 [Source:HGNC Symbol;Acc:HGNC:9533]
ENSG00000143252	SDHC	0.721525	0.74291	1.83596e-05	6.84904	0.000491495	0.732218	none	high	succinate dehydrogenase complex subunit C [Source:HGNC Symbol;Acc:HGNC:10682]
ENSG00000130382	MLLT1	0.640923	0.822247	2.44448e-05	6.64823	0.000630866	0.731585	none	low	MLLT1 super elongation complex subunit [Source:HGNC Symbol;Acc:HGNC:7134]
ENSG00000136206	SPDYE1	0.649248	0.809681	2.36807e-05	6.67033	0.000613692	0.729465	none	NA	speedy/RINGO cell cycle regulator family member E1 [Source:HGNC Symbol;Acc:HGNC:16408]
ENSG00000134186	PRPF38B	0.31421	1.14321	0.000696423	4.53393	0.0112996	0.728708	none	low	pre-mRNA processing factor 38B [Source:HGNC Symbol;Acc:HGNC:25512]
ENSG00000274600	ENSG00000274600	0.665672	0.791582	2.2017e-05	6.72118	0.000576179	0.728627	none	NA	RIMS binding protein 3B [Source:HGNC Symbol;Acc:HGNC:33891]
ENSG00000275793	ENSG00000275793	0.377693	1.07741	0.000348605	4.94038	0.00632811	0.727551	none	NA	RIMS binding protein 3 [Source:HGNC Symbol;Acc:HGNC:29344]
ENSG00000183793	NPIPA5	1.13563	0.31924	0.000660482	4.5646	0.0108295	0.727437	none	NA	nuclear pore complex interacting protein family member A5 [Source:HGNC Symbol;Acc:HGNC:41980]
ENSG00000164134	NAA15	0.607792	0.847014	3.14213e-05	6.47511	0.00078381	0.727403	none	low	N-alpha-acetyltransferase 15, NatA auxiliary subunit [Source:HGNC Symbol;Acc:HGNC:30782]
ENSG00000128513	POT1	0.595353	0.85858	3.4705e-05	6.40733	0.000853176	0.726966	none	low	protection of telomeres 1 [Source:HGNC Symbol;Acc:HGNC:17284]
ENSG00000072958	AP1M1	0.837272	0.616012	2.97203e-05	6.51325	0.000750406	0.726642	none	low	adaptor related protein complex 1 subunit mu 1 [Source:HGNC Symbol;Acc:HGNC:13667]
ENSG00000204501	PRAMEF9	0.630224	0.822842	2.70408e-05	6.57831	0.000692119	0.726533	none	NA	PRAME family member 15 [Source:HGNC Symbol;Acc:HGNC:26764]
ENSG00000183474	GTF2H2C	0.528042	0.923755	6.52488e-05	5.98637	0.00147573	0.725898	none	low	GTF2H2 family member C [Source:HGNC Symbol;Acc:HGNC:31394]
ENSG00000104859	CLASRP	0.669065	0.781903	2.23431e-05	6.71089	0.000582263	0.725484	none	low	CLK4 associating serine/arginine rich protein [Source:HGNC Symbol;Acc:HGNC:17731]
ENSG00000198901	PRC1	0.93236	0.50589	8.34784e-05	5.82637	0.00184116	0.719125	none	NA	protein regulator of cytokinesis 1 [Source:HGNC Symbol;Acc:HGNC:9341]
ENSG00000278558	ENSG00000278558	0.740275	0.691298	2.32389e-05	6.68345	0.00060392	0.715787	none	NA	transmembrane protein 191B [Source:HGNC Symbol;Acc:HGNC:33600]
ENSG00000149716	ORAOV1	0.590615	0.833917	3.89006e-05	6.33002	0.000941436	0.712266	none	low	LTO1 maturation factor of ABCE1 [Source:HGNC Symbol;Acc:HGNC:17589]
ENSG00000141867	BRD4	0.853931	0.569471	4.62245e-05	6.2142	0.00109873	0.711701	none	high	bromodomain containing 4 [Source:HGNC Symbol;Acc:HGNC:13575]
ENSG00000279804	ENSG00000279804	0.821385	0.597322	3.7677e-05	6.35162	0.000916579	0.709353	none	NA	PRAME family member 18 [Source:HGNC Symbol;Acc:HGNC:30693]
ENSG00000163166	IWS1	0.659229	0.758854	2.71555e-05	6.57539	0.000694101	0.709042	none	NA	interacts with SUPT6H, CTD assembly factor 1 [Source:HGNC Symbol;Acc:HGNC:25467]
ENSG00000004142	POLDIP2	0.55616	0.859941	5.27059e-05	6.12691	0.00121984	0.708051	none	low	DNA polymerase delta interacting protein 2 [Source:HGNC Symbol;Acc:HGNC:23781]
ENSG00000178104	PDE4DIP	0.728126	0.687341	2.57291e-05	6.6127	0.000660358	0.707733	none	low	phosphodiesterase 4D interacting protein [Source:HGNC Symbol;Acc:HGNC:15580]
ENSG00000129696	TTI2	0.642725	0.771561	2.94871e-05	6.51866	0.000745529	0.707143	none	NA	TELO2 interacting protein 2 [Source:HGNC Symbol;Acc:HGNC:26262]
ENSG00000272333	KMT2B	0.986003	0.425701	0.00020533	5.2606	0.0040414	0.705852	none	low	lysine methyltransferase 2B [Source:HGNC Symbol;Acc:HGNC:15840]
ENSG00000168710	AHCYL1	0.902631	0.507807	8.44714e-05	5.81875	0.00185648	0.705219	none	low	adenosylhomocysteinase like 1 [Source:HGNC Symbol;Acc:HGNC:344]
ENSG00000160948	VPS28	0.454895	0.953395	0.000148726	5.4601	0.00306301	0.704145	none	low	VPS28 subunit of ESCRT-I [Source:HGNC Symbol;Acc:HGNC:18178]
ENSG00000110497	AMBRA1	0.601964	0.802657	3.8234e-05	6.34169	0.000928917	0.702311	none	low	autophagy and beclin 1 regulator 1 [Source:HGNC Symbol;Acc:HGNC:25990]
ENSG00000104129	DNAJC17	0.68312	0.721391	2.76589e-05	6.56271	0.000705038	0.702255	none	low	DnaJ heat shock protein family (Hsp40) member C17 [Source:HGNC Symbol;Acc:HGNC:25556]
ENSG00000110768	GTF2H1	0.635927	0.766337	3.20814e-05	6.4609	0.000794963	0.701132	none	low	general transcription factor IIH subunit 1 [Source:HGNC Symbol;Acc:HGNC:4655]
ENSG00000132475	H3F3B	0.819577	0.582299	4.41877e-05	6.24434	0.0010557	0.700938	none	low	H3.3 histone B [Source:HGNC Symbol;Acc:HGNC:4765]
ENSG00000170092	AC018720.10	0.751661	0.650194	3.03901e-05	6.49797	0.000765248	0.700927	none	NA	speedy/RINGO cell cycle regulator family member E5 [Source:HGNC Symbol;Acc:HGNC:35464]
ENSG00000206127	GOLGA8O	0.769682	0.632115	3.27054e-05	6.44775	0.000807209	0.700898	none	NA	golgin A8 family member O [Source:HGNC Symbol;Acc:HGNC:44406]
ENSG00000185359	HGS	0.916994	0.482978	0.000110656	5.64613	0.00235162	0.699986	none	low	hepatocyte growth factor-regulated tyrosine kinase substrate [Source:HGNC Symbol;Acc:HGNC:4897]
ENSG00000100941	PNN	0.61646	0.77569	3.68218e-05	6.36716	0.000901651	0.696075	none	high	pinin, desmosome associated protein [Source:HGNC Symbol;Acc:HGNC:9162]
ENSG00000100121	GGTLC2	0.815908	0.574443	4.84603e-05	6.1827	0.00113882	0.695175	none	low	gamma-glutamyltransferase light chain 2 [Source:HGNC Symbol;Acc:HGNC:18596]
ENSG00000105372	RPS19	-0.039385	1.42862	0.0129348	2.91934	0.102571	0.694617	none	high	ribosomal protein S19 [Source:HGNC Symbol;Acc:HGNC:10402]
ENSG00000223802	CERS1	0.704039	0.683826	3.06909e-05	6.49121	0.000770743	0.693933	none	NA	ceramide synthase 1 [Source:HGNC Symbol;Acc:HGNC:14253]
ENSG00000134419	RPS15A	0.700501	0.686137	3.08951e-05	6.48667	0.000773786	0.693319	none	high	ribosomal protein S15a [Source:HGNC Symbol;Acc:HGNC:10389]
ENSG00000163041	H3F3A	0.62553	0.760332	3.61986e-05	6.37872	0.000887555	0.692931	none	low	H3.3 histone A [Source:HGNC Symbol;Acc:HGNC:4764]
ENSG00000071553	ATP6AP1	0.195552	1.18634	0.00228674	3.86212	0.0292109	0.690946	none	high	ATPase H+ transporting accessory protein 1 [Source:HGNC Symbol;Acc:HGNC:868]
ENSG00000171681	ATF7IP	0.481543	0.898978	0.000114934	5.62209	0.00242871	0.69026	none	low	activating transcription factor 7 interacting protein [Source:HGNC Symbol;Acc:HGNC:20092]
ENSG00000119655	NPC2	0.594559	0.785721	4.36986e-05	6.25179	0.00104535	0.69014	none	low	NPC intracellular cholesterol transporter 2 [Source:HGNC Symbol;Acc:HGNC:14537]
ENSG00000138032	PPM1B	0.620655	0.757123	3.83886e-05	6.33897	0.000931461	0.688889	none	low	protein phosphatase, Mg2+/Mn2+ dependent 1B [Source:HGNC Symbol;Acc:HGNC:9276]
ENSG00000143476	DTL	1.2127	0.164991	0.00300297	3.71185	0.0363139	0.688844	none	high	denticleless E3 ubiquitin protein ligase homolog [Source:HGNC Symbol;Acc:HGNC:30288]
ENSG00000103257	SLC7A5	0.360943	1.01673	0.000428169	4.81826	0.0075441	0.688836	none	low	solute carrier family 7 member 5 [Source:HGNC Symbol;Acc:HGNC:11063]
ENSG00000172262	ZNF131	0.489461	0.888083	0.000106431	5.67085	0.00227218	0.688772	none	low	zinc finger protein 131 [Source:HGNC Symbol;Acc:HGNC:12915]
ENSG00000136448	NMT1	0.566457	0.802167	5.48941e-05	6.09999	0.00126609	0.684312	none	low	N-myristoyltransferase 1 [Source:HGNC Symbol;Acc:HGNC:7857]
ENSG00000033800	PIAS1	0.444193	0.922976	0.000172967	5.36627	0.00349663	0.683585	none	low	protein inhibitor of activated STAT 1 [Source:HGNC Symbol;Acc:HGNC:2752]
ENSG00000074266	EED	0.473268	0.891939	0.000127675	5.55574	0.00266773	0.682604	none	low	embryonic ectoderm development [Source:HGNC Symbol;Acc:HGNC:3188]
ENSG00000120438	TCP1	0.451626	0.912658	0.000160252	5.41362	0.00326792	0.682142	none	high	t-complex 1 [Source:HGNC Symbol;Acc:HGNC:11655]
ENSG00000204880	KRTAP4-8	0.529607	0.833975	7.47237e-05	5.89803	0.00166579	0.681791	none	NA	keratin associated protein 4-8 [Source:HGNC Symbol;Acc:HGNC:17230]
ENSG00000187109	NAP1L1	0.780903	0.581616	5.05537e-05	6.15457	0.00118206	0.681259	none	NA	nucleosome assembly protein 1 like 1 [Source:HGNC Symbol;Acc:HGNC:7637]
ENSG00000162298	SYVN1	0.695155	0.666176	3.69616e-05	6.36459	0.000902705	0.680665	none	low	synoviolin 1 [Source:HGNC Symbol;Acc:HGNC:20738]
ENSG00000109270	LAMTOR3	0.737137	0.624108	4.09345e-05	6.29568	0.000986816	0.680623	none	low	late endosomal/lysosomal adaptor, MAPK and MTOR activator 3 [Source:HGNC Symbol;Acc:HGNC:15606]
ENSG00000111358	GTF2H3	0.559099	0.800355	5.95956e-05	6.04581	0.00135775	0.679727	none	low	general transcription factor IIH subunit 3 [Source:HGNC Symbol;Acc:HGNC:4657]
ENSG00000064313	TAF2	0.59275	0.766052	4.79842e-05	6.18927	0.00113048	0.679401	none	high	TATA-box binding protein associated factor 2 [Source:HGNC Symbol;Acc:HGNC:11536]
ENSG00000168818	STX18	0.959119	0.39589	0.000295377	5.03969	0.00550593	0.677504	none	low	syntaxin 18 [Source:HGNC Symbol;Acc:HGNC:15942]
ENSG00000109917	ZNF259	0.67951	0.674087	3.87214e-05	6.33314	0.000938314	0.676798	none	NA	ZPR1 zinc finger [Source:HGNC Symbol;Acc:HGNC:13051]
ENSG00000166181	API5	0.813206	0.54009	7.02424e-05	5.93823	0.0015753	0.676648	none	low	apoptosis inhibitor 5 [Source:HGNC Symbol;Acc:HGNC:594]
ENSG00000126012	KDM5C	0.387367	0.965149	0.000324814	4.98265	0.0059594	0.676258	none	low	lysine demethylase 5C [Source:HGNC Symbol;Acc:HGNC:11114]
ENSG00000167635	ZNF146	0.626631	0.720629	4.36113e-05	6.25313	0.0010446	0.67363	none	low	zinc finger protein 146 [Source:HGNC Symbol;Acc:HGNC:12931]
ENSG00000138592	USP8	0.562103	0.78316	6.10852e-05	6.02959	0.00138999	0.672631	none	low	ubiquitin specific peptidase 8 [Source:HGNC Symbol;Acc:HGNC:12631]
ENSG00000136758	YME1L1	0.621396	0.723676	4.48865e-05	6.23383	0.00107102	0.672536	none	high	YME1 like 1 ATPase [Source:HGNC Symbol;Acc:HGNC:12843]
ENSG00000275023	ENSG00000275023	0.489844	0.854252	0.000111944	5.63879	0.00237629	0.672048	none	NA	MLLT6, PHD finger containing [Source:HGNC Symbol;Acc:HGNC:7138]
ENSG00000134375	TIMM17A	0.578336	0.765321	5.53768e-05	6.09421	0.00127381	0.671829	none	NA	translocase of inner mitochondrial membrane 17A [Source:HGNC Symbol;Acc:HGNC:17315]
ENSG00000136152	COG3	0.575044	0.768114	5.65967e-05	6.07982	0.00129734	0.671579	none	low	component of oligomeric golgi complex 3 [Source:HGNC Symbol;Acc:HGNC:18619]
ENSG00000164880	INTS1	0.612313	0.730745	4.68941e-05	6.2046	0.0011104	0.671529	none	NA	integrator complex subunit 1 [Source:HGNC Symbol;Acc:HGNC:24555]
ENSG00000135932	CAB39	0.485412	0.857072	0.000117158	5.60996	0.0024717	0.671242	none	low	calcium binding protein 39 [Source:HGNC Symbol;Acc:HGNC:20292]
ENSG00000105707	HPN	0.78812	0.55129	6.7196e-05	5.96715	0.00151061	0.669705	none	low	hepsin [Source:HGNC Symbol;Acc:HGNC:5155]
ENSG00000132780	NASP	0.511421	0.824476	9.34129e-05	5.75411	0.00202909	0.667948	none	low	nuclear autoantigenic sperm protein [Source:HGNC Symbol;Acc:HGNC:7644]
ENSG00000167283	ATP5L	0.810024	0.521622	8.65427e-05	5.80315	0.00189087	0.665823	none	low	ATP synthase membrane subunit g [Source:HGNC Symbol;Acc:HGNC:14247]
ENSG00000147140	NONO	0.836119	0.492098	0.000113052	5.63255	0.00239436	0.664109	none	low	non-POU domain containing octamer binding [Source:HGNC Symbol;Acc:HGNC:7871]
ENSG00000127804	METTL16	0.798838	0.528839	8.25214e-05	5.8338	0.00182221	0.663839	none	NA	methyltransferase 16, N6-methyladenosine [Source:HGNC Symbol;Acc:HGNC:28484]
ENSG00000143756	FBXO28	0.873625	0.451249	0.000169183	5.37996	0.00343129	0.662437	none	NA	F-box protein 28 [Source:HGNC Symbol;Acc:HGNC:29046]
ENSG00000231500	RPS18	0.754939	0.569166	6.31415e-05	6.00786	0.00143328	0.662052	none	high	ribosomal protein S18 [Source:HGNC Symbol;Acc:HGNC:10401]
ENSG00000112282	MED23	0.64685	0.677094	4.79771e-05	6.18937	0.00113048	0.661972	none	low	mediator complex subunit 23 [Source:HGNC Symbol;Acc:HGNC:2372]
ENSG00000243477	NAT6	0.413905	0.903701	0.000251678	5.13644	0.0047919	0.658803	none	low	N-alpha-acetyltransferase 80, NatH catalytic subunit [Source:HGNC Symbol;Acc:HGNC:30252]
ENSG00000181817	LSM10	0.626334	0.689766	5.20474e-05	6.13524	0.00121091	0.65805	none	low	LSM10, U7 small nuclear RNA associated [Source:HGNC Symbol;Acc:HGNC:17562]
ENSG00000198554	WDHD1	0.293908	1.01963	0.000907207	4.38189	0.0139897	0.656767	none	low	WD repeat and HMG-box DNA binding protein 1 [Source:HGNC Symbol;Acc:HGNC:23170]
ENSG00000167447	SMG8	0.649138	0.66317	5.17522e-05	6.13902	0.00120555	0.656154	none	NA	SMG8 nonsense mediated mRNA decay factor [Source:HGNC Symbol;Acc:HGNC:25551]
ENSG00000175305	CCNE2	0.405706	0.905281	0.000276543	5.07941	0.00518594	0.655494	none	low	cyclin E2 [Source:HGNC Symbol;Acc:HGNC:1590]
ENSG00000154723	ATP5J	0.519448	0.790445	9.35536e-05	5.75314	0.00202979	0.654946	none	low	ATP synthase peripheral stalk subunit F6 [Source:HGNC Symbol;Acc:HGNC:847]
ENSG00000273136	AC253572.1	0.787649	0.520899	9.2864e-05	5.75788	0.00201952	0.654274	none	NA	NBPF member 26 [Source:HGNC Symbol;Acc:HGNC:49571]
ENSG00000150776	C11orf57	0.698324	0.608305	5.75707e-05	6.06857	0.00131381	0.653315	none	NA	NKAP domain containing 1 [Source:HGNC Symbol;Acc:HGNC:25569]
ENSG00000105193	RPS16	0.627143	0.678826	5.52656e-05	6.09553	0.00127309	0.652984	none	high	ribosomal protein S16 [Source:HGNC Symbol;Acc:HGNC:10396]
ENSG00000166477	LEO1	0.483106	0.822322	0.000128914	5.54966	0.0026906	0.652714	none	high	LEO1 homolog, Paf1/RNA polymerase II complex component [Source:HGNC Symbol;Acc:HGNC:30401]
ENSG00000100030	MAPK1	0.493903	0.811034	0.000117233	5.60956	0.0024717	0.652469	none	low	mitogen-activated protein kinase 1 [Source:HGNC Symbol;Acc:HGNC:6871]
ENSG00000183337	BCOR	0.647557	0.654856	5.54335e-05	6.09353	0.00127381	0.651206	none	low	BCL6 corepressor [Source:HGNC Symbol;Acc:HGNC:20893]
ENSG00000159256	MORC3	0.657969	0.639393	5.75967e-05	6.06827	0.00131381	0.648681	none	low	MORC family CW-type zinc finger 3 [Source:HGNC Symbol;Acc:HGNC:23572]
ENSG00000173674	EIF1AX	0.587997	0.707755	6.54487e-05	5.98437	0.00147846	0.647876	none	low	eukaryotic translation initiation factor 1A X-linked [Source:HGNC Symbol;Acc:HGNC:3250]
ENSG00000138346	DNA2	0.584464	0.709129	6.71087e-05	5.968	0.00151047	0.646797	none	low	DNA replication helicase/nuclease 2 [Source:HGNC Symbol;Acc:HGNC:2939]
ENSG00000132002	DNAJB1	0.542833	0.750055	8.37867e-05	5.82399	0.00184578	0.646444	none	low	DnaJ heat shock protein family (Hsp40) member B1 [Source:HGNC Symbol;Acc:HGNC:5270]
ENSG00000136504	KAT7	0.592737	0.689861	6.90066e-05	5.9498	0.00154945	0.641299	none	low	lysine acetyltransferase 7 [Source:HGNC Symbol;Acc:HGNC:17016]
ENSG00000127445	PIN1	0.584283	0.696191	7.18562e-05	5.92345	0.00160956	0.640237	none	low	peptidylprolyl cis/trans isomerase, NIMA-interacting 1 [Source:HGNC Symbol;Acc:HGNC:8988]
ENSG00000236125	USP17L4	0.852933	0.427211	0.000231162	5.18816	0.00447432	0.640072	none	low	ubiquitin specific peptidase 17 like family member 4 [Source:HGNC Symbol;Acc:HGNC:37176]
ENSG00000177600	RPLP2	0.313995	0.964567	0.000754958	4.48734	0.012068	0.639281	none	NA	ribosomal protein lateral stalk subunit P2 [Source:HGNC Symbol;Acc:HGNC:10377]
ENSG00000164151	KIAA0947	0.692194	0.586019	7.22781e-05	5.91964	0.0016132	0.639107	none	NA	interactor of little elongation complex ELL subunit 1 [Source:HGNC Symbol;Acc:HGNC:29154]
ENSG00000116809	ZBTB17	0.550168	0.726286	8.57313e-05	5.80921	0.00187754	0.638227	none	low	zinc finger and BTB domain containing 17 [Source:HGNC Symbol;Acc:HGNC:12936]
ENSG00000120738	EGR1	0.569547	0.705381	7.84292e-05	5.86667	0.00173802	0.637464	none	low	early growth response 1 [Source:HGNC Symbol;Acc:HGNC:3238]
ENSG00000281571	ENSG00000281571	0.890042	0.384701	0.000360079	4.92106	0.00648525	0.637371	none	NA	TEC
ENSG00000108384	RAD51C	0.53503	0.738382	9.48951e-05	5.74403	0.00205412	0.636706	none	low	RAD51 paralog C [Source:HGNC Symbol;Acc:HGNC:9820]
ENSG00000144597	EAF1	0.347448	0.923118	0.000535033	4.68725	0.00906737	0.635283	none	low	ELL associated factor 1 [Source:HGNC Symbol;Acc:HGNC:20907]
ENSG00000129083	COPB1	0.824131	0.445424	0.0001974	5.28478	0.00391423	0.634777	none	NA	COPI coat complex subunit beta 1 [Source:HGNC Symbol;Acc:HGNC:2231]
ENSG00000169217	CD2BP2	0.52935	0.738159	0.000100643	5.70646	0.0021585	0.633754	none	low	CD2 cytoplasmic tail binding protein 2 [Source:HGNC Symbol;Acc:HGNC:1656]
ENSG00000166398	KIAA0355	0.482891	0.783782	0.000142247	5.48793	0.00294255	0.633337	none	NA	granule associated Rac and RHOG effector 1 [Source:HGNC Symbol;Acc:HGNC:29016]
ENSG00000130312	MRPL34	0.49504	0.770459	0.000129392	5.54733	0.00269757	0.63275	none	NA	mitochondrial ribosomal protein L34 [Source:HGNC Symbol;Acc:HGNC:14488]
ENSG00000173531	MST1	0.579528	0.68156	8.11187e-05	5.84487	0.00179336	0.630544	none	low	macrophage stimulating 1 [Source:HGNC Symbol;Acc:HGNC:7380]
ENSG00000166192	SENP8	0.762242	0.494144	0.000134047	5.52513	0.0027915	0.628193	none	low	SUMO peptidase family member, NEDD8 specific [Source:HGNC Symbol;Acc:HGNC:22992]
ENSG00000179172	HNRNPCL1	0.70548	0.548584	9.55969e-05	5.73932	0.00206691	0.627032	none	low	heterogeneous nuclear ribonucleoprotein C like 1 [Source:HGNC Symbol;Acc:HGNC:29295]
ENSG00000152556	PFKM	0.555934	0.69735	9.26796e-05	5.75916	0.00201786	0.626642	none	low	phosphofructokinase, muscle [Source:HGNC Symbol;Acc:HGNC:8877]
ENSG00000133422	MORC2	0.440854	0.809655	0.000214535	5.23374	0.00420925	0.625255	none	NA	MORC family CW-type zinc finger 2 [Source:HGNC Symbol;Acc:HGNC:23573]
ENSG00000104517	UBR5	0.284039	0.965255	0.00105656	4.295	0.0157212	0.624647	none	low	ubiquitin protein ligase E3 component n-recognin 5 [Source:HGNC Symbol;Acc:HGNC:16806]
ENSG00000198856	OSTC	0.637891	0.607474	8.40506e-05	5.82196	0.00184941	0.622682	none	NA	oligosaccharyltransferase complex non-catalytic subunit [Source:HGNC Symbol;Acc:HGNC:24448]
ENSG00000277669	ENSG00000277669	0.613098	0.629796	8.51149e-05	5.81386	0.00186805	0.621447	none	NA	None
ENSG00000162607	USP1	0.567105	0.674102	9.44041e-05	5.74735	0.00204586	0.620603	none	low	ubiquitin specific peptidase 1 [Source:HGNC Symbol;Acc:HGNC:12607]
ENSG00000172531	PPP1CA	0.552333	0.686577	0.000101174	5.7031	0.0021674	0.619455	none	low	protein phosphatase 1 catalytic subunit alpha [Source:HGNC Symbol;Acc:HGNC:9281]
ENSG00000168792	ABHD15	0.647457	0.590291	9.05632e-05	5.77397	0.0019764	0.618874	none	NA	abhydrolase domain containing 15 [Source:HGNC Symbol;Acc:HGNC:26971]
ENSG00000105619	TFPT	0.447368	0.790098	0.000208498	5.25122	0.00409943	0.618733	none	low	TCF3 fusion partner [Source:HGNC Symbol;Acc:HGNC:13630]
ENSG00000125730	C3	0.833675	0.40321	0.000316141	4.99887	0.00582318	0.618442	none	low	complement C3 [Source:HGNC Symbol;Acc:HGNC:1318]
ENSG00000135913	USP37	0.523302	0.71172	0.000119229	5.59889	0.00251095	0.617511	none	low	ubiquitin specific peptidase 37 [Source:HGNC Symbol;Acc:HGNC:20063]
ENSG00000167842	MIS12	0.790791	0.443073	0.000218562	5.22236	0.00427928	0.616932	none	NA	MIS12 kinetochore complex component [Source:HGNC Symbol;Acc:HGNC:24967]
ENSG00000143621	ILF2	0.868252	0.362935	0.000478303	4.75299	0.00828658	0.615593	none	high	interleukin enhancer binding factor 2 [Source:HGNC Symbol;Acc:HGNC:6037]
ENSG00000273542	ENSG00000273542	0.739697	0.489773	0.000151511	5.44853	0.00311349	0.614735	none	NA	H4 clustered histone 12 [Source:HGNC Symbol;Acc:HGNC:4784]
ENSG00000185130	HIST1H2BL	0.548434	0.680504	0.000108245	5.66011	0.00230827	0.614469	none	low	H2B clustered histone 13 [Source:HGNC Symbol;Acc:HGNC:4748]
ENSG00000155876	RRAGA	0.617496	0.608578	9.60592e-05	5.73623	0.0020745	0.613037	none	low	Ras related GTP binding A [Source:HGNC Symbol;Acc:HGNC:16963]
ENSG00000099991	CABIN1	0.617007	0.605938	9.83193e-05	5.72137	0.00211596	0.611473	none	NA	calcineurin binding protein 1 [Source:HGNC Symbol;Acc:HGNC:24187]
ENSG00000125351	UPF3B	0.675679	0.545161	0.000114432	5.62486	0.00242086	0.61042	none	NA	UPF3B regulator of nonsense mediated mRNA decay [Source:HGNC Symbol;Acc:HGNC:20439]
ENSG00000275221	ENSG00000275221	0.295177	0.922043	0.0009754	4.3405	0.0147675	0.60861	none	NA	H2A clustered histone 15 [Source:HGNC Symbol;Acc:HGNC:4726]
ENSG00000178409	BEND3	0.395999	0.817635	0.000354495	4.93038	0.00640321	0.606817	none	NA	BEN domain containing 3 [Source:HGNC Symbol;Acc:HGNC:23040]
ENSG00000116560	SFPQ	0.275287	0.937893	0.00119846	4.22353	0.0174296	0.60659	none	high	splicing factor proline and glutamine rich [Source:HGNC Symbol;Acc:HGNC:10774]
ENSG00000156970	BUB1B	0.461324	0.749659	0.00019976	5.27748	0.00394843	0.605492	none	high	BUB1 mitotic checkpoint serine/threonine kinase B [Source:HGNC Symbol;Acc:HGNC:1149]
ENSG00000108559	NUP88	0.519792	0.690923	0.000135506	5.51834	0.00280934	0.605358	none	NA	nucleoporin 88 [Source:HGNC Symbol;Acc:HGNC:8067]
ENSG00000198730	CTR9	0.595837	0.613585	0.000108759	5.6571	0.00231659	0.604711	none	high	CTR9 homolog, Paf1/RNA polymerase II complex component [Source:HGNC Symbol;Acc:HGNC:16850]
ENSG00000119596	YLPM1	0.358527	0.848279	0.000519373	4.70464	0.00886641	0.603403	none	NA	YLP motif containing 1 [Source:HGNC Symbol;Acc:HGNC:17798]
ENSG00000185177	ZNF479	0.852276	0.354249	0.000542425	4.67922	0.00915937	0.603263	none	low	zinc finger protein 479 [Source:HGNC Symbol;Acc:HGNC:23258]
ENSG00000168522	FNTA	0.399751	0.804575	0.000348641	4.94032	0.00632811	0.602163	none	high	farnesyltransferase, CAAX box, alpha [Source:HGNC Symbol;Acc:HGNC:3782]
ENSG00000215186	GOLGA6B	0.609835	0.594325	0.000112994	5.63287	0.00239436	0.60208	none	NA	golgin A6 family member B [Source:HGNC Symbol;Acc:HGNC:32205]
ENSG00000241468	ATP5J2	0.528298	0.674557	0.000135014	5.52062	0.00280293	0.601428	none	low	ATP synthase membrane subunit f [Source:HGNC Symbol;Acc:HGNC:848]
ENSG00000149806	FAU	0.469425	0.728179	0.000196438	5.28778	0.003903	0.598802	none	high	FAU ubiquitin like and ribosomal protein S30 fusion [Source:HGNC Symbol;Acc:HGNC:3597]
ENSG00000169375	SIN3A	0.576925	0.619782	0.000120953	5.58982	0.00254151	0.598354	none	high	SIN3 transcription regulator family member A [Source:HGNC Symbol;Acc:HGNC:19353]
ENSG00000065989	PDE4A	0.711751	0.482277	0.000182024	5.33472	0.00365596	0.597014	none	low	phosphodiesterase 4A [Source:HGNC Symbol;Acc:HGNC:8780]
ENSG00000120254	MTHFD1L	0.758544	0.434448	0.00026261	5.11067	0.00497192	0.596496	none	low	methylenetetrahydrofolate dehydrogenase (NADP+ dependent) 1 like [Source:HGNC Symbol;Acc:HGNC:21055]
ENSG00000214113	LYRM4	0.680749	0.511299	0.000154596	5.43597	0.00316642	0.596024	none	low	LYR motif containing 4 [Source:HGNC Symbol;Acc:HGNC:21365]
ENSG00000164466	SFXN1	0.686222	0.503725	0.000162547	5.40479	0.0033111	0.594974	none	low	sideroflexin 1 [Source:HGNC Symbol;Acc:HGNC:16085]
ENSG00000129315	CCNT1	0.762055	0.427589	0.000281003	5.06976	0.00526429	0.594822	none	low	cyclin T1 [Source:HGNC Symbol;Acc:HGNC:1599]
ENSG00000113360	DROSHA	0.636283	0.548718	0.000138234	5.50584	0.00286271	0.5925	none	low	drosha ribonuclease III [Source:HGNC Symbol;Acc:HGNC:17904]
ENSG00000196747	HIST1H2AI	0.664418	0.517461	0.00015776	5.42336	0.00322768	0.590939	none	low	H2A clustered histone 13 [Source:HGNC Symbol;Acc:HGNC:4725]
ENSG00000213024	NUP62	0.77256	0.404599	0.000355322	4.92899	0.00641195	0.588579	none	low	nucleoporin 62 [Source:HGNC Symbol;Acc:HGNC:8066]
ENSG00000069849	ATP1B3	0.56297	0.611951	0.000142861	5.48524	0.00295198	0.58746	none	low	ATPase Na+/K+ transporting subunit beta 3 [Source:HGNC Symbol;Acc:HGNC:806]
ENSG00000160294	MCM3AP	0.324469	0.849271	0.000770758	4.47541	0.0122605	0.58687	none	NA	minichromosome maintenance complex component 3 associated protein [Source:HGNC Symbol;Acc:HGNC:6946]
ENSG00000076201	PTPN23	0.635345	0.538028	0.000152877	5.44293	0.00313811	0.586686	none	low	protein tyrosine phosphatase non-receptor type 23 [Source:HGNC Symbol;Acc:HGNC:14406]
ENSG00000154781	CCDC174	0.523153	0.646611	0.000164293	5.39815	0.00333937	0.584882	none	NA	coiled-coil domain containing 174 [Source:HGNC Symbol;Acc:HGNC:28033]
ENSG00000114867	EIF4G1	0.815313	0.351723	0.00059659	4.6237	0.00988612	0.583518	none	high	eukaryotic translation initiation factor 4 gamma 1 [Source:HGNC Symbol;Acc:HGNC:3296]
ENSG00000153391	INO80C	0.334197	0.832621	0.000708367	4.5241	0.0114239	0.583409	none	low	INO80 complex subunit C [Source:HGNC Symbol;Acc:HGNC:26994]
ENSG00000072803	FBXW11	0.411655	0.754828	0.000343688	4.94886	0.00626258	0.583242	none	low	F-box and WD repeat domain containing 11 [Source:HGNC Symbol;Acc:HGNC:13607]
ENSG00000204209	DAXX	0.380198	0.786072	0.000455819	4.78133	0.0079413	0.583135	none	low	death domain associated protein [Source:HGNC Symbol;Acc:HGNC:2681]
ENSG00000206140	TMEM191C	0.440994	0.723832	0.000272156	5.08907	0.00512427	0.582413	none	NA	transmembrane protein 191C [Source:HGNC Symbol;Acc:HGNC:33601]
ENSG00000196428	TSC22D2	0.582861	0.581656	0.000151489	5.44862	0.00311349	0.582258	none	low	TSC22 domain family member 2 [Source:HGNC Symbol;Acc:HGNC:29095]
ENSG00000115289	PCGF1	0.440964	0.722039	0.000273928	5.08515	0.00515245	0.581501	none	low	polycomb group ring finger 1 [Source:HGNC Symbol;Acc:HGNC:17615]
ENSG00000112249	ASCC3	0.691512	0.471469	0.000221376	5.21455	0.00431625	0.58149	none	low	activating signal cointegrator 1 complex subunit 3 [Source:HGNC Symbol;Acc:HGNC:18697]
ENSG00000170322	NFRKB	0.547348	0.610925	0.000163961	5.39941	0.00333625	0.579136	none	low	nuclear factor related to kappaB binding protein [Source:HGNC Symbol;Acc:HGNC:7802]
ENSG00000174197	MGA	0.622372	0.535006	0.000169811	5.37767	0.00344029	0.578689	none	low	MAX dimerization protein MGA [Source:HGNC Symbol;Acc:HGNC:14010]
ENSG00000186866	POFUT2	0.65315	0.502548	0.000193153	5.29815	0.00384636	0.577849	none	low	protein O-fucosyltransferase 2 [Source:HGNC Symbol;Acc:HGNC:14683]
ENSG00000241370	RPP21	0.648332	0.507362	0.00018907	5.3113	0.00377716	0.577847	none	low	ribonuclease P/MRP subunit p21 [Source:HGNC Symbol;Acc:HGNC:21300]
ENSG00000109208	SMR3A	0.525082	0.630152	0.000177225	5.35122	0.00357309	0.577617	none	NA	submaxillary gland androgen regulated protein 3A [Source:HGNC Symbol;Acc:HGNC:19216]
ENSG00000184110	EIF3C	0.498343	0.656438	0.000197911	5.28319	0.0039202	0.577391	none	NA	eukaryotic translation initiation factor 3 subunit C [Source:HGNC Symbol;Acc:HGNC:3279]
ENSG00000115652	UXS1	0.447153	0.707595	0.000269538	5.09492	0.00508012	0.577374	none	low	UDP-glucuronate decarboxylase 1 [Source:HGNC Symbol;Acc:HGNC:17729]
ENSG00000136527	TRA2B	0.250144	0.904354	0.00165496	4.04202	0.0228064	0.577249	none	high	transformer 2 beta homolog [Source:HGNC Symbol;Acc:HGNC:10781]
ENSG00000165006	UBAP1	0.735103	0.416693	0.000344107	4.94813	0.0062641	0.575898	none	low	ubiquitin associated protein 1 [Source:HGNC Symbol;Acc:HGNC:12461]
ENSG00000203872	C6orf163	0.382029	0.76853	0.000465616	4.7688	0.00809685	0.575279	none	NA	chromosome 6 open reading frame 163 [Source:HGNC Symbol;Acc:HGNC:21403]
ENSG00000161888	SPC24	0.521328	0.628815	0.000184861	5.32518	0.003701	0.575071	none	NA	SPC24 component of NDC80 kinetochore complex [Source:HGNC Symbol;Acc:HGNC:26913]
ENSG00000089009	RPL6	0.605997	0.541832	0.000177472	5.35037	0.00357309	0.573915	none	high	ribosomal protein L6 [Source:HGNC Symbol;Acc:HGNC:10362]
ENSG00000136937	NCBP1	0.631625	0.516061	0.000190947	5.30522	0.0038065	0.573843	none	high	nuclear cap binding protein subunit 1 [Source:HGNC Symbol;Acc:HGNC:7658]
ENSG00000085644	ZNF213	0.843324	0.304357	0.00098246	4.33639	0.0148315	0.57384	none	low	zinc finger protein 213 [Source:HGNC Symbol;Acc:HGNC:13005]
ENSG00000145495	2024-03-06	0.553316	0.594208	0.000174474	5.3609	0.00352329	0.573762	none	NA	membrane associated ring-CH-type finger 6 [Source:HGNC Symbol;Acc:HGNC:30550]
ENSG00000108443	RPS6KB1	0.434868	0.710377	0.000305211	5.01999	0.00565535	0.572622	none	low	ribosomal protein S6 kinase B1 [Source:HGNC Symbol;Acc:HGNC:10436]
ENSG00000102967	DHODH	0.446565	0.697868	0.000281452	5.06879	0.00526742	0.572216	none	low	dihydroorotate dehydrogenase (quinone) [Source:HGNC Symbol;Acc:HGNC:2867]
ENSG00000170855	TRIAP1	0.567398	0.576166	0.000177515	5.35021	0.00357309	0.571782	none	NA	TP53 regulated inhibitor of apoptosis 1 [Source:HGNC Symbol;Acc:HGNC:26937]
ENSG00000118482	PHF3	0.632501	0.510985	0.000199223	5.27913	0.00394199	0.571743	none	low	PHD finger protein 3 [Source:HGNC Symbol;Acc:HGNC:8921]
ENSG00000142507	PSMB6	0.70484	0.438451	0.000299423	5.0315	0.00557023	0.571645	none	high	proteasome 20S subunit beta 6 [Source:HGNC Symbol;Acc:HGNC:9543]
ENSG00000129197	RPAIN	0.35347	0.788206	0.000618785	4.60245	0.0102086	0.570838	none	NA	RPA interacting protein [Source:HGNC Symbol;Acc:HGNC:28641]
ENSG00000213780	GTF2H4	0.619114	0.521691	0.000195169	5.29177	0.00388237	0.570403	none	low	general transcription factor IIH subunit 4 [Source:HGNC Symbol;Acc:HGNC:4658]
ENSG00000188994	ZNF292	0.550864	0.58983	0.0001835	5.32974	0.00367769	0.570347	none	NA	zinc finger protein 292 [Source:HGNC Symbol;Acc:HGNC:18410]
ENSG00000145860	RNF145	0.564015	0.575447	0.000183197	5.33076	0.00367556	0.569731	none	low	ring finger protein 145 [Source:HGNC Symbol;Acc:HGNC:20853]
ENSG00000039650	PNKP	0.475754	0.662789	0.000240589	5.16382	0.00460899	0.569272	none	low	polynucleotide kinase 3'-phosphatase [Source:HGNC Symbol;Acc:HGNC:9154]
ENSG00000174106	LEMD3	0.617584	0.519573	0.000200798	5.2743	0.00396319	0.568578	none	NA	LEM domain containing 3 [Source:HGNC Symbol;Acc:HGNC:28887]
ENSG00000171943	SRGAP2C	0.461117	0.675592	0.000264127	5.10718	0.00499326	0.568355	none	low	SLIT-ROBO Rho GTPase activating protein 2C [Source:HGNC Symbol;Acc:HGNC:30584]
ENSG00000184056	VPS33B	0.707766	0.428546	0.000330312	4.9726	0.00604837	0.568156	none	NA	VPS33B late endosome and lysosome associated [Source:HGNC Symbol;Acc:HGNC:12712]
ENSG00000169249	ZRSR2	0.414347	0.721585	0.000368929	4.9066	0.00660914	0.567966	none	high	zinc finger CCCH-type, RNA binding motif and serine/arginine rich 2 [Source:HGNC Symbol;Acc:HGNC:23019]
ENSG00000104142	VPS18	0.341405	0.793532	0.000703694	4.52792	0.0113978	0.567468	none	NA	VPS18 core subunit of CORVET and HOPS complexes [Source:HGNC Symbol;Acc:HGNC:15972]
ENSG00000100554	ATP6V1D	0.180002	0.95336	0.00329581	3.66079	0.0390702	0.566681	none	low	ATPase H+ transporting V1 subunit D [Source:HGNC Symbol;Acc:HGNC:13527]
ENSG00000115540	MOB4	0.485141	0.64652	0.000237121	5.17265	0.00456598	0.565831	none	low	MOB family member 4, phocein [Source:HGNC Symbol;Acc:HGNC:17261]
ENSG00000179134	SAMD4B	0.473047	0.658595	0.000252289	5.13497	0.00479864	0.565821	none	low	sterile alpha motif domain containing 4B [Source:HGNC Symbol;Acc:HGNC:25492]
ENSG00000139350	NEDD1	0.700915	0.430604	0.000331078	4.97121	0.00605393	0.56576	none	high	NEDD1 gamma-tubulin ring complex targeting factor [Source:HGNC Symbol;Acc:HGNC:7723]
ENSG00000100387	RBX1	0.79968	0.33089	0.000784839	4.46499	0.0124315	0.565285	none	high	ring-box 1 [Source:HGNC Symbol;Acc:HGNC:9928]
ENSG00000159720	ATP6V0D1	0.19671	0.932281	0.00284688	3.7412	0.0347416	0.564495	none	low	ATPase H+ transporting V0 subunit d1 [Source:HGNC Symbol;Acc:HGNC:13724]
ENSG00000136122	BORA	0.469997	0.658548	0.000260327	5.11596	0.00493642	0.564273	none	NA	BORA aurora kinase A activator [Source:HGNC Symbol;Acc:HGNC:24724]
ENSG00000154845	PPP4R1	0.558452	0.568829	0.000200931	5.27389	0.00396319	0.563641	none	low	protein phosphatase 4 regulatory subunit 1 [Source:HGNC Symbol;Acc:HGNC:9320]
ENSG00000053501	USE1	0.567922	0.55864	0.000202001	5.27063	0.00398009	0.563281	none	NA	unconventional SNARE in the ER 1 [Source:HGNC Symbol;Acc:HGNC:30882]
ENSG00000122026	RPL21	0.841953	0.282876	0.00126065	4.19494	0.01826	0.562415	none	NA	ribosomal protein L21 [Source:HGNC Symbol;Acc:HGNC:10313]
ENSG00000115128	SF3B14	0.513245	0.611495	0.000220674	5.21649	0.00431158	0.56237	none	NA	splicing factor 3b subunit 6 [Source:HGNC Symbol;Acc:HGNC:30096]
ENSG00000132424	PNISR	0.58108	0.541631	0.000210439	5.24554	0.00413325	0.561356	none	NA	PNN interacting serine and arginine rich protein [Source:HGNC Symbol;Acc:HGNC:21222]
ENSG00000240682	ISY1	0.688278	0.432657	0.00033972	4.9558	0.00619631	0.560467	none	high	ISY1 splicing factor homolog [Source:HGNC Symbol;Acc:HGNC:29201]
ENSG00000137574	TGS1	0.497512	0.622364	0.000239594	5.16634	0.0046041	0.559938	none	low	trimethylguanosine synthase 1 [Source:HGNC Symbol;Acc:HGNC:17843]
ENSG00000138035	PNPT1	0.609541	0.509688	0.000230674	5.18944	0.00447416	0.559615	none	high	polyribonucleotide nucleotidyltransferase 1 [Source:HGNC Symbol;Acc:HGNC:23166]
ENSG00000139579	NABP2	0.579241	0.539978	0.000216101	5.22929	0.00423553	0.559609	none	NA	nucleic acid binding protein 2 [Source:HGNC Symbol;Acc:HGNC:28412]
ENSG00000169045	HNRNPH1	0.423536	0.692624	0.000369083	4.90635	0.00660914	0.55808	none	low	heterogeneous nuclear ribonucleoprotein H1 [Source:HGNC Symbol;Acc:HGNC:5041]
ENSG00000071127	WDR1	0.511758	0.604259	0.000233831	5.18116	0.00451662	0.558009	none	low	WD repeat domain 1 [Source:HGNC Symbol;Acc:HGNC:12754]
ENSG00000162378	ZYG11B	0.451885	0.661771	0.000309366	5.01187	0.00572664	0.556828	none	low	zyg-11 family member B, cell cycle regulator [Source:HGNC Symbol;Acc:HGNC:25820]
ENSG00000145604	SKP2	0.615163	0.498375	0.000247724	5.14606	0.0047311	0.556769	none	low	S-phase kinase associated protein 2 [Source:HGNC Symbol;Acc:HGNC:10901]
ENSG00000162604	TM2D1	0.608818	0.504614	0.000242728	5.15844	0.0046452	0.556716	none	NA	TM2 domain containing 1 [Source:HGNC Symbol;Acc:HGNC:24142]
ENSG00000249931	GOLGA8K	0.636487	0.475351	0.000275181	5.0824	0.00517079	0.555919	none	NA	golgin A8 family member K [Source:HGNC Symbol;Acc:HGNC:38652]
ENSG00000110048	OSBP	0.512299	0.599263	0.000240074	5.16512	0.00460421	0.555781	none	low	oxysterol binding protein [Source:HGNC Symbol;Acc:HGNC:8503]
ENSG00000100813	ACIN1	0.452797	0.656882	0.000313347	5.0042	0.00578313	0.554839	none	low	apoptotic chromatin condensation inducer 1 [Source:HGNC Symbol;Acc:HGNC:17066]
ENSG00000177731	FLII	0.300887	0.80778	0.00109298	4.27574	0.0161472	0.554334	none	low	FLII actin remodeling protein [Source:HGNC Symbol;Acc:HGNC:3750]
ENSG00000140577	CRTC3	0.528045	0.579697	0.000238025	5.17034	0.00457867	0.553871	none	low	CREB regulated transcription coactivator 3 [Source:HGNC Symbol;Acc:HGNC:26148]
ENSG00000068976	PYGM	0.541341	0.565463	0.000235885	5.17583	0.00455159	0.553402	none	NA	glycogen phosphorylase, muscle associated [Source:HGNC Symbol;Acc:HGNC:9726]
ENSG00000129518	EAPP	0.51952	0.585883	0.000245613	5.15126	0.00469558	0.552702	none	NA	E2F associated phosphoprotein [Source:HGNC Symbol;Acc:HGNC:19312]
ENSG00000105220	GPI	0.668248	0.437125	0.000351474	4.93549	0.00636097	0.552686	none	low	glucose-6-phosphate isomerase [Source:HGNC Symbol;Acc:HGNC:4458]
ENSG00000137692	DCUN1D5	0.500482	0.604707	0.000258501	5.12022	0.00490679	0.552594	none	NA	defective in cullin neddylation 1 domain containing 5 [Source:HGNC Symbol;Acc:HGNC:28409]
ENSG00000160199	PKNOX1	0.592028	0.512944	0.000249964	5.14059	0.00476413	0.552486	none	low	PBX/knotted 1 homeobox 1 [Source:HGNC Symbol;Acc:HGNC:9022]
ENSG00000198521	ZNF43	0.466601	0.636616	0.000300153	5.03004	0.00557825	0.551608	none	low	zinc finger protein 43 [Source:HGNC Symbol;Acc:HGNC:13109]
ENSG00000187912	CLEC17A	0.448572	0.653848	0.000332082	4.9694	0.00606293	0.55121	none	NA	C-type lectin domain containing 17A [Source:HGNC Symbol;Acc:HGNC:34520]
ENSG00000138326	RPS24	0.68139	0.419204	0.000404197	4.85237	0.00716911	0.550297	none	NA	ribosomal protein S24 [Source:HGNC Symbol;Acc:HGNC:10411]
ENSG00000153339	TRAPPC8	0.104374	0.990998	0.00665092	3.2786	0.0652505	0.547686	none	high	trafficking protein particle complex subunit 8 [Source:HGNC Symbol;Acc:HGNC:29169]
ENSG00000167978	SRRM2	0.84496	0.250299	0.00181584	3.99021	0.0244531	0.547629	none	high	serine/arginine repetitive matrix 2 [Source:HGNC Symbol;Acc:HGNC:16639]
ENSG00000111665	CDCA3	0.647879	0.446184	0.000350079	4.93786	0.00634803	0.547031	none	NA	cell division cycle associated 3 [Source:HGNC Symbol;Acc:HGNC:14624]
ENSG00000104892	KLC3	0.70408	0.388956	0.000520575	4.70328	0.00887881	0.546518	none	low	kinesin light chain 3 [Source:HGNC Symbol;Acc:HGNC:20717]
ENSG00000130811	EIF3G	0.345662	0.744302	0.000755478	4.48695	0.012068	0.544982	none	high	eukaryotic translation initiation factor 3 subunit G [Source:HGNC Symbol;Acc:HGNC:3274]
ENSG00000112306	RPS12	0.222009	0.867583	0.00239303	3.83698	0.0302722	0.544796	none	high	ribosomal protein S12 [Source:HGNC Symbol;Acc:HGNC:10385]
ENSG00000149357	LAMTOR1	0.347419	0.741108	0.000746835	4.49358	0.0119615	0.544264	none	NA	late endosomal/lysosomal adaptor, MAPK and MTOR activator 1 [Source:HGNC Symbol;Acc:HGNC:26068]
ENSG00000172867	KRT2	0.522742	0.565082	0.000275616	5.08144	0.00517377	0.543912	none	NA	keratin 2 [Source:HGNC Symbol;Acc:HGNC:6439]
ENSG00000215301	DDX3X	0.471398	0.616261	0.000318873	4.99371	0.00586191	0.54383	none	low	DEAD-box helicase 3 X-linked [Source:HGNC Symbol;Acc:HGNC:2745]
ENSG00000102900	NUP93	0.28301	0.804565	0.001352	4.15549	0.0192867	0.543787	none	high	nucleoporin 93 [Source:HGNC Symbol;Acc:HGNC:28958]
ENSG00000165494	PCF11	0.466963	0.620122	0.000326144	4.9802	0.00597791	0.543543	none	NA	PCF11 cleavage and polyadenylation factor subunit [Source:HGNC Symbol;Acc:HGNC:30097]
ENSG00000178691	SUZ12	0.327169	0.759629	0.000898935	4.38713	0.0138736	0.543399	none	low	SUZ12 polycomb repressive complex 2 subunit [Source:HGNC Symbol;Acc:HGNC:17101]
ENSG00000149273	RPS3	0.607874	0.478607	0.000311752	5.00726	0.0057651	0.54324	none	high	ribosomal protein S3 [Source:HGNC Symbol;Acc:HGNC:10420]
ENSG00000074842	C19orf10	0.512087	0.574196	0.000283378	5.06468	0.00529285	0.543142	none	NA	myeloid derived growth factor [Source:HGNC Symbol;Acc:HGNC:16948]
ENSG00000099203	TMED1	0.514096	0.57171	0.000283255	5.06494	0.00529285	0.542903	none	low	transmembrane p24 trafficking protein 1 [Source:HGNC Symbol;Acc:HGNC:17291]
ENSG00000133226	SRRM1	0.609708	0.475832	0.000316849	4.99753	0.00583047	0.54277	none	low	serine and arginine repetitive matrix 1 [Source:HGNC Symbol;Acc:HGNC:16638]
ENSG00000273802	ENSG00000273802	0.666695	0.418292	0.000433289	4.81124	0.00761275	0.542493	none	NA	H2B clustered histone 8 [Source:HGNC Symbol;Acc:HGNC:4746]
ENSG00000264343	NOTCH2NL	0.270272	0.814068	0.00153461	4.08429	0.0214046	0.54217	none	low	notch 2 N-terminal like A [Source:HGNC Symbol;Acc:HGNC:31862]
ENSG00000167508	MVD	0.262364	0.820651	0.00165774	4.04108	0.022811	0.541507	none	low	mevalonate diphosphate decarboxylase [Source:HGNC Symbol;Acc:HGNC:7529]
ENSG00000083168	KAT6A	0.375443	0.707229	0.000600215	4.62017	0.00993737	0.541336	none	low	lysine acetyltransferase 6A [Source:HGNC Symbol;Acc:HGNC:13013]
ENSG00000178971	CTC1	0.495036	0.586766	0.000303709	5.02296	0.00563311	0.540901	none	NA	CST telomere replication complex component 1 [Source:HGNC Symbol;Acc:HGNC:26169]
ENSG00000008988	RPS20	0.403038	0.676502	0.000492102	4.73627	0.00847842	0.53977	none	NA	ribosomal protein S20 [Source:HGNC Symbol;Acc:HGNC:10405]
ENSG00000014164	ZC3H3	0.714746	0.362276	0.000680664	4.54717	0.0110825	0.538511	none	NA	zinc finger CCCH-type containing 3 [Source:HGNC Symbol;Acc:HGNC:28972]
ENSG00000009307	CSDE1	0.496672	0.57985	0.000312816	5.00522	0.00577904	0.538261	none	low	cold shock domain containing E1 [Source:HGNC Symbol;Acc:HGNC:29905]
ENSG00000203814	HIST2H2BF	0.596064	0.479513	0.000331264	4.97087	0.00605393	0.537789	none	low	H2B clustered histone 18 [Source:HGNC Symbol;Acc:HGNC:24700]
ENSG00000111481	COPZ1	0.312429	0.762505	0.0010587	4.29385	0.0157404	0.537467	none	high	COPI coat complex subunit zeta 1 [Source:HGNC Symbol;Acc:HGNC:2243]
ENSG00000067596	DHX8	1.32398	-0.249218	0.0541678	2.13552	0.244878	0.537383	none	high	DEAH-box helicase 8 [Source:HGNC Symbol;Acc:HGNC:2749]
ENSG00000113369	ARRDC3	0.688961	0.385548	0.000570462	4.64979	0.00955421	0.537255	none	NA	arrestin domain containing 3 [Source:HGNC Symbol;Acc:HGNC:29263]
ENSG00000162419	GMEB1	0.538229	0.53628	0.000301435	5.02748	0.0055965	0.537255	none	low	glucocorticoid modulatory element binding protein 1 [Source:HGNC Symbol;Acc:HGNC:4370]
ENSG00000205609	EIF3CL	0.747839	0.322713	0.000975844	4.34024	0.0147675	0.535276	none	NA	eukaryotic translation initiation factor 3 subunit C like [Source:HGNC Symbol;Acc:HGNC:26347]
ENSG00000139726	DENR	0.383549	0.685887	0.00058996	4.6302	0.00979786	0.534718	none	NA	density regulated re-initiation and release factor [Source:HGNC Symbol;Acc:HGNC:2769]
ENSG00000163635	ATXN7	0.408493	0.6583	0.000499223	4.72784	0.00857736	0.533397	none	low	ataxin 7 [Source:HGNC Symbol;Acc:HGNC:10560]
ENSG00000178982	EIF3K	0.404422	0.662005	0.000513826	4.71093	0.00878779	0.533214	none	NA	eukaryotic translation initiation factor 3 subunit K [Source:HGNC Symbol;Acc:HGNC:24656]
ENSG00000230522	MBD3L2	0.678754	0.386785	0.000584268	4.63585	0.00973381	0.53277	none	low	methyl-CpG binding domain protein 3 like 2 [Source:HGNC Symbol;Acc:HGNC:18532]
ENSG00000080573	COL5A3	0.331573	0.733689	0.000915624	4.37661	0.0140962	0.532631	none	low	collagen type V alpha 3 chain [Source:HGNC Symbol;Acc:HGNC:14864]
ENSG00000100726	TELO2	0.414421	0.650572	0.000484124	4.74588	0.00835723	0.532497	none	low	telomere maintenance 2 [Source:HGNC Symbol;Acc:HGNC:29099]
ENSG00000138629	UBL7	0.484276	0.579733	0.000350448	4.93723	0.00634856	0.532005	none	low	ubiquitin like 7 [Source:HGNC Symbol;Acc:HGNC:28221]
ENSG00000266472	AC242988.1	0.325519	0.737744	0.000970861	4.34316	0.0147159	0.531632	none	NA	mitochondrial ribosomal protein S21 [Source:HGNC Symbol;Acc:HGNC:14046]
ENSG00000104907	TRMT1	0.609155	0.453992	0.000393758	4.86789	0.00701061	0.531573	none	low	tRNA methyltransferase 1 [Source:HGNC Symbol;Acc:HGNC:25980]
ENSG00000176473	WDR25	0.605691	0.457404	0.000388017	4.8766	0.00691501	0.531547	none	low	WD repeat domain 25 [Source:HGNC Symbol;Acc:HGNC:21064]
ENSG00000120253	NUP43	0.593835	0.469164	0.000370453	4.90414	0.00662731	0.531499	none	low	nucleoporin 43 [Source:HGNC Symbol;Acc:HGNC:21182]
ENSG00000169490	TM2D2	0.472976	0.589685	0.000366202	4.91101	0.00657648	0.53133	none	low	TM2 domain containing 2 [Source:HGNC Symbol;Acc:HGNC:24127]
ENSG00000135775	COG2	0.471571	0.591036	0.000368117	4.90791	0.00660452	0.531304	none	low	component of oligomeric golgi complex 2 [Source:HGNC Symbol;Acc:HGNC:6546]
ENSG00000161981	SNRNP25	0.352018	0.708685	0.000780288	4.46834	0.0123734	0.530352	none	NA	small nuclear ribonucleoprotein U11/U12 subunit 25 [Source:HGNC Symbol;Acc:HGNC:14161]
ENSG00000118181	RPS25	0.559957	0.50039	0.000345832	4.94515	0.00628936	0.530173	none	high	ribosomal protein S25 [Source:HGNC Symbol;Acc:HGNC:10413]
ENSG00000135473	PAN2	0.456831	0.602934	0.000396287	4.86409	0.00704286	0.529882	none	low	poly(A) specific ribonuclease subunit PAN2 [Source:HGNC Symbol;Acc:HGNC:20074]
ENSG00000140553	UNC45A	0.456907	0.602783	0.000396324	4.86403	0.00704286	0.529845	none	low	unc-45 myosin chaperone A [Source:HGNC Symbol;Acc:HGNC:30594]
ENSG00000173041	ZNF680	0.99643	0.062967	0.00971242	3.07398	0.0851616	0.529699	none	low	zinc finger protein 680 [Source:HGNC Symbol;Acc:HGNC:26897]
ENSG00000196611	MMP1	0.692948	0.365136	0.000708104	4.52431	0.0114239	0.529042	none	low	matrix metallopeptidase 1 [Source:HGNC Symbol;Acc:HGNC:7155]
ENSG00000130175	PRKCSH	0.736289	0.321789	0.00101773	4.3163	0.0152528	0.529039	none	low	protein kinase C substrate 80K-H [Source:HGNC Symbol;Acc:HGNC:9411]
ENSG00000099624	ATP5D	0.416044	0.641221	0.000496175	4.73143	0.0085407	0.528633	none	low	ATP synthase F1 subunit delta [Source:HGNC Symbol;Acc:HGNC:837]
ENSG00000182315	MBD3L3	0.491183	0.565037	0.000362326	4.91735	0.00651942	0.52811	none	low	methyl-CpG binding domain protein 3 like 3 [Source:HGNC Symbol;Acc:HGNC:37205]
ENSG00000112245	PTP4A1	0.764831	0.291227	0.00134503	4.1584	0.0192063	0.528029	none	low	protein tyrosine phosphatase 4A1 [Source:HGNC Symbol;Acc:HGNC:9634]
ENSG00000223510	CDRT15	0.554874	0.500813	0.000356973	4.92623	0.00643551	0.527843	none	NA	CMT1A duplicated region transcript 15 [Source:HGNC Symbol;Acc:HGNC:14395]
ENSG00000162302	RPS6KA4	0.542222	0.513303	0.000351829	4.93488	0.00636121	0.527763	none	low	ribosomal protein S6 kinase A4 [Source:HGNC Symbol;Acc:HGNC:10433]
ENSG00000007168	PAFAH1B1	0.351164	0.70411	0.000799664	4.45423	0.0126235	0.527637	none	high	platelet activating factor acetylhydrolase 1b regulatory subunit 1 [Source:HGNC Symbol;Acc:HGNC:8574]
ENSG00000090686	USP48	0.417125	0.63586	0.000502809	4.72364	0.00861516	0.526492	none	low	ubiquitin specific peptidase 48 [Source:HGNC Symbol;Acc:HGNC:18533]
ENSG00000100519	PSMC6	1.07764	-0.024899	0.0180345	2.73971	0.128448	0.526368	none	high	proteasome 26S subunit, ATPase 6 [Source:HGNC Symbol;Acc:HGNC:9553]
ENSG00000109519	GRPEL1	0.392421	0.660312	0.000590214	4.62995	0.00979786	0.526366	none	NA	GrpE like 1, mitochondrial [Source:HGNC Symbol;Acc:HGNC:19696]
ENSG00000186723	OR10H1	0.459793	0.588991	0.000417206	4.8336	0.00737183	0.524392	none	low	olfactory receptor family 10 subfamily H member 1 [Source:HGNC Symbol;Acc:HGNC:8172]
ENSG00000159140	SON	0.526497	0.520543	0.000373788	4.89881	0.00668056	0.52352	none	high	SON DNA and RNA binding protein [Source:HGNC Symbol;Acc:HGNC:11183]
ENSG00000204571	KRTAP5-11	0.432523	0.613776	0.000477323	4.75419	0.00827729	0.52315	none	NA	keratin associated protein 5-11 [Source:HGNC Symbol;Acc:HGNC:23606]
ENSG00000127054	CPSF3L	0.610727	0.435333	0.000471245	4.76173	0.00818712	0.52303	none	NA	integrator complex subunit 11 [Source:HGNC Symbol;Acc:HGNC:26052]
ENSG00000143207	RFWD2	0.345914	0.699977	0.000860691	4.41202	0.0133942	0.522945	none	low	COP1 E3 ubiquitin ligase [Source:HGNC Symbol;Acc:HGNC:17440]
ENSG00000010072	SPRTN	0.655117	0.387565	0.000636094	4.58642	0.0104849	0.521341	none	low	SprT-like N-terminal domain [Source:HGNC Symbol;Acc:HGNC:25356]
ENSG00000136715	SAP130	0.72599	0.313636	0.00115125	4.24629	0.0168877	0.519813	none	low	Sin3A associated protein 130 [Source:HGNC Symbol;Acc:HGNC:29813]
ENSG00000204394	VARS	0.265942	0.773569	0.00176147	4.00717	0.0239557	0.519756	none	high	valyl-tRNA synthetase 1 [Source:HGNC Symbol;Acc:HGNC:12651]
ENSG00000066117	SMARCD1	0.668824	0.370442	0.000728373	4.50802	0.0117096	0.519633	none	low	SWI/SNF related, matrix associated, actin dependent regulator of chromatin, subfamily d, member 1 [Source:HGNC Symbol;Acc:HGNC:11106]
ENSG00000090989	EXOC1	0.534075	0.501961	0.000410706	4.8429	0.00727074	0.518018	none	NA	exocyst complex component 1 [Source:HGNC Symbol;Acc:HGNC:30380]
ENSG00000142188	TMEM50B	0.44217	0.593726	0.000482597	4.74773	0.00834549	0.517948	none	NA	transmembrane protein 50B [Source:HGNC Symbol;Acc:HGNC:1280]
ENSG00000178307	TMEM11	0.685944	0.349545	0.00086606	4.40846	0.0134553	0.517744	none	low	transmembrane protein 11 [Source:HGNC Symbol;Acc:HGNC:16823]
ENSG00000126067	PSMB2	0.623576	0.411867	0.000563606	4.65685	0.00946564	0.517722	none	high	proteasome 20S subunit beta 2 [Source:HGNC Symbol;Acc:HGNC:9539]
ENSG00000186665	C17orf58	0.678738	0.355655	0.000829068	4.43349	0.0129561	0.517197	none	low	chromosome 17 open reading frame 58 [Source:HGNC Symbol;Acc:HGNC:27568]
ENSG00000093000	NUP50	0.430026	0.60314	0.000517911	4.70629	0.00884954	0.516583	none	NA	nucleoporin 50 [Source:HGNC Symbol;Acc:HGNC:8065]
ENSG00000134851	TMEM165	0.370485	0.662345	0.000746587	4.49377	0.0119615	0.516415	none	NA	transmembrane protein 165 [Source:HGNC Symbol;Acc:HGNC:30760]
ENSG00000004487	KDM1A	0.467593	0.564994	0.000449313	4.78981	0.00785729	0.516294	none	low	lysine demethylase 1A [Source:HGNC Symbol;Acc:HGNC:29079]
ENSG00000115866	DARS	0.262291	0.767625	0.00186294	3.97594	0.0249896	0.514958	none	high	aspartyl-tRNA synthetase 1 [Source:HGNC Symbol;Acc:HGNC:2678]
ENSG00000170298	LGALS9B	0.602044	0.427034	0.000537116	4.68498	0.00908618	0.514539	none	low	galectin 9B [Source:HGNC Symbol;Acc:HGNC:24842]
ENSG00000141480	ARRB2	0.506004	0.522717	0.000432714	4.81203	0.00760981	0.514361	none	NA	arrestin beta 2 [Source:HGNC Symbol;Acc:HGNC:712]
ENSG00000112511	PHF1	0.53448	0.494181	0.000437288	4.80581	0.00767578	0.51433	none	low	PHD finger protein 1 [Source:HGNC Symbol;Acc:HGNC:8919]
ENSG00000102030	NAA10	0.546803	0.48155	0.000447013	4.79283	0.0078244	0.514176	none	high	N-alpha-acetyltransferase 10, NatA catalytic subunit [Source:HGNC Symbol;Acc:HGNC:18704]
ENSG00000180104	EXOC3	0.485482	0.542854	0.00044388	4.79698	0.00777686	0.514168	none	NA	exocyst complex component 3 [Source:HGNC Symbol;Acc:HGNC:30378]
ENSG00000064703	DDX20	0.414258	0.612844	0.000579545	4.64058	0.00968104	0.513551	none	low	DEAD-box helicase 20 [Source:HGNC Symbol;Acc:HGNC:2743]
ENSG00000116717	GADD45A	0.365222	0.661424	0.000794669	4.45784	0.0125552	0.513323	none	low	growth arrest and DNA damage inducible alpha [Source:HGNC Symbol;Acc:HGNC:4095]
ENSG00000175550	DRAP1	0.413256	0.61336	0.000584139	4.63598	0.00973381	0.513308	none	low	DR1 associated protein 1 [Source:HGNC Symbol;Acc:HGNC:3019]
ENSG00000120733	KDM3B	0.58991	0.435887	0.000525	4.69833	0.00892978	0.512899	none	low	lysine demethylase 3B [Source:HGNC Symbol;Acc:HGNC:1337]
ENSG00000069248	NUP133	0.289355	0.735775	0.00148188	4.10391	0.0208524	0.512565	none	NA	nucleoporin 133 [Source:HGNC Symbol;Acc:HGNC:18016]
ENSG00000127314	RAP1B	0.532717	0.490876	0.000455624	4.78158	0.0079413	0.511796	none	low	RAP1B, member of RAS oncogene family [Source:HGNC Symbol;Acc:HGNC:9857]
ENSG00000179271	GADD45GIP1	0.574743	0.444986	0.000524315	4.69909	0.00892627	0.509865	none	NA	GADD45G interacting protein 1 [Source:HGNC Symbol;Acc:HGNC:29996]
ENSG00000125944	HNRNPR	0.2326	0.786336	0.00249797	3.81327	0.0312816	0.509468	none	low	heterogeneous nuclear ribonucleoprotein R [Source:HGNC Symbol;Acc:HGNC:5047]
ENSG00000189409	MMP23B	0.527903	0.490097	0.000475166	4.75686	0.00824756	0.509	none	low	matrix metallopeptidase 23B [Source:HGNC Symbol;Acc:HGNC:7171]
ENSG00000028839	TBPL1	0.385479	0.630794	0.000723094	4.51222	0.0116412	0.508136	none	low	TATA-box binding protein like 1 [Source:HGNC Symbol;Acc:HGNC:11589]
ENSG00000214456	PLIN5	0.526282	0.489299	0.000484172	4.74582	0.00835723	0.50779	none	NA	perilipin 5 [Source:HGNC Symbol;Acc:HGNC:33196]
ENSG00000268790	CTC-429P9.4	0.561141	0.454403	0.000521127	4.70266	0.00888009	0.507772	none	NA	novel protein
ENSG00000130733	YIPF2	0.5203	0.49512	0.000482163	4.74826	0.00834549	0.50771	none	low	Yip1 domain family member 2 [Source:HGNC Symbol;Acc:HGNC:28476]
ENSG00000213380	COG8	0.441198	0.574061	0.000546267	4.6751	0.00920759	0.50763	none	NA	component of oligomeric golgi complex 8 [Source:HGNC Symbol;Acc:HGNC:18623]
ENSG00000175376	EIF1AD	0.355943	0.657858	0.000894104	4.39021	0.0138219	0.5069	none	NA	eukaryotic translation initiation factor 1A domain containing [Source:HGNC Symbol;Acc:HGNC:28147]
ENSG00000104327	CALB1	0.526297	0.48526	0.000501091	4.72565	0.00859363	0.505778	none	low	calbindin 1 [Source:HGNC Symbol;Acc:HGNC:1434]
ENSG00000132952	USPL1	0.600153	0.4092	0.00065206	4.57204	0.0107196	0.504676	none	high	ubiquitin specific peptidase like 1 [Source:HGNC Symbol;Acc:HGNC:20294]
ENSG00000154654	NCAM2	0.466591	0.542647	0.000526	4.69721	0.00893865	0.504619	none	NA	neural cell adhesion molecule 2 [Source:HGNC Symbol;Acc:HGNC:7657]
ENSG00000274102	ENSG00000274102	0.406682	0.602277	0.000662063	4.56322	0.0108459	0.504479	none	NA	olfactory receptor family 4 subfamily M member 2 [Source:HGNC Symbol;Acc:HGNC:15373]
ENSG00000196369	SRGAP2B	0.562977	0.44362	0.000570928	4.64932	0.00955421	0.503299	none	low	SLIT-ROBO Rho GTPase activating protein 2B [Source:HGNC Symbol;Acc:HGNC:35237]
ENSG00000186523	FAM86B1	0.470613	0.534497	0.000536852	4.68526	0.00908618	0.502555	none	NA	family with sequence similarity 86 member B1 [Source:HGNC Symbol;Acc:HGNC:28268]
ENSG00000279058	ENSG00000279058	1.02804	-0.0230901	0.0193459	2.70169	0.134649	0.502474	none	NA	ArfGAP with GTPase domain, ankyrin repeat and PH domain 14, pseudogene [Source:HGNC Symbol;Acc:HGNC:23660]
ENSG00000188786	MTF1	0.347405	0.65474	0.000996136	4.32851	0.0149774	0.501073	none	low	metal regulatory transcription factor 1 [Source:HGNC Symbol;Acc:HGNC:7428]
ENSG00000076108	BAZ2A	0.500183	0.501698	0.000534654	4.68766	0.00906737	0.50094	none	low	bromodomain adjacent to zinc finger domain 2A [Source:HGNC Symbol;Acc:HGNC:962]
ENSG00000017260	ATP2C1	0.471485	0.529623	0.00055144	4.66959	0.00928639	0.500554	none	low	ATPase secretory pathway Ca2+ transporting 1 [Source:HGNC Symbol;Acc:HGNC:13211]
ENSG00000115307	AUP1	0.656455	0.344041	0.00102763	4.31079	0.0153642	0.500248	none	low	AUP1 lipid droplet regulating VLDL assembly factor [Source:HGNC Symbol;Acc:HGNC:891]
ENSG00000182601	HS3ST4	0.270323	0.726644	0.00189172	3.9674	0.0252848	0.498483	none	low	heparan sulfate-glucosamine 3-sulfotransferase 4 [Source:HGNC Symbol;Acc:HGNC:5200]
ENSG00000167680	SEMA6B	0.639731	0.356655	0.000954771	4.35269	0.0145548	0.498193	none	low	semaphorin 6B [Source:HGNC Symbol;Acc:HGNC:10739]
ENSG00000178934	LGALS7B	0.380939	0.614642	0.000818555	4.44082	0.0128564	0.497791	none	low	galectin 7B [Source:HGNC Symbol;Acc:HGNC:34447]
ENSG00000197728	RPS26	0.580977	0.414394	0.000685704	4.5429	0.0111451	0.497685	none	NA	ribosomal protein S26 [Source:HGNC Symbol;Acc:HGNC:10414]
ENSG00000204481	PRAMEF14	0.384431	0.609799	0.00080695	4.44902	0.012717	0.497115	none	NA	PRAME family member 14 [Source:HGNC Symbol;Acc:HGNC:13576]
ENSG00000155367	PPM1J	0.52501	0.467996	0.000587792	4.63235	0.00977505	0.496503	none	low	protein phosphatase, Mg2+/Mn2+ dependent 1J [Source:HGNC Symbol;Acc:HGNC:20785]
ENSG00000170558	CDH2	0.493477	0.498653	0.000578199	4.64194	0.00966721	0.496065	none	low	cadherin 2 [Source:HGNC Symbol;Acc:HGNC:1759]
ENSG00000229292	RFPL4AL1	0.293268	0.698264	0.0015827	4.067	0.0219077	0.495766	none	NA	ret finger protein like 4A like 1 [Source:HGNC Symbol;Acc:HGNC:45147]
ENSG00000128524	ATP6V1F	0.343545	0.647699	0.00106972	4.28796	0.0158868	0.495622	none	low	ATPase H+ transporting V1 subunit F [Source:HGNC Symbol;Acc:HGNC:16832]
ENSG00000155090	KLF10	0.433916	0.556279	0.000653693	4.57059	0.010737	0.495098	none	low	KLF transcription factor 10 [Source:HGNC Symbol;Acc:HGNC:11810]
ENSG00000141965	FEM1A	0.395464	0.593851	0.000777831	4.47016	0.012352	0.494657	none	low	fem-1 homolog A [Source:HGNC Symbol;Acc:HGNC:16934]
ENSG00000134825	TMEM258	0.63548	0.353539	0.00100629	4.32273	0.0151057	0.49451	none	NA	transmembrane protein 258 [Source:HGNC Symbol;Acc:HGNC:1164]
ENSG00000244362	KRTAP19-7	0.428605	0.560093	0.000672378	4.55426	0.0109571	0.494349	none	NA	keratin associated protein 19-7 [Source:HGNC Symbol;Acc:HGNC:18942]
ENSG00000126243	LRFN3	0.474655	0.513848	0.000601867	4.61857	0.00994706	0.494251	none	low	leucine rich repeat and fibronectin type III domain containing 3 [Source:HGNC Symbol;Acc:HGNC:28370]
ENSG00000120029	C10orf76	0.296868	0.690689	0.00155621	4.07646	0.0216373	0.493779	none	NA	armadillo like helical domain containing 3 [Source:HGNC Symbol;Acc:HGNC:25788]
ENSG00000108848	LUC7L3	0.488572	0.498638	0.000601834	4.6186	0.00994706	0.493605	none	low	LUC7 like 3 pre-mRNA splicing factor [Source:HGNC Symbol;Acc:HGNC:24309]
ENSG00000136451	VEZF1	0.440237	0.54532	0.000659749	4.56525	0.010827	0.492779	none	low	vascular endothelial zinc finger 1 [Source:HGNC Symbol;Acc:HGNC:12949]
ENSG00000204227	RING1	0.641832	0.343069	0.00110132	4.27143	0.0162446	0.492451	none	low	ring finger protein 1 [Source:HGNC Symbol;Acc:HGNC:10018]
ENSG00000016490	CLCA1	0.197252	0.786607	0.00370329	3.59697	0.0427652	0.49193	none	low	chloride channel accessory 1 [Source:HGNC Symbol;Acc:HGNC:2015]
ENSG00000069764	PLA2G10	0.345301	0.638109	0.00109082	4.27687	0.0161408	0.491705	none	low	phospholipase A2 group X [Source:HGNC Symbol;Acc:HGNC:9029]
ENSG00000142002	DPP9	0.581744	0.400019	0.000791284	4.46029	0.0125123	0.490882	none	low	dipeptidyl peptidase 9 [Source:HGNC Symbol;Acc:HGNC:18648]
ENSG00000006576	PHTF2	0.514368	0.465621	0.000648433	4.57528	0.0106694	0.489995	none	low	putative homeodomain transcription factor 2 [Source:HGNC Symbol;Acc:HGNC:13411]
ENSG00000117748	RPA2	0.280394	0.699195	0.00182911	3.98615	0.0245889	0.489794	none	high	replication protein A2 [Source:HGNC Symbol;Acc:HGNC:10290]
ENSG00000184985	SORCS2	0.59836	0.380669	0.000888876	4.39357	0.0137754	0.489515	none	low	sortilin related VPS10 domain containing receptor 2 [Source:HGNC Symbol;Acc:HGNC:16698]
ENSG00000133706	LARS	0.174194	0.804456	0.00457324	3.48186	0.0499018	0.489325	none	low	leucyl-tRNA synthetase 1 [Source:HGNC Symbol;Acc:HGNC:6512]
ENSG00000114125	RNF7	0.627585	0.351042	0.00107025	4.28768	0.0158868	0.489314	none	low	ring finger protein 7 [Source:HGNC Symbol;Acc:HGNC:10070]
ENSG00000182566	CLEC4G	0.557055	0.42003	0.00074522	4.49483	0.0119562	0.488543	none	low	C-type lectin domain family 4 member G [Source:HGNC Symbol;Acc:HGNC:24591]
ENSG00000147274	RBMX	0.948781	0.0271735	0.0145957	2.85411	0.11169	0.487977	none	high	RNA binding motif protein X-linked [Source:HGNC Symbol;Acc:HGNC:9910]
ENSG00000197978	GOLGA6L9	0.809304	0.165063	0.00499122	3.43429	0.0534009	0.487183	none	NA	golgin A6 family like 9 [Source:HGNC Symbol;Acc:HGNC:37229]
ENSG00000113312	TTC1	0.285953	0.688292	0.00177736	4.00216	0.0240841	0.487123	none	high	tetratricopeptide repeat domain 1 [Source:HGNC Symbol;Acc:HGNC:12391]
ENSG00000248405	PRR5-ARHGAP8	0.482081	0.491866	0.000669691	4.55658	0.0109324	0.486974	none	low	PRR5-ARHGAP8 readthrough [Source:HGNC Symbol;Acc:HGNC:34512]
ENSG00000130429	ARPC1B	0.447193	0.525649	0.000705677	4.5263	0.0114101	0.486421	none	low	actin related protein 2/3 complex subunit 1B [Source:HGNC Symbol;Acc:HGNC:704]
ENSG00000122565	CBX3	0.326475	0.645686	0.00130654	4.17477	0.0188252	0.486081	none	low	chromobox 3 [Source:HGNC Symbol;Acc:HGNC:1553]
ENSG00000139719	VPS33A	0.39952	0.572371	0.000837746	4.42752	0.0130807	0.485945	none	NA	VPS33A core subunit of CORVET and HOPS complexes [Source:HGNC Symbol;Acc:HGNC:18179]
ENSG00000136378	ADAMTS7	0.602082	0.36975	0.00098107	4.33719	0.0148225	0.485916	none	low	ADAM metallopeptidase with thrombospondin type 1 motif 7 [Source:HGNC Symbol;Acc:HGNC:223]
ENSG00000165914	TTC7B	0.855267	0.116393	0.00751322	3.21265	0.0711731	0.48583	none	low	tetratricopeptide repeat domain 7B [Source:HGNC Symbol;Acc:HGNC:19858]
ENSG00000130988	RGN	0.631063	0.338373	0.00121384	4.21632	0.0176394	0.484718	none	low	regucalcin [Source:HGNC Symbol;Acc:HGNC:9989]
ENSG00000096717	SIRT1	0.421396	0.547393	0.000780505	4.46818	0.0123734	0.484394	none	low	sirtuin 1 [Source:HGNC Symbol;Acc:HGNC:14929]
ENSG00000182511	FES	0.267208	0.700272	0.00212001	3.90408	0.0275276	0.48374	none	low	FES proto-oncogene, tyrosine kinase [Source:HGNC Symbol;Acc:HGNC:3657]
ENSG00000043143	JADE2	0.74513	0.221936	0.00311824	3.69117	0.0374235	0.483533	none	low	jade family PHD finger 2 [Source:HGNC Symbol;Acc:HGNC:22984]
ENSG00000137776	SLTM	0.514094	0.452683	0.000728592	4.50784	0.0117096	0.483388	none	low	SAFB like transcription modulator [Source:HGNC Symbol;Acc:HGNC:20709]
ENSG00000205710	C17orf107	0.671203	0.295171	0.00169503	4.02864	0.0232384	0.483187	none	NA	chromosome 17 open reading frame 107 [Source:HGNC Symbol;Acc:HGNC:37238]
ENSG00000141510	TP53	0.489185	0.476507	0.000716273	4.51769	0.0115414	0.482846	none	low	tumor protein p53 [Source:HGNC Symbol;Acc:HGNC:11998]
ENSG00000105011	ASF1B	0.416015	0.549354	0.00081281	4.44486	0.0127877	0.482685	none	low	anti-silencing function 1B histone chaperone [Source:HGNC Symbol;Acc:HGNC:20996]
ENSG00000162923	WDR26	0.584434	0.37972	0.00096437	4.34699	0.0146532	0.482077	none	low	WD repeat domain 26 [Source:HGNC Symbol;Acc:HGNC:21208]
ENSG00000100319	ZMAT5	0.348658	0.614692	0.00116357	4.24026	0.0170551	0.481675	none	NA	zinc finger matrin-type 5 [Source:HGNC Symbol;Acc:HGNC:28046]
ENSG00000110721	CHKA	0.564414	0.39888	0.000882261	4.39784	0.0136956	0.481647	none	low	choline kinase alpha [Source:HGNC Symbol;Acc:HGNC:1937]
ENSG00000177570	SAMD12	0.572044	0.390276	0.000923199	4.3719	0.0141871	0.48116	none	NA	sterile alpha motif domain containing 12 [Source:HGNC Symbol;Acc:HGNC:31750]
ENSG00000185475	TMEM179B	0.519869	0.441741	0.000772325	4.47424	0.012275	0.480805	none	NA	transmembrane protein 179B [Source:HGNC Symbol;Acc:HGNC:33744]
ENSG00000142534	RPS11	0.289129	0.671146	0.00181639	3.99004	0.0244531	0.480138	none	high	ribosomal protein S11 [Source:HGNC Symbol;Acc:HGNC:10384]
ENSG00000124486	USP9X	0.4628	0.496763	0.000758129	4.48493	0.0120802	0.479781	none	low	ubiquitin specific peptidase 9 X-linked [Source:HGNC Symbol;Acc:HGNC:12632]
ENSG00000130640	TUBGCP2	0.862027	0.0959777	0.00909008	3.10972	0.0816226	0.479002	none	high	tubulin gamma complex associated protein 2 [Source:HGNC Symbol;Acc:HGNC:18599]
ENSG00000169021	UQCRFS1	0.239493	0.717976	0.00275707	3.75885	0.0338894	0.478735	none	low	ubiquinol-cytochrome c reductase, Rieske iron-sulfur polypeptide 1 [Source:HGNC Symbol;Acc:HGNC:12587]
ENSG00000172115	CYCS	0.479212	0.478138	0.000765547	4.47932	0.012188	0.478675	none	high	cytochrome c, somatic [Source:HGNC Symbol;Acc:HGNC:19986]
ENSG00000105879	CBLL1	0.643396	0.31316	0.00153216	4.08519	0.0214046	0.478278	none	low	Cbl proto-oncogene like 1 [Source:HGNC Symbol;Acc:HGNC:21225]
ENSG00000087191	PSMC5	0.684321	0.272199	0.00210746	3.90737	0.0274028	0.47826	none	high	proteasome 26S subunit, ATPase 5 [Source:HGNC Symbol;Acc:HGNC:9552]
ENSG00000213799	ZNF845	0.8151	0.140682	0.00638093	3.30104	0.0633344	0.477891	none	low	zinc finger protein 845 [Source:HGNC Symbol;Acc:HGNC:25112]
ENSG00000127663	KDM4B	0.624945	0.33071	0.00135704	4.1534	0.0193083	0.477827	none	low	lysine demethylase 4B [Source:HGNC Symbol;Acc:HGNC:29136]
ENSG00000163660	CCNL1	0.512102	0.443297	0.000804333	4.45089	0.0126864	0.477699	none	low	cyclin L1 [Source:HGNC Symbol;Acc:HGNC:20569]
ENSG00000023697	DERA	0.755133	0.200061	0.0038792	3.57161	0.0442162	0.477597	none	low	deoxyribose-phosphate aldolase [Source:HGNC Symbol;Acc:HGNC:24269]
ENSG00000261456	TUBB8	0.328635	0.626498	0.00137966	4.14409	0.0195616	0.477567	none	low	tubulin beta 8 class VIII [Source:HGNC Symbol;Acc:HGNC:20773]
ENSG00000177954	RPS27	0.170528	0.782715	0.00500637	3.43264	0.0535323	0.476622	none	NA	ribosomal protein S27 [Source:HGNC Symbol;Acc:HGNC:10416]
ENSG00000090470	PDCD7	0.387656	0.564174	0.000991271	4.3313	0.0149302	0.475915	none	NA	programmed cell death 7 [Source:HGNC Symbol;Acc:HGNC:8767]
ENSG00000085224	ATRX	0.400023	0.550727	0.000945147	4.35848	0.0144275	0.475375	none	low	ATRX chromatin remodeler [Source:HGNC Symbol;Acc:HGNC:886]
ENSG00000006695	COX10	0.463451	0.487077	0.000812441	4.44512	0.0127877	0.475264	none	low	cytochrome c oxidase assembly factor heme A:farnesyltransferase COX10 [Source:HGNC Symbol;Acc:HGNC:2260]
ENSG00000116459	ATP5F1	0.666613	0.282876	0.00198197	3.94147	0.0261909	0.474745	none	low	ATP synthase peripheral stalk-membrane subunit b [Source:HGNC Symbol;Acc:HGNC:840]
ENSG00000278540	ENSG00000278540	0.416554	0.532754	0.000898144	4.38763	0.0138729	0.474654	none	NA	acetyl-CoA carboxylase alpha [Source:HGNC Symbol;Acc:HGNC:84]
ENSG00000182944	EWSR1	0.186551	0.761866	0.00442652	3.49962	0.0486709	0.474208	none	low	EWS RNA binding protein 1 [Source:HGNC Symbol;Acc:HGNC:3508]
ENSG00000176915	ANKLE2	0.313175	0.634916	0.00158468	4.0663	0.0219188	0.474046	none	low	ankyrin repeat and LEM domain containing 2 [Source:HGNC Symbol;Acc:HGNC:29101]
ENSG00000006451	RALA	0.509624	0.437997	0.000859126	4.41306	0.013381	0.473811	none	low	RAS like proto-oncogene A [Source:HGNC Symbol;Acc:HGNC:9839]
ENSG00000282301	ENSG00000282301	0.512417	0.435135	0.000864692	4.40936	0.0134452	0.473776	none	NA	CYP3A7-CYP3A51P readthrough [Source:HGNC Symbol;Acc:HGNC:51504]
ENSG00000173334	TRIB1	0.651535	0.295296	0.00181802	3.98954	0.0244575	0.473415	none	low	tribbles pseudokinase 1 [Source:HGNC Symbol;Acc:HGNC:16891]
ENSG00000164941	INTS8	0.312051	0.634178	0.00160968	4.05754	0.0222223	0.473115	none	NA	integrator complex subunit 8 [Source:HGNC Symbol;Acc:HGNC:26048]
ENSG00000112739	PRPF4B	0.518842	0.427106	0.000891054	4.39217	0.0137977	0.472974	none	high	pre-mRNA processing factor 4B [Source:HGNC Symbol;Acc:HGNC:17346]
ENSG00000159840	ZYX	0.146329	0.798408	0.00624882	3.31237	0.0625184	0.472369	none	low	zyxin [Source:HGNC Symbol;Acc:HGNC:13200]
ENSG00000166685	COG1	0.375421	0.568545	0.00109866	4.2728	0.0162183	0.471983	none	NA	component of oligomeric golgi complex 1 [Source:HGNC Symbol;Acc:HGNC:6545]
ENSG00000113734	BNIP1	0.351027	0.590411	0.0012719	4.18992	0.0183688	0.470719	none	low	BCL2 interacting protein 1 [Source:HGNC Symbol;Acc:HGNC:1082]
ENSG00000158023	WDR66	0.570445	0.370946	0.00113969	4.252	0.0167577	0.470695	none	low	cilia and flagella associated protein 251 [Source:HGNC Symbol;Acc:HGNC:28506]
ENSG00000161914	ZNF653	0.61274	0.327307	0.00148647	4.10218	0.0208815	0.470023	none	low	zinc finger protein 653 [Source:HGNC Symbol;Acc:HGNC:25196]
ENSG00000173068	BNC2	0.534895	0.404764	0.000993982	4.32974	0.014957	0.46983	none	low	basonuclin 2 [Source:HGNC Symbol;Acc:HGNC:30988]
ENSG00000182093	WRB	0.37659	0.563027	0.00111895	4.26242	0.0164787	0.469809	none	NA	guided entry of tail-anchored proteins factor 1 [Source:HGNC Symbol;Acc:HGNC:12790]
ENSG00000101811	CSTF2	0.347811	0.59136	0.00131095	4.17287	0.0188596	0.469585	none	low	cleavage stimulation factor subunit 2 [Source:HGNC Symbol;Acc:HGNC:2484]
ENSG00000137337	MDC1	0.391802	0.546738	0.00105171	4.29761	0.0156713	0.46927	none	low	mediator of DNA damage checkpoint 1 [Source:HGNC Symbol;Acc:HGNC:21163]
ENSG00000156502	SUPV3L1	0.366976	0.571489	0.00118179	4.23146	0.0172408	0.469233	none	high	Suv3 like RNA helicase [Source:HGNC Symbol;Acc:HGNC:11471]
ENSG00000183814	LIN9	0.303163	0.63505	0.00177308	4.0035	0.0240515	0.469106	none	low	lin-9 DREAM MuvB core complex component [Source:HGNC Symbol;Acc:HGNC:30830]
ENSG00000085832	EPS15	0.784227	0.15321	0.00600925	3.33355	0.0608512	0.468718	none	low	epidermal growth factor receptor pathway substrate 15 [Source:HGNC Symbol;Acc:HGNC:3419]
ENSG00000214944	ARHGEF28	0.497857	0.439345	0.000924108	4.37134	0.0141871	0.468601	none	low	Rho guanine nucleotide exchange factor 28 [Source:HGNC Symbol;Acc:HGNC:30322]
ENSG00000186860	KRTAP17-1	0.505454	0.431658	0.000937905	4.36287	0.0143446	0.468556	none	NA	keratin associated protein 17-1 [Source:HGNC Symbol;Acc:HGNC:18917]
ENSG00000142197	DOPEY2	0.51525	0.421842	0.000959581	4.34983	0.0146043	0.468546	none	low	DOP1 leucine zipper like protein B [Source:HGNC Symbol;Acc:HGNC:1291]
ENSG00000132881	RSG1	0.51738	0.41945	0.000967366	4.34522	0.0146868	0.468415	none	low	ciliogenesis and planar polarity effector complex subunit 2 [Source:HGNC Symbol;Acc:HGNC:28127]
ENSG00000138138	ATAD1	0.283876	0.652847	0.0020597	3.92009	0.0270077	0.468362	none	low	ATPase family AAA domain containing 1 [Source:HGNC Symbol;Acc:HGNC:25903]
ENSG00000140521	POLG	0.547915	0.387785	0.00108778	4.27845	0.0161086	0.46785	none	high	DNA polymerase gamma, catalytic subunit [Source:HGNC Symbol;Acc:HGNC:9179]
ENSG00000173597	SULT1B1	0.498772	0.436045	0.000945649	4.35817	0.0144275	0.467408	none	low	sulfotransferase family 1B member 1 [Source:HGNC Symbol;Acc:HGNC:17845]
ENSG00000166451	CENPN	0.501883	0.432235	0.000957132	4.35128	0.0145789	0.467059	none	low	centromere protein N [Source:HGNC Symbol;Acc:HGNC:30873]
ENSG00000106636	YKT6	0.467086	0.466576	0.00092873	4.36848	0.0142392	0.466831	none	low	YKT6 v-SNARE homolog [Source:HGNC Symbol;Acc:HGNC:16959]
ENSG00000130287	NCAN	0.443271	0.490297	0.000943942	4.35921	0.0144251	0.466784	none	low	neurocan [Source:HGNC Symbol;Acc:HGNC:2465]
ENSG00000146112	PPP1R18	0.549343	0.383562	0.00112611	4.2588	0.016571	0.466453	none	NA	protein phosphatase 1 regulatory subunit 18 [Source:HGNC Symbol;Acc:HGNC:29413]
ENSG00000273559	ENSG00000273559	0.431956	0.500364	0.000970134	4.34359	0.0147159	0.46616	none	NA	CWC25 spliceosome associated protein homolog [Source:HGNC Symbol;Acc:HGNC:25989]
ENSG00000142459	EVI5L	0.415252	0.51623	0.00101461	4.31805	0.0152183	0.465741	none	NA	ecotropic viral integration site 5 like [Source:HGNC Symbol;Acc:HGNC:30464]
ENSG00000278311	ENSG00000278311	0.506065	0.425177	0.000991402	4.33122	0.0149302	0.465621	none	NA	gametogenetin binding protein 2 [Source:HGNC Symbol;Acc:HGNC:19357]
ENSG00000058453	CROCC	0.57349	0.357732	0.00128992	4.18198	0.0186002	0.465611	none	NA	ciliary rootlet coiled-coil, rootletin [Source:HGNC Symbol;Acc:HGNC:21299]
ENSG00000172154	OR8I2	0.667933	0.260502	0.00254539	3.80289	0.0317766	0.464217	none	NA	olfactory receptor family 8 subfamily I member 2 [Source:HGNC Symbol;Acc:HGNC:15310]
ENSG00000134809	TIMM10	0.643221	0.284241	0.00212703	3.90224	0.0275804	0.463731	none	low	translocase of inner mitochondrial membrane 10 [Source:HGNC Symbol;Acc:HGNC:11814]
ENSG00000117697	NSL1	0.346313	0.581108	0.00140207	4.13502	0.0198643	0.463711	none	NA	NSL1 component of MIS12 kinetochore complex [Source:HGNC Symbol;Acc:HGNC:24548]
ENSG00000188155	KRTAP10-6	0.466672	0.460663	0.000978411	4.33874	0.0147943	0.463668	none	low	keratin associated protein 10-6 [Source:HGNC Symbol;Acc:HGNC:20523]
ENSG00000105364	MRPL4	0.489051	0.434886	0.00102654	4.31139	0.0153602	0.461969	none	NA	mitochondrial ribosomal protein L4 [Source:HGNC Symbol;Acc:HGNC:14276]
ENSG00000072818	ACAP1	0.383088	0.540483	0.0011928	4.22621	0.0173743	0.461785	none	low	ArfGAP with coiled-coil, ankyrin repeat and PH domains 1 [Source:HGNC Symbol;Acc:HGNC:16467]
ENSG00000031823	RANBP3	0.251681	0.67094	0.00278481	3.75334	0.034118	0.46131	none	low	RAN binding protein 3 [Source:HGNC Symbol;Acc:HGNC:9850]
ENSG00000151458	ANKRD50	0.726745	0.19586	0.00438987	3.50415	0.0483845	0.461303	none	low	ankyrin repeat domain containing 50 [Source:HGNC Symbol;Acc:HGNC:29223]
ENSG00000205138	SDHAF1	0.639446	0.282876	0.00219185	3.88559	0.0282638	0.461161	none	NA	succinate dehydrogenase complex assembly factor 1 [Source:HGNC Symbol;Acc:HGNC:33867]
ENSG00000137309	HMGA1	0.469615	0.452611	0.00102214	4.31383	0.0153067	0.461113	none	low	high mobility group AT-hook 1 [Source:HGNC Symbol;Acc:HGNC:5010]
ENSG00000102901	CENPT	0.33663	0.585007	0.00152742	4.08693	0.0213805	0.460818	none	NA	centromere protein T [Source:HGNC Symbol;Acc:HGNC:25787]
ENSG00000178127	NDUFV2	0.316383	0.604817	0.00173874	4.01442	0.0236984	0.4606	none	low	NADH:ubiquinone oxidoreductase core subunit V2 [Source:HGNC Symbol;Acc:HGNC:7717]
ENSG00000092853	CLSPN	0.556449	0.364117	0.00132238	4.16797	0.0189803	0.460283	none	high	claspin [Source:HGNC Symbol;Acc:HGNC:19715]
ENSG00000156508	EEF1A1	0.412076	0.50753	0.00110961	4.26717	0.0163541	0.459803	none	high	eukaryotic translation elongation factor 1 alpha 1 [Source:HGNC Symbol;Acc:HGNC:3189]
ENSG00000213996	TM6SF2	0.448586	0.470736	0.0010483	4.29946	0.0156357	0.459661	none	NA	transmembrane 6 superfamily member 2 [Source:HGNC Symbol;Acc:HGNC:11861]
ENSG00000007314	SCN4A	0.812486	0.106342	0.0091518	3.10607	0.0819402	0.459414	none	NA	sodium voltage-gated channel alpha subunit 4 [Source:HGNC Symbol;Acc:HGNC:10591]
ENSG00000115524	SF3B1	0.679287	0.238667	0.00313837	3.68763	0.0376101	0.458977	none	high	splicing factor 3b subunit 1 [Source:HGNC Symbol;Acc:HGNC:10768]
ENSG00000165629	ATP5C1	0.39433	0.523622	0.00118372	4.23054	0.0172555	0.458976	none	high	ATP synthase F1 subunit gamma [Source:HGNC Symbol;Acc:HGNC:833]
ENSG00000110063	DCPS	0.274026	0.643763	0.00238319	3.83926	0.0301886	0.458895	none	low	decapping enzyme, scavenger [Source:HGNC Symbol;Acc:HGNC:29812]
ENSG00000197629	MPEG1	0.573354	0.344168	0.0014928	4.09979	0.0209429	0.458761	none	NA	macrophage expressed 1 [Source:HGNC Symbol;Acc:HGNC:29619]
ENSG00000120334	CENPL	0.222527	0.694559	0.00358534	3.61467	0.041838	0.458543	none	NA	centromere protein L [Source:HGNC Symbol;Acc:HGNC:17879]
ENSG00000127666	TICAM1	0.33936	0.576223	0.00154938	4.07892	0.0215746	0.457791	none	low	TIR domain containing adaptor molecule 1 [Source:HGNC Symbol;Acc:HGNC:18348]
ENSG00000143761	ARF1	0.523735	0.391294	0.00121889	4.21397	0.0176991	0.457514	none	low	ADP ribosylation factor 1 [Source:HGNC Symbol;Acc:HGNC:652]
ENSG00000204178	TMEM57	0.511514	0.403366	0.00117366	4.23537	0.0171625	0.45744	none	NA	macoilin 1 [Source:HGNC Symbol;Acc:HGNC:25572]
ENSG00000161082	CELF5	0.319697	0.594521	0.00175714	4.00854	0.0239142	0.457109	none	low	CUGBP Elav-like family member 5 [Source:HGNC Symbol;Acc:HGNC:14058]
ENSG00000084093	REST	0.500283	0.41352	0.00115119	4.24632	0.0168877	0.456901	none	low	RE1 silencing transcription factor [Source:HGNC Symbol;Acc:HGNC:9966]
ENSG00000127483	HP1BP3	0.370498	0.543272	0.00133447	4.16284	0.0191243	0.456885	none	NA	heterochromatin protein 1 binding protein 3 [Source:HGNC Symbol;Acc:HGNC:24973]
ENSG00000179593	ALOX15B	0.566586	0.346891	0.00150197	4.09636	0.0210558	0.456738	none	low	arachidonate 15-lipoxygenase type B [Source:HGNC Symbol;Acc:HGNC:434]
ENSG00000170923	OR7G2	0.316123	0.595998	0.00181541	3.99035	0.0244531	0.456061	none	low	olfactory receptor family 7 subfamily G member 2 [Source:HGNC Symbol;Acc:HGNC:8466]
ENSG00000149503	INCENP	0.687026	0.224352	0.00359748	3.61282	0.0419271	0.455689	none	high	inner centromere protein [Source:HGNC Symbol;Acc:HGNC:6058]
ENSG00000133302	ANKRD32	0.749528	0.161784	0.00599006	3.33528	0.0607768	0.455656	none	NA	SMC5-SMC6 complex localization factor 1 [Source:HGNC Symbol;Acc:HGNC:25408]
ENSG00000180596	HIST1H2BC	0.102307	0.806887	0.00966241	3.07676	0.0850027	0.454597	none	low	H2B clustered histone 4 [Source:HGNC Symbol;Acc:HGNC:4757]
ENSG00000173338	KCNK7	0.129726	0.7787	0.00780996	3.19171	0.0730823	0.454213	none	low	potassium two pore domain channel subfamily K member 7 [Source:HGNC Symbol;Acc:HGNC:6282]
ENSG00000141956	PRDM15	0.529488	0.376941	0.00135737	4.15326	0.0193083	0.453215	none	low	PR/SET domain 15 [Source:HGNC Symbol;Acc:HGNC:13999]
ENSG00000276410	ENSG00000276410	0.450519	0.45537	0.00116729	4.23845	0.0170827	0.452945	none	NA	H2B clustered histone 3 [Source:HGNC Symbol;Acc:HGNC:4751]
ENSG00000171219	CDC42BPG	0.432274	0.473529	0.00118164	4.23153	0.0172408	0.452901	none	low	CDC42 binding protein kinase gamma [Source:HGNC Symbol;Acc:HGNC:29829]
ENSG00000142449	FBN3	0.517631	0.387989	0.00130979	4.17337	0.0188575	0.45281	none	low	fibrillin 3 [Source:HGNC Symbol;Acc:HGNC:18794]
ENSG00000187144	SPATA21	0.209027	0.695155	0.00416467	3.53286	0.0466719	0.452091	none	low	spermatogenesis associated 21 [Source:HGNC Symbol;Acc:HGNC:28026]
ENSG00000188070	C11orf95	0.326404	0.577776	0.00176967	4.00458	0.0240322	0.45209	none	NA	zinc finger translocation associated [Source:HGNC Symbol;Acc:HGNC:28449]
ENSG00000198945	L3MBTL3	0.363217	0.539407	0.00147166	4.1078	0.0207242	0.451312	none	low	L3MBTL histone methyl-lysine binding protein 3 [Source:HGNC Symbol;Acc:HGNC:23035]
ENSG00000112312	GMNN	0.386025	0.51524	0.00135629	4.15371	0.0193083	0.450632	none	low	geminin DNA replication inhibitor [Source:HGNC Symbol;Acc:HGNC:17493]
ENSG00000103274	NUBP1	0.588322	0.311779	0.00197428	3.94363	0.0261303	0.45005	none	NA	NUBP iron-sulfur cluster assembly factor 1, cytosolic [Source:HGNC Symbol;Acc:HGNC:8041]
ENSG00000113163	COL4A3BP	0.454798	0.445183	0.00122631	4.21054	0.0177929	0.449991	none	low	ceramide transporter 1 [Source:HGNC Symbol;Acc:HGNC:2205]
ENSG00000075303	SLC25A40	0.580167	0.319673	0.00188245	3.97014	0.025179	0.44992	none	NA	solute carrier family 25 member 40 [Source:HGNC Symbol;Acc:HGNC:29680]
ENSG00000229833	PET100	0.429568	0.469951	0.001244	4.20245	0.0180357	0.449759	none	NA	PET100 cytochrome c oxidase chaperone [Source:HGNC Symbol;Acc:HGNC:40038]
ENSG00000004779	NDUFAB1	0.0790196	0.82027	0.0118069	2.96858	0.0970938	0.449645	none	high	NADH:ubiquinone oxidoreductase subunit AB1 [Source:HGNC Symbol;Acc:HGNC:7694]
ENSG00000185158	LRRC37B	0.525417	0.373825	0.00143652	4.12138	0.020306	0.449621	none	NA	leucine rich repeat containing 37B [Source:HGNC Symbol;Acc:HGNC:29070]
ENSG00000144642	RBMS3	0.359053	0.539593	0.00153488	4.0842	0.0214046	0.449323	none	low	RNA binding motif single stranded interacting protein 3 [Source:HGNC Symbol;Acc:HGNC:13427]
ENSG00000173349	SFT2D3	0.80722	0.0909414	0.0108249	3.01545	0.0916853	0.449081	none	NA	SFT2 domain containing 3 [Source:HGNC Symbol;Acc:HGNC:28767]
ENSG00000196914	ARHGEF12	0.425171	0.472333	0.00127003	4.19076	0.0183559	0.448752	none	low	Rho guanine nucleotide exchange factor 12 [Source:HGNC Symbol;Acc:HGNC:14193]
ENSG00000107798	LIPA	0.468	0.429309	0.0012658	4.19264	0.018309	0.448654	none	low	lipase A, lysosomal acid type [Source:HGNC Symbol;Acc:HGNC:6617]
ENSG00000132792	CTNNBL1	0.592508	0.30417	0.0021061	3.90773	0.0274028	0.448339	none	high	catenin beta like 1 [Source:HGNC Symbol;Acc:HGNC:15879]
ENSG00000124507	PACSIN1	0.376933	0.518983	0.00144954	4.11631	0.0204282	0.447958	none	low	protein kinase C and casein kinase substrate in neurons 1 [Source:HGNC Symbol;Acc:HGNC:8570]
ENSG00000151849	CENPJ	0.48652	0.409219	0.00132174	4.16824	0.0189803	0.447869	none	low	centromere protein J [Source:HGNC Symbol;Acc:HGNC:17272]
ENSG00000233927	RPS28	0.4835	0.410069	0.00134038	4.16035	0.0191649	0.446785	none	NA	ribosomal protein S28 [Source:HGNC Symbol;Acc:HGNC:10418]
ENSG00000105352	CEACAM4	0.370433	0.522749	0.00151148	4.09281	0.0211732	0.446591	none	low	CEA cell adhesion molecule 4 [Source:HGNC Symbol;Acc:HGNC:1816]
ENSG00000168811	IL12A	0.505607	0.386928	0.00143218	4.12308	0.02026	0.446267	none	low	interleukin 12A [Source:HGNC Symbol;Acc:HGNC:5969]
ENSG00000166598	HSP90B1	0.51595	0.376567	0.00148318	4.10342	0.0208551	0.446259	none	low	heat shock protein 90 beta family member 1 [Source:HGNC Symbol;Acc:HGNC:12028]
ENSG00000134597	RBMX2	0.596655	0.294981	0.00228878	3.86162	0.0292109	0.445818	none	high	RNA binding motif protein X-linked 2 [Source:HGNC Symbol;Acc:HGNC:24282]
ENSG00000134802	SLC43A3	0.410732	0.479895	0.0013678	4.14895	0.019423	0.445313	none	low	solute carrier family 43 member 3 [Source:HGNC Symbol;Acc:HGNC:17466]
ENSG00000165650	PDZD8	0.71602	0.174514	0.00573079	3.35927	0.0589476	0.445267	none	low	PDZ domain containing 8 [Source:HGNC Symbol;Acc:HGNC:26974]
ENSG00000269058	CALR3	0.4226	0.467798	0.00134534	4.15827	0.0192063	0.445199	none	low	calreticulin 3 [Source:HGNC Symbol;Acc:HGNC:20407]
ENSG00000174792	C4orf26	0.454972	0.434897	0.00133635	4.16205	0.0191366	0.444935	none	NA	odontogenesis associated phosphoprotein [Source:HGNC Symbol;Acc:HGNC:26300]
ENSG00000114942	EEF1B2	0.65903	0.229653	0.00372402	3.59392	0.0429194	0.444341	none	NA	eukaryotic translation elongation factor 1 beta 2 [Source:HGNC Symbol;Acc:HGNC:3208]
ENSG00000186566	GPATCH8	0.144202	0.742186	0.00738219	3.22216	0.0703135	0.443194	none	NA	G-patch domain containing 8 [Source:HGNC Symbol;Acc:HGNC:29066]
ENSG00000134057	CCNB1	0.512243	0.373265	0.00156977	4.0716	0.0217772	0.442754	none	low	cyclin B1 [Source:HGNC Symbol;Acc:HGNC:1579]
ENSG00000161791	FMNL3	0.609868	0.275598	0.00268298	3.77386	0.0331714	0.442733	none	NA	formin like 3 [Source:HGNC Symbol;Acc:HGNC:23698]
ENSG00000169020	ATP5I	0.28174	0.601625	0.00259525	3.79218	0.0322832	0.441682	none	low	ATP synthase membrane subunit e [Source:HGNC Symbol;Acc:HGNC:846]
ENSG00000197903	HIST1H2BK	0.317303	0.56424	0.00209206	3.91144	0.0272977	0.440772	none	low	H2B clustered histone 12 [Source:HGNC Symbol;Acc:HGNC:13954]
ENSG00000205571	SMN2	0.418055	0.463479	0.00144828	4.11679	0.0204258	0.440767	none	high	survival of motor neuron 2, centromeric [Source:HGNC Symbol;Acc:HGNC:11118]
ENSG00000131355	EMR3	0.450002	0.430923	0.00143911	4.12036	0.0203273	0.440462	none	NA	adhesion G protein-coupled receptor E3 [Source:HGNC Symbol;Acc:HGNC:23647]
ENSG00000188529	SRSF10	0.531962	0.348373	0.00179345	3.99713	0.0242655	0.440168	none	high	serine and arginine rich splicing factor 10 [Source:HGNC Symbol;Acc:HGNC:16713]
ENSG00000204479	PRAMEF17	0.323842	0.55636	0.00203068	3.92798	0.0267022	0.440101	none	NA	PRAME family member 17 [Source:HGNC Symbol;Acc:HGNC:29485]
ENSG00000029363	BCLAF1	0.500206	0.3789	0.00160619	4.05875	0.0221999	0.439553	none	low	BCL2 associated transcription factor 1 [Source:HGNC Symbol;Acc:HGNC:16863]
ENSG00000099821	POLRMT	0.295169	0.583252	0.00242955	3.82861	0.0306493	0.439211	none	low	RNA polymerase mitochondrial [Source:HGNC Symbol;Acc:HGNC:9200]
ENSG00000124762	CDKN1A	0.421007	0.456694	0.0014873	4.10186	0.0208815	0.438851	none	low	cyclin dependent kinase inhibitor 1A [Source:HGNC Symbol;Acc:HGNC:1784]
ENSG00000007520	TSR3	0.51175	0.365775	0.00169765	4.02778	0.0232573	0.438762	none	NA	TSR3 ribosome maturation factor [Source:HGNC Symbol;Acc:HGNC:14175]
ENSG00000270276	HIST1H4A	0.151352	0.726111	0.00715603	3.23899	0.068898	0.438731	none	NA	H4 clustered histone 15 [Source:HGNC Symbol;Acc:HGNC:29607]
ENSG00000130307	USHBP1	0.549301	0.327868	0.00201968	3.931	0.026595	0.438584	none	NA	USH1 protein network component harmonin binding protein 1 [Source:HGNC Symbol;Acc:HGNC:24058]
ENSG00000107581	EIF3A	0.324226	0.552926	0.00205956	3.92013	0.0270077	0.438576	none	high	eukaryotic translation initiation factor 3 subunit A [Source:HGNC Symbol;Acc:HGNC:3271]
ENSG00000196365	LONP1	0.32408	0.552603	0.00206636	3.9183	0.027076	0.438341	none	high	lon peptidase 1, mitochondrial [Source:HGNC Symbol;Acc:HGNC:9479]
ENSG00000163714	U2SURP	0.322368	0.554271	0.00208615	3.91301	0.0272587	0.43832	none	high	U2 snRNP associated SURP domain containing [Source:HGNC Symbol;Acc:HGNC:30855]
ENSG00000153914	SREK1	0.336039	0.53937	0.00195614	3.94877	0.0259414	0.437704	none	low	splicing regulatory glutamic acid and lysine rich protein 1 [Source:HGNC Symbol;Acc:HGNC:17882]
ENSG00000105641	SLC5A5	0.659783	0.215412	0.0043591	3.50798	0.0482708	0.437597	none	low	solute carrier family 5 member 5 [Source:HGNC Symbol;Acc:HGNC:11040]
ENSG00000102882	MAPK3	0.412563	0.462329	0.00153478	4.08423	0.0214046	0.437446	none	low	mitogen-activated protein kinase 3 [Source:HGNC Symbol;Acc:HGNC:6877]
ENSG00000205927	OLIG2	0.33494	0.539641	0.00197599	3.94315	0.0261303	0.43729	none	low	oligodendrocyte transcription factor 2 [Source:HGNC Symbol;Acc:HGNC:9398]
ENSG00000159128	IFNGR2	0.438244	0.434978	0.00153089	4.08566	0.0214046	0.436611	none	low	interferon gamma receptor 2 [Source:HGNC Symbol;Acc:HGNC:5440]
ENSG00000273703	ENSG00000273703	0.5083	0.364178	0.00176352	4.00652	0.0239662	0.436239	none	NA	H2B clustered histone 14 [Source:HGNC Symbol;Acc:HGNC:4750]
ENSG00000164683	HEY1	0.345971	0.526398	0.00190019	3.96491	0.0253617	0.436185	none	low	hes related family bHLH transcription factor with YRPW motif 1 [Source:HGNC Symbol;Acc:HGNC:4880]
ENSG00000205456	TP53TG3D	0.170339	0.701882	0.00626013	3.31139	0.0625979	0.43611	none	NA	TP53 target 3D [Source:HGNC Symbol;Acc:HGNC:44657]
ENSG00000278588	ENSG00000278588	0.546639	0.325573	0.00210008	3.90932	0.0273833	0.436106	none	NA	H2B clustered histone 10 [Source:HGNC Symbol;Acc:HGNC:4756]
ENSG00000240871	KRTAP4-7	0.367906	0.504011	0.00174654	4.01192	0.0237873	0.435958	none	NA	keratin associated protein 4-7 [Source:HGNC Symbol;Acc:HGNC:18898]
ENSG00000072849	DERL2	0.408504	0.463354	0.00157962	4.0681	0.0218975	0.435929	none	NA	derlin 2 [Source:HGNC Symbol;Acc:HGNC:17943]
ENSG00000111328	CDK2AP1	0.206418	0.665397	0.0047278	3.46378	0.0512884	0.435908	none	low	cyclin dependent kinase 2 associated protein 1 [Source:HGNC Symbol;Acc:HGNC:14002]
ENSG00000103266	STUB1	0.567522	0.303	0.00240525	3.83417	0.0303856	0.435261	none	low	STIP1 homology and U-box containing protein 1 [Source:HGNC Symbol;Acc:HGNC:11427]
ENSG00000089157	RPLP0	0.317074	0.553407	0.00221886	3.87881	0.0285529	0.435241	none	NA	ribosomal protein lateral stalk subunit P0 [Source:HGNC Symbol;Acc:HGNC:10371]
ENSG00000268009	SSX4	0.553014	0.316076	0.00224759	3.87168	0.0288477	0.434545	none	low	SSX family member 4 [Source:HGNC Symbol;Acc:HGNC:11338]
ENSG00000267318	RP11-178C3.1	0.368587	0.497659	0.00180859	3.99244	0.0244185	0.433123	none	NA	novel protein
ENSG00000141499	WRAP53	0.558302	0.306876	0.00241577	3.83176	0.0304978	0.432589	none	low	WD repeat containing antisense to TP53 [Source:HGNC Symbol;Acc:HGNC:25522]
ENSG00000104888	SLC17A7	0.398068	0.467102	0.00168963	4.03043	0.0231815	0.432585	none	low	solute carrier family 17 member 7 [Source:HGNC Symbol;Acc:HGNC:16704]
ENSG00000100412	ACO2	0.345969	0.519124	0.00198497	3.94063	0.0262119	0.432547	none	high	aconitase 2 [Source:HGNC Symbol;Acc:HGNC:118]
ENSG00000154645	CHODL	0.38918	0.475895	0.00172171	4.01992	0.0235178	0.432537	none	NA	chondrolectin [Source:HGNC Symbol;Acc:HGNC:17807]
ENSG00000160888	IER2	0.328915	0.534855	0.00216383	3.89273	0.0279605	0.431885	none	NA	immediate early response 2 [Source:HGNC Symbol;Acc:HGNC:28871]
ENSG00000143452	HORMAD1	0.69434	0.168694	0.0065252	3.28893	0.0643503	0.431517	none	low	HORMA domain containing 1 [Source:HGNC Symbol;Acc:HGNC:25245]
ENSG00000085511	MAP3K4	0.451076	0.411943	0.00168401	4.03229	0.0231223	0.431509	none	low	mitogen-activated protein kinase kinase kinase 4 [Source:HGNC Symbol;Acc:HGNC:6856]
ENSG00000213096	ZNF254	0.285467	0.577497	0.00277945	3.7544	0.0340866	0.431482	none	low	zinc finger protein 254 [Source:HGNC Symbol;Acc:HGNC:13047]
ENSG00000196605	ZNF846	0.541862	0.320879	0.00226671	3.86699	0.0290285	0.431371	none	NA	zinc finger protein 846 [Source:HGNC Symbol;Acc:HGNC:27260]
ENSG00000157111	TMEM171	0.407876	0.454002	0.00170683	4.02477	0.0233659	0.430939	none	low	transmembrane protein 171 [Source:HGNC Symbol;Acc:HGNC:27031]
ENSG00000221836	OR2A5	0.540584	0.320229	0.00229862	3.85925	0.0292964	0.430407	none	NA	olfactory receptor family 2 subfamily A member 5 [Source:HGNC Symbol;Acc:HGNC:8232]
ENSG00000064995	TAF11	0.437416	0.422666	0.00171098	4.02341	0.0234055	0.430041	none	low	TATA-box binding protein associated factor 11 [Source:HGNC Symbol;Acc:HGNC:11544]
ENSG00000162063	CCNF	0.497687	0.361627	0.00193791	3.95398	0.0257913	0.429657	none	low	cyclin F [Source:HGNC Symbol;Acc:HGNC:1591]
ENSG00000136143	SUCLA2	0.520858	0.338018	0.00213323	3.90063	0.0276416	0.429438	none	high	succinate-CoA ligase ADP-forming subunit beta [Source:HGNC Symbol;Acc:HGNC:11448]
ENSG00000150455	TIRAP	0.70133	0.155377	0.00737918	3.22238	0.0703135	0.428354	none	low	TIR domain containing adaptor protein [Source:HGNC Symbol;Acc:HGNC:17192]
ENSG00000104872	PIH1D1	0.570073	0.286216	0.00285645	3.73936	0.0348129	0.428145	none	NA	PIH1 domain containing 1 [Source:HGNC Symbol;Acc:HGNC:26075]
ENSG00000255009	UBTFL1	0.349386	0.506426	0.00207296	3.91653	0.0271434	0.427906	none	NA	upstream binding transcription factor like 1 [Source:HGNC Symbol;Acc:HGNC:14533]
ENSG00000179218	CALR	0.496175	0.359362	0.00200201	3.93588	0.0263917	0.427768	none	low	calreticulin [Source:HGNC Symbol;Acc:HGNC:1455]
ENSG00000116580	GON4L	0.544821	0.31067	0.00248893	3.81527	0.0312103	0.427746	none	NA	gon-4 like [Source:HGNC Symbol;Acc:HGNC:25973]
ENSG00000065328	MCM10	0.519819	0.335033	0.00221428	3.87995	0.0285136	0.427426	none	low	minichromosome maintenance 10 replication initiation factor [Source:HGNC Symbol;Acc:HGNC:18043]
ENSG00000122877	EGR2	0.450051	0.404582	0.00181278	3.99115	0.0244531	0.427317	none	low	early growth response 2 [Source:HGNC Symbol;Acc:HGNC:3239]
ENSG00000161091	MFSD12	0.328883	0.525263	0.00228712	3.86203	0.0292109	0.427073	none	NA	major facilitator superfamily domain containing 12 [Source:HGNC Symbol;Acc:HGNC:28299]
ENSG00000104738	MCM4	0.475031	0.3789	0.0019103	3.96196	0.0254602	0.426966	none	low	minichromosome maintenance complex component 4 [Source:HGNC Symbol;Acc:HGNC:6947]
ENSG00000120937	NPPB	0.36798	0.48545	0.00197497	3.94344	0.0261303	0.426715	none	low	natriuretic peptide B [Source:HGNC Symbol;Acc:HGNC:7940]
ENSG00000106144	CASP2	0.315964	0.537316	0.00244966	3.82406	0.0308006	0.42664	none	low	caspase 2 [Source:HGNC Symbol;Acc:HGNC:1503]
ENSG00000101361	NOP56	-0.0368269	0.889903	0.0287404	2.48633	0.170983	0.426538	none	NA	NOP56 ribonucleoprotein [Source:HGNC Symbol;Acc:HGNC:15911]
ENSG00000187837	HIST1H1C	0.476836	0.375402	0.00195051	3.95037	0.0259036	0.426119	none	low	H1.2 linker histone, cluster member [Source:HGNC Symbol;Acc:HGNC:4716]
ENSG00000178917	ZNF852	0.0817791	0.770237	0.0130421	2.91488	0.103203	0.426008	none	NA	zinc finger protein 852 [Source:HGNC Symbol;Acc:HGNC:27713]
ENSG00000257365	FNTB	0.609045	0.242768	0.00389102	3.56995	0.0443239	0.425906	none	low	farnesyltransferase, CAAX box, beta [Source:HGNC Symbol;Acc:HGNC:3785]
ENSG00000104805	NUCB1	0.389909	0.461857	0.00189479	3.9665	0.0253077	0.425883	none	low	nucleobindin 1 [Source:HGNC Symbol;Acc:HGNC:8043]
ENSG00000185792	NLRP9	0.226896	0.624472	0.00436813	3.50686	0.0482849	0.425684	none	NA	NLR family pyrin domain containing 9 [Source:HGNC Symbol;Acc:HGNC:22941]
ENSG00000115233	PSMD14	0.508307	0.342827	0.00219086	3.88584	0.0282638	0.425567	none	high	proteasome 26S subunit, non-ATPase 14 [Source:HGNC Symbol;Acc:HGNC:16889]
ENSG00000204310	AGPAT1	0.302304	0.548273	0.00267484	3.77553	0.0331249	0.425289	none	low	1-acylglycerol-3-phosphate O-acyltransferase 1 [Source:HGNC Symbol;Acc:HGNC:324]
ENSG00000267796	LIN37	0.524103	0.32623	0.00236778	3.84285	0.0300139	0.425167	none	low	lin-37 DREAM MuvB core complex component [Source:HGNC Symbol;Acc:HGNC:33234]
ENSG00000075624	ACTB	0.474012	0.374722	0.00200282	3.93565	0.0263917	0.424367	none	high	actin beta [Source:HGNC Symbol;Acc:HGNC:132]
ENSG00000174718	KIAA1551	0.642361	0.205826	0.00516537	3.41566	0.054824	0.424093	none	NA	retroelement silencing factor 1 [Source:HGNC Symbol;Acc:HGNC:25559]
ENSG00000244025	KRTAP19-3	0.303066	0.544613	0.00270482	3.76939	0.0333791	0.42384	none	NA	keratin associated protein 19-3 [Source:HGNC Symbol;Acc:HGNC:18938]
ENSG00000108515	ENO3	0.439242	0.405709	0.00195411	3.94934	0.0259329	0.422475	none	low	enolase 3 [Source:HGNC Symbol;Acc:HGNC:3354]
ENSG00000064490	RFXANK	0.301848	0.541972	0.00277963	3.75436	0.0340866	0.42191	none	low	regulatory factor X associated ankyrin containing protein [Source:HGNC Symbol;Acc:HGNC:9987]
ENSG00000154639	CXADR	0.40835	0.435257	0.00197116	3.94451	0.0261221	0.421804	none	low	CXADR Ig-like cell adhesion molecule [Source:HGNC Symbol;Acc:HGNC:2559]
ENSG00000160256	FAM207A	0.545516	0.297785	0.0028503	3.74054	0.0347606	0.42165	none	low	SLX9 ribosome biogenesis factor [Source:HGNC Symbol;Acc:HGNC:15811]
ENSG00000127366	TAS2R5	0.353557	0.488018	0.00223884	3.87384	0.0287704	0.420787	none	low	taste 2 receptor member 5 [Source:HGNC Symbol;Acc:HGNC:14912]
ENSG00000105607	GCDH	0.439418	0.401511	0.00202541	3.92942	0.0266518	0.420464	none	low	glutaryl-CoA dehydrogenase [Source:HGNC Symbol;Acc:HGNC:4189]
ENSG00000140740	UQCRC2	0.248139	0.59273	0.00392784	3.5648	0.04458	0.420435	none	high	ubiquinol-cytochrome c reductase core protein 2 [Source:HGNC Symbol;Acc:HGNC:12586]
ENSG00000185038	MROH2A	0.37016	0.469927	0.0021541	3.89523	0.0278927	0.420044	none	NA	maestro heat like repeat family member 2A [Source:HGNC Symbol;Acc:HGNC:27936]
ENSG00000179051	RCC2	0.217725	0.62224	0.00488252	3.44626	0.052591	0.419982	none	NA	regulator of chromosome condensation 2 [Source:HGNC Symbol;Acc:HGNC:30297]
ENSG00000089280	FUS	0.647161	0.191622	0.00594369	3.3395	0.0604378	0.419391	none	low	FUS RNA binding protein [Source:HGNC Symbol;Acc:HGNC:4010]
ENSG00000117408	IPO13	0.482576	0.356054	0.00226498	3.86741	0.0290263	0.419315	none	NA	importin 13 [Source:HGNC Symbol;Acc:HGNC:16853]
ENSG00000167984	NLRC3	0.464546	0.373989	0.00215814	3.89419	0.0279063	0.419267	none	NA	NLR family CARD domain containing 3 [Source:HGNC Symbol;Acc:HGNC:29889]
ENSG00000086065	CHMP5	0.394386	0.444137	0.00208071	3.91446	0.0272067	0.419262	none	NA	charged multivesicular body protein 5 [Source:HGNC Symbol;Acc:HGNC:26942]
ENSG00000187840	EIF4EBP1	0.290567	0.547812	0.0030459	3.70406	0.0367412	0.419189	none	NA	eukaryotic translation initiation factor 4E binding protein 1 [Source:HGNC Symbol;Acc:HGNC:3288]
ENSG00000082516	GEMIN5	0.201875	0.636315	0.0055201	3.37959	0.0572219	0.419095	none	high	gem nuclear organelle associated protein 5 [Source:HGNC Symbol;Acc:HGNC:20043]
ENSG00000225950	NTF4	0.398722	0.439313	0.00207815	3.91514	0.0271923	0.419018	none	low	neurotrophin 4 [Source:HGNC Symbol;Acc:HGNC:8024]
ENSG00000174917	C19orf70	0.387224	0.449827	0.00212627	3.90244	0.0275804	0.418525	none	NA	mitochondrial contact site and cristae organizing system subunit 13 [Source:HGNC Symbol;Acc:HGNC:33702]
ENSG00000241343	RPL36A	0.0734848	0.763112	0.0144408	2.85987	0.110658	0.418299	none	NA	ribosomal protein L36a [Source:HGNC Symbol;Acc:HGNC:10359]
ENSG00000095110	NXPE1	0.340719	0.494964	0.00243512	3.82734	0.0306734	0.417842	none	NA	neurexophilin and PC-esterase domain family member 1 [Source:HGNC Symbol;Acc:HGNC:28527]
ENSG00000111540	RAB5B	0.403056	0.432474	0.00211176	3.90624	0.0274397	0.417765	none	low	RAB5B, member RAS oncogene family [Source:HGNC Symbol;Acc:HGNC:9784]
ENSG00000121058	COIL	0.42656	0.408938	0.00210478	3.90807	0.0274028	0.417749	none	NA	coilin [Source:HGNC Symbol;Acc:HGNC:2184]
ENSG00000100162	CENPM	0.516172	0.318972	0.00267712	3.77506	0.0331249	0.417572	none	NA	centromere protein M [Source:HGNC Symbol;Acc:HGNC:18352]
ENSG00000153989	NUS1	0.533889	0.300835	0.002936	3.72425	0.0355964	0.417362	none	NA	NUS1 dehydrodolichyl diphosphate synthase subunit [Source:HGNC Symbol;Acc:HGNC:21042]
ENSG00000169991	IFFO2	0.540314	0.293453	0.00307088	3.69957	0.0369913	0.416884	none	NA	intermediate filament family orphan 2 [Source:HGNC Symbol;Acc:HGNC:27006]
ENSG00000080031	PTPRH	0.387523	0.446148	0.00218081	3.88839	0.0281604	0.416836	none	low	protein tyrosine phosphatase receptor type H [Source:HGNC Symbol;Acc:HGNC:9672]
ENSG00000167676	PLIN4	0.468976	0.364628	0.00228759	3.86191	0.0292109	0.416802	none	NA	perilipin 4 [Source:HGNC Symbol;Acc:HGNC:29393]
ENSG00000104974	LILRA1	0.302943	0.530576	0.0029232	3.72665	0.0354873	0.416759	none	low	leukocyte immunoglobulin like receptor A1 [Source:HGNC Symbol;Acc:HGNC:6602]
ENSG00000051128	HOMER3	0.785517	0.0476201	0.0174848	2.75647	0.125674	0.416569	none	NA	homer scaffold protein 3 [Source:HGNC Symbol;Acc:HGNC:17514]
ENSG00000174807	CD248	0.5256	0.306842	0.00288304	3.73426	0.0350683	0.416221	none	low	CD248 molecule [Source:HGNC Symbol;Acc:HGNC:18219]
ENSG00000110172	CHORDC1	0.528978	0.303384	0.00293538	3.72437	0.0355964	0.416181	none	NA	cysteine and histidine rich domain containing 1 [Source:HGNC Symbol;Acc:HGNC:14525]
ENSG00000176383	B3GNT4	0.577919	0.254299	0.00391928	3.566	0.0445099	0.416109	none	low	UDP-GlcNAc:betaGal beta-1,3-N-acetylglucosaminyltransferase 4 [Source:HGNC Symbol;Acc:HGNC:15683]
ENSG00000178741	COX5A	0.231748	0.600458	0.00456211	3.48319	0.0498095	0.416103	none	high	cytochrome c oxidase subunit 5A [Source:HGNC Symbol;Acc:HGNC:2267]
ENSG00000136982	DSCC1	0.258422	0.573332	0.00382447	3.57937	0.0437429	0.415877	none	NA	DNA replication and sister chromatid cohesion 1 [Source:HGNC Symbol;Acc:HGNC:24453]
ENSG00000182518	FAM104B	0.0671919	0.764484	0.0153084	2.82835	0.115523	0.415838	none	NA	family with sequence similarity 104 member B [Source:HGNC Symbol;Acc:HGNC:25085]
ENSG00000159261	CLDN14	0.637494	0.19399	0.00599861	3.33451	0.0607974	0.415742	none	low	claudin 14 [Source:HGNC Symbol;Acc:HGNC:2035]
ENSG00000223417	TRIM49D1	0.238471	0.592297	0.00438318	3.50498	0.0483703	0.415384	none	low	tripartite motif containing 49D1 [Source:HGNC Symbol;Acc:HGNC:43973]
ENSG00000222038	POTEJ	0.25281	0.577615	0.00399014	3.55621	0.0451498	0.415213	none	low	POTE ankyrin domain family member J [Source:HGNC Symbol;Acc:HGNC:37094]
ENSG00000132466	ANKRD17	0.463801	0.365906	0.00234421	3.84838	0.0297353	0.414854	none	low	ankyrin repeat domain 17 [Source:HGNC Symbol;Acc:HGNC:23575]
ENSG00000130726	TRIM28	0.706796	0.122868	0.0102648	3.04412	0.0882629	0.414832	none	low	tripartite motif containing 28 [Source:HGNC Symbol;Acc:HGNC:16384]
ENSG00000157978	LDLRAP1	0.462006	0.367418	0.00234041	3.84928	0.0297072	0.414712	none	low	low density lipoprotein receptor adaptor protein 1 [Source:HGNC Symbol;Acc:HGNC:18640]
ENSG00000035403	VCL	0.618013	0.211085	0.00534605	3.39698	0.0559148	0.414549	none	NA	vinculin [Source:HGNC Symbol;Acc:HGNC:12665]
ENSG00000090060	PAPOLA	0.39683	0.431547	0.00224796	3.87159	0.0288477	0.414188	none	low	poly(A) polymerase alpha [Source:HGNC Symbol;Acc:HGNC:14981]
ENSG00000108256	NUFIP2	0.378885	0.449245	0.00230705	3.85722	0.0293837	0.414065	none	NA	nuclear FMR1 interacting protein 2 [Source:HGNC Symbol;Acc:HGNC:17634]
ENSG00000173327	MAP3K11	0.397993	0.429739	0.00225737	3.86928	0.0289486	0.413866	none	low	mitogen-activated protein kinase kinase kinase 11 [Source:HGNC Symbol;Acc:HGNC:6850]
ENSG00000112578	BYSL	0.507817	0.318739	0.00282047	3.74633	0.034487	0.413278	none	NA	bystin like [Source:HGNC Symbol;Acc:HGNC:1157]
ENSG00000177370	TIMM22	0.466187	0.360163	0.00243625	3.82709	0.0306734	0.413175	none	NA	translocase of inner mitochondrial membrane 22 [Source:HGNC Symbol;Acc:HGNC:17317]
ENSG00000116251	RPL22	0.433103	0.393082	0.00229574	3.85994	0.0292797	0.413092	none	low	ribosomal protein L22 [Source:HGNC Symbol;Acc:HGNC:10315]
ENSG00000158055	GRHL3	0.426321	0.398148	0.00231725	3.85478	0.0294936	0.412235	none	low	grainyhead like transcription factor 3 [Source:HGNC Symbol;Acc:HGNC:25839]
ENSG00000110700	RPS13	0.115738	0.708655	0.0109982	3.00688	0.0926063	0.412197	none	high	ribosomal protein S13 [Source:HGNC Symbol;Acc:HGNC:10386]
ENSG00000213339	QTRT1	0.627008	0.197385	0.00601044	3.33344	0.0608512	0.412197	none	low	queuine tRNA-ribosyltransferase catalytic subunit 1 [Source:HGNC Symbol;Acc:HGNC:23797]
ENSG00000131558	EXOC4	0.569872	0.254369	0.00406543	3.54601	0.0458349	0.41212	none	NA	exocyst complex component 4 [Source:HGNC Symbol;Acc:HGNC:30389]
ENSG00000152760	TCTEX1D1	0.120431	0.703781	0.0106297	3.02527	0.0905246	0.412106	none	NA	dynein light chain Tctex-type family member 5 [Source:HGNC Symbol;Acc:HGNC:26882]
ENSG00000214530	STARD10	0.342344	0.481734	0.00261143	3.78876	0.0324628	0.412039	none	low	StAR related lipid transfer domain containing 10 [Source:HGNC Symbol;Acc:HGNC:10666]
ENSG00000136628	EPRS	0.199569	0.624439	0.00592499	3.3412	0.0603463	0.412004	none	high	glutamyl-prolyl-tRNA synthetase 1 [Source:HGNC Symbol;Acc:HGNC:3418]
ENSG00000204149	AGAP6	0.420968	0.403003	0.00232004	3.85412	0.029509	0.411985	none	low	ArfGAP with GTPase domain, ankyrin repeat and PH domain 6 [Source:HGNC Symbol;Acc:HGNC:23466]
ENSG00000160679	CHTOP	0.487308	0.336257	0.00267702	3.77508	0.0331249	0.411782	none	NA	chromatin target of PRMT1 [Source:HGNC Symbol;Acc:HGNC:24511]
ENSG00000178980	SEPW1	0.425832	0.397563	0.00233845	3.84974	0.0297072	0.411698	none	NA	selenoprotein W [Source:HGNC Symbol;Acc:HGNC:10752]
ENSG00000158792	SPATA2L	0.360404	0.462721	0.00249105	3.8148	0.031216	0.411562	none	NA	spermatogenesis associated 2 like [Source:HGNC Symbol;Acc:HGNC:28393]
ENSG00000186010	NDUFA13	0.404415	0.418484	0.0023393	3.84954	0.0297072	0.411449	none	low	NADH:ubiquinone oxidoreductase subunit A13 [Source:HGNC Symbol;Acc:HGNC:17194]
ENSG00000111229	ARPC3	0.33347	0.489156	0.00272119	3.76606	0.0335147	0.411313	none	low	actin related protein 2/3 complex subunit 3 [Source:HGNC Symbol;Acc:HGNC:706]
ENSG00000182552	RWDD4	0.655175	0.167097	0.00756536	3.20891	0.0713661	0.411136	none	low	RWD domain containing 4 [Source:HGNC Symbol;Acc:HGNC:23750]
ENSG00000034510	TMSB10	0.328226	0.49335	0.00279522	3.75128	0.0342231	0.410788	none	NA	thymosin beta 10 [Source:HGNC Symbol;Acc:HGNC:11879]
ENSG00000133703	KRAS	0.440522	0.380079	0.00243808	3.82668	0.0306757	0.410301	none	low	KRAS proto-oncogene, GTPase [Source:HGNC Symbol;Acc:HGNC:6407]
ENSG00000089327	FXYD5	0.455404	0.364958	0.00251343	3.80986	0.031433	0.410181	none	low	FXYD domain containing ion transport regulator 5 [Source:HGNC Symbol;Acc:HGNC:4029]
ENSG00000198855	FICD	0.464302	0.356011	0.0025705	3.79747	0.0320181	0.410156	none	NA	FIC domain protein adenylyltransferase [Source:HGNC Symbol;Acc:HGNC:18416]
ENSG00000163510	CWC22	0.177659	0.641845	0.00706882	3.24562	0.0682697	0.409752	none	high	CWC22 spliceosome associated protein homolog [Source:HGNC Symbol;Acc:HGNC:29322]
ENSG00000196821	C6orf106	0.459014	0.36016	0.00256393	3.79888	0.0319575	0.409587	none	NA	inflammation and lipid regulator with UBA-like and NBR1-like domains [Source:HGNC Symbol;Acc:HGNC:21215]
ENSG00000173581	CCDC106	0.504477	0.313766	0.00303143	3.70667	0.0366344	0.409122	none	NA	coiled-coil domain containing 106 [Source:HGNC Symbol;Acc:HGNC:30181]
ENSG00000126467	TSKS	0.388147	0.429964	0.00246009	3.82171	0.030911	0.409055	none	low	testis specific serine kinase substrate [Source:HGNC Symbol;Acc:HGNC:30719]
ENSG00000257446	ZNF878	0.187024	0.630263	0.00665703	3.2781	0.0652505	0.408644	none	NA	zinc finger protein 878 [Source:HGNC Symbol;Acc:HGNC:37246]
ENSG00000084733	RAB10	0.31963	0.497163	0.00298227	3.71566	0.0361104	0.408397	none	low	RAB10, member RAS oncogene family [Source:HGNC Symbol;Acc:HGNC:9759]
ENSG00000160783	PMF1	0.388414	0.4282	0.00248882	3.8153	0.0312103	0.408307	none	high	polyamine modulated factor 1 [Source:HGNC Symbol;Acc:HGNC:9112]
ENSG00000070831	CDC42	0.497531	0.319033	0.00299395	3.71351	0.0362283	0.408282	none	low	cell division cycle 42 [Source:HGNC Symbol;Acc:HGNC:1736]
ENSG00000270379	C17orf66	0.443757	0.372747	0.00254601	3.80275	0.0317766	0.408252	none	NA	HEAT repeat containing 9 [Source:HGNC Symbol;Acc:HGNC:26548]
ENSG00000152270	PDE3B	0.359999	0.456357	0.00261752	3.78747	0.0325169	0.408178	none	low	phosphodiesterase 3B [Source:HGNC Symbol;Acc:HGNC:8779]
ENSG00000174886	NDUFA11	0.221775	0.594397	0.00523075	3.40882	0.0552978	0.408086	none	low	NADH:ubiquinone oxidoreductase subunit A11 [Source:HGNC Symbol;Acc:HGNC:20371]
ENSG00000164975	SNAPC3	0.190875	0.625032	0.00650866	3.2903	0.0642566	0.407954	none	low	small nuclear RNA activating complex polypeptide 3 [Source:HGNC Symbol;Acc:HGNC:11136]
ENSG00000172331	BPGM	0.292715	0.522537	0.00341123	3.64192	0.0402339	0.407626	none	low	bisphosphoglycerate mutase [Source:HGNC Symbol;Acc:HGNC:1093]
ENSG00000162104	ADCY9	0.601545	0.213536	0.005562	3.37549	0.0575924	0.407541	none	low	adenylate cyclase 9 [Source:HGNC Symbol;Acc:HGNC:240]
ENSG00000058600	POLR3E	0.12947	0.685329	0.0102463	3.04509	0.0882629	0.4074	none	low	RNA polymerase III subunit E [Source:HGNC Symbol;Acc:HGNC:30347]
ENSG00000165186	PTCHD1	0.509718	0.304616	0.00323493	3.67101	0.0384707	0.407167	none	NA	patched domain containing 1 [Source:HGNC Symbol;Acc:HGNC:26392]
ENSG00000169499	PLEKHA2	0.345775	0.467579	0.00277754	3.75478	0.0340866	0.406677	none	NA	pleckstrin homology domain containing A2 [Source:HGNC Symbol;Acc:HGNC:14336]
ENSG00000153404	PLEKHG4B	0.266936	0.545776	0.00398369	3.5571	0.0451041	0.406356	none	low	pleckstrin homology and RhoGEF domain containing G4B [Source:HGNC Symbol;Acc:HGNC:29399]
ENSG00000130313	PGLS	0.123529	0.689066	0.0107792	3.01773	0.091408	0.406297	none	low	6-phosphogluconolactonase [Source:HGNC Symbol;Acc:HGNC:8903]
ENSG00000188039	NWD1	0.426442	0.385813	0.00258347	3.7947	0.0321581	0.406128	none	low	NACHT and WD repeat domain containing 1 [Source:HGNC Symbol;Acc:HGNC:27619]
ENSG00000213214	ARHGEF35	0.536214	0.27603	0.00379132	3.58413	0.0434535	0.406122	none	low	Rho guanine nucleotide exchange factor 35 [Source:HGNC Symbol;Acc:HGNC:33846]
ENSG00000013275	PSMC4	0.501492	0.310694	0.0031874	3.67913	0.038051	0.406093	none	high	proteasome 26S subunit, ATPase 4 [Source:HGNC Symbol;Acc:HGNC:9551]
ENSG00000104886	PLEKHJ1	0.550703	0.260458	0.00417165	3.53194	0.046694	0.405581	none	NA	pleckstrin homology domain containing J1 [Source:HGNC Symbol;Acc:HGNC:18211]
ENSG00000084463	WBP11	0.426081	0.384355	0.00262507	3.78588	0.032589	0.405218	none	high	WW domain binding protein 11 [Source:HGNC Symbol;Acc:HGNC:16461]
ENSG00000183145	RIPPLY3	0.438239	0.371557	0.00268443	3.77356	0.0331714	0.404898	none	low	ripply transcriptional repressor 3 [Source:HGNC Symbol;Acc:HGNC:3047]
ENSG00000007545	CRAMP1L	0.276756	0.532471	0.00383718	3.57756	0.0438176	0.404613	none	NA	cramped chromatin regulator homolog 1 [Source:HGNC Symbol;Acc:HGNC:14122]
ENSG00000096384	HSP90AB1	0.26784	0.541383	0.00403443	3.55019	0.0455744	0.404612	none	low	heat shock protein 90 alpha family class B member 1 [Source:HGNC Symbol;Acc:HGNC:5258]
ENSG00000160191	PDE9A	0.575727	0.233429	0.00498985	3.43444	0.0534009	0.404578	none	low	phosphodiesterase 9A [Source:HGNC Symbol;Acc:HGNC:8795]
ENSG00000162959	MEMO1	0.221911	0.586874	0.00539514	3.39202	0.0562294	0.404392	none	NA	mediator of cell motility 1 [Source:HGNC Symbol;Acc:HGNC:14014]
ENSG00000091157	WDR7	0.393647	0.414394	0.00265694	3.77923	0.0329627	0.404021	none	low	WD repeat domain 7 [Source:HGNC Symbol;Acc:HGNC:13490]
ENSG00000160161	CILP2	0.211784	0.595978	0.00580508	3.35229	0.0594169	0.403881	none	NA	cartilage intermediate layer protein 2 [Source:HGNC Symbol;Acc:HGNC:24213]
ENSG00000118058	KMT2A	0.508918	0.298632	0.00346245	3.63376	0.0406838	0.403775	none	low	lysine methyltransferase 2A [Source:HGNC Symbol;Acc:HGNC:7132]
ENSG00000180875	GREM2	0.521389	0.286158	0.00368326	3.59993	0.042687	0.403774	none	NA	gremlin 2, DAN family BMP antagonist [Source:HGNC Symbol;Acc:HGNC:17655]
ENSG00000153012	LGI2	0.43773	0.369582	0.00274478	3.76131	0.0337606	0.403656	none	NA	leucine rich repeat LGI family member 2 [Source:HGNC Symbol;Acc:HGNC:18710]
ENSG00000128915	NARG2	0.404742	0.402192	0.00267488	3.77552	0.0331249	0.403467	none	NA	interactor of little elongation complex ELL subunit 2 [Source:HGNC Symbol;Acc:HGNC:29885]
ENSG00000122218	COPA	0.349462	0.45724	0.00288005	3.73483	0.0350547	0.403351	none	high	COPI coat complex subunit alpha [Source:HGNC Symbol;Acc:HGNC:2230]
ENSG00000124571	XPO5	0.494407	0.311733	0.00329263	3.66132	0.0390573	0.40307	none	NA	exportin 5 [Source:HGNC Symbol;Acc:HGNC:17675]
ENSG00000188883	KLRG2	0.278683	0.527439	0.00386131	3.57413	0.0440662	0.403061	none	low	killer cell lectin like receptor G2 [Source:HGNC Symbol;Acc:HGNC:24778]
ENSG00000159267	HLCS	0.296307	0.509789	0.00353082	3.62306	0.0413569	0.403048	none	low	holocarboxylase synthetase [Source:HGNC Symbol;Acc:HGNC:4976]
ENSG00000222011	FAM185A	0.481599	0.324368	0.00313498	3.68823	0.0375935	0.402984	none	NA	family with sequence similarity 185 member A [Source:HGNC Symbol;Acc:HGNC:22412]
ENSG00000157703	SVOPL	0.280569	0.525229	0.00382942	3.57867	0.0437557	0.402899	none	NA	SVOP like [Source:HGNC Symbol;Acc:HGNC:27034]
ENSG00000040341	STAU2	0.652149	0.153383	0.00887564	3.12262	0.08016	0.402766	none	NA	staufen double-stranded RNA binding protein 2 [Source:HGNC Symbol;Acc:HGNC:11371]
ENSG00000168569	TMEM223	0.23506	0.570264	0.00502474	3.43065	0.0536672	0.402662	none	NA	transmembrane protein 223 [Source:HGNC Symbol;Acc:HGNC:28464]
ENSG00000104044	OCA2	0.328298	0.476437	0.00311575	3.69161	0.0374235	0.402368	none	low	OCA2 melanosomal transmembrane protein [Source:HGNC Symbol;Acc:HGNC:8101]
ENSG00000212721	KRTAP4-11	0.441235	0.363028	0.00284229	3.74209	0.0347084	0.402132	none	NA	keratin associated protein 4-11 [Source:HGNC Symbol;Acc:HGNC:18911]
ENSG00000157617	C2CD2	0.574286	0.229849	0.00522576	3.40934	0.0552978	0.402067	none	NA	C2 calcium dependent domain containing 2 [Source:HGNC Symbol;Acc:HGNC:1266]
ENSG00000128731	HERC2	0.504551	0.299125	0.00353407	3.62255	0.041369	0.401838	none	low	HECT and RLD domain containing E3 ubiquitin protein ligase 2 [Source:HGNC Symbol;Acc:HGNC:4868]
ENSG00000108947	EFNB3	0.533684	0.269967	0.00410398	3.54086	0.0460679	0.401826	none	low	ephrin B3 [Source:HGNC Symbol;Acc:HGNC:3228]
ENSG00000154079	C6orf57	0.407338	0.395145	0.00278042	3.75421	0.0340866	0.401241	none	NA	succinate dehydrogenase complex assembly factor 4 [Source:HGNC Symbol;Acc:HGNC:20957]
ENSG00000152348	ATG10	0.579095	0.22321	0.00550371	3.38121	0.0570851	0.401152	none	low	autophagy related 10 [Source:HGNC Symbol;Acc:HGNC:20315]
ENSG00000185272	RBM11	0.570514	0.231646	0.005212	3.41077	0.0552247	0.40108	none	low	RNA binding motif protein 11 [Source:HGNC Symbol;Acc:HGNC:9897]
ENSG00000121621	KIF18A	0.21074	0.591167	0.00599388	3.33494	0.0607825	0.400954	none	high	kinesin family member 18A [Source:HGNC Symbol;Acc:HGNC:29441]
ENSG00000169084	DHRSX	0.268052	0.533473	0.00419495	3.52891	0.0468985	0.400763	none	low	dehydrogenase/reductase X-linked [Source:HGNC Symbol;Acc:HGNC:18399]
ENSG00000104899	AMH	0.179733	0.621357	0.00746362	3.21623	0.0709081	0.400545	none	low	anti-Mullerian hormone [Source:HGNC Symbol;Acc:HGNC:464]
ENSG00000188486	H2AFX	0.235968	0.564935	0.00509947	3.42263	0.05431	0.400452	none	low	H2A.X variant histone [Source:HGNC Symbol;Acc:HGNC:4739]
ENSG00000145741	BTF3	0.344808	0.455753	0.00304566	3.7041	0.0367412	0.400281	none	high	basic transcription factor 3 [Source:HGNC Symbol;Acc:HGNC:1125]
ENSG00000169627	BOLA2B	0.253133	0.547424	0.00459541	3.47923	0.0500559	0.400279	none	NA	bolA family member 2B [Source:HGNC Symbol;Acc:HGNC:32479]
ENSG00000196535	MYO18A	0.587685	0.212572	0.00596217	3.33781	0.0605597	0.400129	none	low	myosin XVIIIA [Source:HGNC Symbol;Acc:HGNC:31104]
ENSG00000158201	ABHD3	0.249658	0.550151	0.00470965	3.46587	0.0511212	0.399904	none	low	abhydrolase domain containing 3, phospholipase [Source:HGNC Symbol;Acc:HGNC:18718]
ENSG00000186407	CD300E	0.192911	0.606253	0.00685451	3.26228	0.0667233	0.399582	none	low	CD300e molecule [Source:HGNC Symbol;Acc:HGNC:28874]
ENSG00000155097	ATP6V1C1	0.291612	0.507314	0.00376501	3.58793	0.0432582	0.399463	none	low	ATPase H+ transporting V1 subunit C1 [Source:HGNC Symbol;Acc:HGNC:856]
ENSG00000168434	COG7	0.423539	0.375131	0.00291147	3.72886	0.0353679	0.399335	none	NA	component of oligomeric golgi complex 7 [Source:HGNC Symbol;Acc:HGNC:18622]
ENSG00000143398	PIP5K1A	0.289185	0.509413	0.00381665	3.58049	0.0436901	0.399299	none	low	phosphatidylinositol-4-phosphate 5-kinase type 1 alpha [Source:HGNC Symbol;Acc:HGNC:8994]
ENSG00000140463	BBS4	0.330287	0.468172	0.00322714	3.67233	0.0384025	0.399229	none	low	Bardet-Biedl syndrome 4 [Source:HGNC Symbol;Acc:HGNC:969]
ENSG00000131142	CCL25	0.459543	0.33757	0.00318429	3.67966	0.0380382	0.398556	none	low	C-C motif chemokine ligand 25 [Source:HGNC Symbol;Acc:HGNC:10624]
ENSG00000204604	ZNF468	0.380743	0.415814	0.0029438	3.72279	0.0356678	0.398279	none	low	zinc finger protein 468 [Source:HGNC Symbol;Acc:HGNC:33105]
ENSG00000184724	KRTAP6-1	0.287252	0.508728	0.00391141	3.56709	0.0444476	0.39799	none	NA	keratin associated protein 6-1 [Source:HGNC Symbol;Acc:HGNC:18931]
ENSG00000256671	LIMS3L	0.346824	0.448713	0.00314064	3.68724	0.037613	0.397769	none	NA	LIM zinc finger domain containing 4 [Source:HGNC Symbol;Acc:HGNC:39941]
ENSG00000108556	CHRNE	0.326534	0.468137	0.00335184	3.65155	0.0396798	0.397336	none	low	cholinergic receptor nicotinic epsilon subunit [Source:HGNC Symbol;Acc:HGNC:1966]
ENSG00000133561	GIMAP6	0.514115	0.280524	0.00407549	3.54466	0.0458676	0.39732	none	NA	GTPase, IMAP family member 6 [Source:HGNC Symbol;Acc:HGNC:21918]
ENSG00000105701	FKBP8	0.271764	0.522458	0.00427528	3.51856	0.0474903	0.397111	none	low	FKBP prolyl isomerase 8 [Source:HGNC Symbol;Acc:HGNC:3724]
ENSG00000180386	KRTAP9-7	0.344392	0.449044	0.00320791	3.67561	0.0381981	0.396718	none	NA	keratin associated protein 9-7 [Source:HGNC Symbol;Acc:HGNC:18915]
ENSG00000176046	NUPR1	0.273828	0.519606	0.00424721	3.52215	0.0472972	0.396717	none	NA	nuclear protein 1, transcriptional regulator [Source:HGNC Symbol;Acc:HGNC:29990]
ENSG00000165125	TRPV6	0.505473	0.287308	0.00398347	3.55713	0.0451041	0.396391	none	low	transient receptor potential cation channel subfamily V member 6 [Source:HGNC Symbol;Acc:HGNC:14006]
ENSG00000105404	RABAC1	0.540166	0.252562	0.00479696	3.45588	0.0518578	0.396364	none	NA	Rab acceptor 1 [Source:HGNC Symbol;Acc:HGNC:9794]
ENSG00000185924	RTN4RL1	0.270867	0.521341	0.00434329	3.50996	0.0481243	0.396104	none	low	reticulon 4 receptor like 1 [Source:HGNC Symbol;Acc:HGNC:21329]
ENSG00000181467	RAP2B	0.41505	0.376817	0.00306798	3.70009	0.0369803	0.395934	none	low	RAP2B, member of RAS oncogene family [Source:HGNC Symbol;Acc:HGNC:9862]
ENSG00000263353	PPIAL4A	0.613617	0.178196	0.00782388	3.19075	0.0731025	0.395907	none	low	peptidylprolyl isomerase A like 4A [Source:HGNC Symbol;Acc:HGNC:24369]
ENSG00000139055	ERP27	0.392893	0.398776	0.00304618	3.70401	0.0367412	0.395835	none	NA	endoplasmic reticulum protein 27 [Source:HGNC Symbol;Acc:HGNC:26495]
ENSG00000169188	APEX2	0.324737	0.466786	0.00344409	3.63667	0.0404936	0.395762	none	low	apurinic/apyrimidinic endodeoxyribonuclease 2 [Source:HGNC Symbol;Acc:HGNC:17889]
ENSG00000119559	C19orf25	0.345654	0.445799	0.00324401	3.66947	0.0385327	0.395726	none	NA	chromosome 19 open reading frame 25 [Source:HGNC Symbol;Acc:HGNC:26711]
ENSG00000088986	DYNLL1	0.323338	0.467606	0.00347382	3.63197	0.0407917	0.395472	none	low	dynein light chain LC8-type 1 [Source:HGNC Symbol;Acc:HGNC:15476]
ENSG00000177414	UBE2U	0.424133	0.366085	0.00314805	3.68594	0.0376777	0.395109	none	low	ubiquitin conjugating enzyme E2 U [Source:HGNC Symbol;Acc:HGNC:28559]
ENSG00000131236	CAP1	0.433629	0.356578	0.00319809	3.67729	0.0381298	0.395104	none	low	cyclase associated actin cytoskeleton regulatory protein 1 [Source:HGNC Symbol;Acc:HGNC:20040]
ENSG00000181013	C17orf47	0.407145	0.382186	0.00311879	3.69107	0.0374235	0.394665	none	NA	None
ENSG00000022556	NLRP2	0.387618	0.401626	0.0031129	3.69211	0.0374235	0.394622	none	NA	NLR family pyrin domain containing 2 [Source:HGNC Symbol;Acc:HGNC:22948]
ENSG00000204387	C6orf48	0.192861	0.596142	0.0071499	3.23945	0.0688745	0.394502	none	NA	small nucleolar RNA host gene 32 [Source:HGNC Symbol;Acc:HGNC:19078]
ENSG00000160180	TFF3	0.488194	0.299973	0.00386701	3.57333	0.0441042	0.394083	none	NA	trefoil factor 3 [Source:HGNC Symbol;Acc:HGNC:11757]
ENSG00000130270	ATP8B3	0.208552	0.579316	0.00646506	3.29394	0.0638938	0.393934	none	low	ATPase phospholipid transporting 8B3 [Source:HGNC Symbol;Acc:HGNC:13535]
ENSG00000125733	TRIP10	0.412626	0.37445	0.00319563	3.67771	0.0381248	0.393538	none	low	thyroid hormone receptor interactor 10 [Source:HGNC Symbol;Acc:HGNC:12304]
ENSG00000196154	S100A4	0.401008	0.386055	0.00317184	3.68181	0.0379137	0.393532	none	low	S100 calcium binding protein A4 [Source:HGNC Symbol;Acc:HGNC:10494]
ENSG00000171903	CYP4F11	0.249836	0.537163	0.00501841	3.43134	0.0536303	0.3935	none	low	cytochrome P450 family 4 subfamily F member 11 [Source:HGNC Symbol;Acc:HGNC:13265]
ENSG00000205268	PDE7A	0.242914	0.544085	0.00522653	3.40926	0.0552978	0.393499	none	low	phosphodiesterase 7A [Source:HGNC Symbol;Acc:HGNC:8791]
ENSG00000189120	SP6	0.288929	0.497882	0.00409449	3.54213	0.0459958	0.393406	none	low	Sp6 transcription factor [Source:HGNC Symbol;Acc:HGNC:14530]
ENSG00000236761	CTAGE9	0.461791	0.32459	0.00356761	3.61739	0.0417093	0.39319	none	NA	CTAGE family member 9 [Source:HGNC Symbol;Acc:HGNC:37275]
ENSG00000059573	ALDH18A1	0.465452	0.320162	0.00363896	3.60655	0.0423576	0.392807	none	high	aldehyde dehydrogenase 18 family member A1 [Source:HGNC Symbol;Acc:HGNC:9722]
ENSG00000137857	DUOX1	0.283766	0.501723	0.00422762	3.52468	0.0471789	0.392745	none	low	dual oxidase 1 [Source:HGNC Symbol;Acc:HGNC:3062]
ENSG00000161057	PSMC2	0.551205	0.232703	0.00564423	3.36753	0.0583143	0.391954	none	high	proteasome 26S subunit, ATPase 2 [Source:HGNC Symbol;Acc:HGNC:9548]
ENSG00000116133	DHCR24	0.291399	0.492201	0.00412765	3.53773	0.0462848	0.3918	none	low	24-dehydrocholesterol reductase [Source:HGNC Symbol;Acc:HGNC:2859]
ENSG00000121380	BCL2L14	0.472793	0.31046	0.00382595	3.57916	0.0437429	0.391626	none	low	BCL2 like 14 [Source:HGNC Symbol;Acc:HGNC:16657]
ENSG00000163428	LRRC58	0.387795	0.394935	0.00328777	3.66212	0.0390245	0.391365	none	NA	leucine rich repeat containing 58 [Source:HGNC Symbol;Acc:HGNC:26968]
ENSG00000183340	JRKL	0.555797	0.226594	0.00590408	3.34312	0.0601686	0.391195	none	NA	JRK like [Source:HGNC Symbol;Acc:HGNC:6200]
ENSG00000116670	MAD2L2	0.324296	0.458002	0.00367182	3.60163	0.0426338	0.391149	none	low	mitotic arrest deficient 2 like 2 [Source:HGNC Symbol;Acc:HGNC:6764]
ENSG00000168610	STAT3	0.424017	0.357621	0.00340779	3.64248	0.0402188	0.390819	none	low	signal transducer and activator of transcription 3 [Source:HGNC Symbol;Acc:HGNC:11364]
ENSG00000102575	ACP5	0.472818	0.308432	0.00390552	3.56792	0.0444171	0.390625	none	low	acid phosphatase 5, tartrate resistant [Source:HGNC Symbol;Acc:HGNC:124]
ENSG00000183955	SETD8	0.32374	0.457459	0.00370606	3.59656	0.0427652	0.390599	none	NA	lysine methyltransferase 5A [Source:HGNC Symbol;Acc:HGNC:29489]
ENSG00000065526	SPEN	0.458524	0.321632	0.00375753	3.58902	0.0431988	0.390078	none	low	spen family transcriptional repressor [Source:HGNC Symbol;Acc:HGNC:17575]
ENSG00000105647	PIK3R2	0.513512	0.266495	0.00475369	3.4608	0.0514496	0.390003	none	low	phosphoinositide-3-kinase regulatory subunit 2 [Source:HGNC Symbol;Acc:HGNC:8980]
ENSG00000125753	VASP	0.273324	0.506204	0.00460393	3.47822	0.0501195	0.389764	none	NA	vasodilator stimulated phosphoprotein [Source:HGNC Symbol;Acc:HGNC:12652]
ENSG00000241644	INMT	0.362833	0.416591	0.00344084	3.63719	0.0404809	0.389712	none	low	indolethylamine N-methyltransferase [Source:HGNC Symbol;Acc:HGNC:6069]
ENSG00000160882	CYP11B1	0.364627	0.414634	0.0034375	3.63772	0.0404671	0.38963	none	low	cytochrome P450 family 11 subfamily B member 1 [Source:HGNC Symbol;Acc:HGNC:2591]
ENSG00000145331	TRMT10A	0.395259	0.3839	0.00339115	3.64516	0.0400731	0.38958	none	low	tRNA methyltransferase 10A [Source:HGNC Symbol;Acc:HGNC:28403]
ENSG00000154640	BTG3	0.403248	0.375028	0.00343077	3.6388	0.0404133	0.389138	none	NA	BTG anti-proliferation factor 3 [Source:HGNC Symbol;Acc:HGNC:1132]
ENSG00000105281	SLC1A5	0.18862	0.589151	0.0077148	3.19834	0.0723733	0.388885	none	low	solute carrier family 1 member 5 [Source:HGNC Symbol;Acc:HGNC:10943]
ENSG00000196470	SIAH1	0.4291	0.34839	0.00357527	3.61621	0.0417727	0.388745	none	low	siah E3 ubiquitin protein ligase 1 [Source:HGNC Symbol;Acc:HGNC:10857]
ENSG00000160284	SPATC1L	0.183324	0.593336	0.00803289	3.1765	0.0746616	0.38833	none	NA	spermatogenesis and centriole associated 1 like [Source:HGNC Symbol;Acc:HGNC:1298]
ENSG00000160752	FDPS	0.540797	0.235811	0.00574277	3.35814	0.0590382	0.388304	none	low	farnesyl diphosphate synthase [Source:HGNC Symbol;Acc:HGNC:3631]
ENSG00000140990	NDUFB10	0.371497	0.404221	0.00351238	3.62592	0.0411667	0.387859	none	high	NADH:ubiquinone oxidoreductase subunit B10 [Source:HGNC Symbol;Acc:HGNC:7696]
ENSG00000276903	ENSG00000276903	0.171238	0.604223	0.00876536	3.12937	0.0795794	0.387731	none	NA	H2A clustered histone 16 [Source:HGNC Symbol;Acc:HGNC:4730]
ENSG00000170315	UBB	0.281182	0.493689	0.00455584	3.48394	0.0497993	0.387436	none	high	ubiquitin B [Source:HGNC Symbol;Acc:HGNC:12463]
ENSG00000275714	ENSG00000275714	0.554429	0.2198	0.00640305	3.29916	0.0634828	0.387115	none	NA	H3 clustered histone 1 [Source:HGNC Symbol;Acc:HGNC:4766]
ENSG00000105290	APLP1	0.297397	0.476407	0.00427589	3.51849	0.0474903	0.386902	none	low	amyloid beta precursor like protein 1 [Source:HGNC Symbol;Acc:HGNC:597]
ENSG00000183607	GKN2	0.30896	0.464362	0.00410585	3.54061	0.0460679	0.386661	none	NA	gastrokine 2 [Source:HGNC Symbol;Acc:HGNC:24588]
ENSG00000106263	EIF3B	0.348368	0.424383	0.00370597	3.59657	0.0427652	0.386375	none	high	eukaryotic translation initiation factor 3 subunit B [Source:HGNC Symbol;Acc:HGNC:3280]
ENSG00000164687	FABP5	0.419211	0.35337	0.00367941	3.60051	0.042687	0.38629	none	low	fatty acid binding protein 5 [Source:HGNC Symbol;Acc:HGNC:3560]
ENSG00000120616	EPC1	0.420628	0.351783	0.00369371	3.59839	0.0427495	0.386205	none	low	enhancer of polycomb homolog 1 [Source:HGNC Symbol;Acc:HGNC:19876]
ENSG00000183018	SPNS2	0.468525	0.303651	0.00421753	3.52598	0.0470945	0.386088	none	NA	SPNS lysolipid transporter 2, sphingosine-1-phosphate [Source:HGNC Symbol;Acc:HGNC:26992]
ENSG00000096968	JAK2	0.276628	0.495193	0.0047383	3.46257	0.0513725	0.385911	none	low	Janus kinase 2 [Source:HGNC Symbol;Acc:HGNC:6192]
ENSG00000275700	ENSG00000275700	0.360907	0.410862	0.00366425	3.60276	0.0425997	0.385884	none	NA	apoptosis antagonizing transcription factor [Source:HGNC Symbol;Acc:HGNC:19235]
ENSG00000159363	ATP13A2	0.472871	0.298863	0.0043076	3.51446	0.0477857	0.385867	none	low	ATPase cation transporting 13A2 [Source:HGNC Symbol;Acc:HGNC:30213]
ENSG00000105355	PLIN3	0.424519	0.347003	0.0037501	3.5901	0.0431598	0.385761	none	low	perilipin 3 [Source:HGNC Symbol;Acc:HGNC:16893]
ENSG00000169221	TBC1D10B	0.343546	0.427814	0.00377976	3.5858	0.0433743	0.38568	none	low	TBC1 domain family member 10B [Source:HGNC Symbol;Acc:HGNC:24510]
ENSG00000037757	MRI1	0.407274	0.36405	0.00366432	3.60275	0.0425997	0.385662	none	NA	methylthioribose-1-phosphate isomerase 1 [Source:HGNC Symbol;Acc:HGNC:28469]
ENSG00000151012	SLC7A11	0.46673	0.304084	0.00424836	3.52201	0.0472972	0.385407	none	low	solute carrier family 7 member 11 [Source:HGNC Symbol;Acc:HGNC:11059]
ENSG00000132254	ARFIP2	0.295813	0.474835	0.00439011	3.50412	0.0483845	0.385324	none	low	ADP ribosylation factor interacting protein 2 [Source:HGNC Symbol;Acc:HGNC:17160]
ENSG00000172689	MS4A10	0.402107	0.367969	0.00368795	3.59924	0.0427148	0.385038	none	low	membrane spanning 4-domains A10 [Source:HGNC Symbol;Acc:HGNC:13368]
ENSG00000221995	TIAF1	0.367267	0.402629	0.00369553	3.59812	0.0427495	0.384948	none	low	None
ENSG00000137842	TMEM62	0.319952	0.449772	0.00405829	3.54697	0.0458098	0.384862	none	NA	transmembrane protein 62 [Source:HGNC Symbol;Acc:HGNC:26269]
ENSG00000037637	FBXO42	0.367963	0.401688	0.00370072	3.59735	0.0427652	0.384826	none	NA	F-box protein 42 [Source:HGNC Symbol;Acc:HGNC:29249]
ENSG00000179010	MRFAP1	0.357474	0.412076	0.00374521	3.59082	0.043137	0.384775	none	NA	Morf4 family associated protein 1 [Source:HGNC Symbol;Acc:HGNC:24549]
ENSG00000121067	SPOP	0.232805	0.53652	0.00606358	3.32867	0.0611901	0.384663	none	low	speckle type BTB/POZ protein [Source:HGNC Symbol;Acc:HGNC:11254]
ENSG00000243489	KRTAP10-11	0.320056	0.449075	0.00407376	3.54489	0.0458676	0.384565	none	NA	keratin associated protein 10-11 [Source:HGNC Symbol;Acc:HGNC:20528]
ENSG00000196449	YRDC	0.496988	0.271815	0.00493432	3.44052	0.0529744	0.384402	none	NA	yrdC N6-threonylcarbamoyltransferase domain containing [Source:HGNC Symbol;Acc:HGNC:28905]
ENSG00000143036	SLC44A3	0.460403	0.308317	0.00424291	3.52271	0.047293	0.38436	none	NA	solute carrier family 44 member 3 [Source:HGNC Symbol;Acc:HGNC:28689]
ENSG00000259511	UBE2Q2L	0.297814	0.470825	0.00441192	3.50142	0.0485389	0.38432	none	NA	UBE2Q2 pseudogene 16 [Source:HGNC Symbol;Acc:HGNC:44656]
ENSG00000168310	IRF2	0.468414	0.300089	0.00437753	3.50568	0.0483602	0.384251	none	low	interferon regulatory factor 2 [Source:HGNC Symbol;Acc:HGNC:6117]
ENSG00000163602	RYBP	0.237974	0.529804	0.00593165	3.34059	0.0603812	0.383889	none	low	RING1 and YY1 binding protein [Source:HGNC Symbol;Acc:HGNC:10480]
ENSG00000197165	SULT1A2	0.226502	0.541184	0.00634578	3.30403	0.06317	0.383843	none	NA	sulfotransferase family 1A member 2 [Source:HGNC Symbol;Acc:HGNC:11454]
ENSG00000276293	ENSG00000276293	0.385354	0.381902	0.00375182	3.58985	0.0431598	0.383628	none	NA	phosphatidylinositol-5-phosphate 4-kinase type 2 beta [Source:HGNC Symbol;Acc:HGNC:8998]
ENSG00000198836	OPA1	0.324462	0.442389	0.00408761	3.54304	0.0459739	0.383426	none	low	OPA1 mitochondrial dynamin like GTPase [Source:HGNC Symbol;Acc:HGNC:8140]
ENSG00000130939	UBE4B	0.416224	0.349467	0.00390491	3.568	0.0444171	0.382845	none	low	ubiquitination factor E4B [Source:HGNC Symbol;Acc:HGNC:12500]
ENSG00000254093	PINX1	0.327544	0.43798	0.00409284	3.54235	0.0459958	0.382762	none	NA	PIN2 (TERF1) interacting telomerase inhibitor 1 [Source:HGNC Symbol;Acc:HGNC:30046]
ENSG00000170482	SLC23A1	0.423397	0.341741	0.00397514	3.55827	0.045062	0.382569	none	low	solute carrier family 23 member 1 [Source:HGNC Symbol;Acc:HGNC:10974]
ENSG00000160714	UBE2Q1	0.15556	0.609318	0.010181	3.04854	0.0878667	0.382439	none	low	ubiquitin conjugating enzyme E2 Q1 [Source:HGNC Symbol;Acc:HGNC:15698]
ENSG00000162244	RPL29	0.301813	0.462943	0.0044574	3.49583	0.0489527	0.382378	none	low	ribosomal protein L29 [Source:HGNC Symbol;Acc:HGNC:10331]
ENSG00000131508	UBE2D2	0.229324	0.535314	0.0063368	3.30479	0.06317	0.382319	none	low	ubiquitin conjugating enzyme E2 D2 [Source:HGNC Symbol;Acc:HGNC:12475]
ENSG00000189134	NKAPL	0.553268	0.209986	0.00716967	3.23796	0.0689832	0.381627	none	NA	NFKB activating protein like [Source:HGNC Symbol;Acc:HGNC:21584]
ENSG00000156467	UQCRB	0.368077	0.393984	0.00393801	3.56339	0.0446683	0.38103	none	low	ubiquinol-cytochrome c reductase binding protein [Source:HGNC Symbol;Acc:HGNC:12582]
ENSG00000167080	B4GALNT2	0.536249	0.225565	0.00657091	3.28515	0.064666	0.380907	none	low	beta-1,4-N-acetyl-galactosaminyltransferase 2 [Source:HGNC Symbol;Acc:HGNC:24136]
ENSG00000198746	GPATCH3	0.517238	0.244508	0.00590432	3.3431	0.0601686	0.380873	none	NA	G-patch domain containing 3 [Source:HGNC Symbol;Acc:HGNC:25720]
ENSG00000181072	CHRM2	0.199795	0.561781	0.00770336	3.19914	0.0723023	0.380788	none	low	cholinergic receptor muscarinic 2 [Source:HGNC Symbol;Acc:HGNC:1951]
ENSG00000187545	PRAMEF10	0.444107	0.317331	0.00433315	3.51124	0.0480405	0.380719	none	NA	PRAME family member 10 [Source:HGNC Symbol;Acc:HGNC:27997]
ENSG00000103415	HMOX2	0.439041	0.322211	0.0042798	3.51799	0.0475055	0.380626	none	low	heme oxygenase 2 [Source:HGNC Symbol;Acc:HGNC:5014]
ENSG00000176619	LMNB2	0.353544	0.407214	0.00403499	3.55011	0.0455744	0.380379	none	low	lamin B2 [Source:HGNC Symbol;Acc:HGNC:6638]
ENSG00000176142	TMEM39A	0.443014	0.31738	0.00436442	3.50732	0.0482725	0.380197	none	NA	transmembrane protein 39A [Source:HGNC Symbol;Acc:HGNC:25600]
ENSG00000256713	PGA5	0.503719	0.25647	0.00559216	3.37256	0.0578404	0.380095	none	low	pepsinogen A5 [Source:HGNC Symbol;Acc:HGNC:8887]
ENSG00000142347	MYO1F	0.381341	0.378343	0.00400316	3.55444	0.0452697	0.379842	none	NA	myosin IF [Source:HGNC Symbol;Acc:HGNC:7600]
ENSG00000126947	ARMCX1	0.678762	0.080271	0.0174264	2.75828	0.125399	0.379516	none	NA	armadillo repeat containing X-linked 1 [Source:HGNC Symbol;Acc:HGNC:18073]
ENSG00000250799	PRODH2	0.270145	0.488814	0.00527028	3.40473	0.0554121	0.379479	none	low	proline dehydrogenase 2 [Source:HGNC Symbol;Acc:HGNC:17325]
ENSG00000277149	ENSG00000277149	0.333948	0.424924	0.00423293	3.52399	0.0472099	0.379436	none	NA	tRNA-yW synthesizing protein 1 homolog B [Source:HGNC Symbol;Acc:HGNC:33908]
ENSG00000167863	ATP5H	0.264048	0.494493	0.0054376	3.38777	0.0566184	0.37927	none	high	ATP synthase peripheral stalk subunit d [Source:HGNC Symbol;Acc:HGNC:845]
ENSG00000127220	ABHD8	0.363472	0.394793	0.0040757	3.54463	0.0458676	0.379132	none	low	abhydrolase domain containing 8 [Source:HGNC Symbol;Acc:HGNC:23759]
ENSG00000108813	DLX4	0.517439	0.240756	0.00614219	3.32169	0.0617666	0.379098	none	low	distal-less homeobox 4 [Source:HGNC Symbol;Acc:HGNC:2917]
ENSG00000076984	MAP2K7	0.415886	0.342296	0.00418707	3.52993	0.0468385	0.379091	none	low	mitogen-activated protein kinase kinase 7 [Source:HGNC Symbol;Acc:HGNC:6847]
ENSG00000186925	KRTAP19-6	0.345924	0.412035	0.0041693	3.53225	0.046694	0.37898	none	NA	keratin associated protein 19-6 [Source:HGNC Symbol;Acc:HGNC:18941]
ENSG00000128710	HOXD10	0.441417	0.316155	0.00446754	3.4946	0.0490352	0.378786	none	low	homeobox D10 [Source:HGNC Symbol;Acc:HGNC:5133]
ENSG00000189431	RASSF10	0.472181	0.2852	0.00498347	3.43514	0.0533792	0.378691	none	NA	Ras association domain family member 10 [Source:HGNC Symbol;Acc:HGNC:33984]
ENSG00000274068	ENSG00000274068	0.482164	0.274703	0.00522785	3.40912	0.0552978	0.378434	none	NA	None
ENSG00000235169	SMIM1	0.347115	0.409709	0.00419872	3.52842	0.0469125	0.378412	none	NA	small integral membrane protein 1 (Vel blood group) [Source:HGNC Symbol;Acc:HGNC:44204]
ENSG00000106638	TBL2	0.33846	0.418124	0.00426785	3.51951	0.0474575	0.378292	none	low	transducin beta like 2 [Source:HGNC Symbol;Acc:HGNC:11586]
ENSG00000186409	CCDC30	0.452229	0.302733	0.00474288	3.46204	0.0513923	0.377481	none	NA	coiled-coil domain containing 30 [Source:HGNC Symbol;Acc:HGNC:26103]
ENSG00000155506	LARP1	0.457009	0.297622	0.00483804	3.45124	0.0521809	0.377315	none	NA	La ribonucleoprotein 1, translational regulator [Source:HGNC Symbol;Acc:HGNC:29531]
ENSG00000112742	TTK	0.186493	0.567387	0.00868408	3.1344	0.0791579	0.37694	none	high	TTK protein kinase [Source:HGNC Symbol;Acc:HGNC:12401]
ENSG00000095932	C19orf77	0.442469	0.311193	0.00465873	3.47178	0.0506274	0.376831	none	NA	small integral membrane protein 24 [Source:HGNC Symbol;Acc:HGNC:37244]
ENSG00000104081	BMF	0.474761	0.278577	0.00525369	3.40645	0.0553884	0.376669	none	NA	Bcl2 modifying factor [Source:HGNC Symbol;Acc:HGNC:24132]
ENSG00000105810	CDK6	0.669672	0.083259	0.0174336	2.75805	0.125403	0.376466	none	low	cyclin dependent kinase 6 [Source:HGNC Symbol;Acc:HGNC:1777]
ENSG00000196715	VKORC1L1	0.333678	0.419088	0.00443366	3.49874	0.0487207	0.376383	none	low	vitamin K epoxide reductase complex subunit 1 like 1 [Source:HGNC Symbol;Acc:HGNC:21492]
ENSG00000237521	OR7E24	0.482608	0.269684	0.00549659	3.38191	0.0570851	0.376146	none	NA	olfactory receptor family 7 subfamily E member 24 [Source:HGNC Symbol;Acc:HGNC:8396]
ENSG00000117543	DPH5	0.326233	0.42602	0.00452237	3.48795	0.0494624	0.376127	none	NA	diphthamide biosynthesis 5 [Source:HGNC Symbol;Acc:HGNC:24270]
ENSG00000197849	OR8G1	0.468843	0.282505	0.0052341	3.40848	0.0553019	0.375674	none	NA	olfactory receptor family 8 subfamily G member 1 [Source:HGNC Symbol;Acc:HGNC:8484]
ENSG00000156282	CLDN17	0.323932	0.427085	0.00458826	3.48008	0.0500072	0.375509	none	NA	claudin 17 [Source:HGNC Symbol;Acc:HGNC:2038]
ENSG00000090661	CERS4	0.39873	0.351874	0.00438363	3.50493	0.0483703	0.375302	none	low	ceramide synthase 4 [Source:HGNC Symbol;Acc:HGNC:23747]
ENSG00000196787	HIST1H2AG	0.528813	0.221725	0.00711441	3.24214	0.0685681	0.375269	none	low	H2A clustered histone 11 [Source:HGNC Symbol;Acc:HGNC:4737]
ENSG00000162614	NEXN	0.416834	0.333643	0.00451136	3.48928	0.049371	0.375238	none	NA	nexilin F-actin binding protein [Source:HGNC Symbol;Acc:HGNC:29557]
ENSG00000124701	APOBEC2	0.234271	0.515928	0.00664185	3.27934	0.0652265	0.3751	none	low	apolipoprotein B mRNA editing enzyme catalytic subunit 2 [Source:HGNC Symbol;Acc:HGNC:605]
ENSG00000177030	DEAF1	0.365026	0.384905	0.00436246	3.50756	0.0482725	0.374966	none	low	DEAF1 transcription factor [Source:HGNC Symbol;Acc:HGNC:14677]
ENSG00000254469	RP11-849H4.2	0.299305	0.450565	0.00496565	3.43708	0.0532189	0.374935	none	NA	XRCC1 N-terminal domain containing 1, N-terminal like [Source:HGNC Symbol;Acc:HGNC:54661]
ENSG00000167705	RILP	0.212393	0.537423	0.0075411	3.21065	0.0712453	0.374908	none	NA	Rab interacting lysosomal protein [Source:HGNC Symbol;Acc:HGNC:30266]
ENSG00000072071	LPHN1	0.448456	0.301158	0.00494363	3.4395	0.0530262	0.374807	none	NA	adhesion G protein-coupled receptor L1 [Source:HGNC Symbol;Acc:HGNC:20973]
ENSG00000164615	CAMLG	0.392368	0.356939	0.00440817	3.50188	0.0485262	0.374654	none	low	calcium modulating ligand [Source:HGNC Symbol;Acc:HGNC:1471]
ENSG00000106554	CHCHD3	0.457708	0.291207	0.00514172	3.41815	0.0546974	0.374457	none	NA	coiled-coil-helix-coiled-coil-helix domain containing 3 [Source:HGNC Symbol;Acc:HGNC:21906]
ENSG00000099308	MAST3	0.302862	0.445905	0.00494483	3.43937	0.0530262	0.374384	none	low	microtubule associated serine/threonine kinase 3 [Source:HGNC Symbol;Acc:HGNC:19036]
ENSG00000196419	XRCC6	0.420681	0.328059	0.0046229	3.47599	0.0502966	0.37437	none	high	X-ray repair cross complementing 6 [Source:HGNC Symbol;Acc:HGNC:4055]
ENSG00000137877	SPTBN5	0.305025	0.443709	0.00491226	3.44296	0.0528168	0.374367	none	low	spectrin beta, non-erythrocytic 5 [Source:HGNC Symbol;Acc:HGNC:15680]
ENSG00000177294	FBXO39	0.378549	0.370167	0.00439979	3.50292	0.0484626	0.374358	none	NA	F-box protein 39 [Source:HGNC Symbol;Acc:HGNC:28565]
ENSG00000273983	ENSG00000273983	0.246256	0.502276	0.00629003	3.30881	0.0628632	0.374266	none	NA	H3 clustered histone 8 [Source:HGNC Symbol;Acc:HGNC:4772]
ENSG00000173757	STAT5B	0.304993	0.443367	0.00492545	3.4415	0.0529096	0.37418	none	low	signal transducer and activator of transcription 5B [Source:HGNC Symbol;Acc:HGNC:11367]
ENSG00000241685	ARPC1A	0.570382	0.177922	0.00940686	3.09123	0.0831073	0.374152	none	low	actin related protein 2/3 complex subunit 1A [Source:HGNC Symbol;Acc:HGNC:703]
ENSG00000213416	KRTAP4-12	0.400415	0.347604	0.00449749	3.49096	0.0492955	0.374009	none	NA	keratin associated protein 4-12 [Source:HGNC Symbol;Acc:HGNC:16776]
ENSG00000074319	TSG101	0.28598	0.461964	0.00527669	3.40407	0.055438	0.373972	none	high	tumor susceptibility 101 [Source:HGNC Symbol;Acc:HGNC:15971]
ENSG00000215454	KRTAP10-4	0.395059	0.352197	0.00450183	3.49043	0.0492955	0.373628	none	low	keratin associated protein 10-4 [Source:HGNC Symbol;Acc:HGNC:20521]
ENSG00000123411	IKZF4	0.352773	0.394479	0.00449938	3.49073	0.0492955	0.373626	none	NA	IKAROS family zinc finger 4 [Source:HGNC Symbol;Acc:HGNC:13179]
ENSG00000167074	TEF	0.219709	0.527082	0.00733661	3.22551	0.0700941	0.373395	none	low	TEF transcription factor, PAR bZIP family member [Source:HGNC Symbol;Acc:HGNC:11722]
ENSG00000123066	MED13L	0.344741	0.401945	0.004562	3.4832	0.0498095	0.373343	none	low	mediator complex subunit 13L [Source:HGNC Symbol;Acc:HGNC:22962]
ENSG00000143179	UCK2	0.215661	0.530878	0.00751981	3.21218	0.0711773	0.373269	none	low	uridine-cytidine kinase 2 [Source:HGNC Symbol;Acc:HGNC:12562]
ENSG00000111144	LTA4H	0.461976	0.284302	0.00536832	3.39473	0.0560221	0.373139	none	low	leukotriene A4 hydrolase [Source:HGNC Symbol;Acc:HGNC:6710]
ENSG00000185897	FFAR3	0.23486	0.510888	0.00678102	3.26811	0.0661061	0.372874	none	low	free fatty acid receptor 3 [Source:HGNC Symbol;Acc:HGNC:4499]
ENSG00000179938	GOLGA8J	0.589477	0.155559	0.011038	3.00493	0.0927742	0.372518	none	NA	golgin A8 family member J [Source:HGNC Symbol;Acc:HGNC:38650]
ENSG00000182040	USH1G	0.342585	0.402079	0.00464897	3.47292	0.0505508	0.372332	none	NA	USH1 protein network component sans [Source:HGNC Symbol;Acc:HGNC:16356]
ENSG00000011132	APBA3	0.296432	0.448186	0.0051949	3.41256	0.0550748	0.372309	none	NA	amyloid beta precursor protein binding family A member 3 [Source:HGNC Symbol;Acc:HGNC:580]
ENSG00000188215	DCUN1D3	0.451044	0.293418	0.00525416	3.4064	0.0553884	0.372231	none	NA	defective in cullin neddylation 1 domain containing 3 [Source:HGNC Symbol;Acc:HGNC:28734]
ENSG00000099822	HCN2	0.289049	0.45517	0.00534497	3.39709	0.0559148	0.372109	none	low	hyperpolarization activated cyclic nucleotide gated potassium and sodium channel 2 [Source:HGNC Symbol;Acc:HGNC:4846]
ENSG00000144481	TRPM8	0.561045	0.18317	0.00926623	3.09936	0.0824898	0.372107	none	low	transient receptor potential cation channel subfamily M member 8 [Source:HGNC Symbol;Acc:HGNC:17961]
ENSG00000174236	REP15	0.474534	0.269382	0.00579207	3.3535	0.0593856	0.371958	none	NA	RAB15 effector protein [Source:HGNC Symbol;Acc:HGNC:33748]
ENSG00000131504	DIAPH1	0.283241	0.45994	0.00549917	3.38166	0.0570851	0.371591	none	low	diaphanous related formin 1 [Source:HGNC Symbol;Acc:HGNC:2876]
ENSG00000139687	RB1	0.0538944	0.688797	0.0219103	2.63417	0.145956	0.371346	none	low	RB transcriptional corepressor 1 [Source:HGNC Symbol;Acc:HGNC:9884]
ENSG00000198815	FOXJ3	0.545679	0.196458	0.00861604	3.13865	0.0787144	0.371069	none	low	forkhead box J3 [Source:HGNC Symbol;Acc:HGNC:29178]
ENSG00000141646	SMAD4	0.400491	0.34158	0.00475157	3.46105	0.0514496	0.371036	none	low	SMAD family member 4 [Source:HGNC Symbol;Acc:HGNC:6770]
ENSG00000129204	USP6	0.305071	0.436772	0.00515266	3.41699	0.0547826	0.370921	none	low	ubiquitin specific peptidase 6 [Source:HGNC Symbol;Acc:HGNC:12629]
ENSG00000135108	FBXO21	0.336988	0.404798	0.00479446	3.45616	0.0518578	0.370893	none	low	F-box protein 21 [Source:HGNC Symbol;Acc:HGNC:13592]
ENSG00000112685	EXOC2	0.403733	0.337096	0.00482946	3.4522	0.0521185	0.370415	none	low	exocyst complex component 2 [Source:HGNC Symbol;Acc:HGNC:24968]
ENSG00000278677	ENSG00000278677	0.246618	0.49417	0.00655967	3.28608	0.0645894	0.370394	none	NA	H2A clustered histone 17 [Source:HGNC Symbol;Acc:HGNC:4735]
ENSG00000174516	PELI3	0.442394	0.298288	0.00530363	3.40131	0.055627	0.370341	none	NA	pellino E3 ubiquitin protein ligase family member 3 [Source:HGNC Symbol;Acc:HGNC:30010]
ENSG00000111445	RFC5	0.427965	0.312554	0.0050943	3.42318	0.05431	0.370259	none	high	replication factor C subunit 5 [Source:HGNC Symbol;Acc:HGNC:9973]
ENSG00000151491	EPS8	0.525284	0.214658	0.00782146	3.19092	0.0731025	0.369971	none	low	epidermal growth factor receptor pathway substrate 8 [Source:HGNC Symbol;Acc:HGNC:3420]
ENSG00000116544	DLGAP3	0.233806	0.506052	0.00704134	3.24773	0.0680966	0.369929	none	NA	DLG associated protein 3 [Source:HGNC Symbol;Acc:HGNC:30368]
ENSG00000159111	MRPL10	0.212179	0.527362	0.00794986	3.18212	0.0739833	0.369771	none	NA	mitochondrial ribosomal protein L10 [Source:HGNC Symbol;Acc:HGNC:14055]
ENSG00000197721	CR1L	-0.105922	0.845383	0.0556229	2.12061	0.248829	0.369731	none	low	complement C3b/C4b receptor 1 like [Source:HGNC Symbol;Acc:HGNC:2335]
ENSG00000187747	OR52B6	0.419089	0.32037	0.00503736	3.42929	0.0537713	0.36973	none	low	olfactory receptor family 52 subfamily B member 6 [Source:HGNC Symbol;Acc:HGNC:15211]
ENSG00000167840	ZNF232	0.384818	0.354345	0.00480022	3.45551	0.0518629	0.369581	none	low	zinc finger protein 232 [Source:HGNC Symbol;Acc:HGNC:13026]
ENSG00000126752	SSX1	0.337052	0.401789	0.0049054	3.44372	0.0527854	0.369421	none	low	SSX family member 1 [Source:HGNC Symbol;Acc:HGNC:11335]
ENSG00000175265	GOLGA8A	0.51534	0.22304	0.00752246	3.21199	0.0711773	0.36919	none	NA	golgin A8 family member A [Source:HGNC Symbol;Acc:HGNC:31972]
ENSG00000080007	DDX43	0.253222	0.484784	0.00645678	3.29464	0.0638938	0.369003	none	low	DEAD-box helicase 43 [Source:HGNC Symbol;Acc:HGNC:18677]
ENSG00000134265	NAPG	0.512579	0.225218	0.00745622	3.21677	0.0708739	0.368899	none	NA	NSF attachment protein gamma [Source:HGNC Symbol;Acc:HGNC:7642]
ENSG00000173273	TNKS	0.478494	0.259019	0.00630473	3.30754	0.0629764	0.368757	none	low	tankyrase [Source:HGNC Symbol;Acc:HGNC:11941]
ENSG00000168298	HIST1H1E	0.269415	0.467476	0.00604911	3.32997	0.061077	0.368446	none	low	H1.4 linker histone, cluster member [Source:HGNC Symbol;Acc:HGNC:4718]
ENSG00000161682	FAM171A2	0.357495	0.379337	0.00488452	3.44604	0.052591	0.368416	none	NA	family with sequence similarity 171 member A2 [Source:HGNC Symbol;Acc:HGNC:30480]
ENSG00000185624	P4HB	0.30388	0.432922	0.00535698	3.39588	0.0559663	0.368401	none	low	prolyl 4-hydroxylase subunit beta [Source:HGNC Symbol;Acc:HGNC:8548]
ENSG00000160695	VPS11	0.387494	0.349302	0.00491398	3.44277	0.0528168	0.368398	none	low	VPS11 core subunit of CORVET and HOPS complexes [Source:HGNC Symbol;Acc:HGNC:14583]
ENSG00000115042	FAHD2A	0.191521	0.544959	0.00912222	3.10782	0.0818281	0.36824	none	low	fumarylacetoacetate hydrolase domain containing 2A [Source:HGNC Symbol;Acc:HGNC:24252]
ENSG00000086827	ZW10	0.405497	0.330615	0.00506254	3.42658	0.0540091	0.368056	none	NA	zw10 kinetochore protein [Source:HGNC Symbol;Acc:HGNC:13194]
ENSG00000116783	TNNI3K	0.221979	0.514022	0.00766246	3.20202	0.0720271	0.368001	none	low	TNNI3 interacting kinase [Source:HGNC Symbol;Acc:HGNC:19661]
ENSG00000099341	PSMD8	0.173093	0.562781	0.0102554	3.04461	0.0882629	0.367937	none	high	proteasome 26S subunit, non-ATPase 8 [Source:HGNC Symbol;Acc:HGNC:9566]
ENSG00000277399	ENSG00000277399	0.40835	0.326359	0.00515651	3.41659	0.0547923	0.367355	none	NA	G protein-coupled receptor 179 [Source:HGNC Symbol;Acc:HGNC:31371]
ENSG00000157191	NECAP2	0.284095	0.450596	0.005795	3.35323	0.0593856	0.367345	none	NA	NECAP endocytosis associated 2 [Source:HGNC Symbol;Acc:HGNC:25528]
ENSG00000111786	SRSF9	0.034039	0.700396	0.0255581	2.55039	0.159601	0.367217	none	low	serine and arginine rich splicing factor 9 [Source:HGNC Symbol;Acc:HGNC:10791]
ENSG00000099899	TRMT2A	0.31543	0.418618	0.00530248	3.40143	0.055627	0.367024	none	low	tRNA methyltransferase 2 homolog A [Source:HGNC Symbol;Acc:HGNC:24974]
ENSG00000150337	FCGR1A	0.430956	0.302884	0.00548581	3.38298	0.0570249	0.36692	none	low	Fc gamma receptor Ia [Source:HGNC Symbol;Acc:HGNC:3613]
ENSG00000130208	APOC1	0.18873	0.545104	0.00939617	3.09184	0.0830915	0.366917	none	NA	apolipoprotein C1 [Source:HGNC Symbol;Acc:HGNC:607]
ENSG00000174371	EXO1	0.245459	0.488248	0.00687128	3.26096	0.0667419	0.366853	none	low	exonuclease 1 [Source:HGNC Symbol;Acc:HGNC:3511]
ENSG00000130812	ANGPTL6	0.0514923	0.682007	0.0229396	2.60922	0.149766	0.36675	none	NA	angiopoietin like 6 [Source:HGNC Symbol;Acc:HGNC:23140]
ENSG00000174667	OR7D4	0.294608	0.438528	0.00565162	3.36682	0.0583584	0.366568	none	low	olfactory receptor family 7 subfamily D member 4 [Source:HGNC Symbol;Acc:HGNC:8380]
ENSG00000186146	DEFB131	0.228311	0.504579	0.0075303	3.21142	0.0712153	0.366445	none	NA	defensin beta 131A [Source:HGNC Symbol;Acc:HGNC:18108]
ENSG00000215041	NEURL4	0.233264	0.49918	0.00735616	3.22407	0.070182	0.366222	none	NA	neuralized E3 ubiquitin protein ligase 4 [Source:HGNC Symbol;Acc:HGNC:34410]
ENSG00000196275	GTF2IRD2	0.407927	0.324502	0.00526526	3.40525	0.0554121	0.366215	none	low	GTF2I repeat domain containing 2 [Source:HGNC Symbol;Acc:HGNC:30775]
ENSG00000023734	STRAP	0.189157	0.542089	0.00948868	3.08656	0.0837113	0.365623	none	low	serine/threonine kinase receptor associated protein [Source:HGNC Symbol;Acc:HGNC:30796]
ENSG00000120690	ELF1	0.413352	0.317736	0.00539227	3.39231	0.0562294	0.365544	none	low	E74 like ETS transcription factor 1 [Source:HGNC Symbol;Acc:HGNC:3316]
ENSG00000153132	CLGN	0.406403	0.324432	0.00533033	3.39858	0.0558443	0.365418	none	low	calmegin [Source:HGNC Symbol;Acc:HGNC:2060]
ENSG00000169032	MAP2K1	0.322278	0.408484	0.00535529	3.39605	0.0559663	0.365381	none	low	mitogen-activated protein kinase kinase 1 [Source:HGNC Symbol;Acc:HGNC:6840]
ENSG00000125648	SLC25A23	0.369477	0.361213	0.00513752	3.41859	0.054684	0.365345	none	low	solute carrier family 25 member 23 [Source:HGNC Symbol;Acc:HGNC:19375]
ENSG00000155561	NUP205	0.218848	0.511448	0.00803476	3.17638	0.0746616	0.365148	none	high	nucleoporin 205 [Source:HGNC Symbol;Acc:HGNC:18658]
ENSG00000141968	VAV1	0.308135	0.422145	0.00554831	3.37683	0.0574825	0.36514	none	low	vav guanine nucleotide exchange factor 1 [Source:HGNC Symbol;Acc:HGNC:12657]
ENSG00000104983	CCDC61	0.469139	0.261075	0.00653194	3.28837	0.0643503	0.365107	none	NA	coiled-coil domain containing 61 [Source:HGNC Symbol;Acc:HGNC:33629]
ENSG00000105675	ATP4A	0.49804	0.23187	0.00751439	3.21257	0.0711731	0.364955	none	low	ATPase H+/K+ transporting subunit alpha [Source:HGNC Symbol;Acc:HGNC:819]
ENSG00000188305	C19orf35	0.387403	0.342224	0.00524392	3.40746	0.0553429	0.364814	none	NA	PEAK family member 3 [Source:HGNC Symbol;Acc:HGNC:24793]
ENSG00000205323	SARNP	0.448614	0.28086	0.00606884	3.3282	0.06121	0.364737	none	low	SAP domain containing ribonucleoprotein [Source:HGNC Symbol;Acc:HGNC:24432]
ENSG00000176014	TUBB6	0.24987	0.479447	0.00690456	3.25834	0.0669954	0.364659	none	low	tubulin beta 6 class V [Source:HGNC Symbol;Acc:HGNC:20776]
ENSG00000130254	SAFB2	0.387965	0.341271	0.00526581	3.4052	0.0554121	0.364618	none	low	scaffold attachment factor B2 [Source:HGNC Symbol;Acc:HGNC:21605]
ENSG00000261052	SULT1A3	0.149733	0.579326	0.0122658	2.94801	0.0993349	0.364529	none	low	sulfotransferase family 1A member 3 [Source:HGNC Symbol;Acc:HGNC:11455]
ENSG00000197771	MCMBP	0.1608	0.56794	0.011444	2.98543	0.094904	0.36437	none	low	minichromosome maintenance complex binding protein [Source:HGNC Symbol;Acc:HGNC:25782]
ENSG00000126247	CAPNS1	0.390974	0.33704	0.00534368	3.39722	0.0559148	0.364007	none	low	calpain small subunit 1 [Source:HGNC Symbol;Acc:HGNC:1481]
ENSG00000171858	RPS21	0.214155	0.513774	0.00834842	3.15569	0.0770116	0.363964	none	high	ribosomal protein S21 [Source:HGNC Symbol;Acc:HGNC:10409]
ENSG00000125447	GGA3	0.363402	0.364325	0.00526825	3.40494	0.0554121	0.363864	none	low	golgi associated, gamma adaptin ear containing, ARF binding protein 3 [Source:HGNC Symbol;Acc:HGNC:17079]
ENSG00000275126	ENSG00000275126	0.224436	0.502594	0.00793603	3.18306	0.0738914	0.363515	none	NA	H4 clustered histone 13 [Source:HGNC Symbol;Acc:HGNC:4791]
ENSG00000204351	SKIV2L	0.376496	0.350479	0.00532317	3.39931	0.0558006	0.363487	none	low	SKI2 subunit of superkiller complex [Source:HGNC Symbol;Acc:HGNC:10898]
ENSG00000146904	EPHA1	0.496366	0.230461	0.00770018	3.19936	0.0723023	0.363414	none	low	EPH receptor A1 [Source:HGNC Symbol;Acc:HGNC:3385]
ENSG00000126267	COX6B1	0.622636	0.104092	0.0166765	2.78207	0.121978	0.363364	none	low	cytochrome c oxidase subunit 6B1 [Source:HGNC Symbol;Acc:HGNC:2280]
ENSG00000189152	GRAPL	0.10525	0.621444	0.0165523	2.78612	0.121403	0.363347	none	low	GRB2 related adaptor protein like [Source:HGNC Symbol;Acc:HGNC:37240]
ENSG00000166922	SCG5	0.282977	0.443515	0.00614465	3.32147	0.0617666	0.363246	none	low	secretogranin V [Source:HGNC Symbol;Acc:HGNC:10816]
ENSG00000163206	SMCP	0.207983	0.518014	0.00872785	3.13168	0.0794405	0.362998	none	NA	sperm mitochondria associated cysteine rich protein [Source:HGNC Symbol;Acc:HGNC:6962]
ENSG00000040608	RTN4R	0.202566	0.523347	0.00900367	3.11488	0.0810417	0.362957	none	low	reticulon 4 receptor [Source:HGNC Symbol;Acc:HGNC:18601]
ENSG00000108406	DHX40	0.0603986	0.664756	0.0222861	2.62493	0.147374	0.362577	none	low	DEAH-box helicase 40 [Source:HGNC Symbol;Acc:HGNC:18018]
ENSG00000135355	GJA10	0.285641	0.439454	0.0061472	3.32125	0.0617666	0.362548	none	low	gap junction protein alpha 10 [Source:HGNC Symbol;Acc:HGNC:16995]
ENSG00000141582	CBX4	0.0529641	0.671873	0.0233972	2.59848	0.150919	0.362418	none	low	chromobox 4 [Source:HGNC Symbol;Acc:HGNC:1554]
ENSG00000082293	COL19A1	0.383804	0.340982	0.00546049	3.38549	0.0567933	0.362393	none	low	collagen type XIX alpha 1 chain [Source:HGNC Symbol;Acc:HGNC:2196]
ENSG00000142408	CACNG8	0.379383	0.34525	0.0054468	3.38685	0.0566825	0.362317	none	low	calcium voltage-gated channel auxiliary subunit gamma 8 [Source:HGNC Symbol;Acc:HGNC:13628]
ENSG00000150676	CCDC83	0.275676	0.448888	0.00638791	3.30044	0.0633663	0.362282	none	NA	coiled-coil domain containing 83 [Source:HGNC Symbol;Acc:HGNC:28535]
ENSG00000213088	DARC	0.397077	0.327101	0.00558549	3.3732	0.0578035	0.362089	none	NA	atypical chemokine receptor 1 (Duffy blood group) [Source:HGNC Symbol;Acc:HGNC:4035]
ENSG00000177879	AP3S1	0.470653	0.253365	0.00701651	3.24964	0.0679403	0.362009	none	low	adaptor related protein complex 3 subunit sigma 1 [Source:HGNC Symbol;Acc:HGNC:2013]
ENSG00000075415	SLC25A3	0.507699	0.215616	0.00848747	3.14677	0.0778602	0.361657	none	low	solute carrier family 25 member 3 [Source:HGNC Symbol;Acc:HGNC:10989]
ENSG00000232119	MCTS1	0.45746	0.265847	0.00668742	3.27563	0.065433	0.361653	none	low	MCTS1 re-initiation and release factor [Source:HGNC Symbol;Acc:HGNC:23357]
ENSG00000109180	OCIAD1	0.416021	0.307099	0.00586064	3.34712	0.059887	0.36156	none	NA	OCIA domain containing 1 [Source:HGNC Symbol;Acc:HGNC:16074]
ENSG00000140297	GCNT3	0.313891	0.408973	0.00578191	3.35446	0.0593751	0.361432	none	NA	glucosaminyl (N-acetyl) transferase 3, mucin type [Source:HGNC Symbol;Acc:HGNC:4205]
ENSG00000125304	TM9SF2	0.353196	0.369635	0.00550384	3.38119	0.0570851	0.361415	none	low	transmembrane 9 superfamily member 2 [Source:HGNC Symbol;Acc:HGNC:11865]
ENSG00000111783	RFX4	0.276789	0.446034	0.00643563	3.29641	0.0637718	0.361412	none	low	regulatory factor X4 [Source:HGNC Symbol;Acc:HGNC:9985]
ENSG00000185453	C19orf68	0.323916	0.398518	0.00569119	3.36303	0.0586662	0.361217	none	NA	zinc finger SWIM-type containing 9 [Source:HGNC Symbol;Acc:HGNC:34495]
ENSG00000274267	ENSG00000274267	0.427567	0.294517	0.00610563	3.32493	0.0615145	0.361042	none	NA	None
ENSG00000182318	ZSCAN22	0.283696	0.438227	0.00632184	3.30607	0.0631135	0.360961	none	low	zinc finger and SCAN domain containing 22 [Source:HGNC Symbol;Acc:HGNC:4929]
ENSG00000143033	MTF2	0.254609	0.466701	0.0070952	3.24361	0.0684183	0.360655	none	low	metal response element binding transcription factor 2 [Source:HGNC Symbol;Acc:HGNC:29535]
ENSG00000130377	ACSBG2	0.301903	0.419391	0.00601679	3.33287	0.0608745	0.360647	none	NA	acyl-CoA synthetase bubblegum family member 2 [Source:HGNC Symbol;Acc:HGNC:24174]
ENSG00000198356	ASNA1	0.268106	0.453009	0.00672219	3.27283	0.0656698	0.360557	none	low	guided entry of tail-anchored proteins factor 3, ATPase [Source:HGNC Symbol;Acc:HGNC:752]
ENSG00000001167	NFYA	0.425141	0.295928	0.00612474	3.32323	0.0616405	0.360535	none	low	nuclear transcription factor Y subunit alpha [Source:HGNC Symbol;Acc:HGNC:7804]
ENSG00000109332	UBE2D3	0.585446	0.135285	0.0139428	2.87883	0.108084	0.360365	none	low	ubiquitin conjugating enzyme E2 D3 [Source:HGNC Symbol;Acc:HGNC:12476]
ENSG00000143093	STRIP1	0.333157	0.387501	0.00569401	3.36277	0.0586662	0.360329	none	NA	striatin interacting protein 1 [Source:HGNC Symbol;Acc:HGNC:25916]
ENSG00000090863	GLG1	0.334929	0.38474	0.00572739	3.3596	0.058945	0.359834	none	NA	golgi glycoprotein 1 [Source:HGNC Symbol;Acc:HGNC:4316]
ENSG00000172519	OR10H5	0.470259	0.249387	0.0073335	3.22574	0.0700941	0.359823	none	low	olfactory receptor family 10 subfamily H member 5 [Source:HGNC Symbol;Acc:HGNC:15389]
ENSG00000273976	ENSG00000273976	-0.568038	1.28761	0.237371	1.2441	0.524216	0.359784	none	NA	golgin A6 family like 1 [Source:HGNC Symbol;Acc:HGNC:37444]
ENSG00000108107	RPL28	0.103993	0.61539	0.0171635	2.7665	0.124178	0.359691	none	NA	ribosomal protein L28 [Source:HGNC Symbol;Acc:HGNC:10330]
ENSG00000182557	SPNS3	0.318413	0.400912	0.00588586	3.3448	0.0600789	0.359663	none	NA	SPNS lysolipid transporter 3, sphingosine-1-phosphate (putative) [Source:HGNC Symbol;Acc:HGNC:28433]
ENSG00000129810	SGOL1	0.0584418	0.660629	0.0230479	2.60666	0.150105	0.359536	none	NA	shugoshin 1 [Source:HGNC Symbol;Acc:HGNC:25088]
ENSG00000148459	PDSS1	0.241562	0.477221	0.00763865	3.2037	0.0718757	0.359392	none	low	decaprenyl diphosphate synthase subunit 1 [Source:HGNC Symbol;Acc:HGNC:17759]
ENSG00000156256	USP16	0.235859	0.482848	0.00785128	3.18886	0.0732485	0.359353	none	low	ubiquitin specific peptidase 16 [Source:HGNC Symbol;Acc:HGNC:12614]
ENSG00000249222	ATP5L2	0.300537	0.41782	0.00616777	3.31944	0.0618401	0.359179	none	NA	ATP synthase membrane subunit g like [Source:HGNC Symbol;Acc:HGNC:13213]
ENSG00000012061	ERCC1	0.395682	0.32261	0.00588972	3.34444	0.0600854	0.359146	none	low	ERCC excision repair 1, endonuclease non-catalytic subunit [Source:HGNC Symbol;Acc:HGNC:3433]
ENSG00000128626	MRPS12	0.383051	0.335121	0.00579565	3.35317	0.0593856	0.359086	none	NA	mitochondrial ribosomal protein S12 [Source:HGNC Symbol;Acc:HGNC:10380]
ENSG00000158623	COPG2	0.48717	0.230758	0.00808515	3.173	0.0750925	0.358964	none	NA	COPI coat complex subunit gamma 2 [Source:HGNC Symbol;Acc:HGNC:2237]
ENSG00000149311	ATM	0.28259	0.435291	0.00652204	3.28919	0.0643503	0.35894	none	low	ATM serine/threonine kinase [Source:HGNC Symbol;Acc:HGNC:795]
ENSG00000134200	TSHB	0.540612	0.17714	0.0108812	3.01265	0.0919949	0.358876	none	low	thyroid stimulating hormone subunit beta [Source:HGNC Symbol;Acc:HGNC:12372]
ENSG00000122257	RBBP6	0.526418	0.191052	0.0100386	3.05615	0.0871768	0.358735	none	high	RB binding protein 6, ubiquitin ligase [Source:HGNC Symbol;Acc:HGNC:9889]
ENSG00000116586	LAMTOR2	0.125196	0.592258	0.0150802	2.83647	0.114197	0.358727	none	NA	late endosomal/lysosomal adaptor, MAPK and MTOR activator 2 [Source:HGNC Symbol;Acc:HGNC:29796]
ENSG00000140749	IGSF6	0.35376	0.363689	0.00575964	3.35655	0.0591791	0.358724	none	low	immunoglobulin superfamily member 6 [Source:HGNC Symbol;Acc:HGNC:5953]
ENSG00000162433	AK4	0.369782	0.347306	0.00579093	3.35361	0.0593856	0.358544	none	low	adenylate kinase 4 [Source:HGNC Symbol;Acc:HGNC:363]
ENSG00000137821	LRRC49	0.336398	0.380513	0.00584729	3.34836	0.0597833	0.358456	none	NA	leucine rich repeat containing 49 [Source:HGNC Symbol;Acc:HGNC:25965]
ENSG00000130511	SSBP4	0.351883	0.364715	0.00580427	3.35236	0.0594169	0.358299	none	low	single stranded DNA binding protein 4 [Source:HGNC Symbol;Acc:HGNC:15676]
ENSG00000149761	NUDT22	0.403483	0.312753	0.00609202	3.32614	0.0614106	0.358118	none	NA	nudix hydrolase 22 [Source:HGNC Symbol;Acc:HGNC:28189]
ENSG00000186204	CYP4F12	0.389722	0.32648	0.00595149	3.33878	0.0604841	0.358101	none	low	cytochrome P450 family 4 subfamily F member 12 [Source:HGNC Symbol;Acc:HGNC:18857]
ENSG00000118156	ZNF541	0.277201	0.438888	0.00672194	3.27285	0.0656698	0.358044	none	low	zinc finger protein 541 [Source:HGNC Symbol;Acc:HGNC:25294]
ENSG00000160113	NR2F6	0.406535	0.309182	0.0061616	3.31998	0.0618401	0.357858	none	low	nuclear receptor subfamily 2 group F member 6 [Source:HGNC Symbol;Acc:HGNC:7977]
ENSG00000171446	KRT27	0.320182	0.395232	0.00604703	3.33015	0.061077	0.357707	none	NA	keratin 27 [Source:HGNC Symbol;Acc:HGNC:30841]
ENSG00000131475	VPS25	0.458531	0.256479	0.00732082	3.22668	0.0700462	0.357505	none	NA	vacuolar protein sorting 25 homolog [Source:HGNC Symbol;Acc:HGNC:28122]
ENSG00000215252	GOLGA8B	0.200127	0.514542	0.00967159	3.07625	0.0850314	0.357334	none	NA	golgin A8 family member B [Source:HGNC Symbol;Acc:HGNC:31973]
ENSG00000104918	RETN	0.472258	0.242003	0.00783122	3.19024	0.0731345	0.357131	none	NA	resistin [Source:HGNC Symbol;Acc:HGNC:20389]
ENSG00000082212	ME2	0.0203975	0.693732	0.029707	2.46823	0.17409	0.357065	none	low	malic enzyme 2 [Source:HGNC Symbol;Acc:HGNC:6984]
ENSG00000146216	TTBK1	0.131305	0.582797	0.0147054	2.85006	0.112238	0.357051	none	low	tau tubulin kinase 1 [Source:HGNC Symbol;Acc:HGNC:19140]
ENSG00000105479	CCDC114	0.281021	0.432948	0.00673315	3.27195	0.0657087	0.356984	none	NA	outer dynein arm docking complex subunit 1 [Source:HGNC Symbol;Acc:HGNC:26560]
ENSG00000261115	TMEM178B	0.446814	0.267036	0.00707563	3.2451	0.0683001	0.356925	none	NA	transmembrane protein 178B [Source:HGNC Symbol;Acc:HGNC:44112]
ENSG00000177374	HIC1	0.320393	0.393385	0.00612216	3.32346	0.0616405	0.356889	none	low	HIC ZBTB transcriptional repressor 1 [Source:HGNC Symbol;Acc:HGNC:4909]
ENSG00000090020	SLC9A1	0.179457	0.534134	0.0109498	3.00926	0.0923235	0.356795	none	low	solute carrier family 9 member A1 [Source:HGNC Symbol;Acc:HGNC:11071]
ENSG00000162714	ZNF496	0.409878	0.303639	0.00634156	3.30439	0.06317	0.356758	none	low	zinc finger protein 496 [Source:HGNC Symbol;Acc:HGNC:23713]
ENSG00000143742	SRP9	0.311398	0.401956	0.00624334	3.31284	0.062497	0.356677	none	low	signal recognition particle 9 [Source:HGNC Symbol;Acc:HGNC:11304]
ENSG00000154545	MAGED4	0.648627	0.0646641	0.0226104	2.61708	0.148709	0.356646	none	low	MAGE family member D4 [Source:HGNC Symbol;Acc:HGNC:23793]
ENSG00000137962	ARHGAP29	0.320305	0.392614	0.00616415	3.31976	0.0618401	0.356459	none	low	Rho GTPase activating protein 29 [Source:HGNC Symbol;Acc:HGNC:30207]
ENSG00000157456	CCNB2	0.277309	0.435384	0.00687539	3.26063	0.0667471	0.356347	none	low	cyclin B2 [Source:HGNC Symbol;Acc:HGNC:1580]
ENSG00000232810	TNF	0.352316	0.359562	0.00604175	3.33063	0.0610688	0.355939	none	low	tumor necrosis factor [Source:HGNC Symbol;Acc:HGNC:11892]
ENSG00000137948	BRDT	0.215974	0.495422	0.00903826	3.11281	0.0812747	0.355698	none	low	bromodomain testis associated [Source:HGNC Symbol;Acc:HGNC:1105]
ENSG00000080802	CNOT4	0.470833	0.240484	0.0080258	3.17698	0.0746528	0.355659	none	low	CCR4-NOT transcription complex subunit 4 [Source:HGNC Symbol;Acc:HGNC:7880]
ENSG00000126461	SCAF1	0.332653	0.377951	0.00617758	3.31858	0.0619052	0.355302	none	NA	SR-related CTD associated factor 1 [Source:HGNC Symbol;Acc:HGNC:30403]
ENSG00000124313	IQSEC2	0.230845	0.479325	0.0084515	3.14906	0.077683	0.355085	none	NA	IQ motif and Sec7 domain ArfGEF 2 [Source:HGNC Symbol;Acc:HGNC:29059]
ENSG00000114491	UMPS	0.392436	0.317421	0.00634252	3.3043	0.06317	0.354929	none	low	uridine monophosphate synthetase [Source:HGNC Symbol;Acc:HGNC:12563]
ENSG00000099901	RANBP1	0.363156	0.346144	0.00618594	3.31785	0.0619557	0.35465	none	low	RAN binding protein 1 [Source:HGNC Symbol;Acc:HGNC:9847]
ENSG00000152380	FAM151B	0.389696	0.319582	0.00634908	3.30374	0.06317	0.354639	none	NA	family with sequence similarity 151 member B [Source:HGNC Symbol;Acc:HGNC:33716]
ENSG00000180423	HARBI1	0.293284	0.415551	0.00673322	3.27194	0.0657087	0.354417	none	NA	harbinger transposase derived 1 [Source:HGNC Symbol;Acc:HGNC:26522]
ENSG00000108523	RNF167	0.475049	0.233648	0.00841249	3.15156	0.077516	0.354349	none	low	ring finger protein 167 [Source:HGNC Symbol;Acc:HGNC:24544]
ENSG00000197905	TEAD4	0.255641	0.45286	0.00765444	3.20258	0.071988	0.35425	none	low	TEA domain transcription factor 4 [Source:HGNC Symbol;Acc:HGNC:11717]
ENSG00000134910	STT3A	0.322365	0.385745	0.0063813	3.301	0.0633344	0.354055	none	NA	STT3 oligosaccharyltransferase complex catalytic subunit A [Source:HGNC Symbol;Acc:HGNC:6172]
ENSG00000089094	KDM2B	0.298685	0.409394	0.00667858	3.27635	0.0653863	0.35404	none	low	lysine demethylase 2B [Source:HGNC Symbol;Acc:HGNC:13610]
ENSG00000130349	C6orf203	0.163446	0.54414	0.0123974	2.94225	0.100053	0.353793	none	NA	mitochondrial transcription rescue factor 1 [Source:HGNC Symbol;Acc:HGNC:17971]
ENSG00000111711	GOLT1B	0.375014	0.332231	0.0063512	3.30356	0.06317	0.353623	none	NA	golgi transport 1B [Source:HGNC Symbol;Acc:HGNC:20175]
ENSG00000066135	KDM4A	0.493904	0.213338	0.00937474	3.09308	0.0829702	0.353621	none	low	lysine demethylase 4A [Source:HGNC Symbol;Acc:HGNC:22978]
ENSG00000068489	PRR11	-0.0416763	0.748917	0.0435096	2.25793	0.217828	0.35362	none	NA	proline rich 11 [Source:HGNC Symbol;Acc:HGNC:25619]
ENSG00000185972	CCIN	0.330238	0.376719	0.00637868	3.30123	0.0633344	0.353479	none	low	calicin [Source:HGNC Symbol;Acc:HGNC:1568]
ENSG00000100104	SRRD	0.374905	0.33198	0.0063714	3.30184	0.0633344	0.353442	none	low	SRR1 domain containing [Source:HGNC Symbol;Acc:HGNC:33910]
ENSG00000169762	TAPT1	0.180645	0.525811	0.0112623	2.99407	0.094136	0.353228	none	low	transmembrane anterior posterior transformation 1 [Source:HGNC Symbol;Acc:HGNC:26887]
ENSG00000027644	INSRR	0.095529	0.610905	0.019057	2.70985	0.133178	0.353217	none	low	insulin receptor related receptor [Source:HGNC Symbol;Acc:HGNC:6093]
ENSG00000168496	FEN1	0.35706	0.349194	0.00634274	3.30429	0.06317	0.353127	none	low	flap structure-specific endonuclease 1 [Source:HGNC Symbol;Acc:HGNC:3650]
ENSG00000111727	HCFC2	0.412953	0.293287	0.00686059	3.2618	0.0667233	0.35312	none	low	host cell factor C2 [Source:HGNC Symbol;Acc:HGNC:24972]
ENSG00000197863	ZNF790	0.465542	0.23992	0.00833547	3.15653	0.0769958	0.352731	none	low	zinc finger protein 790 [Source:HGNC Symbol;Acc:HGNC:33114]
ENSG00000085231	TAF9	0.176168	0.529285	0.0116157	2.9774	0.0961569	0.352727	none	low	adenylate kinase 6 [Source:HGNC Symbol;Acc:HGNC:49151]
ENSG00000084090	STARD7	0.365827	0.338699	0.0064624	3.29416	0.0638938	0.352263	none	low	StAR related lipid transfer domain containing 7 [Source:HGNC Symbol;Acc:HGNC:18063]
ENSG00000206107	KRTAP27-1	0.180766	0.523731	0.0113648	2.98918	0.0947279	0.352248	none	NA	keratin associated protein 27-1 [Source:HGNC Symbol;Acc:HGNC:33864]
ENSG00000141101	NOB1	0.358019	0.346112	0.00646305	3.29411	0.0638938	0.352065	none	NA	NIN1 (RPN12) binding protein 1 homolog [Source:HGNC Symbol;Acc:HGNC:29540]
ENSG00000149541	B3GAT3	0.295904	0.408197	0.00692287	3.25691	0.0671382	0.352051	none	low	beta-1,3-glucuronyltransferase 3 [Source:HGNC Symbol;Acc:HGNC:923]
ENSG00000159228	CBR1	0.383111	0.320648	0.00662065	3.28107	0.0650868	0.351879	none	low	carbonyl reductase 1 [Source:HGNC Symbol;Acc:HGNC:1548]
ENSG00000186844	LCE1A	0.217684	0.485553	0.009378	3.09289	0.0829702	0.351619	none	NA	late cornified envelope 1A [Source:HGNC Symbol;Acc:HGNC:29459]
ENSG00000019582	CD74	0.157439	0.545553	0.0131331	2.91113	0.103579	0.351496	none	low	CD74 molecule [Source:HGNC Symbol;Acc:HGNC:1697]
ENSG00000179262	RAD23A	0.303631	0.399241	0.00686579	3.26139	0.0667233	0.351436	none	low	RAD23 homolog A, nucleotide excision repair protein [Source:HGNC Symbol;Acc:HGNC:9812]
ENSG00000140365	COMMD4	0.311367	0.391492	0.00676523	3.26937	0.0659866	0.35143	none	NA	COMM domain containing 4 [Source:HGNC Symbol;Acc:HGNC:26027]
ENSG00000197838	CYP2A13	0.660221	0.0425167	0.0269591	2.52128	0.165036	0.351369	none	NA	cytochrome P450 family 2 subfamily A member 13 [Source:HGNC Symbol;Acc:HGNC:2608]
ENSG00000166925	TSC22D4	0.461657	0.240913	0.00844702	3.14935	0.0776801	0.351285	none	low	TSC22 domain family member 4 [Source:HGNC Symbol;Acc:HGNC:21696]
ENSG00000182177	ASB18	0.271287	0.430535	0.00755228	3.20985	0.0713148	0.350911	none	low	ankyrin repeat and SOCS box containing 18 [Source:HGNC Symbol;Acc:HGNC:19770]
ENSG00000274290	ENSG00000274290	0.274461	0.427333	0.00747599	3.21534	0.0709895	0.350897	none	NA	H2B clustered histone 6 [Source:HGNC Symbol;Acc:HGNC:4753]
ENSG00000178718	RPP25	0.416115	0.28526	0.00725935	3.23124	0.0694983	0.350688	none	low	ribonuclease P and MRP subunit p25 [Source:HGNC Symbol;Acc:HGNC:30361]
ENSG00000186603	HPDL	0.145657	0.555593	0.0142196	2.86821	0.109774	0.350625	none	NA	4-hydroxyphenylpyruvate dioxygenase like [Source:HGNC Symbol;Acc:HGNC:28242]
ENSG00000188807	TMEM201	0.368567	0.332502	0.00667915	3.2763	0.0653863	0.350535	none	NA	transmembrane protein 201 [Source:HGNC Symbol;Acc:HGNC:33719]
ENSG00000107938	EDRF1	0.214669	0.486243	0.00964605	3.07768	0.0849588	0.350456	none	NA	erythroid differentiation regulatory factor 1 [Source:HGNC Symbol;Acc:HGNC:24640]
ENSG00000158828	PINK1	0.364278	0.336018	0.00670524	3.27419	0.0655729	0.350148	none	low	PTEN induced kinase 1 [Source:HGNC Symbol;Acc:HGNC:14581]
ENSG00000167291	TBC1D16	0.315049	0.385152	0.00686476	3.26147	0.0667233	0.350101	none	low	TBC1 domain family member 16 [Source:HGNC Symbol;Acc:HGNC:28356]
ENSG00000230124	RP5-1180C10.2	0.225539	0.474626	0.00918823	3.10393	0.0820532	0.350083	none	NA	acyl-CoA binding domain containing 6 [Source:HGNC Symbol;Acc:HGNC:23339]
ENSG00000213015	ZNF580	0.27342	0.426363	0.00760533	3.20606	0.0716706	0.349892	none	NA	zinc finger protein 580 [Source:HGNC Symbol;Acc:HGNC:29473]
ENSG00000124508	BTN2A2	0.272455	0.42732	0.00762934	3.20436	0.0718244	0.349888	none	low	butyrophilin subfamily 2 member A2 [Source:HGNC Symbol;Acc:HGNC:1137]
ENSG00000137393	RNF144B	0.395561	0.303866	0.0070436	3.24756	0.0680966	0.349713	none	low	ring finger protein 144B [Source:HGNC Symbol;Acc:HGNC:21578]
ENSG00000186567	CEACAM19	0.489776	0.209614	0.00998025	3.05929	0.0868976	0.349695	none	low	CEA cell adhesion molecule 19 [Source:HGNC Symbol;Acc:HGNC:31951]
ENSG00000051620	HEBP2	0.496047	0.203307	0.0103129	3.0416	0.0885948	0.349677	none	NA	heme binding protein 2 [Source:HGNC Symbol;Acc:HGNC:15716]
ENSG00000115368	WDR75	0.714479	-0.0151695	0.0384325	2.32666	0.20292	0.349655	none	high	WD repeat domain 75 [Source:HGNC Symbol;Acc:HGNC:25725]
ENSG00000117477	CCDC181	0.50101	0.19828	0.0105943	3.02707	0.0904113	0.349645	none	NA	coiled-coil domain containing 181 [Source:HGNC Symbol;Acc:HGNC:28051]
ENSG00000162139	NEU3	0.0964551	0.602804	0.0194881	2.69773	0.135228	0.34963	none	low	neuraminidase 3 [Source:HGNC Symbol;Acc:HGNC:7760]
ENSG00000129465	RIPK3	0.48484	0.214328	0.00975794	3.07145	0.0854805	0.349584	none	low	receptor interacting serine/threonine kinase 3 [Source:HGNC Symbol;Acc:HGNC:10021]
ENSG00000168672	FAM84B	0.294369	0.404385	0.00722711	3.23364	0.0692963	0.349377	none	NA	LRAT domain containing 2 [Source:HGNC Symbol;Acc:HGNC:24166]
ENSG00000162341	TPCN2	0.233945	0.463874	0.00896519	3.11719	0.0807343	0.34891	none	low	two pore segment channel 2 [Source:HGNC Symbol;Acc:HGNC:20820]
ENSG00000184716	SERINC4	0.238628	0.45919	0.00878336	3.12826	0.0795794	0.348909	none	NA	serine incorporator 4 [Source:HGNC Symbol;Acc:HGNC:32237]
ENSG00000166902	MRPL16	0.228052	0.469558	0.00921897	3.10212	0.0821867	0.348805	none	NA	mitochondrial ribosomal protein L16 [Source:HGNC Symbol;Acc:HGNC:14476]
ENSG00000105723	GSK3A	0.19822	0.499386	0.0106939	3.02202	0.0909052	0.348803	none	low	glycogen synthase kinase 3 alpha [Source:HGNC Symbol;Acc:HGNC:4616]
ENSG00000188992	LIPI	0.436108	0.260585	0.00811112	3.17127	0.0752752	0.348347	none	low	lipase I [Source:HGNC Symbol;Acc:HGNC:18821]
ENSG00000087157	PGS1	0.425804	0.270751	0.0078427	3.18945	0.0732051	0.348278	none	low	phosphatidylglycerophosphate synthase 1 [Source:HGNC Symbol;Acc:HGNC:30029]
ENSG00000186174	BCL9L	0.329388	0.367146	0.00695072	3.25474	0.0673732	0.348267	none	low	BCL9 like [Source:HGNC Symbol;Acc:HGNC:23688]
ENSG00000205581	HMGN1	0.495094	0.201204	0.0106018	3.02669	0.0904113	0.348149	none	low	high mobility group nucleosome binding domain 1 [Source:HGNC Symbol;Acc:HGNC:4984]
ENSG00000186364	NUDT17	0.167571	0.528362	0.0127936	2.92527	0.101754	0.347967	none	low	nudix hydrolase 17 [Source:HGNC Symbol;Acc:HGNC:26618]
ENSG00000149554	CHEK1	0.0559568	0.639828	0.0254358	2.553	0.159089	0.347893	none	low	checkpoint kinase 1 [Source:HGNC Symbol;Acc:HGNC:1925]
ENSG00000174827	PDZK1	0.420562	0.275139	0.00778163	3.19368	0.0728902	0.347851	none	low	PDZ domain containing 1 [Source:HGNC Symbol;Acc:HGNC:8821]
ENSG00000128016	ZFP36	0.371265	0.324324	0.00703769	3.24801	0.0680966	0.347795	none	low	ZFP36 ring finger protein [Source:HGNC Symbol;Acc:HGNC:12862]
ENSG00000066583	ISOC1	0.276008	0.419526	0.0077703	3.19446	0.0728207	0.347767	none	NA	isochorismatase domain containing 1 [Source:HGNC Symbol;Acc:HGNC:24254]
ENSG00000129355	CDKN2D	0.241898	0.452752	0.0088347	3.12511	0.0799277	0.347325	none	low	cyclin dependent kinase inhibitor 2D [Source:HGNC Symbol;Acc:HGNC:1790]
ENSG00000185164	NOMO2	0.217884	0.476637	0.00984749	3.06652	0.0861032	0.34726	none	low	NODAL modulator 2 [Source:HGNC Symbol;Acc:HGNC:22652]
ENSG00000177733	HNRNPA0	0.365164	0.328981	0.00709109	3.24392	0.068414	0.347072	none	low	heterogeneous nuclear ribonucleoprotein A0 [Source:HGNC Symbol;Acc:HGNC:5030]
ENSG00000126767	ELK1	0.222933	0.470909	0.00965285	3.0773	0.0849588	0.346921	none	low	ETS transcription factor ELK1 [Source:HGNC Symbol;Acc:HGNC:3321]
ENSG00000136404	TM6SF1	0.497873	0.195868	0.0110553	3.00408	0.0928772	0.346871	none	NA	transmembrane 6 superfamily member 1 [Source:HGNC Symbol;Acc:HGNC:11860]
ENSG00000176946	THAP4	0.370615	0.32283	0.00717227	3.23776	0.0689832	0.346723	none	NA	THAP domain containing 4 [Source:HGNC Symbol;Acc:HGNC:23187]
ENSG00000180626	ZNF594	0.289843	0.403042	0.00762821	3.20444	0.0718244	0.346443	none	low	zinc finger protein 594 [Source:HGNC Symbol;Acc:HGNC:29392]
ENSG00000141380	SS18	0.374166	0.318657	0.00724237	3.2325	0.069407	0.346412	none	low	SS18 subunit of BAF chromatin remodeling complex [Source:HGNC Symbol;Acc:HGNC:11340]
ENSG00000134283	PPHLN1	0.287056	0.405761	0.00768458	3.20046	0.0721986	0.346408	none	low	periphilin 1 [Source:HGNC Symbol;Acc:HGNC:19369]
ENSG00000074855	ANO8	0.3087	0.383861	0.00736086	3.22373	0.070182	0.34628	none	NA	anoctamin 8 [Source:HGNC Symbol;Acc:HGNC:29329]
ENSG00000155324	GRAMD3	0.409452	0.282943	0.00779073	3.19304	0.0729389	0.346197	none	NA	GRAM domain containing 2B [Source:HGNC Symbol;Acc:HGNC:24911]
ENSG00000010539	ZNF200	0.475715	0.216554	0.0100404	3.05605	0.0871768	0.346135	none	low	zinc finger protein 200 [Source:HGNC Symbol;Acc:HGNC:12993]
ENSG00000171860	C3AR1	0.267165	0.425078	0.0081722	3.16721	0.0757125	0.346122	none	low	complement C3a receptor 1 [Source:HGNC Symbol;Acc:HGNC:1319]
ENSG00000231068	KRTAP21-3	0.302302	0.389535	0.00748563	3.21464	0.0710449	0.345919	none	NA	keratin associated protein 21-3 [Source:HGNC Symbol;Acc:HGNC:34216]
ENSG00000065615	CYB5R4	0.421466	0.270357	0.00811289	3.17115	0.0752752	0.345911	none	low	cytochrome b5 reductase 4 [Source:HGNC Symbol;Acc:HGNC:20147]
ENSG00000120697	ALG5	0.385126	0.306429	0.00744671	3.21746	0.0708197	0.345778	none	low	ALG5 dolichyl-phosphate beta-glucosyltransferase [Source:HGNC Symbol;Acc:HGNC:20266]
ENSG00000065243	PKN2	0.353153	0.338401	0.00720834	3.23505	0.069223	0.345777	none	low	protein kinase N2 [Source:HGNC Symbol;Acc:HGNC:9406]
ENSG00000158373	HIST1H2BD	0.344911	0.346606	0.00720219	3.23551	0.0691996	0.345758	none	low	H2B clustered histone 5 [Source:HGNC Symbol;Acc:HGNC:4747]
ENSG00000166747	AP1G1	0.135795	0.555553	0.0157881	2.81168	0.118028	0.345674	none	low	adaptor related protein complex 1 subunit gamma 1 [Source:HGNC Symbol;Acc:HGNC:555]
ENSG00000163145	C1QTNF7	0.319758	0.371075	0.00734989	3.22453	0.070182	0.345416	none	low	C1q and TNF related 7 [Source:HGNC Symbol;Acc:HGNC:14342]
ENSG00000187079	TEAD1	0.619458	0.0713532	0.0235575	2.59477	0.151236	0.345406	none	low	TEA domain transcription factor 1 [Source:HGNC Symbol;Acc:HGNC:11714]
ENSG00000176225	RTTN	0.431574	0.258625	0.00852861	3.14415	0.0781167	0.345099	none	NA	rotatin [Source:HGNC Symbol;Acc:HGNC:18654]
ENSG00000123091	RNF11	0.251333	0.43884	0.00875878	3.12977	0.0795667	0.345086	none	low	ring finger protein 11 [Source:HGNC Symbol;Acc:HGNC:10056]
ENSG00000131462	TUBG1	0.450004	0.239816	0.00918494	3.10412	0.0820532	0.34491	none	high	tubulin gamma 1 [Source:HGNC Symbol;Acc:HGNC:12417]
ENSG00000128536	CDHR3	0.469781	0.219866	0.0100365	3.05626	0.0871768	0.344824	none	low	cadherin related family member 3 [Source:HGNC Symbol;Acc:HGNC:26308]
ENSG00000075975	MKRN2	0.349603	0.34003	0.00732409	3.22644	0.0700462	0.344816	none	low	makorin ring finger protein 2 [Source:HGNC Symbol;Acc:HGNC:7113]
ENSG00000069011	PITX1	0.229103	0.460269	0.00964034	3.078	0.0849588	0.344686	none	low	paired like homeodomain 1 [Source:HGNC Symbol;Acc:HGNC:9004]
ENSG00000100033	PRODH	0.434545	0.254776	0.00869689	3.1336	0.0792243	0.34466	none	low	proline dehydrogenase 1 [Source:HGNC Symbol;Acc:HGNC:9453]
ENSG00000143420	ENSA	0.237834	0.451288	0.00930106	3.09734	0.0825908	0.344561	none	low	endosulfine alpha [Source:HGNC Symbol;Acc:HGNC:3360]
ENSG00000149506	ZP1	0.237727	0.451368	0.00930675	3.09701	0.0825908	0.344547	none	NA	zona pellucida glycoprotein 1 [Source:HGNC Symbol;Acc:HGNC:13187]
ENSG00000215217	C5orf49	0.316783	0.371962	0.00750031	3.21358	0.0711481	0.344372	none	NA	cilia and flagella associated protein 90 [Source:HGNC Symbol;Acc:HGNC:27028]
ENSG00000099795	NDUFB7	0.29567	0.392157	0.00781892	3.19109	0.0731025	0.343913	none	low	NADH:ubiquinone oxidoreductase subunit B7 [Source:HGNC Symbol;Acc:HGNC:7702]
ENSG00000077312	SNRPA	0.36133	0.326208	0.00750463	3.21327	0.0711529	0.343769	none	low	small nuclear ribonucleoprotein polypeptide A [Source:HGNC Symbol;Acc:HGNC:11151]
ENSG00000077800	FKBP6	0.226326	0.460978	0.00988258	3.0646	0.086263	0.343652	none	low	FKBP prolyl isomerase family member 6 (inactive) [Source:HGNC Symbol;Acc:HGNC:3722]
ENSG00000008441	NFIX	0.253677	0.433032	0.0088836	3.12213	0.0801754	0.343355	none	low	nuclear factor I X [Source:HGNC Symbol;Acc:HGNC:7788]
ENSG00000141316	SPACA3	0.0439574	0.642652	0.0283006	2.49476	0.169576	0.343305	none	NA	sperm acrosome associated 3 [Source:HGNC Symbol;Acc:HGNC:16260]
ENSG00000224877	C17orf89	0.349052	0.336942	0.00756064	3.20925	0.0713576	0.342997	none	NA	NADH:ubiquinone oxidoreductase complex assembly factor 8 [Source:HGNC Symbol;Acc:HGNC:33551]
ENSG00000083838	ZNF446	0.50689	0.178989	0.0126197	2.93265	0.100801	0.34294	none	low	zinc finger protein 446 [Source:HGNC Symbol;Acc:HGNC:21036]
ENSG00000104941	RSPH6A	0.147904	0.537903	0.0150661	2.83697	0.114137	0.342903	none	NA	radial spoke head 6 homolog A [Source:HGNC Symbol;Acc:HGNC:14241]
ENSG00000198336	MYL4	0.347423	0.338306	0.00757535	3.2082	0.0714242	0.342865	none	low	myosin light chain 4 [Source:HGNC Symbol;Acc:HGNC:7585]
ENSG00000049883	PTCD2	0.463809	0.221661	0.0102034	3.04736	0.0879783	0.342735	none	NA	pentatricopeptide repeat domain 2 [Source:HGNC Symbol;Acc:HGNC:25734]
ENSG00000103145	HCFC1R1	0.419189	0.265963	0.00861372	3.13879	0.0787144	0.342576	none	NA	host cell factor C1 regulator 1 [Source:HGNC Symbol;Acc:HGNC:21198]
ENSG00000104626	ERI1	0.26388	0.421179	0.0086764	3.13488	0.0791266	0.342529	none	low	exoribonuclease 1 [Source:HGNC Symbol;Acc:HGNC:23994]
ENSG00000108448	TRIM16L	0.242805	0.442229	0.00935547	3.09419	0.0828558	0.342517	none	low	tripartite motif containing 16 like [Source:HGNC Symbol;Acc:HGNC:32670]
ENSG00000092445	TYRO3	0.31786	0.366792	0.00774278	3.19638	0.0725993	0.342326	none	low	TYRO3 protein tyrosine kinase [Source:HGNC Symbol;Acc:HGNC:12446]
ENSG00000116221	MRPL37	0.0194423	0.664923	0.0330279	2.41013	0.185288	0.342183	none	high	mitochondrial ribosomal protein L37 [Source:HGNC Symbol;Acc:HGNC:14034]
ENSG00000188219	POTEE	0.163549	0.520805	0.0138606	2.88202	0.107625	0.342177	none	low	POTE ankyrin domain family member E [Source:HGNC Symbol;Acc:HGNC:33895]
ENSG00000160188	RSPH1	0.24955	0.434709	0.00916481	3.1053	0.081978	0.34213	none	low	radial spoke head component 1 [Source:HGNC Symbol;Acc:HGNC:12371]
ENSG00000185437	SH3BGR	0.500245	0.18383	0.0124104	2.94168	0.100115	0.342038	none	NA	SH3 domain binding glutamate rich protein [Source:HGNC Symbol;Acc:HGNC:10822]
ENSG00000106665	CLIP2	0.375939	0.308099	0.00787704	3.18709	0.0734521	0.342019	none	NA	CAP-Gly domain containing linker protein 2 [Source:HGNC Symbol;Acc:HGNC:2586]
ENSG00000163634	THOC7	0.509264	0.174716	0.0130463	2.91471	0.103203	0.34199	none	low	THO complex subunit 7 [Source:HGNC Symbol;Acc:HGNC:29874]
ENSG00000167461	RAB8A	0.475195	0.208673	0.0109456	3.00946	0.0923235	0.341934	none	low	RAB8A, member RAS oncogene family [Source:HGNC Symbol;Acc:HGNC:7007]
ENSG00000102384	CENPI	-0.021753	0.705515	0.0419184	2.27861	0.213356	0.341881	none	NA	centromere protein I [Source:HGNC Symbol;Acc:HGNC:3968]
ENSG00000071626	DAZAP1	0.169547	0.514075	0.0134498	2.89826	0.105534	0.341811	none	low	DAZ associated protein 1 [Source:HGNC Symbol;Acc:HGNC:2683]
ENSG00000183077	AFMID	0.216213	0.467374	0.010579	3.02785	0.0903404	0.341794	none	low	arylformamidase [Source:HGNC Symbol;Acc:HGNC:20910]
ENSG00000169676	DRD5	0.420317	0.263225	0.00878577	3.12811	0.0795794	0.341771	none	low	dopamine receptor D5 [Source:HGNC Symbol;Acc:HGNC:3026]
ENSG00000197261	C6orf141	0.165282	0.518179	0.0137865	2.88491	0.107317	0.341731	none	NA	chromosome 6 open reading frame 141 [Source:HGNC Symbol;Acc:HGNC:21351]
ENSG00000188000	OR7D2	0.569089	0.114243	0.0186433	2.72174	0.131041	0.341666	none	NA	olfactory receptor family 7 subfamily D member 2 [Source:HGNC Symbol;Acc:HGNC:8378]
ENSG00000237388	OR4A47	0.40813	0.274828	0.00852185	3.14458	0.0780988	0.341479	none	NA	olfactory receptor family 4 subfamily A member 47 [Source:HGNC Symbol;Acc:HGNC:31266]
ENSG00000099330	OCEL1	0.247459	0.434826	0.0093562	3.09415	0.0828558	0.341143	none	NA	occludin/ELL domain containing 1 [Source:HGNC Symbol;Acc:HGNC:26221]
ENSG00000145332	KLHL8	0.267988	0.414148	0.00874199	3.13081	0.0794814	0.341068	none	low	kelch like family member 8 [Source:HGNC Symbol;Acc:HGNC:18644]
ENSG00000267157	CTB-54O9.9	0.390989	0.291031	0.00824826	3.16221	0.0763036	0.34101	none	NA	novel protein
ENSG00000103494	RPGRIP1L	0.406706	0.27463	0.00862604	3.13802	0.0787443	0.340668	none	low	RPGRIP1 like [Source:HGNC Symbol;Acc:HGNC:29168]
ENSG00000090932	DLL3	0.301202	0.380121	0.00813394	3.16975	0.0753955	0.340661	none	low	delta like canonical Notch ligand 3 [Source:HGNC Symbol;Acc:HGNC:2909]
ENSG00000090487	SPG21	0.22882	0.452397	0.0101461	3.0504	0.0877215	0.340609	none	low	SPG21 abhydrolase domain containing, maspardin [Source:HGNC Symbol;Acc:HGNC:20373]
ENSG00000145569	FAM105A	0.446203	0.235005	0.00988888	3.06426	0.086263	0.340604	none	NA	OTU deubiquitinase with linear linkage specificity like [Source:HGNC Symbol;Acc:HGNC:25629]
ENSG00000134258	VTCN1	0.439835	0.241271	0.00965196	3.07735	0.0849588	0.340553	none	low	V-set domain containing T cell activation inhibitor 1 [Source:HGNC Symbol;Acc:HGNC:28873]
ENSG00000154803	FLCN	0.488851	0.192184	0.0120743	2.9565	0.0984367	0.340517	none	low	folliculin [Source:HGNC Symbol;Acc:HGNC:27310]
ENSG00000163479	SSR2	0.376204	0.304674	0.00811693	3.17088	0.0752753	0.340439	none	low	signal sequence receptor subunit 2 [Source:HGNC Symbol;Acc:HGNC:11324]
ENSG00000168010	ATG16L2	0.404599	0.27625	0.00861855	3.13849	0.0787144	0.340424	none	low	autophagy related 16 like 2 [Source:HGNC Symbol;Acc:HGNC:25464]
ENSG00000213022	KLK9	0.332207	0.34849	0.0079204	3.18412	0.0738195	0.340349	none	low	kallikrein related peptidase 9 [Source:HGNC Symbol;Acc:HGNC:6370]
ENSG00000169507	SLC38A11	0.494872	0.185791	0.0125073	2.93748	0.100506	0.340332	none	low	solute carrier family 38 member 11 [Source:HGNC Symbol;Acc:HGNC:26836]
ENSG00000186115	CYP4F2	0.334221	0.346215	0.00793316	3.18325	0.0738914	0.340218	none	low	cytochrome P450 family 4 subfamily F member 2 [Source:HGNC Symbol;Acc:HGNC:2645]
ENSG00000157895	C12orf43	0.467979	0.212032	0.0110159	3.00601	0.0926765	0.340005	none	NA	chromosome 12 open reading frame 43 [Source:HGNC Symbol;Acc:HGNC:25719]
ENSG00000065308	TRAM2	0.174694	0.504674	0.0133628	2.90177	0.105028	0.339684	none	NA	translocation associated membrane protein 2 [Source:HGNC Symbol;Acc:HGNC:16855]
ENSG00000147316	MCPH1	0.13622	0.542739	0.0166638	2.78249	0.121978	0.33948	none	low	microcephalin 1 [Source:HGNC Symbol;Acc:HGNC:6954]
ENSG00000162910	MRPL55	0.240545	0.438047	0.00983695	3.0671	0.0860514	0.339296	none	NA	mitochondrial ribosomal protein L55 [Source:HGNC Symbol;Acc:HGNC:16686]
ENSG00000204388	HSPA1B	0.136775	0.541796	0.0166394	2.78328	0.121898	0.339285	none	low	heat shock protein family A (Hsp70) member 1B [Source:HGNC Symbol;Acc:HGNC:5233]
ENSG00000125731	SH2D3A	0.116083	0.562035	0.0188599	2.71548	0.132197	0.339059	none	low	SH2 domain containing 3A [Source:HGNC Symbol;Acc:HGNC:16885]
ENSG00000142279	WTIP	0.188566	0.489462	0.0125049	2.93759	0.100506	0.339014	none	NA	WT1 interacting protein [Source:HGNC Symbol;Acc:HGNC:20964]
ENSG00000143297	FCRL5	0.428727	0.249162	0.00957215	3.08183	0.0844078	0.338944	none	low	Fc receptor like 5 [Source:HGNC Symbol;Acc:HGNC:18508]
ENSG00000171385	KCND3	0.296214	0.381199	0.00845681	3.14872	0.0776936	0.338707	none	low	potassium voltage-gated channel subfamily D member 3 [Source:HGNC Symbol;Acc:HGNC:6239]
ENSG00000138075	ABCG5	0.373025	0.30433	0.00834957	3.15561	0.0770116	0.338677	none	low	ATP binding cassette subfamily G member 5 [Source:HGNC Symbol;Acc:HGNC:13886]
ENSG00000196683	TOMM7	0.368386	0.308841	0.00830665	3.1584	0.0768056	0.338614	none	NA	translocase of outer mitochondrial membrane 7 [Source:HGNC Symbol;Acc:HGNC:21648]
ENSG00000242028	HYPK	-0.0838662	0.760929	0.0593474	2.08405	0.257227	0.338531	none	low	huntingtin interacting protein K [Source:HGNC Symbol;Acc:HGNC:18418]
ENSG00000092208	GEMIN2	0.19697	0.480011	0.0120536	2.95743	0.0983421	0.33849	none	low	gem nuclear organelle associated protein 2 [Source:HGNC Symbol;Acc:HGNC:10884]
ENSG00000099246	RAB18	0.223422	0.453335	0.0106719	3.02313	0.0907602	0.338378	none	low	RAB18, member RAS oncogene family [Source:HGNC Symbol;Acc:HGNC:14244]
ENSG00000181939	OR4C15	0.285124	0.391492	0.00869986	3.13342	0.0792243	0.338308	none	NA	olfactory receptor family 4 subfamily C member 15 [Source:HGNC Symbol;Acc:HGNC:15171]
ENSG00000123908	AGO2	0.173891	0.502398	0.0136379	2.89076	0.106517	0.338144	none	low	argonaute RISC catalytic component 2 [Source:HGNC Symbol;Acc:HGNC:3263]
ENSG00000127533	F2RL3	0.455181	0.221059	0.010816	3.01589	0.0916514	0.33812	none	low	F2R like thrombin or trypsin receptor 3 [Source:HGNC Symbol;Acc:HGNC:3540]
ENSG00000181378	CCDC108	0.284118	0.392103	0.00874512	3.13061	0.0794814	0.338111	none	NA	cilia and flagella associated protein 65 [Source:HGNC Symbol;Acc:HGNC:25325]
ENSG00000092531	SNAP23	0.404764	0.271183	0.00905027	3.11209	0.0813435	0.337974	none	low	synaptosome associated protein 23 [Source:HGNC Symbol;Acc:HGNC:11131]
ENSG00000105202	FBL	0.302862	0.372956	0.00846965	3.1479	0.077735	0.337909	none	NA	fibrillarin [Source:HGNC Symbol;Acc:HGNC:3599]
ENSG00000166926	MS4A6E	0.280059	0.395656	0.00886118	3.1235	0.0800681	0.337858	none	low	membrane spanning 4-domains A6E [Source:HGNC Symbol;Acc:HGNC:14285]
ENSG00000204231	RXRB	0.266381	0.409239	0.0091952	3.10352	0.0820532	0.33781	none	low	retinoid X receptor beta [Source:HGNC Symbol;Acc:HGNC:10478]
ENSG00000205929	C21orf62	0.469805	0.205616	0.0116613	2.97528	0.0963533	0.33771	none	NA	chromosome 21 open reading frame 62 [Source:HGNC Symbol;Acc:HGNC:1305]
ENSG00000168036	CTNNB1	0.485812	0.189542	0.0126261	2.93238	0.100809	0.337677	none	low	catenin beta 1 [Source:HGNC Symbol;Acc:HGNC:2514]
ENSG00000053747	LAMA3	0.457137	0.218168	0.0110165	3.00598	0.0926765	0.337653	none	low	laminin subunit alpha 3 [Source:HGNC Symbol;Acc:HGNC:6483]
ENSG00000100304	TTLL12	0.566303	0.108932	0.0199373	2.68537	0.137378	0.337617	none	NA	tubulin tyrosine ligase like 12 [Source:HGNC Symbol;Acc:HGNC:28974]
ENSG00000064961	HMG20B	0.32005	0.355172	0.00834814	3.15571	0.0770116	0.337611	none	low	high mobility group 20B [Source:HGNC Symbol;Acc:HGNC:5002]
ENSG00000185838	GNB1L	0.0779845	0.596992	0.0240639	2.5832	0.153454	0.337488	none	low	G protein subunit beta 1 like [Source:HGNC Symbol;Acc:HGNC:4397]
ENSG00000163002	NUP35	0.638938	0.0357164	0.0310527	2.44397	0.178721	0.337327	none	low	nucleoporin 35 [Source:HGNC Symbol;Acc:HGNC:29797]
ENSG00000163631	ALB	0.31445	0.360182	0.00842935	3.15048	0.0775941	0.337316	none	low	albumin [Source:HGNC Symbol;Acc:HGNC:399]
ENSG00000185787	MORF4L1	0.374192	0.300285	0.00859313	3.14008	0.0785976	0.337238	none	low	mortality factor 4 like 1 [Source:HGNC Symbol;Acc:HGNC:16989]
ENSG00000238083	LRRC37A2	0.289028	0.385211	0.00878399	3.12822	0.0795794	0.337119	none	NA	leucine rich repeat containing 37 member A2 [Source:HGNC Symbol;Acc:HGNC:32404]
ENSG00000183760	PAPL	0.165872	0.50834	0.0143994	2.86142	0.110476	0.337106	none	NA	acid phosphatase 7, tartrate resistant (putative) [Source:HGNC Symbol;Acc:HGNC:33781]
ENSG00000146776	ATXN7L1	0.534797	0.139163	0.016767	2.77915	0.122496	0.33698	none	NA	ataxin 7 like 1 [Source:HGNC Symbol;Acc:HGNC:22210]
ENSG00000166292	TMEM100	0.336933	0.336327	0.00843524	3.1501	0.07761	0.33663	none	low	transmembrane protein 100 [Source:HGNC Symbol;Acc:HGNC:25607]
ENSG00000186815	TPCN1	0.333645	0.339182	0.00846836	3.14798	0.077735	0.336413	none	low	two pore segment channel 1 [Source:HGNC Symbol;Acc:HGNC:18182]
ENSG00000171236	LRG1	0.263974	0.408584	0.00946201	3.08808	0.0835155	0.336279	none	low	leucine rich alpha-2-glycoprotein 1 [Source:HGNC Symbol;Acc:HGNC:29480]
ENSG00000135541	AHI1	0.487091	0.185401	0.0130997	2.9125	0.103483	0.336246	none	low	Abelson helper integration site 1 [Source:HGNC Symbol;Acc:HGNC:21575]
ENSG00000155545	MIER3	0.0589669	0.613375	0.0272674	2.51507	0.166324	0.336171	none	NA	MIER family member 3 [Source:HGNC Symbol;Acc:HGNC:26678]
ENSG00000203910	C1orf146	0.256381	0.415852	0.00970614	3.07432	0.0851466	0.336116	none	NA	chromosome 1 open reading frame 146 [Source:HGNC Symbol;Acc:HGNC:24032]
ENSG00000152926	ZNF117	0.158213	0.513782	0.015191	2.83251	0.114757	0.335997	none	low	zinc finger protein 117 [Source:HGNC Symbol;Acc:HGNC:12897]
ENSG00000182220	ATP6AP2	0.127689	0.544184	0.018103	2.73766	0.128605	0.335937	none	low	ATPase H+ transporting accessory protein 2 [Source:HGNC Symbol;Acc:HGNC:18305]
ENSG00000002919	SNX11	0.208368	0.463403	0.0117603	2.97072	0.0968813	0.335886	none	NA	sorting nexin 11 [Source:HGNC Symbol;Acc:HGNC:14975]
ENSG00000111252	SH2B3	0.424692	0.246901	0.010062	3.05489	0.0872026	0.335797	none	low	SH2B adaptor protein 3 [Source:HGNC Symbol;Acc:HGNC:29605]
ENSG00000105643	ARRDC2	0.230408	0.441007	0.010717	3.02085	0.0910191	0.335707	none	NA	arrestin domain containing 2 [Source:HGNC Symbol;Acc:HGNC:25225]
ENSG00000162194	C11orf48	0.136069	0.535118	0.0172953	2.76237	0.124704	0.335593	none	NA	LBH domain containing 1 [Source:HGNC Symbol;Acc:HGNC:28351]
ENSG00000091527	CDV3	0.296102	0.374947	0.00888594	3.12199	0.0801754	0.335525	none	NA	CDV3 homolog [Source:HGNC Symbol;Acc:HGNC:26928]
ENSG00000226979	LTA	0.133629	0.537417	0.0175533	2.75435	0.126	0.335523	none	high	lymphotoxin alpha [Source:HGNC Symbol;Acc:HGNC:6709]
ENSG00000126934	MAP2K2	0.181716	0.489279	0.0134594	2.89788	0.105565	0.335498	none	NA	mitogen-activated protein kinase kinase 2 [Source:HGNC Symbol;Acc:HGNC:6842]
ENSG00000124466	LYPD3	0.370216	0.300724	0.0088297	3.12542	0.0799277	0.33547	none	low	LY6/PLAUR domain containing 3 [Source:HGNC Symbol;Acc:HGNC:24880]
ENSG00000070718	AP3M2	0.230747	0.440014	0.0107469	3.01935	0.0911901	0.335381	none	low	adaptor related protein complex 3 subunit mu 2 [Source:HGNC Symbol;Acc:HGNC:570]
ENSG00000159248	GJD2	0.439722	0.230608	0.0107824	3.01757	0.091408	0.335165	none	low	gap junction protein delta 2 [Source:HGNC Symbol;Acc:HGNC:19154]
ENSG00000167671	UBXN6	0.356807	0.313136	0.0087696	3.12911	0.0795794	0.334971	none	low	UBX domain protein 6 [Source:HGNC Symbol;Acc:HGNC:14928]
ENSG00000167815	PRDX2	0.421927	0.247822	0.0101548	3.04994	0.0877215	0.334875	none	low	peroxiredoxin 2 [Source:HGNC Symbol;Acc:HGNC:9353]
ENSG00000182858	ALG12	0.547844	0.121843	0.0189234	2.71366	0.132592	0.334844	none	low	ALG12 alpha-1,6-mannosyltransferase [Source:HGNC Symbol;Acc:HGNC:19358]
ENSG00000280090	ENSG00000280090	0.00807504	0.661356	0.0371624	2.34521	0.198629	0.334716	none	NA	olfactory receptor family 8 subfamily B member 4 [Source:HGNC Symbol;Acc:HGNC:8473]
ENSG00000198169	ZNF251	0.331248	0.337919	0.00874173	3.13082	0.0794814	0.334584	none	NA	zinc finger protein 251 [Source:HGNC Symbol;Acc:HGNC:13045]
ENSG00000105750	ZNF85	0.444043	0.224908	0.0111302	3.00044	0.0934226	0.334476	none	low	zinc finger protein 85 [Source:HGNC Symbol;Acc:HGNC:13160]
ENSG00000213265	TSGA13	0.242615	0.425659	0.0104436	3.0348	0.0894292	0.334137	none	NA	testis specific 13 [Source:HGNC Symbol;Acc:HGNC:12369]
ENSG00000108468	CBX1	0.367129	0.301139	0.00901307	3.11432	0.0810873	0.334134	none	low	chromobox 1 [Source:HGNC Symbol;Acc:HGNC:1551]
ENSG00000124635	HIST1H2BJ	0.361988	0.306188	0.0089615	3.11742	0.0807343	0.334088	none	low	H2B clustered histone 11 [Source:HGNC Symbol;Acc:HGNC:4761]
ENSG00000161036	LRWD1	0.167425	0.500673	0.0147367	2.84892	0.112279	0.334049	none	low	leucine rich repeats and WD repeat domain containing 1 [Source:HGNC Symbol;Acc:HGNC:21769]
ENSG00000167799	NUDT8	0.482197	0.185803	0.0133996	2.90028	0.105228	0.334	none	low	nudix hydrolase 8 [Source:HGNC Symbol;Acc:HGNC:8055]
ENSG00000163681	SLMAP	0.310413	0.357542	0.00893645	3.11893	0.0805533	0.333978	none	NA	sarcolemma associated protein [Source:HGNC Symbol;Acc:HGNC:16643]
ENSG00000197013	ZNF429	0.329039	0.338638	0.00885766	3.12371	0.0800681	0.333838	none	low	zinc finger protein 429 [Source:HGNC Symbol;Acc:HGNC:20817]
ENSG00000079691	LRRC16A	0.418468	0.248757	0.0102969	3.04244	0.0884982	0.333612	none	NA	capping protein regulator and myosin 1 linker 1 [Source:HGNC Symbol;Acc:HGNC:21581]
ENSG00000145736	GTF2H2	0.403495	0.263166	0.00988796	3.06431	0.086263	0.33333	none	low	general transcription factor IIH subunit 2 [Source:HGNC Symbol;Acc:HGNC:4656]
ENSG00000117122	MFAP2	0.413974	0.252607	0.010213	3.04685	0.0880203	0.33329	none	NA	microfibril associated protein 2 [Source:HGNC Symbol;Acc:HGNC:7033]
ENSG00000142627	EPHA2	0.364389	0.301949	0.00914259	3.10661	0.0818971	0.333169	none	low	EPH receptor A2 [Source:HGNC Symbol;Acc:HGNC:3386]
ENSG00000134216	CHIA	0.373064	0.293085	0.0092779	3.09868	0.0825211	0.333075	none	NA	chitinase acidic [Source:HGNC Symbol;Acc:HGNC:17432]
ENSG00000078900	TP73	0.509077	0.156983	0.0157596	2.81265	0.117906	0.33303	none	low	tumor protein p73 [Source:HGNC Symbol;Acc:HGNC:12003]
ENSG00000196526	AFAP1	0.402891	0.263139	0.0099331	3.06185	0.0865274	0.333015	none	NA	actin filament associated protein 1 [Source:HGNC Symbol;Acc:HGNC:24017]
ENSG00000128891	C15orf57	0.302725	0.363056	0.00917425	3.10475	0.0820231	0.332891	none	NA	coiled-coil domain containing 32 [Source:HGNC Symbol;Acc:HGNC:28295]
ENSG00000161618	ALDH16A1	0.288272	0.377261	0.00940134	3.09155	0.0830979	0.332766	none	low	aldehyde dehydrogenase 16 family member A1 [Source:HGNC Symbol;Acc:HGNC:28114]
ENSG00000168255	POLR2J3	0.437665	0.227757	0.0112507	2.99463	0.0940953	0.332711	none	low	RNA polymerase II subunit J3 [Source:HGNC Symbol;Acc:HGNC:33853]
ENSG00000127472	PLA2G5	0.442272	0.223027	0.0114758	2.98394	0.0951255	0.332649	none	low	phospholipase A2 group V [Source:HGNC Symbol;Acc:HGNC:9038]
ENSG00000131899	LLGL1	0.519641	0.145658	0.0168454	2.77663	0.122924	0.332649	none	low	LLGL scribble cell polarity complex component 1 [Source:HGNC Symbol;Acc:HGNC:6628]
ENSG00000170584	NUDCD2	0.298738	0.366174	0.00928744	3.09813	0.0825211	0.332456	none	NA	NudC domain containing 2 [Source:HGNC Symbol;Acc:HGNC:30535]
ENSG00000177025	C19orf18	0.336163	0.328511	0.00908949	3.10976	0.0816226	0.332337	none	NA	chromosome 19 open reading frame 18 [Source:HGNC Symbol;Acc:HGNC:28642]
ENSG00000170074	FAM153A	0.390983	0.273622	0.00976594	3.07101	0.0855104	0.332303	none	NA	family with sequence similarity 153 member A [Source:HGNC Symbol;Acc:HGNC:29940]
ENSG00000171033	PKIA	0.597951	0.0666392	0.0268501	2.52349	0.164539	0.332295	none	low	cAMP-dependent protein kinase inhibitor alpha [Source:HGNC Symbol;Acc:HGNC:9017]
ENSG00000104856	RELB	0.308289	0.356223	0.00921034	3.10263	0.082149	0.332256	none	low	RELB proto-oncogene, NF-kB subunit [Source:HGNC Symbol;Acc:HGNC:9956]
ENSG00000255823	MTRNR2L8	0.373054	0.291377	0.00942974	3.08992	0.08327	0.332215	none	NA	None
ENSG00000182053	TRIM49B	0.315436	0.348939	0.00916434	3.10533	0.081978	0.332188	none	low	tripartite motif containing 49B [Source:HGNC Symbol;Acc:HGNC:42955]
ENSG00000060566	CREB3L3	0.421132	0.242853	0.0107375	3.01982	0.0911518	0.331992	none	low	cAMP responsive element binding protein 3 like 3 [Source:HGNC Symbol;Acc:HGNC:18855]
ENSG00000204390	HSPA1L	0.306406	0.357404	0.00928117	3.09849	0.0825211	0.331905	none	low	heat shock protein family A (Hsp70) member 1 like [Source:HGNC Symbol;Acc:HGNC:5234]
ENSG00000132000	PODNL1	0.305404	0.358117	0.00931299	3.09665	0.0825908	0.331761	none	low	podocan like 1 [Source:HGNC Symbol;Acc:HGNC:26275]
ENSG00000143590	EFNA3	0.211998	0.451236	0.0121769	2.95193	0.0989086	0.331617	none	low	ephrin A3 [Source:HGNC Symbol;Acc:HGNC:3223]
ENSG00000135999	EPC2	0.0843173	0.578747	0.0243236	2.57735	0.154519	0.331532	none	low	enhancer of polycomb homolog 2 [Source:HGNC Symbol;Acc:HGNC:24543]
ENSG00000130304	SLC27A1	0.323321	0.339718	0.0092294	3.10151	0.0822096	0.33152	none	low	solute carrier family 27 member 1 [Source:HGNC Symbol;Acc:HGNC:10995]
ENSG00000183291	2024-09-15	0.332444	0.329738	0.00928537	3.09825	0.0825211	0.331091	none	NA	selenoprotein F [Source:HGNC Symbol;Acc:HGNC:17705]
ENSG00000171928	TVP23B	0.31402	0.348134	0.00934437	3.09483	0.0828298	0.331077	none	NA	trans-golgi network vesicle protein 23 homolog B [Source:HGNC Symbol;Acc:HGNC:20399]
ENSG00000085415	SEH1L	0.133522	0.528535	0.0183266	2.73102	0.129725	0.331028	none	low	SEH1 like nucleoporin [Source:HGNC Symbol;Acc:HGNC:30379]
ENSG00000145975	FAM217A	0.45614	0.205875	0.0126027	2.93338	0.100789	0.331007	none	NA	family with sequence similarity 217 member A [Source:HGNC Symbol;Acc:HGNC:21362]
ENSG00000113194	FAF2	0.120039	0.541927	0.0198102	2.68884	0.136853	0.330983	none	low	Fas associated factor family member 2 [Source:HGNC Symbol;Acc:HGNC:24666]
ENSG00000116704	SLC35D1	0.399664	0.262162	0.0102632	3.0442	0.0882629	0.330913	none	low	solute carrier family 35 member D1 [Source:HGNC Symbol;Acc:HGNC:20800]
ENSG00000198673	FAM19A2	0.278787	0.383033	0.00985458	3.06613	0.0861249	0.33091	none	NA	TAFA chemokine like family member 2 [Source:HGNC Symbol;Acc:HGNC:21589]
ENSG00000169410	PTPN9	0.630271	0.0313856	0.0334115	2.40379	0.18659	0.330829	none	low	protein tyrosine phosphatase non-receptor type 9 [Source:HGNC Symbol;Acc:HGNC:9661]
ENSG00000134538	SLCO1B1	0.374597	0.286354	0.00977277	3.07063	0.0855301	0.330476	none	low	solute carrier organic anion transporter family member 1B1 [Source:HGNC Symbol;Acc:HGNC:10959]
ENSG00000149742	SLC22A9	0.190734	0.469928	0.0136282	2.89115	0.106517	0.330331	none	low	solute carrier family 22 member 9 [Source:HGNC Symbol;Acc:HGNC:16261]
ENSG00000162300	ZFPL1	0.386143	0.274069	0.0100781	3.05403	0.0872792	0.330106	none	low	zinc finger protein like 1 [Source:HGNC Symbol;Acc:HGNC:12868]
ENSG00000272196	HIST2H2AA3	0.365845	0.294143	0.00972053	3.07352	0.0851927	0.329994	none	low	None
ENSG00000065970	FOXJ2	0.171924	0.487681	0.015055	2.83737	0.114105	0.329802	none	low	forkhead box J2 [Source:HGNC Symbol;Acc:HGNC:24818]
ENSG00000130303	BST2	0.397244	0.26219	0.0104397	3.035	0.0894292	0.329717	none	low	bone marrow stromal cell antigen 2 [Source:HGNC Symbol;Acc:HGNC:1119]
ENSG00000154864	PIEZO2	0.224456	0.434792	0.011855	2.96639	0.0971464	0.329624	none	NA	piezo type mechanosensitive ion channel component 2 [Source:HGNC Symbol;Acc:HGNC:26270]
ENSG00000166323	C11orf65	0.180686	0.478502	0.0144342	2.86012	0.110653	0.329594	none	NA	chromosome 11 open reading frame 65 [Source:HGNC Symbol;Acc:HGNC:28519]
ENSG00000184260	HIST2H2AC	0.270585	0.388276	0.0102623	3.04425	0.0882629	0.32943	none	low	H2A clustered histone 20 [Source:HGNC Symbol;Acc:HGNC:4738]
ENSG00000177409	SAMD9L	0.402052	0.256769	0.0106452	3.02448	0.0905738	0.329411	none	NA	sterile alpha motif domain containing 9 like [Source:HGNC Symbol;Acc:HGNC:1349]
ENSG00000171466	ZNF562	0.552285	0.106301	0.0217876	2.63722	0.145503	0.329293	none	NA	zinc finger protein 562 [Source:HGNC Symbol;Acc:HGNC:25950]
ENSG00000059377	TBXAS1	0.350898	0.307398	0.00969849	3.07475	0.0851466	0.329148	none	low	thromboxane A synthase 1 [Source:HGNC Symbol;Acc:HGNC:11609]
ENSG00000189367	KIAA0408	0.732755	-0.0748559	0.060156	2.07639	0.258213	0.32895	none	NA	KIAA0408 [Source:HGNC Symbol;Acc:HGNC:21636]
ENSG00000259571	BLID	0.436444	0.221433	0.0121026	2.95524	0.0985261	0.328939	none	NA	BH3-like motif containing, cell death inducer [Source:HGNC Symbol;Acc:HGNC:33495]
ENSG00000244355	LY6G6D	0.338148	0.319145	0.00970531	3.07437	0.0851466	0.328646	none	NA	lymphocyte antigen 6 family member G6D [Source:HGNC Symbol;Acc:HGNC:13935]
ENSG00000143569	UBAP2L	0.171657	0.48508	0.015311	2.82826	0.115523	0.328369	none	low	ubiquitin associated protein 2 like [Source:HGNC Symbol;Acc:HGNC:29877]
ENSG00000078687	TNRC6C	0.211975	0.444651	0.0126803	2.93007	0.101199	0.328313	none	low	trinucleotide repeat containing adaptor 6C [Source:HGNC Symbol;Acc:HGNC:29318]
ENSG00000261787	TCF24	0.479303	0.177141	0.0149164	2.84236	0.113464	0.328222	none	NA	transcription factor 24 [Source:HGNC Symbol;Acc:HGNC:32275]
ENSG00000197253	TPSB2	0.294219	0.362124	0.0100037	3.05803	0.0870387	0.328172	none	low	tryptase beta 2 [Source:HGNC Symbol;Acc:HGNC:14120]
ENSG00000161939	RNASEK-C17orf49	0.353691	0.302614	0.00990384	3.06344	0.0863129	0.328153	none	NA	RNASEK-C17orf49 readthrough [Source:HGNC Symbol;Acc:HGNC:44419]
ENSG00000189375	TBC1D28	0.513039	0.143222	0.0178551	2.74513	0.1275	0.32813	none	low	TBC1 domain family member 28 [Source:HGNC Symbol;Acc:HGNC:26858]
ENSG00000244537	KRTAP4-2	0.412256	0.243671	0.0113074	2.99192	0.0944423	0.327963	none	low	keratin associated protein 4-2 [Source:HGNC Symbol;Acc:HGNC:18900]
ENSG00000111701	APOBEC1	0.197519	0.45762	0.0136323	2.89099	0.106517	0.327569	none	low	apolipoprotein B mRNA editing enzyme catalytic subunit 1 [Source:HGNC Symbol;Acc:HGNC:604]
ENSG00000186970	KRTAP15-1	0.444276	0.210626	0.0128887	2.92127	0.102309	0.327451	none	NA	keratin associated protein 15-1 [Source:HGNC Symbol;Acc:HGNC:18927]
ENSG00000242574	HLA-DMB	0.353886	0.30084	0.0100507	3.05549	0.0871858	0.327363	none	low	major histocompatibility complex, class II, DM beta [Source:HGNC Symbol;Acc:HGNC:4935]
ENSG00000181284	TMEM102	0.395422	0.258918	0.0109246	3.0105	0.0922779	0.32717	none	NA	transmembrane protein 102 [Source:HGNC Symbol;Acc:HGNC:26722]
ENSG00000159459	UBR1	0.121835	0.532251	0.0203389	2.67456	0.138961	0.327043	none	low	ubiquitin protein ligase E3 component n-recognin 1 [Source:HGNC Symbol;Acc:HGNC:16808]
ENSG00000178896	EXOSC4	0.138944	0.515128	0.0184807	2.72648	0.130469	0.327036	none	low	exosome component 4 [Source:HGNC Symbol;Acc:HGNC:18189]
ENSG00000225932	CTAGE4	0.414198	0.239783	0.011606	2.97785	0.0961195	0.32699	none	NA	None
ENSG00000159082	SYNJ1	0.537843	0.116127	0.0210225	2.65662	0.142255	0.326985	none	low	synaptojanin 1 [Source:HGNC Symbol;Acc:HGNC:11503]
ENSG00000187650	VMAC	0.305866	0.347894	0.0100802	3.05391	0.0872792	0.32688	none	NA	vimentin type intermediate filament associated coiled-coil protein [Source:HGNC Symbol;Acc:HGNC:33803]
ENSG00000110536	PTPMT1	0.402898	0.250819	0.0112283	2.9957	0.0940344	0.326858	none	low	protein tyrosine phosphatase mitochondrial 1 [Source:HGNC Symbol;Acc:HGNC:26965]
ENSG00000134222	PSRC1	0.311253	0.3423	0.0100563	3.05519	0.0871939	0.326777	none	NA	proline and serine rich coiled-coil 1 [Source:HGNC Symbol;Acc:HGNC:24472]
ENSG00000169992	NLGN2	0.302302	0.351014	0.0101508	3.05015	0.0877215	0.326658	none	NA	neuroligin 2 [Source:HGNC Symbol;Acc:HGNC:14290]
ENSG00000108784	NAGLU	0.318922	0.334326	0.0100451	3.0558	0.0871773	0.326624	none	low	N-acetyl-alpha-glucosaminidase [Source:HGNC Symbol;Acc:HGNC:7632]
ENSG00000178502	KLHL11	0.163303	0.489867	0.0162925	2.79467	0.120254	0.326585	none	low	kelch like family member 11 [Source:HGNC Symbol;Acc:HGNC:19008]
ENSG00000168876	ANKRD49	0.131908	0.521133	0.0193137	2.7026	0.134569	0.32652	none	low	ankyrin repeat domain 49 [Source:HGNC Symbol;Acc:HGNC:25970]
ENSG00000102879	CORO1A	0.344968	0.307751	0.0101514	3.05011	0.0877215	0.326359	none	low	coronin 1A [Source:HGNC Symbol;Acc:HGNC:2252]
ENSG00000198108	CHSY3	0.545974	0.106644	0.022335	2.62374	0.147418	0.326309	none	NA	chondroitin sulfate synthase 3 [Source:HGNC Symbol;Acc:HGNC:24293]
ENSG00000103067	ESRP2	0.248481	0.40411	0.0113966	2.98767	0.0947637	0.326296	none	NA	epithelial splicing regulatory protein 2 [Source:HGNC Symbol;Acc:HGNC:26152]
ENSG00000114098	ARMC8	0.216032	0.436531	0.0127892	2.92545	0.101754	0.326281	none	low	armadillo repeat containing 8 [Source:HGNC Symbol;Acc:HGNC:24999]
ENSG00000177885	GRB2	0.294161	0.358111	0.0103338	3.0405	0.0887336	0.326136	none	low	growth factor receptor bound protein 2 [Source:HGNC Symbol;Acc:HGNC:4566]
ENSG00000169067	ACTBL2	0.193393	0.458678	0.0141445	2.87107	0.10933	0.326035	none	NA	actin beta like 2 [Source:HGNC Symbol;Acc:HGNC:17780]
ENSG00000166961	MS4A15	0.368876	0.283096	0.0105351	3.03009	0.0901648	0.325986	none	NA	membrane spanning 4-domains A15 [Source:HGNC Symbol;Acc:HGNC:28573]
ENSG00000123572	NRK	0.340743	0.311126	0.0101996	3.04756	0.0879783	0.325935	none	low	Nik related kinase [Source:HGNC Symbol;Acc:HGNC:25391]
ENSG00000137710	RDX	0.25072	0.400974	0.0113921	2.98789	0.0947637	0.325847	none	low	radixin [Source:HGNC Symbol;Acc:HGNC:9944]
ENSG00000074370	ATP2A3	0.384401	0.267208	0.0109131	3.01107	0.092223	0.325805	none	low	ATPase sarcoplasmic/endoplasmic reticulum Ca2+ transporting 3 [Source:HGNC Symbol;Acc:HGNC:813]
ENSG00000167549	CORO6	0.291701	0.359731	0.0104378	3.0351	0.0894292	0.325716	none	low	coronin 6 [Source:HGNC Symbol;Acc:HGNC:21356]
ENSG00000145358	DDIT4L	0.455521	0.195825	0.0140485	2.87475	0.108723	0.325673	none	low	DNA damage inducible transcript 4 like [Source:HGNC Symbol;Acc:HGNC:30555]
ENSG00000127511	SIN3B	0.354514	0.296527	0.0104054	3.03678	0.0893074	0.32552	none	low	SIN3 transcription regulator family member B [Source:HGNC Symbol;Acc:HGNC:19354]
ENSG00000135686	KLHL36	0.230572	0.419927	0.0122638	2.94809	0.0993349	0.32525	none	low	kelch like family member 36 [Source:HGNC Symbol;Acc:HGNC:17844]
ENSG00000131849	ZNF132	0.457534	0.192868	0.0143181	2.86448	0.110266	0.325201	none	low	zinc finger protein 132 [Source:HGNC Symbol;Acc:HGNC:12916]
ENSG00000176871	WSB2	0.461235	0.189024	0.0145862	2.85446	0.11168	0.32513	none	low	WD repeat and SOCS box containing 2 [Source:HGNC Symbol;Acc:HGNC:19222]
ENSG00000168944	CEP120	0.207025	0.442799	0.013501	2.89621	0.105772	0.324912	none	NA	centrosomal protein 120 [Source:HGNC Symbol;Acc:HGNC:26690]
ENSG00000224383	C17orf72	-0.031031	0.680612	0.0493502	2.18773	0.232356	0.324791	none	NA	proline rich 29 [Source:HGNC Symbol;Acc:HGNC:25673]
ENSG00000164188	RANBP3L	0.340826	0.30873	0.0104141	3.03632	0.0893414	0.324778	none	NA	RAN binding protein 3 like [Source:HGNC Symbol;Acc:HGNC:26353]
ENSG00000169756	LIMS1	0.0706505	0.578902	0.0278798	2.50294	0.168516	0.324776	none	low	LIM zinc finger domain containing 1 [Source:HGNC Symbol;Acc:HGNC:6616]
ENSG00000141295	SCRN2	0.340275	0.309022	0.0104348	3.03526	0.0894292	0.324648	none	NA	secernin 2 [Source:HGNC Symbol;Acc:HGNC:30381]
ENSG00000185278	ZBTB37	0.201114	0.447906	0.0139152	2.87989	0.10796	0.32451	none	low	zinc finger and BTB domain containing 37 [Source:HGNC Symbol;Acc:HGNC:28365]
ENSG00000154719	MRPL39	0.113403	0.535488	0.0218595	2.63543	0.145791	0.324446	none	NA	mitochondrial ribosomal protein L39 [Source:HGNC Symbol;Acc:HGNC:14027]
ENSG00000177692	DNAJC28	0.295052	0.353602	0.0106258	3.02546	0.0905246	0.324327	none	NA	DnaJ heat shock protein family (Hsp40) member C28 [Source:HGNC Symbol;Acc:HGNC:1297]
ENSG00000007866	TEAD3	0.227211	0.421338	0.0125735	2.93463	0.100651	0.324274	none	low	TEA domain transcription factor 3 [Source:HGNC Symbol;Acc:HGNC:11716]
ENSG00000142634	EFHD2	0.281471	0.366968	0.0108579	3.0138	0.0918812	0.324219	none	NA	EF-hand domain family member D2 [Source:HGNC Symbol;Acc:HGNC:28670]
ENSG00000173809	TDRD12	0.340382	0.307726	0.0105476	3.02945	0.0901648	0.324054	none	low	tudor domain containing 12 [Source:HGNC Symbol;Acc:HGNC:25044]
ENSG00000078140	UBE2K	0.278451	0.369638	0.0109461	3.00944	0.0923235	0.324045	none	low	ubiquitin conjugating enzyme E2 K [Source:HGNC Symbol;Acc:HGNC:4914]
ENSG00000185104	FAF1	0.409962	0.237784	0.0121878	2.95145	0.0989086	0.323873	none	low	Fas associated factor 1 [Source:HGNC Symbol;Acc:HGNC:3578]
ENSG00000183255	PTTG1IP	0.432939	0.214722	0.0132601	2.90593	0.104397	0.323831	none	low	PTTG1 interacting protein [Source:HGNC Symbol;Acc:HGNC:13524]
ENSG00000105255	FSD1	0.411564	0.235789	0.0123013	2.94645	0.0994891	0.323677	none	NA	fibronectin type III and SPRY domain containing 1 [Source:HGNC Symbol;Acc:HGNC:13745]
ENSG00000105251	SHD	0.320214	0.326694	0.0106018	3.02668	0.0904113	0.323454	none	low	Src homology 2 domain containing transforming protein D [Source:HGNC Symbol;Acc:HGNC:30633]
ENSG00000169271	HSPB3	0.322748	0.32397	0.0106171	3.02591	0.0905	0.323359	none	NA	heat shock protein family B (small) member 3 [Source:HGNC Symbol;Acc:HGNC:5248]
ENSG00000186111	PIP5K1C	0.469014	0.17756	0.0157283	2.81373	0.117724	0.323287	none	low	phosphatidylinositol-4-phosphate 5-kinase type 1 gamma [Source:HGNC Symbol;Acc:HGNC:8996]
ENSG00000179331	RAB39A	0.379001	0.267512	0.0113263	2.99101	0.0944739	0.323257	none	low	RAB39A, member RAS oncogene family [Source:HGNC Symbol;Acc:HGNC:16521]
ENSG00000242866	STRC	0.322312	0.324193	0.0106368	3.02491	0.0905439	0.323253	none	NA	stereocilin [Source:HGNC Symbol;Acc:HGNC:16035]
ENSG00000176182	MYPOP	0.37137	0.274253	0.0112437	2.99497	0.0940942	0.322812	none	NA	Myb related transcription factor, partner of profilin [Source:HGNC Symbol;Acc:HGNC:20178]
ENSG00000224902	GAGE12H	0.347418	0.297953	0.0108772	3.01285	0.0919949	0.322685	none	NA	G antigen 12H [Source:HGNC Symbol;Acc:HGNC:31908]
ENSG00000129048	ACKR4	0.363102	0.281855	0.0111486	2.99955	0.0935348	0.322478	none	low	atypical chemokine receptor 4 [Source:HGNC Symbol;Acc:HGNC:1611]
ENSG00000205045	SLFN12L	0.125039	0.519794	0.0208783	2.66036	0.141741	0.322417	none	NA	schlafen family member 12 like [Source:HGNC Symbol;Acc:HGNC:33920]
ENSG00000122952	ZWINT	0.373872	0.270623	0.0114231	2.98642	0.0948152	0.322247	none	low	ZW10 interacting kinetochore protein [Source:HGNC Symbol;Acc:HGNC:13195]
ENSG00000057935	MTA3	0.325105	0.31925	0.0108386	3.01476	0.0917597	0.322178	none	low	metastasis associated 1 family member 3 [Source:HGNC Symbol;Acc:HGNC:23784]
ENSG00000110395	CBL	0.229578	0.414695	0.0128265	2.92388	0.101929	0.322137	none	low	Cbl proto-oncogene [Source:HGNC Symbol;Acc:HGNC:1541]
ENSG00000105698	USF2	0.0139954	0.630177	0.0393579	2.31351	0.205746	0.322086	none	low	upstream transcription factor 2, c-fos interacting [Source:HGNC Symbol;Acc:HGNC:12594]
ENSG00000167487	KLHL26	0.274494	0.36913	0.0114114	2.98697	0.0948152	0.321812	none	low	kelch like family member 26 [Source:HGNC Symbol;Acc:HGNC:25623]
ENSG00000134245	WNT2B	0.385359	0.258044	0.011851	2.96657	0.0971464	0.321701	none	low	Wnt family member 2B [Source:HGNC Symbol;Acc:HGNC:12781]
ENSG00000076382	SPAG5	0.312122	0.330864	0.0109859	3.00748	0.0925862	0.321493	none	NA	sperm associated antigen 5 [Source:HGNC Symbol;Acc:HGNC:13452]
ENSG00000057593	F7	0.12671	0.516127	0.020889	2.66008	0.141741	0.321418	none	low	coagulation factor VII [Source:HGNC Symbol;Acc:HGNC:3544]
ENSG00000144504	ANKMY1	0.350993	0.291818	0.0111805	2.99801	0.0937181	0.321405	none	NA	ankyrin repeat and MYND domain containing 1 [Source:HGNC Symbol;Acc:HGNC:20987]
ENSG00000186509	OR9Q1	0.402087	0.240686	0.0124953	2.938	0.100496	0.321387	none	NA	olfactory receptor family 9 subfamily Q member 1 [Source:HGNC Symbol;Acc:HGNC:14724]
ENSG00000148719	DNAJB12	0.263618	0.379141	0.0117498	2.9712	0.0968375	0.32138	none	low	DnaJ heat shock protein family (Hsp40) member B12 [Source:HGNC Symbol;Acc:HGNC:14891]
ENSG00000089041	P2RX7	0.491751	0.150918	0.0183661	2.72985	0.129857	0.321334	none	low	purinergic receptor P2X 7 [Source:HGNC Symbol;Acc:HGNC:8537]
ENSG00000011258	MBTD1	0.353071	0.28957	0.011227	2.99577	0.0940344	0.321321	none	low	mbt domain containing 1 [Source:HGNC Symbol;Acc:HGNC:19866]
ENSG00000174898	CATSPERD	0.281036	0.361484	0.0113778	2.98856	0.0947637	0.32126	none	NA	cation channel sperm associated auxiliary subunit delta [Source:HGNC Symbol;Acc:HGNC:28598]
ENSG00000104901	DKKL1	0.382721	0.259731	0.0118844	2.96505	0.0973021	0.321226	none	NA	dickkopf like acrosomal protein 1 [Source:HGNC Symbol;Acc:HGNC:16528]
ENSG00000151611	MMAA	0.534451	0.107639	0.0233064	2.60059	0.150889	0.321045	none	low	metabolism of cobalamin associated A [Source:HGNC Symbol;Acc:HGNC:18871]
ENSG00000112319	EYA4	0.516753	0.125125	0.02117	2.65283	0.142603	0.320939	none	low	EYA transcriptional coactivator and phosphatase 4 [Source:HGNC Symbol;Acc:HGNC:3522]
ENSG00000173548	SNX33	0.269145	0.372686	0.0116909	2.97391	0.0964797	0.320915	none	NA	sorting nexin 33 [Source:HGNC Symbol;Acc:HGNC:28468]
ENSG00000128039	SRD5A3	0.286577	0.354696	0.0113953	2.98773	0.0947637	0.320636	none	low	steroid 5 alpha-reductase 3 [Source:HGNC Symbol;Acc:HGNC:25812]
ENSG00000006744	ELAC2	0.355335	0.285791	0.0114211	2.98652	0.0948152	0.320563	none	low	elaC ribonuclease Z 2 [Source:HGNC Symbol;Acc:HGNC:14198]
ENSG00000134198	TSPAN2	0.113542	0.527492	0.0226615	2.61585	0.148838	0.320517	none	NA	tetraspanin 2 [Source:HGNC Symbol;Acc:HGNC:20659]
ENSG00000124575	HIST1H1D	0.165876	0.474972	0.0171912	2.76563	0.124214	0.320424	none	low	H1.3 linker histone, cluster member [Source:HGNC Symbol;Acc:HGNC:4717]
ENSG00000117228	GBP1	0.378937	0.261515	0.0120104	2.95936	0.0980757	0.320226	none	low	guanylate binding protein 1 [Source:HGNC Symbol;Acc:HGNC:4182]
ENSG00000105205	CLC	0.202156	0.438277	0.0145995	2.85397	0.11169	0.320217	none	low	Charcot-Leyden crystal galectin [Source:HGNC Symbol;Acc:HGNC:2014]
ENSG00000105655	ISYNA1	0.0222697	0.618153	0.0381123	2.33128	0.202142	0.320212	none	low	inositol-3-phosphate synthase 1 [Source:HGNC Symbol;Acc:HGNC:29821]
ENSG00000103888	KIAA1199	0.333958	0.30587	0.0113159	2.99151	0.0944717	0.319914	none	NA	cell migration inducing hyaluronidase 1 [Source:HGNC Symbol;Acc:HGNC:29213]
ENSG00000170892	TSEN34	0.19714	0.442675	0.014968	2.8405	0.11367	0.319907	none	low	tRNA splicing endonuclease subunit 34 [Source:HGNC Symbol;Acc:HGNC:15506]
ENSG00000135482	ZC3H10	0.308514	0.331045	0.0113261	2.99102	0.0944739	0.31978	none	NA	zinc finger CCCH-type containing 10 [Source:HGNC Symbol;Acc:HGNC:25893]
ENSG00000158458	NRG2	0.143023	0.49647	0.019459	2.69854	0.135177	0.319746	none	low	neuregulin 2 [Source:HGNC Symbol;Acc:HGNC:7998]
ENSG00000166266	CUL5	0.303559	0.3359	0.0113669	2.98908	0.0947279	0.319729	none	low	cullin 5 [Source:HGNC Symbol;Acc:HGNC:2556]
ENSG00000187601	MAGEH1	0.389993	0.249406	0.0124766	2.93881	0.100429	0.319699	none	low	MAGE family member H1 [Source:HGNC Symbol;Acc:HGNC:24092]
ENSG00000173928	SWSAP1	0.152208	0.487152	0.018565	2.72402	0.130808	0.31968	none	NA	SWIM-type zinc finger 7 associated protein 1 [Source:HGNC Symbol;Acc:HGNC:26638]
ENSG00000141543	EIF4A3	0.28264	0.356655	0.0116404	2.97625	0.0962762	0.319648	none	high	eukaryotic translation initiation factor 4A3 [Source:HGNC Symbol;Acc:HGNC:18683]
ENSG00000089159	PXN	0.292931	0.346326	0.0114914	2.9832	0.0952122	0.319628	none	NA	paxillin [Source:HGNC Symbol;Acc:HGNC:9718]
ENSG00000132005	RFX1	0.276829	0.36223	0.0117705	2.97025	0.0969191	0.319529	none	low	regulatory factor X1 [Source:HGNC Symbol;Acc:HGNC:9982]
ENSG00000179213	SIGLECL1	0.131414	0.507546	0.0207552	2.66357	0.141082	0.31948	none	NA	SIGLEC family like 1 [Source:HGNC Symbol;Acc:HGNC:26856]
ENSG00000167525	PROCA1	0.25219	0.386585	0.0124403	2.94038	0.10027	0.319387	none	low	protein interacting with cyclin A1 [Source:HGNC Symbol;Acc:HGNC:28600]
ENSG00000141977	CIB3	0.275849	0.36289	0.0118196	2.968	0.0971464	0.319369	none	low	calcium and integrin binding family member 3 [Source:HGNC Symbol;Acc:HGNC:24580]
ENSG00000187980	PLA2G2C	0.550757	0.0871595	0.0266604	2.52736	0.164127	0.318958	none	NA	phospholipase A2 group IIC [Source:HGNC Symbol;Acc:HGNC:9032]
ENSG00000083750	RRAGB	0.267819	0.370013	0.0120827	2.95612	0.0984505	0.318916	none	low	Ras related GTP binding B [Source:HGNC Symbol;Acc:HGNC:19901]
ENSG00000172339	ALG14	0.279207	0.358528	0.0118462	2.96679	0.0971464	0.318867	none	NA	ALG14 UDP-N-acetylglucosaminyltransferase subunit [Source:HGNC Symbol;Acc:HGNC:28287]
ENSG00000129911	KLF16	0.276612	0.36101	0.011907	2.96403	0.0974438	0.318811	none	low	KLF transcription factor 16 [Source:HGNC Symbol;Acc:HGNC:16857]
ENSG00000145349	CAMK2D	0.218097	0.419508	0.0139641	2.878	0.108204	0.318803	none	low	calcium/calmodulin dependent protein kinase II delta [Source:HGNC Symbol;Acc:HGNC:1462]
ENSG00000204482	LST1	0.219291	0.417886	0.0139424	2.87884	0.108084	0.318589	none	NA	leukocyte specific transcript 1 [Source:HGNC Symbol;Acc:HGNC:14189]
ENSG00000176907	C8orf4	0.435725	0.20108	0.0149974	2.83944	0.113848	0.318402	none	NA	transcriptional and immune response regulator [Source:HGNC Symbol;Acc:HGNC:1357]
ENSG00000146232	NFKBIE	0.285733	0.350994	0.0118288	2.96758	0.0971464	0.318364	none	low	NFKB inhibitor epsilon [Source:HGNC Symbol;Acc:HGNC:7799]
ENSG00000174327	SLC16A13	0.406135	0.230232	0.013498	2.89633	0.105772	0.318184	none	low	solute carrier family 16 member 13 [Source:HGNC Symbol;Acc:HGNC:31037]
[truncated: 16,660 more rows]

## Sheet: Fig.3c
upregulated in high vs low comparison
pathway	pval	padj	ES	NES	nMoreExtreme	size	leadingEdge
GO_G_PROTEIN_COUPLED_RECEPTOR_SIGNALING_PATHWAY	0.00409836	0.4531857151668415	-0.661393	-2.29502	0	8	c("GNAS", "PDCL", "PIK3CA", "GNA13", "ADCY7", "CRKL")
GO_NUCLEOSOME_ORGANIZATION	0.00342466	0.4531857151668415	-0.749049	-2.2511	0	6	c("ACTR6", "VPS72", "SMARCB1", "BRD2", "HIRA", "ASF1A")
GO_MULTICELLULAR_ORGANISMAL_HOMEOSTASIS	0.021739130434782608	0.6902841932200736	-0.433524	-1.88064	3	12	c("PRKACA", "GNAS", "HDAC3", "PIK3CA", "ADCY7", "CSK", "ZNF675", "YAP1", "RHEB", "PRKAR1A", "CNOT3")
GO_SECOND_MESSENGER_MEDIATED_SIGNALING	0.0273973	0.6902841932200736	-0.614786	-1.8476	7	6	c("PRKACA", "GNAS", "GNA13", "ADCY7")
GO_REGULATION_OF_PROTEIN_LOCALIZATION_TO_MEMBRANE	0.024	0.6902841932200736	-0.853383	-1.80743	8	3	c("CRKL", "CSK", "YWHAZ")
GO_GENETIC_IMPRINTING	0.00232558	0.4531857151668415	-0.985019	-1.75244	0	2	c("GNAS", "PIK3CA")
GO_RESPONSE_TO_MECHANICAL_STIMULUS	0.0193548	0.6902841932200736	-0.640152	-1.7491	5	5	c("FOSL1", "MBD2", "SLC2A1", "MAPK14", "ETS1")
GO_PLACENTA_BLOOD_VESSEL_DEVELOPMENT	0.011627906976744186	0.5025649794801641	-0.955056	-1.69913	4	2	c("FOSL1", "RBM15")
GO_BRANCHING_INVOLVED_IN_BLOOD_VESSEL_MORPHOGENESIS	0.011627906976744186	0.5025649794801641	-0.955056	-1.69913	4	2	c("GNA13", "RBM15")
GO_CARDIAC_CHAMBER_DEVELOPMENT	0.011627906976744186	0.5025649794801641	-0.955056	-1.69913	4	2	c("HECTD1", "RBM15")
GO_CARDIAC_SEPTUM_DEVELOPMENT	0.011627906976744186	0.5025649794801641	-0.955056	-1.69913	4	2	c("HECTD1", "RBM15")
GO_CARDIAC_VENTRICLE_DEVELOPMENT	0.011627906976744186	0.5025649794801641	-0.955056	-1.69913	4	2	c("HECTD1", "RBM15")
GO_VENTRICULAR_SEPTUM_DEVELOPMENT	0.011627906976744186	0.5025649794801641	-0.955056	-1.69913	4	2	c("HECTD1", "RBM15")
GO_HISTONE_EXCHANGE	0.013953488372093023	0.5695736434108527	-0.932584	-1.65916	5	2	c("ACTR6", "VPS72")
GO_POSITIVE_REGULATION_OF_KINASE_ACTIVITY	0.0318471	0.6902841932200736	-0.339319	-1.65538	4	14	c("PRKACA", "PIK3CA", "ADCY7", "BRAF", "CRKL", "MNAT1", "CSK", "MAPK14", "FBXW7", "PRKAR1A", "UBE2N", "DBF4", "WNK1")
GO_TISSUE_HOMEOSTASIS	0.0469208	0.740412	-0.679245	-1.64655	15	4	c("GNAS", "CSK", "ZNF675", "YAP1")
GO_ADENYLATE_CYCLASE_ACTIVATING_G_PROTEIN_COUPLED_RECEPTOR_SIGNALING_PATHWAY	0.0527859	0.740412	-0.668025	-1.61935	17	4	c("GNAS", "GNA13", "ADCY7")
GO_G_PROTEIN_COUPLED_RECEPTOR_SIGNALING_PATHWAY_COUPLED_TO_CYCLIC_NUCLEOTIDE_SECOND_MESSENGER	0.0527859	0.740412	-0.668025	-1.61935	17	4	c("GNAS", "GNA13", "ADCY7")
GO_MYELOID_LEUKOCYTE_DIFFERENTIATION	0.0516129	0.740412	-0.590909	-1.61455	15	5	c("GNAS", "ZNF675", "MAPK14", "THOC5", "FBXW7")
GO_REGULATION_OF_PROTEASOMAL_PROTEIN_CATABOLIC_PROCESS	0.0516129	0.740412	-0.590909	-1.61455	15	5	c("PRKACA", "UBE2G2", "TLK2", "SUMO2", "FBXW7")
GO_INSULIN_RECEPTOR_SIGNALING_PATHWAY	0.030232558139534883	0.6902841932200736	-0.906367	-1.61251	12	2	c("PIK3CA", "ATP6V0E1")
GO_REGULATION_OF_PEPTIDYL_SERINE_PHOSPHORYLATION	0.0348837	0.6902841932200736	-0.902622	-1.60585	14	2	c("PIK3CA", "BRAF")
GO_POSITIVE_REGULATION_OF_PEPTIDYL_SERINE_PHOSPHORYLATION	0.0348837	0.6902841932200736	-0.902622	-1.60585	14	2	c("PIK3CA", "BRAF")
GO_ACTIVATION_OF_MAPKK_ACTIVITY	0.037209302325581395	0.6902841932200736	-0.895131	-1.59252	15	2	c("BRAF", "CRKL")
GO_DNA_PACKAGING	0.058666666666666666	0.740412	-0.740602	-1.56856	21	3	c("BRD2", "HIRA", "ASF1A")
GO_CHROMATIN_ASSEMBLY	0.058666666666666666	0.740412	-0.740602	-1.56856	21	3	c("BRD2", "HIRA", "ASF1A")
GO_POSITIVE_REGULATION_OF_NUCLEOCYTOPLASMIC_TRANSPORT	0.058666666666666666	0.740412	-0.739737	-1.56673	21	3	c("PRKACA", "HDAC3")
GO_RESPONSE_TO_CALCIUM_ION	0.0511628	0.740412	-0.876404	-1.55921	21	2	c("BRAF", "MNAT1")
GO_LYMPHOCYTE_COSTIMULATION	0.055814	0.740412	-0.868914	-1.54588	23	2	c("PIK3CA", "CSK")
GO_POSITIVE_REGULATION_OF_CELL_ACTIVATION	0.055814	0.740412	-0.868914	-1.54588	23	2	c("PIK3CA", "CSK")
GO_FC_RECEPTOR_MEDIATED_STIMULATORY_SIGNALING_PATHWAY	0.055814	0.740412	-0.868914	-1.54588	23	2	c("PIK3CA", "CSK")
GO_RESPONSE_TO_CATECHOLAMINE	0.058666666666666666	0.740412	-0.729597	-1.54525	21	3	c("PRKACA", "GNAS")
GO_DIGESTIVE_SYSTEM_DEVELOPMENT	0.055814	0.740412	-0.865169	-1.53922	23	2	c("CRKL", "CHD8")
GO_FIBROBLAST_APOPTOTIC_PROCESS	0.055814	0.740412	-0.865169	-1.53922	23	2	c("PIK3CA", "CHD8")
GO_NEGATIVE_REGULATION_OF_FIBROBLAST_APOPTOTIC_PROCESS	0.055814	0.740412	-0.865169	-1.53922	23	2	c("PIK3CA", "CHD8")
GO_COAGULATION	0.0865385	0.740412	-0.3848	-1.50815	17	10	c("PRKACA", "GNAS", "PIK3CA", "GNA13")
GO_GERM_CELL_DEVELOPMENT	0.0651163	0.740412	-0.846442	-1.5059	27	2	c("PRKACA", "TIAL1")
GO_REGULATION_OF_HORMONE_LEVELS	0.0666667	0.740412	-0.710526	-1.50486	24	3	c("GNAS", "SLC2A1", "ENY2")
GO_HORMONE_TRANSPORT	0.0666667	0.740412	-0.710526	-1.50486	24	3	c("GNAS", "SLC2A1", "ENY2")
GO_REGULATION_OF_HORMONE_SECRETION	0.0666667	0.740412	-0.710526	-1.50486	24	3	c("GNAS", "SLC2A1", "ENY2")
downregulated in high vs low comparison
pathway	pval	padj	ES	NES	nMoreExtreme	size	leadingEdge
GO_TELOMERE_ORGANIZATION	0.049479166666666664	0.740412	0.5296343101236363	1.5490258124016902	37	9	c("SMG6", "UPF1", "POLD3", "DHX36", "DOT1L")
GO_TETRAPYRROLE_METABOLIC_PROCESS	0.024475524475524476	0.6902841932200736	0.8951310861423221	1.5573049058480453	13	2	c("FECH", "ABCC1")
GO_ORGANOPHOSPHATE_METABOLIC_PROCESS	0.056919642857142856	0.740412	0.4131333833756192	1.5586303444668987	50	21	c("ECD", "PKM", "PFAS", "PGD", "ENO1", "ZBTB7A", "FAM126B", "PI4KB", "PPAT")
GO_CELLULAR_RESPONSE_TO_LIGHT_STIMULUS	0.042582417582417584	0.740412	0.5788568495168732	1.5607865415938509	30	7	c("EIF2AK4", "SDE2", "POLD3", "DHX36", "CREBBP", "YY1")
GO_ATP_BIOSYNTHETIC_PROCESS	0.022727272727272728	0.6902841932200736	0.898876	1.563820825956196	12	2	c("PKM", "ENO1")
GO_NEGATIVE_REGULATION_OF_DNA_METABOLIC_PROCESS	0.033386327503974564	0.6902841932200736	0.7699674522392848	1.564927553931091	20	3	c("SMG6", "MEN1")
GO_COFACTOR_BIOSYNTHETIC_PROCESS	0.033386327503974564	0.6902841932200736	0.7701847419989007	1.565369186536497	20	3	c("DHFR", "FECH")
GO_PYRUVATE_METABOLIC_PROCESS	0.040897097625329816	0.740412	0.5574245728404297	1.5698133430152967	30	8	c("ECD", "PKM", "ENO1", "ZBTB7A")
GO_ADP_METABOLIC_PROCESS	0.040897097625329816	0.740412	0.5574245728404297	1.5698133430152967	30	8	c("ECD", "PKM", "ENO1", "ZBTB7A")
GO_HISTONE_MRNA_METABOLIC_PROCESS	0.030206677265500796	0.6902841932200736	0.7744360902255639	1.5740098790253967	18	3	c("UPF1", "CPSF2", "LSM11")
GO_POSITIVE_REGULATION_OF_CELL_CYCLE_PHASE_TRANSITION	0.030206677265500796	0.6902841932200736	0.7744360902255639	1.5740098790253967	18	3	c("CDC7", "MEPCE", "LSM11")
GO_REGULATION_OF_SYMBIOSIS_ENCOMPASSING_MUTUALISM_THROUGH_PARASITISM	0.0497041	0.740412	0.4689415757163163	1.5742220575371118	41	14	c("GTF2B", "POLR2H", "EIF2AK4", "GTF2F2", "CDK9", "POLR2K", "CHD1", "ITGAV", "CFL1", "HDAC1")
GO_MITOTIC_CELL_CYCLE	0.029288702928870293	0.6902841932200736	0.35717681971671983	1.5800122144506699	27	40	c("FZR1", "CUL1", "ECD", "CDC7", "DHFR", "MEN1", "TADA3", "NPAT", "PPAT", "MEPCE", "PSMA5", "LSM11", "ANAPC10", "ORC6", "CFL1", "TICRR", "CCNA2", "POLA2", "NAA50", "USP22", "ANAPC2", "PTEN", "HINFP", "PRIM2", "DBF4", "MCM3", "GINS1", "PSMB7", "CDK7")
GO_PROTEIN_CONTAINING_COMPLEX_DISASSEMBLY	0.028744326777609682	0.6902841932200736	0.7180956942933955	1.6010059336324138	18	4	c("HSPA8", "UPF1", "CFL1")
GO_REGULATION_OF_VIRAL_TRANSCRIPTION	0.0351562	0.6902841932200736	0.5493229632447577	1.6066093777279638	26	9	c("GTF2B", "POLR2H", "GTF2F2", "CDK9", "POLR2K", "CHD1")
GO_PROTEIN_MODIFICATION_BY_SMALL_PROTEIN_CONJUGATION	0.029946524064171122	0.6902841932200736	0.38040315810159364	1.6121186010072868	27	33	c("FZR1", "MED21", "CUL1", "RNF113A", "MED30", "SDE2", "TRIM33", "SENP6", "MED10", "MED12", "RANGAP1", "CDK9", "PSMA5", "ANAPC10", "SAE1")
GO_CELLULAR_RESPONSE_TO_STARVATION	0.0272315	0.6902841932200736	0.7233663203769864	1.61276	17	4	c("HSPA8", "EIF2AK4")
GO_RESPONSE_TO_STARVATION	0.0272315	0.6902841932200736	0.7233663203769864	1.61276	17	4	c("HSPA8", "EIF2AK4")
GO_MONOCARBOXYLIC_ACID_METABOLIC_PROCESS	0.0334572	0.6902841932200736	0.5128309042866321	1.6159133390522362	26	11	c("ECD", "PKM", "PGD", "ENO1", "ZBTB7A")
GO_CELLULAR_PROTEIN_COMPLEX_DISASSEMBLY	0.025437201907790145	0.6902841932200736	0.7951019555991955	1.616012410502501	15	3	c("HSPA8", "UPF1", "CFL1")
GO_RESPONSE_TO_RADIATION	0.0406504	0.740412	0.4720320544417102	1.6213	34	15	c("EIF2AK4", "FECH", "MEN1", "SDE2", "POLD3", "DHX36")
GO_GENERATION_OF_PRECURSOR_METABOLITES_AND_ENERGY	0.033136094674556214	0.6902841932200736	0.488119	1.6385989024568621	27	14	c("ECD", "FECH", "PKM", "PGD", "ENO1", "ZBTB7A")
GO_DNA_REPLICATION	0.029801324503311258	0.6902841932200736	0.4151612510903163	1.64301	26	25	c("UPF1", "CDC7", "SDE2", "POLD3", "CDK9", "DUT", "GINS4", "GINS3", "ORC6", "TONSL", "TICRR", "CCNA2", "POLA2", "THOC1", "KIN", "PRIM2", "DBF4", "MCM3", "GINS2", "GINS1")
GO_DNA_BIOSYNTHETIC_PROCESS	0.023121387283236993	0.6902841932200736	0.6877421072459954	1.6474938050547419	15	5	c("SMG6", "MEN1", "POLD3")
GO_REGULATION_OF_DNA_BIOSYNTHETIC_PROCESS	0.00524476	0.4531857151668415	0.947566	1.6485277873621567	2	2	c("SMG6", "MEN1")
GO_REGULATION_OF_TELOMERASE_ACTIVITY	0.00524476	0.4531857151668415	0.947566	1.6485277873621567	2	2	c("SMG6", "MEN1")
GO_NUCLEAR_TRANSCRIBED_MRNA_CATABOLIC_PROCESS	0.0273438	0.6902841932200736	0.5642488024725771	1.6502631021822063	20	9	c("SMG6", "UPF1", "UPF2", "DHX36")
GO_RESPONSE_TO_ANTINEOPLASTIC_AGENT	0.00524476	0.4531857151668415	0.951311	1.6550437074703075	2	2	c("DHFR", "FECH")
GO_CELLULAR_RESPONSE_TO_UV	0.026722925457102673	0.6902841932200736	0.6463878326996197	1.6689846432822188	18	6	c("EIF2AK4", "SDE2", "POLD3", "DHX36", "CREBBP", "YY1")
GO_DNA_DEPENDENT_DNA_REPLICATION	0.0277136	0.6902841932200736	0.4682804740540453	1.6701334326859614	23	18	c("UPF1", "CDC7", "POLD3", "CDK9", "GINS4", "GINS3", "ORC6", "TONSL", "TICRR", "POLA2", "THOC1", "PRIM2", "DBF4", "MCM3", "GINS2", "GINS1")
GO_REGULATION_OF_CHROMOSOME_ORGANIZATION	0.0277136	0.6902841932200736	0.4801786407151525	1.6982198736244525	23	17	c("SMG6", "UPF1", "TADA2B", "DHX36", "TADA3", "SENP6", "TAF7", "CDK9")
GO_POSITIVE_REGULATION_OF_VIRAL_PROCESS	0.024739583333333332	0.6902841932200736	0.5807281641835605	1.6984604265894157	18	9	c("GTF2B", "POLR2H", "GTF2F2", "CDK9", "POLR2K", "CHD1", "CFL1")
GO_ATP_METABOLIC_PROCESS	0.016109	0.6397903479687866	0.5478776544258488	1.72634	12	11	c("HSPA8", "ECD", "PKM", "ENO1", "ZBTB7A")
GO_NUCLEAR_TRANSCRIBED_MRNA_CATABOLIC_PROCESS_NONSENSE_MEDIATED_DECAY	0.0130058	0.5460569777043766	0.7218269287769384	1.7291443710546792	8	5	c("SMG6", "UPF1", "UPF2")
GO_POSITIVE_REGULATION_OF_VIRAL_TRANSCRIPTION	0.013192612137203167	0.5460998179047902	0.6280809348376836	1.768795062222641	9	8	c("GTF2B", "POLR2H", "GTF2F2", "CDK9", "POLR2K", "CHD1")
GO_CARBOHYDRATE_CATABOLIC_PROCESS	0.014322916666666666	0.576645	0.6053554652545614	1.7704880960956886	10	9	c("ECD", "PKM", "PGD", "ENO1", "ZBTB7A")
GO_REGULATION_OF_TELOMERE_MAINTENANCE	0.00907716	0.4531857151668415	0.7947170922136642	1.7718345762331311	5	4	c("SMG6", "UPF1", "DHX36")
GO_RESPONSE_TO_UV	0.011873350923482849	0.5057359183205231	0.642398	1.809114224580653	8	8	c("EIF2AK4", "MEN1", "SDE2", "POLD3", "DHX36")
GO_NEGATIVE_REGULATION_OF_CELLULAR_AMIDE_METABOLIC_PROCESS	0.00421941	0.4531857151668415	0.7171043146694789	1.8515758315193367	2	6	c("UPF1", "DHFR", "EIF2AK4", "DHX36")
GO_RESPONSE_TO_LIGHT_STIMULUS	0.00755667	0.4531857151668415	0.6333044068679102	1.936754010137079	5	10	c("EIF2AK4", "FECH", "MEN1", "SDE2", "POLD3", "DHX36")

## Sheet: Fig.3d
	sgFZR1-1	sgFZR1-4	sgTRIM33-3	sgTRIM33-4	sgPES1-2	sgPES1-3	sgNOP2-2	sgNOP2-3	sgVPRBP-3	sgVPRBP-2	sgNT106	sgNT23
APC/FITC
R1	0.30107	0.246623	0.142728	0.145177	0.116659	0.100157	0.113496	0.106888	0.106805	0.110071	0.132352	0.134208
R2	0.250452	0.237825	0.164423	0.175061	0.140973	0.133881	0.14284	0.142158	0.144919	0.144636	0.144167	0.140758
R3	0.318057	0.311809	0.170016	0.163062	0.124751	0.115068	0.125753	0.120623	0.126647	0.122297	0.142345	0.146715
R4	0.299226	0.220903	0.171326	0.164223	0.11844	0.112936	0.124986	0.11676	0.104245	0.103872	0.127537	0.127148
R5	0.315956	0.247236	0.163973	0.160699	0.118221	0.119603	0.125653	0.121582	0.120863	0.113468	0.129409	0.121242
R6	0.367919	0.235002	0.167075	0.161221	0.115959	0.1161	0.123015	0.12009	0.115914	0.111151	0.132892	0.128248

## Sheet: Fig.3e
	sgFZR1	sgTRIM33	sgPES1	sgNOP2	sgVPRBP	sgNT
Normalized OD
R1	117.51	112.062	101.167	105.058	91.0506	103.502
	112.84	104.28	99.6109	98.8327	93.3852	96.4981
R2	107.071	121.616	94.8148	121.077	99.5286	97.3737
	141.01	127.138	95.8923	93.6027	104.646	102.626
R3	130.776	97.8204	104.795	128.335	118.57	110.898
	144.377	110.724	113.514	114.734	94.8561	89.102
