# Supplementary material for: Molecular recording of cellular protein kinase activity with chemical labeling
Source: Nat Chem Biol. 2025 Jul 10;21(11):1818–27. doi: 10.1038/s41589-025-01949-6 (PMC12568631; doi:10.1038/s41589-025-01949-6)
Supplement: Supplementary file 7 — Statistical source data. [file 41589_2025_1949_MOESM7_ESM.xlsx]

## Sheet: Fig.4b
KinprolaPKA_H89	KinprolaPKA_Basal	KinprolaPKA_Iso	KinprolaPKA_Fsk/Rol	KinprolaPKA_T/A_H89	KinprolaPKA_T/A_Basal	KinprolaPKA_T/A_Iso	KinprolaPKA_T/A_Fsk/Rol	Kinprolaon_H89	Kinprolaon_basal	Kinprolaon_Iso	Kinprolaon_Fsk/Rol
0.0410903	0.195119	0.264354	0.979061	0.0426113	0.0572001	0.0248276	0.0341808	1.39695	1.36666	1.48318	1.47619
0.0940102	0.154212	0.474735	0.920431	0.0495695	0.0471036	0.0251183	0.0365299	1.33178	1.43661	1.35369	1.32691
0.0809085	0.320834	0.279004	0.893779	0.0381617	0.0610963	0.0507209	0.0417982	1.37629	1.43129	1.39866	1.37051
0.0565506	0.166458	0.319026	1.01732	0.0166423	0.0809708	0.0219628	0.0386666	1.29919	1.34005	1.22531	1.39918
0.0850386	0.142463	0.353848	0.972904	0.0302644	0.0623433	0.0325577	0.039463	1.2578	1.40659	1.38048	1.34496
0.0682652	0.200707	0.641649	0.952253	0.0397611	0.0446804	0.0325135	0.0480755	1.337	1.35465	1.31705	1.29599
0.0665003	0.249368	0.60477	0.949137	0.0347943	0.0517631	0.0304894	0.0642812	1.25232	1.39708	1.31942	1.41523
0.0657853	0.309057	0.429367	0.95427	0.0343982	0.0302342	0.0307161	0.0612242	1.31253	1.36971	1.44263	1.37987
0.0355891	0.148896	0.348623	0.962438	0.0345385	0.0790399	0.0371213	0.0364851	1.33308	1.34252	1.33537	1.0682
0.0938968	0.223096	0.473867	0.91805	0.0235494	0.074134	0.0457391	0.0364223	1.26902	1.39908	1.27397	1.36261
0.0810889	0.349856	0.352134	0.904641	0.056287	0.0368487	0.0426243	0.0687209	1.29296	1.34273	1.28146	1.48059
0.0970566	0.253955	0.181187	1.09195	0.0427954	0.0653857	0.0285858	0.0677537	1.23742	1.34537	1.4303	1.38149
0.0910917	0.404051	0.146914	0.990733	0.052721	0.0599092	0.0506766	0.056305	1.29715	1.53284	1.29106	1.38231
0.070773	0.268878	0.445472	0.902572	0.0442079	0.0459233	0.0308478	0.0795839	1.27591	1.35535	1.39368	1.39355
0.136314	0.222805	0.621574	1.04518	0.0481417	0.0314444	0.0316903	0.0590826	1.30933	1.33647	1.41783	1.41894
0.0474559	0.364353	0.369353	1.04414	0.0525972	0.0421006	0.0433092	0.046604	1.22912	1.26835	1.37816	1.3893
0.0494465	0.0991603	0.14265	1.0501	0.0491832	0.110286	0.0405007	0.0377671	1.28264	1.33985	1.42202	1.16191
0.0700879	0.274581	0.385307	1.01639	0.0591449	0.0583057	0.0593038	0.0383862	1.2828	1.37865	1.47167	1.3462
0.0673181	0.164638	0.244361	1.03179	0.0728217	0.0769279	0.0440792	0.0673956	1.32546	1.37885	1.39933	1.47183
0.0978573	0.293264	0.277854	1.00028	0.0562616	0.079602	0.0457777	0.0456961	1.32902	1.40348	1.26769	1.44818
0.0718174	0.223336	0.252106	0.95598	0.0342125	0.07498	0.0474268	0.0317146	1.34465	1.39822	1.56929	1.40162
0.0609197	0.395262	0.495706	1.05675	0.0379088	0.0267395	0.0389448	0.0617221	1.31799	1.37315	1.45817	1.34177
0.05447	0.182422	0.276296	0.905646	0.040345	0.0612832	0.0273727	0.0569251	1.27931	1.46675	1.39415	1.49448
0.0788971	0.167604	0.370835	0.954693	0.0282469	0.0421484	0.0454371	0.0454475	1.21493	1.4004	1.28615	1.41431
0.109373	0.195504	0.518403	0.879084	0.0290281	0.0390276	0.0330855	0.0351639	1.25897	1.3195	1.4404	1.33517
0.149259	0.256708	0.317503	0.944135	0.0365101	0.042575	0.0406757	0.0322885	1.31046	1.32282	1.37882	1.39525
0.0698771	0.219096	0.472873	1.00861	0.0250942	0.0621715	0.0382617	0.0354928	1.31622	1.41832	1.32203	1.34734
0.0626735	0.127622	0.278409	1.0803	0.0337555	0.0495737	0.0346449	0.0340342	1.30513	1.38494	1.4032	1.42407
0.0824113	0.135176	0.26698	1.08712	0.0264275	0.0413407	0.0319135	0.0320258	1.16762	1.37253	1.43511	1.4201
0.0756805	0.10035	0.323607	0.966209	0.0330628	0.058891	0.063438	0.0413554	1.31086	1.34127	1.39445	1.466
0.0508116	0.280194	0.701485	1.02763	0.0414464	0.0288912	0.0450488	0.0333101	1.23417	1.4414	1.46217	1.36015
0.0743617	0.250422	0.554014	0.959379	0.0267109	0.0699501	0.0440238	0.0649855	1.24109	1.36574	1.33825	1.32463
0.0733342	0.207004	0.219192	0.954673	0.046483	0.0427783	0.0384985	0.0293563	1.25931	1.34669	1.48461	1.35023
0.0596043	0.158189	0.589869	0.956056	0.0407954	0.0531462	0.0299663	0.0392411	1.26428	1.33634	1.52775	1.41268
0.069696	0.200643	0.483407	0.91022	0.0471653	0.0567696	0.0591306	0.0505417	1.26999	1.37248	1.21592	1.4999
0.10075	0.203496	0.243016	0.928686	0.0274361	0.0673541	0.0474497	0.0468177	1.24471	1.3507	1.39312	1.35948
0.0989223	0.180928	0.510034	1.00838	0.0240251	0.0409818	0.0417436	0.0600576	1.22265	1.35027	1.43881	1.41457
0.0650648	0.255351	0.198939	1.04228	0.0560688	0.0695339	0.0437649	0.0706379	1.37022	1.42585	1.4658	1.40095
0.0507556	0.229264	0.60801	1.04436	0.0503562	0.0449952	0.0578687	0.0416623	1.35183	1.4031	1.52108	1.46337
0.0673668	0.184231	0.602517	0.941408	0.0690545	0.0577388	0.0567746	0.0554576	1.28219	1.30725	1.40091	1.41743
0.0602009	0.147114	0.604103	0.886983	0.0325821	0.0520536	0.054076	0.0532234	1.28734	1.32355	1.36765	1.44931
0.0867386	0.191225	0.458808	0.944045	0.0224011	0.0505472	0.0491926	0.0640032	1.28402	1.35134	1.46918	1.49754
0.0753719	0.189917	0.454399	0.972903	0.0391047	0.0695994	0.0377251	0.0752106	1.27201	1.35478	1.42898	1.49693
0.104204	0.169463	0.531352	1.04077	0.0335826	0.0271101	0.0284398	0.0587944	1.37583	1.37882	1.41649	1.46718
0.0705925	0.225765	0.62741	1.07933	0.0241019	0.0340327	0.0412467	0.0797563	1.31561	1.50149	1.39214	1.38859
0.118395	0.283721	0.608799	0.938931	0.0335843	0.0277213	0.0351233	0.0462168	1.35213	1.42468	1.43805	1.37997
0.12158	0.226458	0.375899	0.922565	0.0479378	0.0276974	0.0441384	0.0610862	1.34844	1.44724	1.48317	1.40358
0.0834239	0.140105	0.379514	0.957723	0.0488898	0.027968	0.0476006	0.0659893	1.37822	1.42878	1.44916	1.39971
0.141082	0.224325	0.406603	0.687199	0.0349045	0.0523859	0.0337739	0.0482177	1.28397	1.36191	1.20625	1.33799
0.136999	0.294941	0.42923	1.04604	0.0505899	0.0318742	0.0388524	0.0646151	1.36058	1.39861	1.39317	1.41302
0.0955664	0.133124	0.265796	1.04201	0.0640546	0.0330749	0.0253903	0.0473511	1.27448	1.40882	1.49096	1.44736
0.125383	0.175054	0.311351	1.03463	0.0840283	0.0333199	0.0264422	0.0398024	1.28084	1.46405	1.469	1.38589
0.102085	0.178519	0.262316	0.916271	0.055386	0.0315997	0.0300122	0.0526766	1.28967	1.3593	1.54267	1.43828
0.136915	0.123868	0.467095	0.945108	0.0481198	0.0413425	0.0270454	0.0434745	1.23722	1.42219	1.44911	1.41591
0.2615	0.173133	0.382676	1.0951	0.0894186	0.0277351	0.0392463	0.0380366	1.34183	1.32823	1.34246	1.48875
0.157999	0.185818	0.335767	0.985303	0.0514008	0.0240897	0.0342104	0.0509788	1.27895	1.34946	1.3843	1.43383
0.140016	0.195832	0.207509	0.944828	0.0568642	0.050295	0.0274457	0.0378376	1.31866	1.34062	1.34842	1.40556
0.168089	0.166358	0.41531	1.09599	0.0575569	0.0530815	0.0361205	0.0337876	1.24346	1.53586	1.46181	1.50701
0.193969	0.155949	0.491094	0.888407	0.0755042	0.0275927	0.0626115	0.078012	1.21625	1.43088	1.50158	1.41556
0.172432	0.248189	0.480962	0.99033	0.0890635	0.0427496	0.0360512	0.0662934	1.33609	1.43576	1.37777	1.49326
0.125898	0.108172	0.425517	0.96839	0.0465484	0.0510879	0.0444536	0.0739514	1.40529	1.43257	1.4835	1.42933
0.0886701	0.145765	0.369612	1.06728	0.0415466	0.0257407	0.0441223	0.0647298	1.06402	1.39306	1.41385	1.40274
0.148748	0.154737	0.526249	1.04488	0.0503841	0.0414435	0.0569791	0.048908	1.36764	1.39451	1.40068	1.38685
0.0895154	0.172828	0.180063	1.15116	0.04494	0.0613428	0.0484974	0.0689269	1.40137	1.2924	1.40521	1.47195
0.0665727	0.139173	0.606623	1.07299	0.0469777	0.0425828	0.0497508	0.0439793	1.34478	1.44981	1.50351	1.38443
0.0912697	0.181511	0.631475	1.09106	0.0535197	0.0545042	0.0317334	0.0458956	1.39545	1.50922	1.4477	1.42627
0.100382	0.0955256	0.480584	1.09447	0.0390223	0.0522878	0.0374275	0.0542992	1.42213	1.36165	1.42082	1.44134
0.0709336	0.161675	0.451934	1.05001	0.0317149	0.0636599	0.0265666	0.037926	1.2704	1.37221	1.30761	1.4772
0.143041	0.169268	0.32697	1.05407	0.0425975	0.0654261	0.0391525	0.0470039	1.30628	1.37219	1.36953	1.43561
0.118279	0.1612	0.433715	1.05196	0.0381794	0.0460704	0.0477008	0.0413917	1.26534	1.42127	1.53113	1.43821
0.13336	0.179127	0.180609	1.04172	0.0482455	0.0492341	0.0491966	0.0439786	1.32352	1.4228	1.58201	1.57248
0.115574	0.162401	0.226038	0.956447	0.0438519	0.0538506	0.0277669	0.0518848	1.34311	1.44901	1.41742	1.47979
0.188437	0.183682	0.35926	1.07735	0.0522623	0.0520144	0.0539029	0.0471009	1.29867	1.43586	1.49065	1.40934
0.164792	0.141035	0.399792	0.978568	0.0532762	0.0786099	0.0662154	0.038912	1.28791	1.53922	1.33241	1.41449
0.194625	0.233911	0.587585	0.836169	0.0423508	0.0822163	0.0392209	0.0449862	1.32335	1.44562	1.52037	1.37225
0.205504	0.128982	0.405458	0.992107	0.0265518	0.0871668	0.0524104	0.0498231	1.21991	1.30007	1.4445	1.45172
0.111206	0.282345	0.249816	0.8482	0.0469948	0.0636146	0.0611548	0.0469942	1.34413	1.44187	1.41746	1.3807
0.136449	0.144066	0.42202	0.958874	0.0571735	0.0187276	0.051874	0.0460611	1.31552	1.37354	1.4589	1.31113
0.131171	0.186968	0.325644	1.08886	0.0567314	0.0265138	0.059256	0.0398967	1.41951	1.39233	1.50297	1.44531
0.16679	0.102908	0.394197	0.981279	0.0348179	0.0322356	0.0502679	0.0371897	1.3905	1.4116	1.43329	1.41362
0.186245	0.183785	0.537873	1.1356	0.0236451	0.0356587	0.0554822	0.0764139	1.34811	1.48319	1.38098	1.51357
0.127943	0.289967	0.461341	0.965898	0.0405251	0.0543305	0.0272169	0.0386285	1.36177	1.49747	1.45704	1.49588
0.0729815	0.205923	0.570072	0.910258	0.0371042	0.0268	0.0563526	0.0447138	1.43094	1.38239	1.4352	1.35012
0.0989528	0.148377	0.526438	0.928301	0.0289539	0.0323067	0.029603	0.071219	1.17387	1.32018	1.35146	1.45565
0.100401	0.163304	0.563135	0.996761	0.055261	0.0276879	0.0427689	0.0567136	1.33449	1.36472	1.46835	1.45549
0.172638	0.180076	0.452522	0.967272	0.0530466	0.0302125	0.0573454	0.0741695	1.29388	1.35863	1.41203	1.38966
0.173763	0.18318	0.535092	0.854237	0.0512047	0.0316454	0.0449204	0.0474597	1.35325	1.06719	1.46629	1.37962
0.207994	0.198697	0.210107	0.968329	0.0429294	0.0310095	0.0414669	0.0552513	1.2588	1.3613	1.40504	1.38101
0.181171	0.225038	0.285467	1.08804	0.0548853	0.0439378	0.0267257	0.0599874	1.22191	1.41823	1.44126	1.50887
0.147067	0.18781	0.280788	1.02587	0.0422863	0.03392	0.0442881	0.0481317	1.45836	1.32756	1.32206	1.43563
0.209154	0.155137	0.347515	1.09371	0.0440167	0.0302518	0.0536178	0.0401958	1.33158	1.46263	1.41245	1.37413
0.208337	0.161532	0.477789	1.01929	0.0519047	0.0942416	0.0587652	0.0708308	1.35028	1.40635	1.52586
0.125345	0.170481	0.372752	1.15486	0.0370835	0.0615477	0.0350615	0.0350681	1.3019	1.311
0.198671	0.210543	0.363127	0.989145	0.0245885	0.0665958	0.0500283	0.0661076	1.25924	1.53082
0.228874	0.201757	0.174595	1.1744	0.030726	0.0612878	0.0812511	0.0619849	1.34395	1.23355
0.133883	0.295883	0.242554	0.960519	0.0521242	0.0612506	0.070569	0.0658782	1.45812	1.28765
0.258617	0.186702	0.339005	1.02486	0.0429067		0.0813714	0.0607144	1.20402	1.27105
0.179288	0.179998	0.517105	0.985298	0.0533269		0.140125	0.0693276	1.33229	1.34547
0.184553	0.317013	0.506446	1.03989	0.0296995		0.0842027	0.0731668	1.30505	1.20825
0.222773	0.266764	0.367792	0.993921	0.0428004		0.103693	0.0655079	1.37575	1.37931
0.196254	0.23962	0.293988	1.12508	0.0410502		0.0749727	0.0467911	1.22865	1.23634
0.20875	0.166728	0.401738	1.0175	0.0373027		0.107014	0.0469051	1.42036	1.36598
	0.185734	0.378753		0.0559843		0.0921995	0.0716366	1.32517	1.32431
	0.210498	0.613092		0.0545962		0.0590506	0.0428595	1.30681
				0.0299047		0.0354872	0.0723572	1.28695
				0.0354149		0.0586609	0.0660934	1.35913
				0.0500367		0.0391638		1.35092
				0.0258547		0.0339561		1.39481
				0.0509603		0.027775		1.4173
				0.0401414		0.0297573
				0.0245584		0.0288515
				0.051854		0.0374528
				0.0375349		0.0623998
				0.0505773		0.0692098
				0.0496019		0.0404278
				0.0474024		0.0469819
				0.0421222		0.0334687
				0.0407294		0.0614856
				0.0646261		0.0536264
				0.0565605		0.0595306
				0.0427739		0.0473765
				0.0541893		0.0429246
				0.0357985		0.0705751
				0.0670149
				0.0578035
				0.0758365
				0.0486978
				0.0257799
				0.0344189
				0.044728
				0.0327232
				0.0434976
				0.0485079
				0.0474516
				0.0528032
				0.0625268
				0.0708115
				0.0741981
				0.0939224
				0.0614115
				0.0791936
				0.10305

## Sheet: Fig.4d
Synaptic blockers	1×100AP	5×100AP	25×100AP	50×100AP
0.269629	0.341789	0.449151	0.586108	0.470699
0.302434	0.454807	0.335812	0.501642	0.962213
0.24974	0.398627	0.518791	0.274174	0.827344
0.223949	0.304502	0.626142	1.03552	1.09769
0.273904	0.266726	0.57029	0.809071	0.868801
0.372398	0.330543	0.42736	0.698638	0.707391
0.27896	0.370706	0.482363	0.648345	0.805435
0.276268	0.348393	0.561558	1.04974	0.744425
0.300242	0.35034	0.590958	0.596274	1.79565
0.346105	0.30768	0.522124	0.666967	1.03757
0.263451	0.253673	0.69861	0.637394	0.859541
0.261897	0.41308	0.488322	0.388884	0.688492
0.206936	0.269041	0.438606	0.29503	1.74316
0.304747	0.301641	0.474183	1.06341	0.581586
0.385079	0.414837	0.435663	0.586525	0.812341
0.26585	0.248254	0.391774	0.477619	0.893673
0.311936	0.259674	0.915662	0.32589	0.446958
0.264295	0.351992	0.534552	1.01876	0.656564
0.378681	0.305137	0.516224	0.398468	1.04447
0.294236	0.41524	0.559853	0.626014	1.07759
0.241211	0.289116	0.613668	0.771421	0.34404
0.306524	0.498209	0.388746	0.317017	0.682852
0.324271	0.40776	0.478329	0.397155	1.32967
0.281321	0.38559	0.503698	0.465183	0.908445
0.274589	0.431104	0.432553	0.643839	0.45546
0.41481	0.467388	0.755642	0.418063	0.574977
0.378576	0.48161	0.404781	1.00261	1.18114
0.324995	0.450938	1.03055	0.659712	0.875019
0.32442	0.331392	0.677066	0.545514	1.46924
0.344258	0.335081	0.441059	1.38452	0.4718
0.363892	0.345051	0.584074	0.444809	0.604395
0.397439	0.270387	0.389553	0.441962	1.14321
0.33996	0.351832	0.450021	0.515839	1.46385
0.327376	0.342055	0.580583	0.307388	1.29798
0.299054	0.339682	0.690516	0.364092	0.429949
0.423562	0.316375	0.561514	0.491131	0.527352
0.430897	0.429423	0.579387	0.963333	0.98353
0.444493	0.331325	0.567863	0.466582	0.83288
0.33361	0.408176	0.381483	0.444362	0.580579
0.311432	0.551673	0.371714	0.513057	0.9142
0.285609	0.32814	0.47015	0.567295	1.96803
0.340724	0.392859	0.326838	0.364566	0.728857
0.276917	0.538609	0.370007	0.436577	1.15314
0.305619	0.226543	0.524037	0.439489	0.610891
0.42096	0.381224	0.391726	0.432244	0.920171
0.319177	0.387118	0.60855	0.587991	1.13215
0.363484	0.388317	0.36806	0.653168	0.519796
0.411979	0.350593	0.547242	0.849277	0.47413
0.430519	0.547157	0.386408	0.345001	0.514011
0.252985	0.694574	0.465911	0.358926	0.937979
0.355709	0.479736	0.604324	0.393245	0.434116
	0.634149	0.526882	0.836532	1.33005
	0.428925	0.591595	1.15554	0.775881
	0.461619	0.556229	0.437535	0.605158
	0.389166	0.312853	0.422107	0.824773
	0.461872	0.333349	0.386123	1.12684
	0.486073	0.405757	0.580756	1.26987
	0.478258	0.40568	0.665854	1.08105
	0.359101	0.531575	0.971007	0.509425
	0.402752	0.364857	0.854423	1.06665
	0.429242	0.429552	0.399961	0.745404
	0.337283	0.619208	0.59062	0.87837
	0.313818	0.798467	0.269858	0.902609
	0.441529	0.320613	1.20419	1.56595
	0.373114	0.761545	0.584499	0.583289
		0.40101	0.375098	0.609265
		0.443888	0.29144	0.517972
		0.641123	0.750866	0.652026
		0.884443	0.503404	0.583109
		0.742577	0.521585	0.687661
		0.604248	0.316726	0.921732
		0.456159	0.400194	0.724621
		0.436299	0.507691	0.634939
		0.46767	0.4333	0.956859
		0.481757	1.03968	0.965728
		0.463207	0.540951	0.642283
		0.601464	0.446937	1.87765
		0.330967	0.863779	1.06212
		0.35296	0.335567	0.890152
		0.334306	0.537901	1.03099
		0.426834	0.498766	1.12174
		0.366683	0.603766	0.954513
		0.429783	1.05855	0.305692
		0.284569	0.356822	0.40863
		0.44159	0.454757	0.541157
		0.330886	0.394985	0.306708
		0.470612	0.56601	0.845525
		0.395553	0.585813	0.670368
		0.471758	0.626239	0.523667
		0.631271	0.635226	0.544888
		0.585907	0.963249	0.671158
		0.50043	0.660447	1.01341
			0.778072	0.42822
			0.360016	0.468814
			0.602619	0.821496
			1.17042	0.746588
			1.05971	0.978109
			0.407932	0.713776
			0.747457	0.42914
			1.37115	0.834377
				0.685138
				0.713977
				1.51525
				1.09416
				0.549316
				1.15702
				0.4788
				0.900894
				0.683578
				0.880148
				0.65729
				0.787062
				1.71226
				1.34456
				0.611071
				2.27331
				1.07709
				1.594
				0.988957
				1.23707
				1.16288
				1.28994
				1.41098
				0.351746
				0.793649
				1.06302
				0.685907
				0.568316
				0.42478
				1.04656
				0.335425
				0.555534
				0.949177
				0.879681
				0.535062
				0.440018
				1.10602
				0.551326
