# Supplementary material for: Molecular recording of cellular protein kinase activity with chemical labeling
Source: Nat Chem Biol. 2025 Jul 10;21(11):1818–27. doi: 10.1038/s41589-025-01949-6 (PMC12568631; doi:10.1038/s41589-025-01949-6)
Supplement: Supplementary file 8 — Statistical source data. [file 41589_2025_1949_MOESM8_ESM.xlsx]

## Sheet: Fig.5c
KinprolaPKA-Fsk/Rol
frame	Mean1	Mean2	Mean3	Mean4	Mean5	Mean6	Mean7	Mean8	Mean9	Mean10	Mean11	Mean12	Mean13	Mean14	Mean15	Mean16	Mean17	Mean18	Mean19	Mean20	Mean21	Mean22	Mean23	Mean24	Mean25	Mean26	Mean27	Mean28	Mean29	Mean30	Mean31	Mean32	Mean33	Mean34	Mean35	Mean36	Mean37	Mean38	Mean39	Mean40	Mean41	Mean42	Mean43	Mean44	Mean45	Mean46	Mean47	Mean48	Mean49
1	-0.956	-0.913	-0.954	-0.923	-0.895	-0.934	-0.923	-0.972	-0.98	-0.942	-0.941	-0.938	-0.939	-0.936	-0.921	-0.915	-0.948	-0.956	-0.908	-0.959	-0.945	-0.948	-0.935	-0.867	-0.922	-0.905	-0.939	-0.935	-0.845	-0.932	-0.877	-0.925	-0.919	-0.971	-0.886	-0.944	-0.927	-0.989	-0.821	-0.894	-0.937	-0.951	-0.918	-0.881	-0.875	-0.727	-0.831	-0.786	-0.911
2	-0.934	-0.945	-0.946	-0.937	-0.964	-0.891	-0.937	-0.97	-0.93	-0.961	-0.928	-0.953	-0.947	-0.939	-0.92	-0.936	-0.933	-0.958	-0.906	-0.95	-0.968	-0.951	-0.94	-0.875	-0.923	-0.925	-0.921	-0.878	-0.903	-0.91	-0.95	-0.925	-0.945	-0.928	-0.895	-0.933	-0.932	-0.785	-0.919	-0.869	-0.926	-0.827	-0.893	-0.863	-0.902	-0.835	-0.866	-0.815	-0.913
3	-0.961	-0.906	-0.955	-0.949	-0.932	-0.911	-0.899	-0.955	-0.95	-0.954	-0.956	-0.945	-0.954	-0.914	-0.93	-0.941	-0.92	-0.959	-0.932	-0.935	-0.916	-0.934	-0.948	-0.853	-0.935	-0.919	-0.932	-0.906	-0.841	-0.942	-0.867	-0.903	-0.919	-0.854	-0.931	-0.928	-0.9	-0.835	-0.893	-0.905	-0.947	-0.869	-0.758	-0.882	-0.919	-0.728	-0.891	-0.852	-0.901
4	-0.953	-0.899	-0.953	-0.927	-0.954	-0.91	-0.917	-0.952	-0.893	-0.954	-0.947	-0.943	-0.953	-0.941	-0.902	-0.923	-0.947	-0.946	-0.921	-0.953	-0.938	-0.936	-0.953	-0.905	-0.951	-0.917	-0.942	-0.933	-0.899	-0.954	-0.957	-0.926	-0.944	-0.917	-0.964	-0.941	-0.889	-0.93	-0.895	-0.82	-0.898	-0.827	-0.94	-0.89	-0.887	-0.776	-0.868	-0.817	-0.884
5	-0.954	-0.986	-0.961	-0.946	-0.922	-0.928	-0.937	-0.944	-0.916	-0.933	-0.92	-0.948	-0.933	-0.966	-0.921	-0.907	-0.944	-0.929	-0.907	-0.94	-0.977	-0.925	-0.934	-0.904	-0.932	-0.872	-0.922	-0.91	-0.86	-0.946	-0.939	-0.892	-0.849	-0.949	-0.918	-0.944	-0.913	-0.804	-0.896	-0.838	-0.955	-0.81	-0.87	-0.864	-0.876	-0.733	-0.873	-0.753	-0.845
6	-0.914	-0.961	-0.944	-0.947	-0.929	-0.949	-0.926	-0.951	-0.927	-0.928	-0.929	-0.924	-0.939	-0.987	-0.948	-0.934	-0.937	-0.936	-0.9	-0.923	-0.992	-0.957	-0.96	-0.853	-0.922	-0.907	-0.922	-0.934	-0.873	-0.943	-0.931	-0.921	-0.922	-0.947	-0.985	-0.956	-0.894	-0.944	-0.962	-0.856	-0.932	-0.739	-0.866	-0.88	-0.861	-0.762	-0.839	-0.823	-0.836
7	-0.951	-0.947	-0.955	-0.928	-0.965	-0.945	-0.954	-0.959	-0.931	-0.936	-0.934	-0.948	-0.921	-0.965	-0.931	-0.927	-0.961	-0.955	-0.908	-0.932	-0.922	-0.936	-0.945	-0.873	-0.947	-0.886	-0.917	-0.925	-0.891	-0.93	-0.92	-0.918	-0.928	-0.88	-0.883	-0.919	-0.909	-0.849	-0.929	-0.923	-0.946	-0.933	-0.917	-0.863	-0.928	-0.926	-0.884	-0.792	-0.926
8	-0.95	-0.936	-0.964	-0.913	-0.926	-0.936	-0.953	-0.968	-0.957	-0.935	-0.935	-0.937	-0.946	-0.957	-0.919	-0.961	-0.934	-0.956	-0.941	-0.939	-0.934	-0.967	-0.939	-0.892	-0.936	-0.925	-0.917	-0.925	-0.816	-0.923	-0.925	-0.911	-0.881	-0.874	-0.93	-0.925	-0.917	-0.694	-0.977	-0.907	-0.848	-0.862	-0.917	-0.961	-0.908	-0.872	-0.832	-0.874	-0.933
9	-0.945	-0.912	-0.944	-0.928	-0.945	-0.934	-0.898	-0.962	-0.932	-0.948	-0.937	-0.937	-0.947	-0.925	-0.949	-0.927	-0.934	-0.965	-0.879	-0.942	-0.893	-0.952	-0.94	-0.88	-0.898	-0.916	-0.917	-0.934	-0.882	-0.955	-0.84	-0.913	-0.93	-0.923	-0.952	-0.905	-0.882	-0.821	-0.902	-0.891	-0.912	-0.919	-0.724	-0.875	-0.852	-0.785	-0.847	-0.827	-0.885
10	-0.92	-0.954	-0.954	-0.939	-0.954	-0.924	-0.919	-0.941	-0.927	-0.935	-0.935	-0.946	-0.95	-0.957	-0.943	-0.931	-0.965	-0.947	-0.919	-0.944	-0.948	-0.93	-0.93	-0.897	-0.942	-0.923	-0.931	-0.904	-0.878	-0.903	-0.899	-0.9	-0.946	-0.888	-0.932	-0.942	-0.911	-0.924	-0.92	-0.836	-0.924	-0.872	-0.872	-0.829	-0.881	-0.857	-0.846	-0.878	-0.879
11	-0.954	-0.968	-0.967	-0.941	-0.912	-0.872	-0.914	-0.941	-0.944	-0.941	-0.946	-0.935	-0.95	-0.929	-0.92	-0.919	-0.95	-0.943	-0.891	-0.944	-0.953	-0.925	-0.94	-0.861	-0.932	-0.929	-0.904	-0.927	-0.881	-0.944	-0.928	-0.899	-0.948	-0.933	-0.935	-0.902	-0.893	-0.848	-0.958	-0.825	-0.894	-0.819	-0.88	-0.723	-0.837	-0.807	-0.856	-0.823	-0.959
12	-0.928	-0.933	-0.913	-0.934	-0.917	-0.94	-0.906	-0.958	-0.955	-0.945	-0.93	-0.941	-0.93	-0.964	-0.923	-0.942	-0.921	-0.943	-0.897	-0.935	-0.974	-0.919	-0.934	-0.912	-0.914	-0.917	-0.912	-0.88	-0.886	-0.931	-0.938	-0.915	-0.936	-0.932	-0.907	-0.924	-0.877	-0.915	-0.931	-0.89	-0.894	-0.786	-0.959	-0.885	-0.902	-0.697	-0.847	-0.833	-0.981
13	-0.971	-0.959	-0.954	-0.917	-0.929	-0.934	-0.954	-0.957	-0.899	-0.927	-0.917	-0.93	-0.941	-0.927	-0.933	-0.92	-0.93	-0.952	-0.917	-0.934	-0.922	-0.891	-0.94	-0.907	-0.912	-0.888	-0.88	-0.909	-0.788	-0.885	-0.91	-0.894	-0.912	-0.88	-0.916	-0.929	-0.906	-0.829	-0.901	-0.861	-0.935	-0.878	-0.802	-0.898	-0.865	-0.831	-0.89	-0.781	-0.936
14	-0.957	-0.925	-0.925	-0.944	-0.936	-0.929	-0.932	-0.955	-0.937	-0.943	-0.92	-0.949	-0.925	-0.939	-0.917	-0.908	-0.926	-0.947	-0.918	-0.936	-0.945	-0.951	-0.951	-0.888	-0.909	-0.924	-0.892	-0.891	-0.866	-0.912	-0.889	-0.913	-0.929	-0.856	-0.906	-0.926	-0.872	-0.863	-0.949	-0.865	-0.94	-0.982	-0.854	-0.835	-0.918	-0.859	-0.872	-0.777	-0.918
15	-0.933	-0.968	-0.923	-0.905	-0.907	-0.92	-0.93	-0.949	-0.895	-0.945	-0.914	-0.929	-0.926	-0.883	-0.917	-0.921	-0.878	-0.942	-0.902	-0.927	-0.961	-0.917	-0.927	-0.874	-0.923	-0.883	-0.908	-0.932	-0.856	-0.921	-0.9	-0.908	-0.946	-0.855	-0.934	-0.94	-0.883	-0.789	-0.915	-0.81	-0.871	-0.921	-0.877	-0.697	-0.873	-0.837	-0.881	-0.758	-0.903
16	-0.957	-0.876	-0.934	-0.945	-0.905	-0.885	-0.917	-0.954	-0.876	-0.931	-0.93	-0.927	-0.933	-0.937	-0.934	-0.87	-0.92	-0.943	-0.892	-0.951	-0.88	-0.916	-0.911	-0.906	-0.911	-0.842	-0.932	-0.881	-0.834	-0.922	-0.952	-0.878	-0.896	-0.928	-0.934	-0.94	-0.868	-0.88	-0.78	-0.885	-0.865	-0.875	-0.938	-0.894	-0.912	-0.82	-0.853	-0.804	-0.905
17	-0.953	-0.943	-0.944	-0.936	-0.907	-0.886	-0.897	-0.937	-0.867	-0.903	-0.936	-0.906	-0.936	-0.935	-0.936	-0.9	-0.946	-0.94	-0.886	-0.904	-0.917	-0.938	-0.919	-0.841	-0.882	-0.886	-0.902	-0.921	-0.845	-0.899	-0.921	-0.907	-0.84	-0.907	-0.847	-0.916	-0.853	-0.795	-0.917	-0.884	-0.864	-0.914	-0.813	-0.852	-0.766	-0.615	-0.846	-0.79	-0.881
18	-0.965	-0.935	-0.945	-0.965	-0.942	-0.873	-0.893	-0.969	-0.906	-0.941	-0.926	-0.929	-0.945	-0.941	-0.924	-0.924	-0.873	-0.923	-0.897	-0.938	-0.982	-0.907	-0.946	-0.931	-0.889	-0.878	-0.894	-0.877	-0.87	-0.939	-0.882	-0.915	-0.924	-0.866	-0.965	-0.924	-0.891	-0.79	-0.927	-0.862	-0.945	-0.747	-0.823	-0.883	-0.872	-0.687	-0.869	-0.831	-0.887
19	-0.94	-0.882	-0.929	-0.93	-0.933	-0.872	-0.893	-0.936	-0.889	-0.924	-0.913	-0.937	-0.894	-0.942	-0.921	-0.916	-0.897	-0.94	-0.9	-0.93	-0.917	-0.934	-0.927	-0.875	-0.883	-0.889	-0.932	-0.923	-0.855	-0.917	-0.908	-0.907	-0.947	-0.897	-0.879	-0.896	-0.908	-0.911	-0.913	-0.865	-0.908	-0.747	-0.774	-0.884	-0.903	-0.717	-0.828	-0.844	-0.864
20	-0.949	-0.953	-0.913	-0.909	-0.924	-0.897	-0.904	-0.94	-0.904	-0.932	-0.915	-0.926	-0.899	-0.916	-0.928	-0.893	-0.957	-0.949	-0.904	-0.921	-0.908	-0.919	-0.943	-0.906	-0.899	-0.894	-0.867	-0.91	-0.79	-0.94	-0.934	-0.867	-0.912	-0.913	-0.852	-0.919	-0.889	-0.833	-0.948	-0.846	-0.904	-0.829	-0.813	-0.773	-0.827	-0.896	-0.854	-0.87	-0.898
21	-0.894	-0.917	-0.941	-0.964	-0.945	-0.889	-0.883	-0.932	-0.908	-0.958	-0.911	-0.943	-0.915	-0.872	-0.912	-0.894	-0.877	-0.938	-0.939	-0.923	-0.949	-0.936	-0.93	-0.876	-0.907	-0.87	-0.906	-0.914	-0.858	-0.921	-0.891	-0.893	-0.96	-0.835	-0.912	-0.9	-0.841	-0.88	-0.936	-0.844	-0.916	-0.867	-0.819	-0.696	-0.899	-0.735	-0.858	-0.838	-0.937
22	-0.908	-0.907	-0.951	-0.895	-0.902	-0.927	-0.908	-0.94	-0.933	-0.916	-0.921	-0.932	-0.917	-0.904	-0.922	-0.888	-0.919	-0.939	-0.92	-0.931	-0.963	-0.915	-0.937	-0.881	-0.89	-0.886	-0.942	-0.898	-0.897	-0.922	-0.929	-0.899	-0.896	-0.89	-0.874	-0.929	-0.935	-0.912	-0.946	-0.817	-0.831	-0.675	-0.875	-0.911	-0.849	-0.845	-0.821	-0.838	-0.902
23	-0.928	-0.904	-0.9	-0.921	-0.939	-0.871	-0.934	-0.932	-0.873	-0.931	-0.907	-0.938	-0.909	-0.944	-0.894	-0.9	-0.932	-0.921	-0.922	-0.934	-0.962	-0.923	-0.942	-0.887	-0.917	-0.894	-0.856	-0.941	-0.892	-0.907	-0.837	-0.896	-0.951	-0.901	-0.926	-0.893	-0.88	-0.755	-0.901	-0.866	-0.867	-0.885	-0.889	-0.855	-0.857	-0.886	-0.831	-0.804	-0.859
24	-0.927	-0.936	-0.91	-0.906	-0.896	-0.89	-0.927	-0.932	-0.863	-0.933	-0.925	-0.932	-0.921	-0.972	-0.904	-0.91	-0.894	-0.939	-0.893	-0.942	-0.909	-0.894	-0.915	-0.865	-0.873	-0.859	-0.913	-0.889	-0.834	-0.914	-0.908	-0.883	-0.839	-0.856	-0.918	-0.918	-0.853	-0.815	-0.886	-0.842	-0.866	-0.771	-0.705	-0.829	-0.84	-0.872	-0.848	-0.78	-0.889
25	-0.952	-0.924	-0.92	-0.939	-0.895	-0.9	-0.922	-0.949	-0.884	-0.909	-0.903	-0.922	-0.915	-0.922	-0.918	-0.879	-0.944	-0.94	-0.901	-0.922	-0.944	-0.888	-0.935	-0.878	-0.904	-0.872	-0.836	-0.912	-0.879	-0.921	-0.854	-0.9	-0.855	-0.893	-0.872	-0.903	-0.884	-0.791	-0.927	-0.891	-0.778	-0.798	-0.823	-0.801	-0.839	-0.9	-0.798	-0.852	-0.869
26	-0.933	-0.923	-0.929	-0.861	-0.901	-0.904	-0.917	-0.935	-0.918	-0.945	-0.94	-0.93	-0.944	-0.942	-0.915	-0.941	-0.868	-0.918	-0.934	-0.939	-0.969	-0.892	-0.92	-0.879	-0.9	-0.884	-0.873	-0.892	-0.861	-0.933	-0.934	-0.904	-0.92	-0.931	-0.942	-0.915	-0.893	-0.864	-0.905	-0.813	-0.942	-0.792	-0.892	-0.898	-0.89	-0.944	-0.853	-0.83	-0.888
27	-0.941	-0.914	-0.914	-0.93	-0.942	-0.922	-0.939	-0.939	-0.916	-0.95	-0.904	-0.941	-0.934	-0.961	-0.916	-0.898	-0.933	-0.949	-0.854	-0.919	-0.947	-0.92	-0.941	-0.899	-0.878	-0.905	-0.841	-0.915	-0.893	-0.926	-0.864	-0.895	-0.893	-0.901	-0.891	-0.952	-0.888	-0.776	-0.93	-0.889	-0.934	-0.848	-0.865	-0.906	-0.889	-0.864	-0.872	-0.833	-0.85
28	-0.909	-0.919	-0.91	-0.937	-0.907	-0.907	-0.914	-0.929	-0.892	-0.896	-0.902	-0.9	-0.896	-0.919	-0.895	-0.868	-0.923	-0.928	-0.862	-0.921	-0.923	-0.902	-0.909	-0.855	-0.879	-0.893	-0.917	-0.896	-0.839	-0.877	-0.911	-0.88	-0.902	-0.855	-0.795	-0.916	-0.873	-0.862	-0.888	-0.884	-0.858	-0.798	-0.822	-0.816	-0.828	-0.728	-0.889	-0.829	-0.79
29	-0.951	-0.903	-0.909	-0.914	-0.928	-0.918	-0.916	-0.946	-0.901	-0.918	-0.914	-0.905	-0.921	-0.923	-0.906	-0.924	-0.916	-0.934	-0.886	-0.927	-0.96	-0.881	-0.938	-0.86	-0.917	-0.878	-0.851	-0.922	-0.87	-0.929	-0.894	-0.887	-0.913	-0.934	-0.965	-0.882	-0.885	-0.871	-0.845	-0.82	-0.894	-0.94	-0.81	-0.918	-0.894	-0.861	-0.826	-0.829	-0.872
30	-0.922	-0.913	-0.929	-0.889	-0.89	-0.865	-0.886	-0.92	-0.863	-0.921	-0.926	-0.929	-0.919	-0.944	-0.91	-0.874	-0.925	-0.911	-0.88	-0.901	-0.901	-0.899	-0.923	-0.82	-0.885	-0.892	-0.875	-0.904	-0.77	-0.919	-0.873	-0.864	-0.87	-0.857	-0.819	-0.921	-0.881	-0.838	-0.964	-0.902	-0.905	-0.766	-0.902	-0.841	-0.874	-0.704	-0.807	-0.807	-0.802
31	-0.919	-0.959	-0.941	-0.931	-0.937	-0.913	-0.912	-0.955	-0.844	-0.957	-0.907	-0.911	-0.924	-0.941	-0.913	-0.904	-0.951	-0.93	-0.919	-0.925	-0.928	-0.901	-0.92	-0.894	-0.89	-0.901	-0.912	-0.907	-0.889	-0.925	-0.864	-0.906	-0.942	-0.851	-0.921	-0.915	-0.841	-0.872	-0.924	-0.845	-0.85	-0.907	-0.901	-0.854	-0.902	-0.843	-0.805	-0.846	-0.789
32	-0.925	-0.955	-0.911	-0.859	-0.887	-0.892	-0.913	-0.937	-0.864	-0.922	-0.899	-0.897	-0.924	-0.883	-0.896	-0.89	-0.875	-0.928	-0.879	-0.923	-0.882	-0.904	-0.937	-0.904	-0.899	-0.876	-0.895	-0.895	-0.857	-0.93	-0.87	-0.868	-0.903	-0.868	-0.939	-0.91	-0.912	-0.804	-0.849	-0.772	-0.895	-0.842	-0.849	-0.868	-0.818	-0.689	-0.807	-0.779	-0.747
33	-0.906	-0.947	-0.927	-0.901	-0.869	-0.891	-0.885	-0.954	-0.909	-0.922	-0.913	-0.904	-0.888	-0.932	-0.93	-0.895	-0.907	-0.928	-0.889	-0.896	-0.939	-0.914	-0.925	-0.899	-0.883	-0.869	-0.903	-0.904	-0.93	-0.907	-0.878	-0.862	-0.888	-0.899	-0.869	-0.912	-0.814	-0.798	-0.895	-0.883	-0.838	-0.778	-0.847	-0.832	-0.888	-0.86	-0.807	-0.804	-0.778
34	-0.917	-0.951	-0.905	-0.95	-0.867	-0.904	-0.925	-0.921	-0.928	-0.912	-0.915	-0.926	-0.929	-0.91	-0.907	-0.856	-0.929	-0.92	-0.863	-0.909	-0.907	-0.891	-0.914	-0.883	-0.89	-0.889	-0.878	-0.868	-0.843	-0.875	-0.898	-0.866	-0.857	-0.9	-0.905	-0.902	-0.874	-0.751	-0.863	-0.828	-0.82	-0.911	-0.819	-0.787	-0.809	-0.703	-0.743	-0.778	-0.863
35	-0.894	-0.923	-0.912	-0.932	-0.918	-0.893	-0.884	-0.91	-0.893	-0.907	-0.889	-0.926	-0.908	-0.928	-0.894	-0.888	-0.872	-0.922	-0.877	-0.917	-0.859	-0.933	-0.886	-0.844	-0.879	-0.897	-0.858	-0.882	-0.834	-0.936	-0.843	-0.871	-0.935	-0.874	-0.883	-0.932	-0.85	-0.772	-0.827	-0.806	-0.739	-0.666	-0.828	-0.75	-0.835	-0.743	-0.84	-0.749	-0.839
36	-0.922	-0.95	-0.89	-0.913	-0.848	-0.859	-0.876	-0.917	-0.82	-0.903	-0.899	-0.917	-0.929	-0.893	-0.909	-0.883	-0.934	-0.916	-0.857	-0.928	-0.879	-0.924	-0.914	-0.808	-0.877	-0.877	-0.913	-0.901	-0.864	-0.893	-0.909	-0.9	-0.914	-0.849	-0.925	-0.907	-0.875	-0.796	-0.828	-0.805	-0.918	-0.921	-0.71	-0.667	-0.828	-0.781	-0.801	-0.79	-0.758
37	-0.924	-0.889	-0.915	-0.896	-0.91	-0.866	-0.928	-0.947	-0.886	-0.929	-0.897	-0.904	-0.92	-0.88	-0.908	-0.882	-0.912	-0.916	-0.887	-0.903	-0.941	-0.928	-0.914	-0.853	-0.874	-0.863	-0.913	-0.91	-0.86	-0.894	-0.849	-0.874	-0.85	-0.81	-0.871	-0.896	-0.881	-0.739	-0.85	-0.862	-0.894	-0.734	-0.859	-0.84	-0.814	-0.739	-0.862	-0.851	-0.865
38	-0.912	-0.905	-0.915	-0.897	-0.896	-0.883	-0.881	-0.954	-0.894	-0.903	-0.873	-0.925	-0.914	-0.877	-0.922	-0.876	-0.911	-0.904	-0.886	-0.906	-0.9	-0.852	-0.916	-0.863	-0.9	-0.902	-0.902	-0.931	-0.827	-0.867	-0.935	-0.896	-0.899	-0.907	-0.954	-0.919	-0.875	-0.85	-0.938	-0.87	-0.961	-0.85	-0.829	-0.851	-0.854	-0.866	-0.867	-0.771	-0.811
39	-0.936	-0.945	-0.894	-0.927	-0.897	-0.886	-0.902	-0.959	-0.87	-0.898	-0.891	-0.891	-0.9	-0.925	-0.88	-0.875	-0.91	-0.914	-0.862	-0.909	-0.924	-0.95	-0.911	-0.88	-0.892	-0.867	-0.914	-0.911	-0.935	-0.872	-0.927	-0.88	-0.833	-0.875	-0.871	-0.867	-0.882	-0.72	-0.906	-0.854	-0.915	-0.806	-0.881	-0.82	-0.889	-0.799	-0.844	-0.806	-0.825
40	-0.943	-0.91	-0.931	-0.963	-0.897	-0.848	-0.91	-0.935	-0.853	-0.908	-0.911	-0.917	-0.896	-0.955	-0.883	-0.897	-0.918	-0.937	-0.89	-0.889	-0.904	-0.927	-0.902	-0.888	-0.882	-0.881	-0.874	-0.904	-0.867	-0.894	-0.865	-0.916	-0.883	-0.823	-0.876	-0.92	-0.881	-0.864	-0.845	-0.843	-0.858	-0.745	-0.875	-0.764	-0.861	-0.606	-0.832	-0.83	-0.865
41	-0.914	-0.916	-0.934	-0.918	-0.928	-0.893	-0.914	-0.907	-0.866	-0.916	-0.932	-0.904	-0.893	-0.924	-0.9	-0.889	-0.911	-0.914	-0.894	-0.92	-0.886	-0.887	-0.915	-0.858	-0.875	-0.875	-0.916	-0.895	-0.852	-0.901	-0.939	-0.9	-0.911	-0.864	-0.936	-0.914	-0.887	-0.88	-0.789	-0.84	-0.893	-0.847	-0.871	-0.882	-0.864	-0.777	-0.794	-0.803	-0.894
42	-0.894	-0.845	-0.924	-0.888	-0.917	-0.893	-0.88	-0.89	-0.889	-0.926	-0.894	-0.925	-0.892	-0.849	-0.898	-0.906	-0.926	-0.916	-0.877	-0.91	-0.909	-0.849	-0.9	-0.863	-0.893	-0.869	-0.886	-0.87	-0.866	-0.899	-0.92	-0.853	-0.908	-0.864	-0.854	-0.899	-0.868	-0.805	-0.796	-0.849	-0.886	-0.959	-0.854	-0.845	-0.876	-0.822	-0.883	-0.725	-0.819
43	-0.925	-0.892	-0.942	-0.934	-0.866	-0.866	-0.882	-0.921	-0.865	-0.909	-0.897	-0.911	-0.914	-0.954	-0.905	-0.85	-0.904	-0.915	-0.864	-0.905	-0.834	-0.912	-0.891	-0.853	-0.885	-0.847	-0.88	-0.879	-0.846	-0.883	-0.872	-0.87	-0.947	-0.859	-0.902	-0.872	-0.886	-0.765	-0.82	-0.764	-0.908	-0.777	-0.792	-0.714	-0.907	-0.589	-0.852	-0.797	-0.898
44	-0.895	-0.926	-0.914	-0.897	-0.863	-0.871	-0.909	-0.918	-0.872	-0.902	-0.884	-0.911	-0.904	-0.929	-0.87	-0.864	-0.878	-0.9	-0.867	-0.901	-0.847	-0.915	-0.924	-0.827	-0.882	-0.859	-0.854	-0.905	-0.848	-0.872	-0.881	-0.877	-0.932	-0.855	-0.847	-0.895	-0.875	-0.82	-0.855	-0.833	-0.873	-0.837	-0.903	-0.799	-0.899	-0.749	-0.793	-0.805	-0.758
45	-0.897	-0.928	-0.93	-0.933	-0.898	-0.872	-0.889	-0.9	-0.865	-0.849	-0.896	-0.887	-0.856	-0.891	-0.878	-0.844	-0.86	-0.916	-0.817	-0.909	-0.882	-0.879	-0.885	-0.893	-0.87	-0.836	-0.868	-0.902	-0.856	-0.883	-0.877	-0.867	-0.906	-0.765	-0.884	-0.886	-0.911	-0.854	-0.893	-0.835	-0.768	-0.825	-0.809	-0.713	-0.805	-0.86	-0.793	-0.792	-0.892
46	-0.924	-0.889	-0.88	-0.906	-0.864	-0.842	-0.923	-0.872	-0.901	-0.917	-0.843	-0.903	-0.886	-0.855	-0.88	-0.866	-0.883	-0.906	-0.88	-0.911	-0.882	-0.862	-0.913	-0.845	-0.873	-0.867	-0.859	-0.906	-0.838	-0.868	-0.884	-0.885	-0.869	-0.857	-0.745	-0.893	-0.817	-0.788	-0.972	-0.79	-0.846	-0.78	-0.879	-0.84	-0.863	-0.875	-0.805	-0.809	-0.849
47	-0.892	-0.886	-0.872	-0.946	-0.879	-0.875	-0.833	-0.919	-0.904	-0.895	-0.876	-0.886	-0.885	-0.881	-0.906	-0.863	-0.877	-0.898	-0.85	-0.865	-0.853	-0.847	-0.889	-0.855	-0.885	-0.845	-0.872	-0.896	-0.803	-0.911	-0.881	-0.892	-0.894	-0.863	-0.841	-0.927	-0.897	-0.767	-0.968	-0.873	-0.915	-0.726	-0.905	-0.833	-0.812	-0.858	-0.849	-0.782	-0.871
48	-0.907	-0.985	-0.884	-0.863	-0.885	-0.833	-0.862	-0.908	-0.859	-0.878	-0.886	-0.889	-0.855	-0.865	-0.847	-0.848	-0.868	-0.885	-0.878	-0.882	-0.953	-0.863	-0.888	-0.828	-0.878	-0.875	-0.869	-0.866	-0.86	-0.865	-0.848	-0.886	-0.821	-0.822	-0.921	-0.905	-0.876	-0.866	-0.912	-0.83	-0.89	-0.917	-0.868	-0.804	-0.891	-0.76	-0.791	-0.818	-0.903
49	-0.907	-0.932	-0.907	-0.846	-0.893	-0.863	-0.876	-0.895	-0.885	-0.905	-0.879	-0.875	-0.897	-0.848	-0.89	-0.846	-0.87	-0.893	-0.823	-0.89	-0.776	-0.885	-0.897	-0.82	-0.824	-0.852	-0.839	-0.852	-0.806	-0.876	-0.923	-0.817	-0.882	-0.813	-0.802	-0.879	-0.898	-0.891	-0.859	-0.822	-0.891	-0.825	-0.771	-0.858	-0.868	-0.838	-0.816	-0.752	-0.772
50	-0.885	-0.972	-0.867	-0.903	-0.855	-0.89	-0.864	-0.912	-0.874	-0.911	-0.885	-0.904	-0.92	-0.849	-0.88	-0.803	-0.883	-0.903	-0.89	-0.901	-0.903	-0.895	-0.901	-0.834	-0.917	-0.86	-0.83	-0.89	-0.82	-0.889	-0.92	-0.875	-0.895	-0.908	-0.889	-0.916	-0.941	-0.817	-0.841	-0.904	-0.898	-0.766	-0.831	-0.889	-0.862	-0.816	-0.851	-0.782	-0.817
51	-0.931	-0.894	-0.882	-0.89	-0.883	-0.863	-0.898	-0.902	-0.836	-0.903	-0.839	-0.87	-0.872	-0.89	-0.87	-0.844	-0.852	-0.891	-0.859	-0.897	-0.836	-0.873	-0.857	-0.776	-0.827	-0.816	-0.867	-0.833	-0.821	-0.882	-0.84	-0.847	-0.885	-0.8	-0.864	-0.878	-0.869	-0.854	-0.76	-0.681	-0.867	-0.873	-0.685	-0.726	-0.86	-0.765	-0.792	-0.739	-0.815
52	-0.919	-0.89	-0.89	-0.884	-0.854	-0.853	-0.852	-0.902	-0.901	-0.906	-0.867	-0.873	-0.87	-0.885	-0.843	-0.83	-0.907	-0.877	-0.855	-0.88	-0.907	-0.845	-0.876	-0.841	-0.868	-0.839	-0.818	-0.842	-0.791	-0.89	-0.867	-0.833	-0.775	-0.848	-0.819	-0.883	-0.859	-0.748	-0.868	-0.872	-0.871	-0.702	-0.868	-0.762	-0.867	-0.702	-0.755	-0.761	-0.782
53	-0.888	-0.952	-0.883	-0.868	-0.861	-0.86	-0.847	-0.922	-0.874	-0.862	-0.882	-0.868	-0.859	-0.889	-0.883	-0.856	-0.846	-0.855	-0.818	-0.884	-0.919	-0.875	-0.878	-0.781	-0.853	-0.829	-0.817	-0.853	-0.813	-0.86	-0.871	-0.865	-0.866	-0.837	-0.859	-0.899	-0.812	-0.786	-0.863	-0.869	-0.854	-0.681	-0.835	-0.823	-0.84	-0.692	-0.796	-0.796	-0.778
54	-0.843	-0.828	-0.861	-0.903	-0.822	-0.796	-0.821	-0.875	-0.807	-0.864	-0.868	-0.855	-0.869	-0.843	-0.833	-0.839	-0.874	-0.886	-0.838	-0.835	-0.846	-0.878	-0.854	-0.815	-0.839	-0.836	-0.853	-0.879	-0.808	-0.823	-0.803	-0.861	-0.798	-0.728	-0.839	-0.84	-0.855	-0.827	-0.809	-0.829	-0.841	-0.795	-0.764	-0.838	-0.843	-0.819	-0.765	-0.854	-0.723
55	-0.878	-0.932	-0.912	-0.881	-0.884	-0.856	-0.842	-0.879	-0.839	-0.883	-0.873	-0.871	-0.878	-0.894	-0.857	-0.851	-0.848	-0.885	-0.838	-0.89	-0.795	-0.826	-0.875	-0.814	-0.851	-0.822	-0.808	-0.863	-0.82	-0.925	-0.833	-0.823	-0.872	-0.825	-0.876	-0.907	-0.857	-0.792	-0.925	-0.805	-0.887	-0.911	-0.796	-0.654	-0.849	-0.831	-0.857	-0.799	-0.782
56	-0.9	-0.872	-0.845	-0.856	-0.862	-0.832	-0.867	-0.879	-0.834	-0.9	-0.844	-0.859	-0.866	-0.878	-0.867	-0.793	-0.875	-0.867	-0.858	-0.853	-0.821	-0.808	-0.878	-0.823	-0.835	-0.859	-0.875	-0.87	-0.828	-0.841	-0.782	-0.852	-0.886	-0.859	-0.865	-0.849	-0.779	-0.781	-0.891	-0.793	-0.798	-0.845	-0.842	-0.765	-0.852	-0.778	-0.765	-0.816	-0.763
57	-0.866	-0.925	-0.87	-0.866	-0.874	-0.842	-0.826	-0.89	-0.854	-0.855	-0.799	-0.886	-0.858	-0.878	-0.873	-0.824	-0.834	-0.852	-0.826	-0.858	-0.814	-0.886	-0.858	-0.819	-0.856	-0.818	-0.854	-0.833	-0.803	-0.852	-0.916	-0.844	-0.789	-0.898	-0.92	-0.883	-0.878	-0.8	-0.8	-0.794	-0.816	-0.907	-0.83	-0.743	-0.865	-0.862	-0.76	-0.763	-0.769
58	-0.83	-0.907	-0.851	-0.858	-0.837	-0.834	-0.853	-0.846	-0.87	-0.881	-0.835	-0.855	-0.866	-0.857	-0.846	-0.86	-0.871	-0.862	-0.858	-0.852	-0.83	-0.849	-0.845	-0.82	-0.821	-0.834	-0.83	-0.767	-0.815	-0.826	-0.84	-0.799	-0.916	-0.833	-0.838	-0.893	-0.841	-0.826	-0.82	-0.891	-0.842	-0.803	-0.739	-0.835	-0.854	-0.691	-0.757	-0.773	-0.761
59	-0.826	-0.905	-0.874	-0.871	-0.814	-0.847	-0.876	-0.884	-0.799	-0.877	-0.845	-0.836	-0.838	-0.833	-0.834	-0.847	-0.834	-0.887	-0.842	-0.862	-0.83	-0.837	-0.836	-0.778	-0.792	-0.844	-0.784	-0.847	-0.845	-0.824	-0.858	-0.815	-0.867	-0.814	-0.788	-0.898	-0.841	-0.765	-0.948	-0.758	-0.848	-0.803	-0.688	-0.8	-0.859	-0.785	-0.826	-0.799	-0.678
60	-0.86	-0.874	-0.836	-0.807	-0.839	-0.836	-0.83	-0.85	-0.812	-0.855	-0.79	-0.859	-0.808	-0.78	-0.813	-0.815	-0.839	-0.868	-0.776	-0.85	-0.844	-0.812	-0.855	-0.765	-0.798	-0.793	-0.778	-0.826	-0.77	-0.829	-0.864	-0.821	-0.89	-0.742	-0.761	-0.894	-0.825	-0.539	-0.857	-0.77	-0.838	-0.852	-0.852	-0.73	-0.806	-0.786	-0.757	-0.741	-0.792
61	-0.844	-0.863	-0.873	-0.849	-0.843	-0.831	-0.834	-0.873	-0.795	-0.861	-0.813	-0.836	-0.877	-0.834	-0.796	-0.832	-0.75	-0.862	-0.834	-0.838	-0.844	-0.809	-0.846	-0.805	-0.79	-0.853	-0.869	-0.816	-0.776	-0.814	-0.86	-0.805	-0.777	-0.758	-0.827	-0.834	-0.817	-0.783	-0.798	-0.725	-0.893	-0.873	-0.683	-0.672	-0.824	-0.691	-0.685	-0.821	-0.755
62	-0.873	-0.76	-0.861	-0.837	-0.851	-0.792	-0.849	-0.881	-0.844	-0.855	-0.82	-0.844	-0.813	-0.798	-0.774	-0.762	-0.864	-0.847	-0.818	-0.821	-0.778	-0.809	-0.836	-0.783	-0.783	-0.8	-0.852	-0.778	-0.686	-0.825	-0.799	-0.783	-0.851	-0.822	-0.815	-0.907	-0.833	-0.76	-0.824	-0.73	-0.812	-0.707	-0.709	-0.728	-0.816	-0.812	-0.732	-0.675	-0.787
63	-0.843	-0.844	-0.823	-0.866	-0.877	-0.821	-0.826	-0.846	-0.811	-0.87	-0.806	-0.832	-0.827	-0.82	-0.809	-0.754	-0.812	-0.855	-0.776	-0.778	-0.885	-0.803	-0.804	-0.766	-0.778	-0.764	-0.807	-0.829	-0.867	-0.846	-0.834	-0.817	-0.842	-0.801	-0.889	-0.882	-0.806	-0.604	-0.818	-0.807	-0.877	-0.516	-0.784	-0.824	-0.865	-0.717	-0.772	-0.755	-0.791
64	-0.826	-0.858	-0.843	-0.835	-0.77	-0.751	-0.849	-0.813	-0.814	-0.802	-0.792	-0.82	-0.823	-0.77	-0.767	-0.766	-0.787	-0.84	-0.794	-0.835	-0.711	-0.84	-0.838	-0.79	-0.753	-0.755	-0.786	-0.861	-0.83	-0.807	-0.75	-0.825	-0.781	-0.745	-0.737	-0.835	-0.773	-0.783	-0.917	-0.826	-0.809	-0.807	-0.762	-0.64	-0.749	-0.749	-0.674	-0.634	-0.723
65	-0.818	-0.819	-0.838	-0.789	-0.758	-0.777	-0.8	-0.809	-0.785	-0.804	-0.789	-0.806	-0.828	-0.809	-0.785	-0.783	-0.765	-0.814	-0.827	-0.804	-0.796	-0.831	-0.807	-0.759	-0.772	-0.761	-0.808	-0.824	-0.817	-0.8	-0.771	-0.829	-0.752	-0.625	-0.809	-0.839	-0.825	-0.75	-0.79	-0.705	-0.825	-0.936	-0.714	-0.775	-0.723	-0.579	-0.676	-0.784	-0.77
66	-0.794	-0.779	-0.777	-0.727	-0.779	-0.743	-0.804	-0.835	-0.802	-0.808	-0.756	-0.802	-0.815	-0.772	-0.802	-0.738	-0.772	-0.824	-0.771	-0.828	-0.693	-0.753	-0.811	-0.804	-0.766	-0.816	-0.78	-0.791	-0.824	-0.833	-0.757	-0.817	-0.847	-0.734	-0.867	-0.843	-0.816	-0.597	-0.791	-0.788	-0.868	-0.59	-0.83	-0.744	-0.702	-0.887	-0.742	-0.741	-0.647
67	-0.787	-0.743	-0.795	-0.817	-0.816	-0.768	-0.737	-0.852	-0.736	-0.83	-0.772	-0.85	-0.822	-0.745	-0.771	-0.723	-0.793	-0.819	-0.747	-0.809	-0.858	-0.81	-0.812	-0.807	-0.749	-0.855	-0.734	-0.8	-0.845	-0.777	-0.776	-0.788	-0.83	-0.729	-0.801	-0.845	-0.815	-0.825	-0.854	-0.784	-0.785	-0.825	-0.815	-0.665	-0.837	-0.778	-0.734	-0.745	-0.693
68	-0.79	-0.811	-0.811	-0.769	-0.752	-0.738	-0.792	-0.844	-0.835	-0.823	-0.78	-0.797	-0.798	-0.746	-0.771	-0.765	-0.783	-0.794	-0.774	-0.784	-0.685	-0.728	-0.831	-0.749	-0.77	-0.725	-0.743	-0.775	-0.811	-0.824	-0.789	-0.796	-0.769	-0.717	-0.881	-0.914	-0.819	-0.704	-0.785	-0.706	-0.843	-0.783	-0.752	-0.725	-0.812	-0.57	-0.758	-0.664	-0.743
69	-0.859	-0.711	-0.817	-0.665	-0.765	-0.755	-0.774	-0.81	-0.802	-0.804	-0.764	-0.81	-0.822	-0.741	-0.737	-0.761	-0.81	-0.832	-0.747	-0.802	-0.814	-0.762	-0.819	-0.792	-0.686	-0.715	-0.767	-0.839	-0.795	-0.783	-0.798	-0.815	-0.819	-0.665	-0.752	-0.857	-0.827	-0.81	-0.85	-0.745	-0.783	-0.643	-0.745	-0.778	-0.791	-0.669	-0.734	-0.725	-0.692
70	-0.756	-0.862	-0.825	-0.792	-0.793	-0.727	-0.725	-0.798	-0.717	-0.803	-0.777	-0.82	-0.815	-0.774	-0.8	-0.734	-0.794	-0.78	-0.755	-0.769	-0.738	-0.705	-0.773	-0.72	-0.704	-0.714	-0.743	-0.794	-0.729	-0.839	-0.829	-0.769	-0.738	-0.71	-0.774	-0.793	-0.826	-0.62	-0.785	-0.717	-0.725	-0.579	-0.838	-0.708	-0.755	-0.789	-0.79	-0.75	-0.738
71	-0.834	-0.884	-0.788	-0.712	-0.766	-0.78	-0.777	-0.782	-0.72	-0.785	-0.705	-0.792	-0.736	-0.737	-0.766	-0.711	-0.766	-0.772	-0.701	-0.777	-0.827	-0.742	-0.8	-0.718	-0.776	-0.743	-0.751	-0.762	-0.798	-0.719	-0.702	-0.776	-0.77	-0.686	-0.818	-0.839	-0.688	-0.748	-0.7	-0.9	-0.844	-0.844	-0.878	-0.588	-0.813	-0.722	-0.687	-0.716	-0.679
72	-0.8	-0.683	-0.777	-0.732	-0.814	-0.743	-0.789	-0.782	-0.694	-0.764	-0.755	-0.799	-0.768	-0.728	-0.745	-0.725	-0.738	-0.829	-0.731	-0.765	-0.692	-0.729	-0.802	-0.669	-0.704	-0.731	-0.752	-0.792	-0.77	-0.694	-0.789	-0.797	-0.769	-0.759	-0.861	-0.815	-0.782	-0.696	-0.678	-0.764	-0.795	-0.88	-0.554	-0.555	-0.751	-0.783	-0.677	-0.752	-0.653
73	-0.78	-0.747	-0.788	-0.794	-0.822	-0.712	-0.677	-0.775	-0.735	-0.784	-0.799	-0.803	-0.774	-0.698	-0.763	-0.726	-0.781	-0.781	-0.679	-0.765	-0.717	-0.758	-0.782	-0.691	-0.729	-0.692	-0.742	-0.778	-0.772	-0.785	-0.774	-0.797	-0.82	-0.696	-0.712	-0.798	-0.732	-0.641	-0.841	-0.719	-0.747	-0.734	-0.777	-0.505	-0.772	-0.627	-0.64	-0.739	-0.721
74	-0.823	-0.751	-0.767	-0.694	-0.704	-0.68	-0.756	-0.784	-0.714	-0.784	-0.738	-0.798	-0.75	-0.755	-0.733	-0.751	-0.789	-0.789	-0.699	-0.791	-0.679	-0.728	-0.77	-0.758	-0.686	-0.737	-0.712	-0.784	-0.77	-0.826	-0.724	-0.735	-0.809	-0.707	-0.856	-0.814	-0.764	-0.637	-0.683	-0.772	-0.745	-0.736	-0.645	-0.757	-0.789	-0.671	-0.653	-0.756	-0.678
75	-0.766	-0.722	-0.718	-0.675	-0.74	-0.706	-0.775	-0.736	-0.76	-0.784	-0.764	-0.798	-0.728	-0.795	-0.744	-0.757	-0.742	-0.751	-0.676	-0.782	-0.799	-0.795	-0.73	-0.69	-0.726	-0.737	-0.674	-0.766	-0.713	-0.748	-0.727	-0.757	-0.718	-0.672	-0.806	-0.778	-0.768	-0.551	-0.759	-0.744	-0.83	-0.783	-0.723	-0.587	-0.782	-0.777	-0.72	-0.7	-0.676
76	-0.757	-0.746	-0.721	-0.754	-0.7	-0.729	-0.705	-0.752	-0.696	-0.737	-0.763	-0.746	-0.767	-0.838	-0.772	-0.724	-0.779	-0.778	-0.735	-0.757	-0.721	-0.766	-0.749	-0.707	-0.716	-0.748	-0.787	-0.781	-0.756	-0.795	-0.777	-0.736	-0.745	-0.717	-0.645	-0.83	-0.892	-0.453	-0.824	-0.667	-0.703	-0.837	-0.928	-0.845	-0.711	-0.802	-0.695	-0.645	-0.571
77	-0.767	-0.715	-0.783	-0.8	-0.725	-0.716	-0.748	-0.766	-0.695	-0.754	-0.749	-0.799	-0.764	-0.605	-0.716	-0.689	-0.747	-0.786	-0.637	-0.732	-0.77	-0.775	-0.75	-0.696	-0.739	-0.747	-0.732	-0.751	-0.673	-0.748	-0.681	-0.674	-0.817	-0.659	-0.725	-0.823	-0.8	-0.6	-0.801	-0.752	-0.733	-0.877	-0.586	-0.552	-0.83	-0.771	-0.657	-0.613	-0.601
78	-0.781	-0.718	-0.728	-0.684	-0.718	-0.695	-0.737	-0.788	-0.716	-0.796	-0.734	-0.754	-0.748	-0.69	-0.777	-0.679	-0.774	-0.78	-0.729	-0.76	-0.756	-0.734	-0.687	-0.701	-0.631	-0.704	-0.734	-0.765	-0.763	-0.746	-0.679	-0.747	-0.789	-0.698	-0.714	-0.753	-0.731	-0.755	-0.671	-0.683	-0.814	-0.686	-0.782	-0.798	-0.634	-0.577	-0.741	-0.735	-0.795
79	-0.753	-0.694	-0.726	-0.698	-0.701	-0.712	-0.694	-0.731	-0.532	-0.742	-0.752	-0.757	-0.7	-0.711	-0.726	-0.664	-0.716	-0.731	-0.754	-0.74	-0.757	-0.83	-0.753	-0.728	-0.675	-0.719	-0.712	-0.757	-0.71	-0.79	-0.825	-0.769	-0.683	-0.558	-0.821	-0.795	-0.839	-0.53	-0.676	-0.691	-0.852	-0.669	-0.784	-0.64	-0.817	-0.681	-0.627	-0.551	-0.669
80	-0.675	-0.698	-0.7	-0.788	-0.671	-0.699	-0.706	-0.744	-0.639	-0.688	-0.701	-0.763	-0.75	-0.723	-0.701	-0.669	-0.72	-0.73	-0.66	-0.727	-0.781	-0.688	-0.718	-0.626	-0.651	-0.66	-0.659	-0.747	-0.768	-0.716	-0.669	-0.716	-0.773	-0.729	-0.696	-0.796	-0.769	-0.609	-0.831	-0.756	-0.661	-0.789	-0.655	-0.752	-0.7	-0.459	-0.635	-0.646	-0.669
81	-0.754	-0.749	-0.681	-0.689	-0.71	-0.667	-0.718	-0.743	-0.636	-0.76	-0.695	-0.69	-0.752	-0.662	-0.691	-0.676	-0.733	-0.708	-0.692	-0.743	-0.707	-0.706	-0.679	-0.675	-0.662	-0.688	-0.642	-0.677	-0.678	-0.757	-0.802	-0.769	-0.817	-0.71	-0.763	-0.735	-0.819	-0.549	-0.708	-0.52	-0.678	-0.628	-0.738	-0.759	-0.736	-0.73	-0.688	-0.691	-0.625
82	-0.693	-0.726	-0.68	-0.791	-0.702	-0.665	-0.676	-0.718	-0.704	-0.776	-0.735	-0.711	-0.7	-0.664	-0.696	-0.642	-0.722	-0.727	-0.753	-0.742	-0.735	-0.669	-0.706	-0.609	-0.637	-0.674	-0.675	-0.763	-0.644	-0.737	-0.814	-0.697	-0.765	-0.578	-0.721	-0.805	-0.795	-0.69	-0.725	-0.687	-0.741	-0.861	-0.719	-0.509	-0.816	-0.707	-0.734	-0.687	-0.593
83	-0.703	-0.742	-0.719	-0.694	-0.666	-0.681	-0.694	-0.755	-0.587	-0.695	-0.724	-0.716	-0.66	-0.78	-0.666	-0.695	-0.696	-0.746	-0.693	-0.712	-0.705	-0.663	-0.714	-0.656	-0.634	-0.605	-0.663	-0.717	-0.656	-0.671	-0.637	-0.723	-0.782	-0.69	-0.784	-0.801	-0.756	-0.699	-0.629	-0.71	-0.771	-0.642	-0.813	-0.627	-0.772	-0.823	-0.653	-0.734	-0.644
84	-0.677	-0.705	-0.683	-0.785	-0.655	-0.652	-0.621	-0.692	-0.62	-0.729	-0.666	-0.685	-0.733	-0.58	-0.651	-0.631	-0.729	-0.733	-0.659	-0.678	-0.624	-0.586	-0.701	-0.629	-0.561	-0.65	-0.656	-0.718	-0.699	-0.623	-0.76	-0.737	-0.816	-0.506	-0.711	-0.786	-0.66	-0.566	-0.725	-0.676	-0.721	-0.777	-0.793	-0.822	-0.784	-0.441	-0.757	-0.705	-0.661
85	-0.763	-0.571	-0.673	-0.614	-0.602	-0.629	-0.692	-0.728	-0.705	-0.698	-0.675	-0.664	-0.657	-0.615	-0.666	-0.67	-0.64	-0.69	-0.712	-0.66	-0.56	-0.64	-0.676	-0.681	-0.553	-0.671	-0.665	-0.728	-0.694	-0.731	-0.63	-0.662	-0.756	-0.563	-0.764	-0.79	-0.73	-0.648	-0.618	-0.59	-0.623	-0.627	-0.722	-0.788	-0.663	-0.698	-0.693	-0.71	-0.639
86	-0.655	-0.654	-0.696	-0.753	-0.616	-0.597	-0.594	-0.695	-0.652	-0.668	-0.654	-0.711	-0.655	-0.731	-0.638	-0.618	-0.653	-0.662	-0.662	-0.636	-0.641	-0.605	-0.672	-0.732	-0.614	-0.661	-0.674	-0.725	-0.685	-0.668	-0.754	-0.658	-0.591	-0.527	-0.787	-0.756	-0.749	-0.72	-0.646	-0.747	-0.804	-0.847	-0.538	-0.536	-0.628	-0.29	-0.611	-0.552	-0.403
87	-0.723	-0.807	-0.617	-0.56	-0.522	-0.583	-0.614	-0.675	-0.601	-0.646	-0.541	-0.658	-0.61	-0.624	-0.574	-0.543	-0.62	-0.674	-0.657	-0.662	-0.603	-0.684	-0.651	-0.587	-0.522	-0.626	-0.627	-0.673	-0.696	-0.662	-0.794	-0.664	-0.668	-0.631	-0.687	-0.722	-0.785	-0.654	-0.646	-0.69	-0.693	-0.786	-0.653	-0.698	-0.694	-0.628	-0.577	-0.714	-0.568
88	-0.65	-0.673	-0.661	-0.64	-0.645	-0.683	-0.652	-0.677	-0.629	-0.624	-0.587	-0.68	-0.669	-0.579	-0.628	-0.636	-0.596	-0.641	-0.56	-0.677	-0.576	-0.659	-0.688	-0.665	-0.538	-0.646	-0.62	-0.671	-0.655	-0.64	-0.685	-0.655	-0.702	-0.617	-0.704	-0.73	-0.777	-0.589	-0.694	-0.661	-0.7	-0.668	-0.664	-0.593	-0.681	-0.523	-0.761	-0.633	-0.668
89	-0.678	-0.624	-0.641	-0.649	-0.606	-0.57	-0.605	-0.66	-0.545	-0.633	-0.642	-0.632	-0.655	-0.545	-0.649	-0.605	-0.599	-0.687	-0.561	-0.593	-0.65	-0.621	-0.615	-0.581	-0.602	-0.577	-0.634	-0.646	-0.684	-0.578	-0.584	-0.617	-0.69	-0.516	-0.809	-0.801	-0.752	-0.546	-0.75	-0.696	-0.81	-0.584	-0.754	-0.586	-0.629	-0.724	-0.581	-0.72	-0.733
90	-0.596	-0.68	-0.615	-0.529	-0.685	-0.579	-0.538	-0.66	-0.592	-0.606	-0.569	-0.653	-0.594	-0.562	-0.552	-0.525	-0.606	-0.637	-0.565	-0.592	-0.501	-0.551	-0.634	-0.561	-0.532	-0.633	-0.662	-0.643	-0.558	-0.701	-0.559	-0.62	-0.54	-0.537	-0.68	-0.739	-0.677	-0.617	-0.641	-0.655	-0.811	-0.786	-0.695	-0.503	-0.691	-0.751	-0.545	-0.597	-0.513
91	-0.671	-0.55	-0.58	-0.533	-0.601	-0.533	-0.588	-0.62	-0.605	-0.616	-0.553	-0.678	-0.585	-0.673	-0.613	-0.607	-0.59	-0.69	-0.608	-0.66	-0.476	-0.576	-0.591	-0.614	-0.603	-0.631	-0.602	-0.71	-0.74	-0.62	-0.637	-0.692	-0.674	-0.52	-0.712	-0.724	-0.706	-0.643	-0.475	-0.734	-0.794	-0.61	-0.745	-0.517	-0.686	-0.416	-0.598	-0.636	-0.649
92	-0.648	-0.605	-0.586	-0.591	-0.544	-0.47	-0.633	-0.632	-0.603	-0.556	-0.596	-0.613	-0.561	-0.43	-0.561	-0.549	-0.639	-0.644	-0.577	-0.599	-0.58	-0.52	-0.602	-0.577	-0.527	-0.556	-0.563	-0.573	-0.675	-0.673	-0.653	-0.585	-0.682	-0.595	-0.736	-0.63	-0.717	-0.6	-0.631	-0.483	-0.648	-0.506	-0.509	-0.414	-0.6	-0.663	-0.401	-0.439	-0.487
93	-0.545	-0.487	-0.577	-0.586	-0.608	-0.582	-0.586	-0.626	-0.57	-0.671	-0.579	-0.575	-0.589	-0.57	-0.591	-0.485	-0.55	-0.629	-0.527	-0.613	-0.526	-0.577	-0.589	-0.515	-0.552	-0.568	-0.637	-0.639	-0.633	-0.523	-0.784	-0.591	-0.614	-0.406	-0.744	-0.715	-0.637	-0.267	-0.624	-0.714	-0.699	-0.81	-0.638	-0.448	-0.704	-0.719	-0.648	-0.598	-0.442
94	-0.627	-0.569	-0.563	-0.373	-0.558	-0.574	-0.602	-0.621	-0.651	-0.638	-0.54	-0.629	-0.545	-0.556	-0.56	-0.461	-0.529	-0.612	-0.534	-0.537	-0.528	-0.579	-0.538	-0.552	-0.572	-0.552	-0.599	-0.624	-0.578	-0.618	-0.711	-0.579	-0.556	-0.546	-0.738	-0.681	-0.707	-0.568	-0.618	-0.611	-0.678	-0.404	-0.533	-0.672	-0.661	-0.541	-0.654	-0.523	-0.692
95	-0.594	-0.536	-0.594	-0.454	-0.549	-0.489	-0.504	-0.621	-0.479	-0.533	-0.582	-0.559	-0.594	-0.553	-0.506	-0.5	-0.436	-0.593	-0.546	-0.57	-0.518	-0.545	-0.546	-0.484	-0.529	-0.609	-0.505	-0.628	-0.541	-0.646	-0.616	-0.59	-0.605	-0.492	-0.626	-0.693	-0.675	-0.618	-0.527	-0.493	-0.663	-0.77	-0.713	-0.693	-0.65	-0.801	-0.649	-0.648	-0.521
96	-0.57	-0.704	-0.527	-0.475	-0.529	-0.423	-0.556	-0.58	-0.472	-0.595	-0.49	-0.566	-0.518	-0.472	-0.55	-0.472	-0.538	-0.58	-0.447	-0.537	-0.516	-0.537	-0.517	-0.563	-0.5	-0.57	-0.644	-0.576	-0.577	-0.559	-0.629	-0.602	-0.744	-0.512	-0.705	-0.694	-0.739	-0.355	-0.677	-0.752	-0.591	-0.669	-0.553	-0.534	-0.532	-0.658	-0.404	-0.61	-0.673
97	-0.612	-0.5	-0.497	-0.562	-0.445	-0.506	-0.566	-0.516	-0.484	-0.561	-0.524	-0.522	-0.512	-0.429	-0.556	-0.533	-0.507	-0.53	-0.503	-0.572	-0.325	-0.403	-0.536	-0.544	-0.549	-0.469	-0.568	-0.552	-0.634	-0.605	-0.585	-0.652	-0.542	-0.423	-0.701	-0.636	-0.749	-0.524	-0.763	-0.542	-0.614	-0.49	-0.431	-0.658	-0.609	-0.575	-0.554	-0.632	-0.45
98	-0.57	-0.59	-0.496	-0.445	-0.566	-0.539	-0.446	-0.613	-0.5	-0.521	-0.624	-0.543	-0.559	-0.542	-0.505	-0.511	-0.503	-0.55	-0.507	-0.591	-0.519	-0.524	-0.508	-0.415	-0.464	-0.513	-0.429	-0.555	-0.533	-0.43	-0.51	-0.588	-0.669	-0.474	-0.353	-0.686	-0.517	-0.732	-0.741	-0.512	-0.621	-0.568	-0.645	-0.385	-0.694	-0.512	-0.556	-0.515	-0.39
99	-0.609	-0.65	-0.534	-0.594	-0.469	-0.465	-0.476	-0.521	-0.489	-0.534	-0.434	-0.554	-0.552	-0.407	-0.495	-0.53	-0.431	-0.491	-0.415	-0.485	-0.542	-0.502	-0.533	-0.516	-0.503	-0.496	-0.57	-0.416	-0.568	-0.48	-0.577	-0.592	-0.546	-0.398	-0.705	-0.615	-0.652	-0.654	-0.262	-0.633	-0.692	-0.358	-0.546	-0.48	-0.68	-0.427	-0.331	-0.509	-0.495
100	-0.574	-0.528	-0.472	-0.363	-0.448	-0.433	-0.567	-0.593	-0.58	-0.528	-0.469	-0.495	-0.595	-0.505	-0.473	-0.514	-0.478	-0.545	-0.458	-0.499	-0.583	-0.422	-0.532	-0.458	-0.401	-0.517	-0.548	-0.493	-0.381	-0.494	-0.596	-0.579	-0.709	-0.391	-0.494	-0.697	-0.613	-0.652	-0.644	-0.386	-0.665	-0.578	-0.364	-0.48	-0.412	-0.38	-0.456	-0.542	-0.36
101	-0.597	-0.588	-0.456	-0.386	-0.512	-0.494	-0.471	-0.5	-0.557	-0.45	-0.428	-0.558	-0.508	-0.402	-0.45	-0.429	-0.518	-0.549	-0.414	-0.498	-0.456	-0.406	-0.49	-0.395	-0.455	-0.387	-0.453	-0.564	-0.573	-0.535	-0.575	-0.521	-0.517	-0.366	-0.626	-0.639	-0.61	-0.56	-0.492	-0.563	-0.73	-0.526	-0.436	-0.534	-0.442	-0.376	-0.475	-0.326	-0.434
102	-0.578	-0.553	-0.494	-0.456	-0.463	-0.393	-0.468	-0.375	-0.47	-0.519	-0.441	-0.524	-0.439	-0.565	-0.505	-0.394	-0.466	-0.492	-0.473	-0.482	-0.39	-0.526	-0.521	-0.458	-0.462	-0.42	-0.503	-0.494	-0.532	-0.462	-0.506	-0.586	-0.566	-0.452	-0.617	-0.566	-0.538	-0.321	-0.631	-0.429	-0.672	-0.727	-0.529	-0.618	-0.547	-0.647	-0.532	-0.598	-0.553
103	-0.507	-0.524	-0.429	-0.525	-0.431	-0.43	-0.495	-0.529	-0.404	-0.56	-0.511	-0.507	-0.499	-0.306	-0.389	-0.49	-0.45	-0.485	-0.411	-0.527	-0.493	-0.495	-0.445	-0.501	-0.465	-0.405	-0.32	-0.51	-0.546	-0.473	-0.564	-0.436	-0.599	-0.342	-0.411	-0.683	-0.544	-0.183	-0.419	-0.586	-0.615	-0.565	-0.562	-0.552	-0.485	-0.044	-0.559	-0.428	-0.378
104	-0.513	-0.55	-0.518	-0.468	-0.351	-0.482	-0.539	-0.489	-0.459	-0.508	-0.386	-0.538	-0.493	-0.425	-0.369	-0.339	-0.415	-0.493	-0.434	-0.457	-0.443	-0.475	-0.47	-0.449	-0.44	-0.484	-0.345	-0.45	-0.534	-0.466	-0.536	-0.541	-0.498	-0.427	-0.4	-0.598	-0.627	-0.473	-0.463	-0.399	-0.604	-0.532	-0.437	-0.325	-0.612	-0.594	-0.495	-0.445	-0.451
105	-0.496	-0.462	-0.448	-0.436	-0.365	-0.37	-0.466	-0.544	-0.293	-0.466	-0.44	-0.45	-0.42	-0.27	-0.402	-0.371	-0.458	-0.517	-0.426	-0.416	-0.462	-0.311	-0.44	-0.372	-0.479	-0.419	-0.504	-0.468	-0.535	-0.399	-0.608	-0.481	-0.514	-0.357	-0.553	-0.59	-0.467	-0.394	-0.436	-0.431	-0.604	-0.741	-0.609	-0.572	-0.578	-0.457	-0.472	-0.46	-0.401
106	-0.515	-0.401	-0.499	-0.532	-0.353	-0.405	-0.327	-0.435	-0.186	-0.446	-0.409	-0.392	-0.408	-0.629	-0.381	-0.321	-0.297	-0.429	-0.363	-0.418	-0.39	-0.509	-0.431	-0.336	-0.445	-0.463	-0.297	-0.485	-0.411	-0.466	-0.526	-0.48	-0.332	-0.405	-0.503	-0.545	-0.493	-0.144	-0.339	-0.516	-0.531	-0.467	-0.466	-0.11	-0.482	-0.338	-0.468	-0.411	-0.451
107	-0.501	-0.374	-0.336	-0.18	-0.357	-0.338	-0.381	-0.311	-0.321	-0.424	-0.354	-0.405	-0.322	-0.318	-0.445	-0.418	-0.263	-0.44	-0.413	-0.437	-0.543	-0.36	-0.406	-0.398	-0.417	-0.428	-0.369	-0.47	-0.409	-0.51	-0.569	-0.473	-0.46	-0.354	-0.409	-0.552	-0.394	-0.503	-0.589	-0.333	-0.537	-0.475	-0.408	-0.381	-0.414	-0.33	-0.553	-0.262	-0.507
108	-0.443	-0.263	-0.424	-0.364	-0.386	-0.363	-0.426	-0.36	-0.362	-0.435	-0.378	-0.402	-0.333	-0.388	-0.348	-0.405	-0.402	-0.45	-0.349	-0.41	-0.41	-0.334	-0.41	-0.277	-0.303	-0.377	-0.478	-0.483	-0.407	-0.323	-0.548	-0.37	-0.397	-0.207	-0.511	-0.511	-0.469	-0.23	-0.294	-0.461	-0.552	-0.565	-0.261	-0.126	-0.52	-0.596	-0.379	-0.378	-0.332
109	-0.471	-0.445	-0.361	-0.375	-0.426	-0.325	-0.376	-0.432	-0.398	-0.402	-0.386	-0.394	-0.356	-0.422	-0.377	-0.313	-0.388	-0.417	-0.373	-0.401	-0.28	-0.345	-0.327	-0.382	-0.29	-0.392	-0.448	-0.458	-0.362	-0.435	-0.529	-0.432	-0.424	-0.364	-0.517	-0.472	-0.593	-0.208	-0.366	-0.431	-0.65	-0.363	-0.272	-0.18	-0.401	-0.729	-0.435	-0.379	-0.309
110	-0.404	-0.432	-0.326	-0.274	-0.34	-0.307	-0.323	-0.36	-0.328	-0.402	-0.316	-0.358	-0.345	-0.427	-0.341	-0.363	-0.357	-0.455	-0.336	-0.386	-0.417	-0.311	-0.366	-0.276	-0.418	-0.336	-0.368	-0.478	-0.514	-0.346	-0.368	-0.442	-0.515	-0.4	-0.358	-0.433	-0.499	-0.439	-0.51	-0.289	-0.636	-0.32	-0.605	-0.39	-0.484	-0.3	-0.428	-0.368	-0.45
111	-0.44	-0.302	-0.301	-0.214	-0.311	-0.209	-0.35	-0.37	-0.337	-0.409	-0.319	-0.424	-0.32	-0.38	-0.382	-0.236	-0.274	-0.363	-0.292	-0.363	-0.193	-0.384	-0.318	-0.39	-0.401	-0.411	-0.333	-0.41	-0.402	-0.386	-0.439	-0.38	-0.363	-0.143	-0.564	-0.542	-0.471	-0.359	-0.513	-0.343	-0.55	-0.635	-0.491	-0.367	-0.367	-0.615	-0.353	-0.407	-0.444
112	-0.336	-0.403	-0.338	-0.425	-0.306	-0.357	-0.311	-0.369	-0.263	-0.373	-0.324	-0.348	-0.393	-0.327	-0.253	-0.244	-0.285	-0.434	-0.383	-0.388	-0.377	-0.416	-0.331	-0.348	-0.286	-0.325	-0.38	-0.428	-0.384	-0.332	-0.372	-0.447	-0.402	-0.266	-0.669	-0.481	-0.499	-0.434	-0.447	-0.347	-0.473	-0.888	-0.69	-0.086	-0.425	-0.242	-0.406	-0.386	-0.306
113	-0.348	-0.246	-0.199	-0.239	-0.305	-0.27	-0.327	-0.373	-0.356	-0.375	-0.333	-0.325	-0.367	-0.317	-0.316	-0.29	-0.279	-0.411	-0.235	-0.36	-0.237	-0.288	-0.375	-0.225	-0.292	-0.343	-0.347	-0.479	-0.328	-0.249	-0.282	-0.357	-0.331	-0.314	-0.227	-0.531	-0.401	-0.201	-0.229	-0.273	-0.448	-0.434	-0.367	-0.417	-0.372	-0.301	-0.437	-0.247	-0.401
114	-0.449	-0.163	-0.29	-0.138	-0.292	-0.27	-0.228	-0.353	-0.3	-0.353	-0.331	-0.369	-0.321	-0.246	-0.359	-0.296	-0.286	-0.391	-0.342	-0.401	-0.304	-0.351	-0.317	-0.152	-0.271	-0.279	-0.408	-0.324	-0.375	-0.418	-0.432	-0.405	-0.412	-0.216	-0.257	-0.461	-0.465	-0.49	-0.453	-0.282	-0.612	-0.513	-0.539	-0.361	-0.335	-0.369	-0.143	-0.469	-0.423
115	-0.33	-0.172	-0.248	-0.185	-0.334	-0.207	-0.277	-0.301	-0.149	-0.358	-0.202	-0.33	-0.282	-0.178	-0.273	-0.334	-0.297	-0.315	-0.231	-0.323	-0.221	-0.217	-0.269	-0.233	-0.317	-0.277	-0.316	-0.348	-0.159	-0.399	-0.449	-0.305	-0.211	-0.307	-0.552	-0.371	-0.264	-0.267	-0.307	-0.18	-0.473	-0.118	-0.043	-0.326	-0.16	-0.19	-0.316	-0.253	-0.29
116	-0.37	-0.337	-0.351	-0.184	-0.297	-0.257	-0.273	-0.34	-0.236	-0.397	-0.25	-0.329	-0.329	-0.341	-0.341	-0.239	-0.347	-0.366	-0.27	-0.356	-0.183	-0.203	-0.284	-0.262	-0.229	-0.281	-0.194	-0.364	-0.362	-0.403	-0.276	-0.376	-0.369	-0.295	-0.294	-0.461	-0.453	-0.233	-0.474	-0.423	-0.554	-0.551	-0.344	-0.249	-0.326	-0.368	-0.243	-0.424	-0.135
117	-0.423	-0.308	-0.246	-0.287	-0.285	-0.305	-0.342	-0.266	-0.174	-0.383	-0.22	-0.314	-0.361	-0.063	-0.282	-0.252	-0.389	-0.27	-0.211	-0.3	-0.238	-0.247	-0.38	-0.366	-0.239	-0.325	-0.479	-0.374	-0.357	-0.371	-0.395	-0.343	-0.293	-0.224	-0.472	-0.5	-0.482	-0.288	-0.349	-0.251	-0.554	-0.583	-0.364	-0.224	-0.497	-0.282	-0.238	-0.333	-0.327
118	-0.323	-0.092	-0.227	-0.259	-0.261	-0.168	-0.234	-0.276	-0.17	-0.264	-0.282	-0.27	-0.256	-0.168	-0.215	-0.272	-0.246	-0.287	-0.218	-0.256	-0.263	-0.25	-0.265	-0.248	-0.235	-0.35	-0.278	-0.266	-0.31	-0.22	-0.242	-0.332	-0.4	-0.285	-0.302	-0.372	-0.237	-0.302	-0.37	-0.422	-0.395	-0.495	-0.289	-0.296	-0.296	-0.281	-0.341	-0.262	-0.282
119	-0.331	-0.254	-0.237	-0.045	-0.208	-0.272	-0.221	-0.282	-0.108	-0.349	-0.205	-0.302	-0.199	-0.297	-0.321	-0.267	-0.236	-0.313	-0.323	-0.294	-0.313	-0.294	-0.229	-0.075	-0.26	-0.274	-0.281	-0.23	-0.311	-0.374	-0.335	-0.378	-0.16	-0.201	-0.266	-0.421	-0.404	-0.532	-0.131	-0.144	-0.24	-0.272	-0.468	-0.202	-0.253	-0.281	-0.174	-0.27	-0.081
120	-0.352	-0.235	-0.235	-0.085	-0.203	-0.116	-0.204	-0.289	-0.178	-0.339	-0.222	-0.274	-0.28	-0.137	-0.29	-0.231	-0.258	-0.338	-0.2	-0.234	0.016	-0.143	-0.232	-0.247	-0.098	-0.27	-0.27	-0.317	-0.151	-0.213	-0.197	-0.264	-0.257	-0.259	-0.22	-0.357	-0.41	-0.022	-0.143	-0.251	-0.569	-0.211	-0.131	0.027	-0.26	-0.65	-0.276	-0.176	-0.255
121	-0.258	-0.203	-0.263	-0.175	-0.234	-0.198	-0.192	-0.267	-0.054	-0.238	-0.251	-0.329	-0.302	-0.262	-0.236	-0.248	-0.293	-0.294	-0.236	-0.223	-0.331	-0.205	-0.182	-0.223	-0.157	-0.277	-0.385	-0.25	-0.217	-0.241	-0.378	-0.294	-0.189	-0.048	-0.346	-0.325	-0.393	-0.075	-0.106	-0.23	-0.293	-0.211	-0.662	-0.154	-0.235	-0.504	-0.271	-0.292	-0.211
122	-0.312	-0.209	-0.229	-0.232	-0.145	-0.178	-0.204	-0.274	-0.193	-0.224	-0.19	-0.209	-0.292	-0.284	-0.113	-0.081	-0.259	-0.263	-0.222	-0.242	-0.165	-0.209	-0.291	-0.202	-0.201	-0.318	-0.267	-0.255	-0.204	-0.281	-0.388	-0.186	-0.415	-0.125	-0.36	-0.259	-0.309	-0.107	-0.3	-0.178	-0.389	-0.581	-0.223	0.118	-0.204	-0.441	-0.388	-0.133	-0.257
123	-0.322	-0.165	-0.131	-0.044	-0.186	-0.145	-0.234	-0.141	-0.194	-0.177	-0.21	-0.274	-0.226	-0.111	-0.145	-0.146	-0.188	-0.193	-0.128	-0.184	-0.039	-0.0001501	-0.181	-0.23	-0.244	-0.243	-0.095	-0.28	-0.26	-0.145	-0.257	-0.284	-0.117	-0.081	-0.249	-0.371	-0.335	-0.291	-0.207	-0.071	-0.376	-0.48	-0.275	-0.172	-0.264	-0.203	-0.268	-0.189	-0.108
124	-0.342	-0.102	-0.111	-0.058	-0.114	-0.116	-0.236	-0.288	-0.236	-0.252	-0.184	-0.208	-0.146	-0.231	-0.159	-0.133	-0.205	-0.225	-0.15	-0.19	-0.115	-0.179	-0.167	-0.147	-0.152	-0.21	-0.151	-0.186	-0.242	-0.144	-0.208	-0.259	-0.045	-0.069	-0.309	-0.259	-0.289	-0.063	-0.261	-0.259	-0.289	-0.081	-0.098	-0.174	-0.167	-0.415	-0.234	-0.22	-0.092
125	-0.184	-0.164	-0.07	0.089	-0.102	-0.134	-0.191	-0.174	-0.11	-0.184	-0.138	-0.221	-0.215	-0.028	-0.079	-0.143	-0.112	-0.187	-0.133	-0.176	-0.129	-0.138	-0.158	-0.208	-0.196	-0.177	-0.2	-0.193	-0.176	-0.186	-0.179	-0.298	-0.149	-0.021	-0.449	-0.2	-0.244	0.433	-0.087	-0.208	-0.186	-0.399	-0.163	0.083	-0.31	-0.32	-0.166	-0.179	-0.004
126	-0.134	-0.105	-0.208	0.086	-0.113	-0.122	-0.15	-0.185	0.048	-0.187	-0.199	-0.148	-0.218	-0.09	-0.098	-0.2	-0.274	-0.156	-0.097	-0.208	-0.325	-0.084	-0.163	-0.247	-0.123	-0.161	-0.24	-0.087	-0.148	-0.225	-0.22	-0.234	-0.219	-0.021	-0.298	-0.366	-0.244	-0.17	-0.212	-0.09	-0.37	-0.36	-0.385	0.144	-0.394	-0.386	-0.201	-0.106	-0.168
127	-0.199	-0.118	-0.201	-0.111	-0.117	-0.104	-0.203	-0.202	-0.205	-0.141	-0.099	-0.149	-0.168	-0.11	-0.173	-0.188	-0.184	-0.189	-0.157	-0.149	-0.136	-0.052	-0.224	-0.119	-0.239	-0.176	-0.219	-0.247	-0.158	-0.336	-0.183	-0.313	-0.228	-0.111	-0.235	-0.343	-0.255	0.015	-0.396	-0.205	-0.148	-0.198	-0.274	-0.231	-0.255	-0.479	-0.225	-0.224	-0.215
128	-0.16	-0.011	-0.064	-0.124	-0.113	-0.167	-0.135	-0.166	-0.18	-0.225	-0.042	-0.159	-0.13	-0.109	-0.148	-0.087	-0.132	-0.191	-0.15	-0.189	-0.123	0.01	-0.148	-0.118	-0.06	-0.161	-0.173	-0.234	-0.196	-0.264	-0.307	-0.22	-0.204	-0.132	-0.215	-0.208	-0.316	-0.125	-0.359	-0.002	-0.29	0.11	0.118	-0.209	-0.2	-0.034	-0.107	-0.268	-0.038
129	-0.124	-0.246	-0.171	0.055	-0.206	-0.16	-0.081	-0.089	-0.075	-0.164	-0.15	-0.096	-0.154	-0.227	-0.196	-0.137	-0.113	-0.157	-0.114	-0.143	-0.093	-0.262	-0.199	-0.108	-0.092	-0.157	-0.247	-0.237	-0.121	-0.151	-0.267	-0.143	-0.327	-0.068	-0.087	-0.291	-0.268	-0.109	-0.032	-0.073	-0.18	0.033	-0.108	-0.35	-0.3	0.082	-0.396	0.076	-0.359
130	-0.19	-0.074	-0.082	0.053	-0.006	-0.053	-0.122	-0.179	-0.167	-0.1	-0.137	-0.148	-0.169	-0.123	-0.17	-0.123	-0.051	-0.086	-0.167	-0.177	-0.214	0.127	-0.159	-0.19	-0.06	-0.15	-0.161	-0.165	-0.31	-0.14	-0.2	-0.23	-0.146	-0.176	-0.285	-0.223	-0.199	0.066	-0.076	-0.266	-0.189	0.01	-0.311	-0.183	-0.227	-0.146	-0.196	-0.011	-0.249
131	-0.26	-0.075	0.007	-0.161	-0.174	-0.017	-0.044	-0.171	-0.007	-0.068	-0.06	-0.11	-0.105	-0.117	-0.07	-0.007	-0.159	-0.129	-0.019	-0.154	-0.441	0.032	-0.021	-0.048	-0.052	-0.026	-0.008	-0.086	-0.053	-0.199	0.028	-0.128	-0.117	-0.057	-0.167	-0.282	-0.185	-0.115	-0.275	-0.077	-0.101	-0.588	-0.008	-0.07	-0.267	-0.226	-0.035	-0.132	-0.03
132	-0.101	0.095	0.008	-0.113	0.031	-0.007	-0.066	-0.066	0.098	-0.144	-0.079	-0.118	-0.212	-0.111	-0.044	-0.057	-0.151	-0.105	-0.119	-0.132	0.017	-0.044	-0.04	-0.064	-0.077	-0.126	0.054	-0.087	-0.111	-0.177	-0.17	0.002	-0.077	-0.016	-0.355	-0.139	-0.177	-0.043	-0.337	-0.134	-0.272	-0.135	0.244	0.128	-0.156	-0.026	-0.141	-0.106	0.231
133	-0.138	-0.397	-0.015	0.109	0.06	0.022	-0.084	-0.109	-0.179	-0.047	-0.173	-0.164	-0.109	-0.022	-0.012	-0.077	-0.167	-0.037	-0.067	-0.118	-0.127	-0.124	-0.083	-0.089	-0.019	-0.063	-0.027	-0.148	-0.148	-0.177	-0.28	-0.195	0.023	0.026	-0.11	-0.182	-0.2	-0.009	-0.172	-0.255	-0.205	-0.537	-0.097	-0.233	-0.141	-0.229	-0.071	-0.163	0.071
134	-0.16	-0.249	0.051	-0.075	-0.139	-0.033	-0.105	-0.163	0.05	-0.212	-0.075	-0.112	-0.128	-0.195	0.02	-0.124	-0.092	-0.081	-0.082	-0.16	-0.102	-0.09	-0.149	-0.16	-0.035	-0.138	-0.106	-0.106	-0.121	-0.097	-0.229	-0.065	-0.056	-0.112	-0.15	-0.199	-0.258	-0.083	-0.261	-0.251	-0.12	-0.414	0.146	-0.056	-0.322	-0.122	-0.051	-0.045	0.102
135	0.01	0.179	-0.1	0.116	-0.047	0.015	-0.167	-0.123	-0.129	-0.124	-0.046	-0.11	-0.164	-0.139	-0.123	-0.063	-0.06	-0.124	-0.086	-0.083	0.056	-0.045	-0.111	-0.126	-0.049	-0.067	-0.144	-0.2	-0.165	-0.112	-0.139	-0.043	-0.223	-0.223	-0.267	-0.108	-0.2	0.223	0.098	-0.204	-0.155	-0.423	-0.101	-0.013	-0.271	-0.309	-0.219	-0.057	0.149
136	-0.089	-0.276	-0.019	0.043	-0.077	-0.026	-0.077	-0.12	-0.123	0.034	0.006	-0.056	-0.095	0.087	0.007	0.005	-0.073	-0.061	0.051	-0.0002859	-0.071	-0.075	-0.018	0.002	-0.116	-0.054	-0.042	-0.139	-0.06	0.016	-0.064	-0.082	-0.155	-0.243	-0.096	-0.013	-0.096	-0.018	0.084	0.018	-0.107	0.009	-0.284	-0.022	-0.106	0.158	-0.086	-0.115	0.213
137	-0.121	-0.118	0.037	0.086	-0.068	-0.026	0.077	-0.016	-0.088	-0.021	-0.044	-0.069	-0.055	-0.047	-0.118	-0.106	-0.182	-0.098	0.115	-0.079	0.011	-0.044	-0.095	-0.125	-0.085	-0.066	-0.081	-0.036	-0.134	0.147	-0.073	-0.124	-0.089	-0.164	-0.274	-0.157	-0.089	-0.238	0.172	-0.112	-0.13	-0.027	0.322	-0.121	-0.07	-0.206	0.026	-0.097	-0.09
138	-0.083	0.237	0.044	-0.027	-0.099	-0.02	0.005	-0.118	0.016	-0.075	-0.025	-0.077	-0.094	-0.106	-0.0009181	-0.062	-0.032	-0.111	0.019	-0.074	0.014	-0.05	-0.052	0.021	-0.137	-0.155	-0.04	0.014	-0.163	-0.019	-0.11	-0.1	-0.077	-0.112	-0.21	-0.145	0.05	-0.267	-0.005	0.146	-0.249	-0.06	-0.224	0.045	-0.157	-0.326	-0.244	-0.269	-0.222
139	-0.167	-0.149	0.072	0.111	0.068	0.014	0.062	-0.107	0.072	-0.002	-0.007	-0.06	-0.083	-0.009	-0.002	0.018	-0.025	-0.151	-0.08	0.005	-0.076	0.122	-0.029	-0.175	-0.013	0.011	0.073	-0.132	-0.056	-0.0007544	0.025	-0.111	-0.153	-0.054	-0.281	0.055	0.009	0.205	0.074	-0.073	-0.024	0.246	-0.046	-0.157	-0.093	-0.186	-0.055	0.032	-0.078
140	-0.022	-0.19	-0.094	0.059	-0.121	-0.104	-0.057	-0.053	0.054	-0.11	-0.1	-0.036	0.002	0.055	0.018	-0.029	-0.075	-0.095	-0.081	-0.029	-0.142	-0.044	0.002	0.037	-0.097	0.071	-0.06	-0.003	-0.134	-0.089	-0.168	-0.095	0.005	0.144	-0.132	0.086	-0.052	0.036	-0.015	-0.019	-0.197	-0.104	-0.081	-0.213	-0.024	-0.301	-0.071	-0.076	-0.194
141	-0.006	0.005	0.006	-0.049	-0.096	-0.021	0.033	-0.017	-0.103	-0.091	0.019	-0.019	-0.111	0.003	0.004	-0.003	-0.069	-0.083	-0.071	-0.052	0.169	0.047	-0.048	-0.029	0.021	-0.044	-0.027	0.002	0.01	0.056	-0.063	-0.077	0.066	0.04	-0.061	-0.047	0.077	0.011	0.096	-0.079	0.104	-0.357	-0.234	-0.02	0.17	0.205	0.09	-0.146	-0.01
142	0.049	0.034	0.013	0.1	-0.031	0.026	-0.066	-0.053	-0.121	-0.02	-0.022	-0.043	0.009	-0.174	-0.038	-0.007	0.025	0.004	0.064	-0.035	-0.062	0.098	-0.018	0.037	0.023	-0.131	-0.057	0.042	0.023	0.006	-0.14	-0.065	0.115	0.068	-0.067	-0.09	-0.049	-0.167	0.007	-0.081	-0.026	0.032	-0.32	-0.237	-0.15	0.076	-0.11	0.016	-0.194
143	0.121	0.013	-0.006	0.027	-0.001	-0.059	-0.118	0.065	-0.051	-0.079	-0.036	0.034	-0.055	0.117	0.02	-0.011	-0.027	0.034	0.026	-0.009	0.089	-0.029	0.03	-0.056	0.008	-0.056	0.027	-0.043	-0.09	-0.081	0.003	0.033	-0.154	0.002	-0.005	0.083	0.016	0.06	-0.01	0.15	0.063	0.087	0.027	0.168	-0.03	-0.127	-0.002	-0.048	0.047
144	0.009	0.026	-0.031	-0.151	-0.005	-0.016	0.087	-0.007	0.106	-0.055	-0.012	-0.014	0.0008107	0.022	-0.035	-0.014	-0.023	-0.016	-0.101	-0.056	0.022	-0.099	0.001	-0.01	0.046	0.088	-0.056	0.025	-0.122	-0.188	-0.042	0.031	-0.17	-0.064	0.285	-0.06	-0.191	0.164	0.193	-0.12	0.012	0.152	0.215	-0.035	-0.012	-0.027	-0.178	-0.066	-0.014
145	-0.161	-0.165	-0.013	-0.076	0.014	-0.028	-0.044	-0.038	0.08	0.089	-0.037	-0.066	-0.01	-0.164	0.08	-0.044	-0.03	0.026	-0.067	0.063	0.049	0.057	-0.025	-0.073	0.045	-0.015	0.02	0.009	-0.082	0.037	0.073	-0.073	0.014	-0.003	-0.094	-0.047	-0.113	0.099	-0.302	-0.112	-0.152	-0.265	-0.076	0.092	-0.141	0.018	0.043	-0.013	-0.075
146	-0.07	0.13	-0.025	0.109	-0.058	0.013	0.003	0.01	0.019	0.114	0.053	0.074	0.046	0.199	-0.047	0.126	-0.097	0.025	-0.021	-0.049	-0.043	0.085	0.003	0.004	-0.017	0.029	-0.05	0.019	0.156	0.18	0.035	-0.008	0.022	0.018	-0.05	-0.035	-0.034	-0.198	0.234	-0.052	0.168	-0.019	0.096	0.256	-0.042	-0.004	0.23	0.141	-0.27
147	-0.079	-0.162	-0.004	0.02	0.056	0.063	0.013	0.035	0.027	0.058	0.059	0.064	0.02	-0.078	0.002	0.022	0.065	0.028	0.153	0.007	0.109	0.012	-0.005	0.032	-0.038	0.084	0.022	-0.018	0.117	0.114	0.037	-0.024	0.033	0.089	-0.081	0.101	0.09	0.115	-0.034	0.045	-0.254	0.119	-0.029	0.011	0.005	-0.045	0.06	0.068	0.191
148	0.02	-0.013	0.105	-0.047	0.051	-0.054	-0.032	-0.053	-0.023	0.013	-0.02	-0.008	0.042	-0.011	0.004	-0.005	0.146	0.014	-0.035	0.073	-0.055	-0.07	0.055	-0.08	-0.013	-0.12	-0.051	0.077	-0.038	-0.072	0.106	0.09	-0.028	-0.16	0.036	-0.034	0.143	-0.108	0.132	0.075	0.021	0.153	0.119	-0.126	0.034	-0.15	-0.174	-0.003	0.29
149	-0.053	0.211	-0.007	-7.917e-05	0.123	0.017	0.061	0.032	0.061	0.037	-0.024	-0.003	-0.001	0.046	0.0004541	-0.006	0.045	-0.013	-0.031	0.058	-0.076	-0.072	-0.053	0.058	0.007	0.06	0.041	0.007	0.103	0.081	0.136	0.096	0.098	-0.016	0.077	0.088	0.049	0.045	-0.127	0.063	0.293	-0.027	-0.094	0.054	0.013	0.151	0.096	0.106	0.106
150	0.192	0.109	0.057	0.007	0.068	0.163	0.12	0.078	-0.049	0.044	0.119	0.017	0.058	-0.015	-0.006	-0.03	0.039	0.078	0.164	0.029	-0.06	0.015	0.059	0.08	0.016	0.035	0.19	-0.118	0.056	-0.044	0.024	0.09	-0.001	-0.118	0.094	-0.045	0.063	-0.056	-0.174	0.131	-0.033	0.228	0.377	0.05	0.176	0.204	0.016	0.021	0.122
151	0.08	0.132	0.121	0.02	0.085	0.156	-0.044	0.002	0.116	0.039	0.121	-0.022	-0.065	-0.092	0.048	0.061	0.102	0.054	-0.04	0.068	0.159	-0.066	0.063	-0.115	-0.044	0.041	0.185	-0.037	-0.078	0.122	-0.048	0.071	0.018	0.18	-0.088	0.046	0.296	0.425	-0.006	-0.046	0.201	-0.247	0.026	0.225	0.158	0.311	0.129	0.267	0.185
152	0.07	0.093	0.12	0.061	0.079	0.022	0.024	0.111	0.031	0.035	0.035	0.081	0.026	-0.219	0.006	0.085	0.002	0.023	-0.031	0.078	-0.157	-0.028	0.114	0.03	0.007	-0.017	0.048	0.155	0.173	0.191	0.097	0.084	-0.024	0.167	0.301	0.118	0.121	0.325	0.163	-0.138	0.264	-0.428	-0.239	-0.127	-0.123	0.21	-0.007	0.156	0.233
153	-0.051	-0.158	0.01	0.204	0.098	0.229	0.022	0.094	0.071	0.03	-0.006	0.029	0.029	0.03	0.106	0.023	0.1	0.08	-0.03	0.06	0.11	0.133	0.102	-0.029	-0.009	0.102	0.106	0.014	0.105	0.121	-0.004	0.121	-0.008	0.14	0.142	0.071	0.08	-0.043	0.123	0.07	0.087	0.142	0.152	0.196	0.182	0.088	0.166	0.131	0.351
154	0.032	0.036	0.074	0.06	0.083	-0.015	0.013	0.048	0.049	0.067	0.173	0.094	0.021	0.028	0.075	0.143	-0.036	0.111	-0.001	0.082	0.158	0.153	0.051	0.067	0.0009912	0.044	0.064	0.043	-0.036	0.164	-0.038	0.021	0.292	-0.009	0.019	0.24	0.084	0.259	0.22	0.099	0.052	-0.269	0.101	0.339	0.186	0.236	0.093	0.063	0.292
155	0.042	0.057	0.203	0.086	0.037	-0.008	0.011	-0.033	-0.063	0.215	0.098	0.021	-0.027	0.066	0.096	0.099	0.086	0.141	0.018	0.093	-0.064	-0.033	0.037	0.083	-0.059	0.024	0.039	0.063	0.079	0.138	-0.145	0.083	0.175	0.026	0.129	0.06	0.276	0.35	0.139	0.019	0.13	0.424	0.286	0.253	-0.017	0.554	0.154	0.029	0.265
156	0.079	0.078	0.029	0.189	0.032	0.077	0.095	0.032	0.204	0.061	0.103	0.061	0.033	-0.05	0.1	0.033	0.053	0.106	0.084	0.118	-0.034	0.159	0.14	0.079	0.032	0.127	-0.025	0.119	0.161	0.113	0.043	0.127	0.234	0.217	0.128	0.055	0.13	0.315	0.205	0.094	-0.002	0.105	0.115	0.209	0.275	0.332	-0.047	0.101	0.502
157	0.068	-0.052	0.08	0.244	0.166	0.137	0.007	0.054	0.186	0.034	0.187	0.135	0.047	0.101	0.236	0.108	0.165	0.093	0.205	0.147	0.08	0.26	0.149	0.252	0.126	0.025	0.157	0.102	0.172	0.245	0.241	0.157	0.131	0.145	-0.037	0.274	0.124	0.399	0.634	0.029	0.325	0.737	0.491	0.239	0.11	0.367	0.176	0.205	0.445
158	0.095	0.108	0.145	0.241	0.018	0.016	0.025	0.149	-0.031	0.102	0.019	0.149	0.064	0.102	0.094	0.108	0.083	0.179	0.117	0.056	0.054	0.2	0.068	0.057	0.103	0.154	0.035	0.142	0.13	0.244	-0.02	0.14	0.076	-0.022	0.021	0.075	0.223	0.174	0.362	0.239	0.2	0.601	0.385	0.075	0.381	-0.035	0.19	0.118	0.19
159	0.012	0.353	0.255	0.2	0.258	0.136	0.025	0.076	0.118	0.083	0.122	0.137	0.096	0.078	0.14	0.188	0.029	0.275	0.184	0.08	0.041	0.082	0.129	0.086	0.208	0.05	0.189	0.147	0.171	0.141	0.164	0.041	0.074	0.137	0.322	0.1	0.245	0.3	0.202	0.028	0.24	0.022	0.674	0.155	0.232	0.252	0.272	0.356	-0.016
160	0.166	-0.2	0.274	0.267	0.139	0.227	0.09	0.179	0.148	0.081	0.171	0.092	0.161	-0.111	0.137	0.043	0.167	0.155	0.052	0.19	0.14	0.021	0.193	0.004	0.12	0.108	0.095	0.134	-0.034	0.152	0.073	0.095	0.124	-0.002	0.1	0.22	0.305	0.734	0.265	-0.036	0.129	0.125	0.15	0.101	0.08	0.604	0.159	0.353	0.208
161	0.21	0.181	0.202	0.182	0.175	0.172	0.108	0.126	0.21	0.208	0.23	0.111	0.161	0.137	0.192	0.091	0.289	0.188	0.196	0.248	-0.134	0.121	0.119	0.25	0.19	0.186	0.25	0.156	0.179	0.123	0.253	0.138	-0.067	0.15	0.274	0.258	0.414	0.394	0.201	-0.157	0.19	0.009	0.267	0.17	0.28	0.631	0.042	0.131	0.262
162	0.283	0.186	0.138	0.035	0.19	0.124	0.127	0.174	0.069	0.132	0.09	0.151	0.127	0.011	0.134	0.13	0.128	0.132	0.188	0.185	0.011	0.173	0.133	0.154	0.08	-0.013	0.1	0.317	0.061	0.148	0.081	0.101	0.248	0.081	-0.024	0.252	0.37	0.302	0.359	0.1	0.095	0.299	0.334	0.12	0.257	-0.19	-0.008	-0.014	0.22
163	0.152	0.253	0.238	0.271	0.254	0.229	0.138	0.109	0.112	0.149	0.184	0.293	0.153	0.225	0.144	0.135	0.401	0.258	0.167	0.17	0.175	0.381	0.194	0.136	0.196	0.044	0.125	0.17	0.138	0.167	0.11	0.209	0.115	0.276	0.062	0.241	0.222	0.397	0.352	0.07	0.173	0.485	0.582	0.003	0.144	0.324	0.345	0.28	0.19
164	0.291	0.253	0.242	0.188	0.154	0.209	0.282	0.108	0.166	0.297	0.251	0.172	0.223	0.008	0.228	0.172	0.115	0.169	0.027	0.138	0.142	0.206	0.173	0.263	0.238	0.096	0.226	0.288	0.248	0.119	0.245	0.262	0.181	0.203	0.046	0.319	0.323	0.319	0.02	0.266	0.208	0.603	0.705	0.067	0.496	0.658	0.279	0.315	0.78
165	0.36	0.103	0.316	0.274	0.098	0.172	0.215	0.079	0.267	0.213	0.222	0.255	0.346	0.036	0.214	0.16	0.284	0.242	0.093	0.268	0.159	0.245	0.219	0.267	0.221	0.165	0.095	0.196	0.196	0.306	0.108	0.286	0.269	0.189	0.347	0.243	0.467	0.645	0.331	0.138	0.391	0.439	0.455	0.167	0.162	0.13	0.27	0.466	0.358
166	0.23	0.076	0.203	0.107	0.131	0.226	0.188	0.263	0.172	0.363	0.277	0.239	0.282	0.348	0.308	0.181	0.362	0.244	0.176	0.189	0.06	0.312	0.223	0.206	0.163	0.209	0.199	0.287	0.18	0.395	0.559	0.331	0.15	0.435	0.349	0.389	0.581	0.158	0.56	0.345	0.317	0.489	0.446	0.05	0.276	0.508	0.345	0.258	0.367
167	0.221	0.219	0.348	-0.008	0.288	0.219	0.272	0.245	0.266	0.327	0.39	0.259	0.155	0.0006964	0.323	0.152	0.251	0.248	0.238	0.352	0.201	0.399	0.185	0.372	0.315	0.167	0.353	0.312	0.3	0.157	0.242	0.318	0.257	0.182	0.346	0.308	0.507	0.604	0.303	0.148	0.338	0.146	0.388	0.188	0.316	0.573	0.162	0.462	0.254
168	0.378	0.242	0.2	0.269	0.188	0.314	0.306	0.143	0.178	0.318	0.284	0.201	0.208	0.166	0.325	0.403	0.28	0.277	0.289	0.302	0.352	0.215	0.193	0.399	0.201	0.276	0.237	0.2	0.167	0.349	0.277	0.218	0.377	0.06	0.125	0.308	0.367	0.382	0.182	0.295	0.227	0.196	0.408	0.333	0.384	0.273	0.13	0.449	0.311
169	0.288	-0.162	0.345	0.191	0.267	0.269	0.373	0.225	0.286	0.349	0.338	0.284	0.188	0.02	0.284	0.178	0.33	0.281	0.303	0.268	0.022	0.275	0.236	0.571	0.207	0.25	0.281	0.25	0.024	0.105	0.326	0.345	0.145	0.202	0.358	0.289	0.365	0.762	0.423	0.226	0.437	0.706	0.552	0.04	0.467	0.009	0.375	0.773	0.379
170	0.239	0.037	0.339	0.402	0.325	0.386	0.282	0.161	0.368	0.343	0.343	0.262	0.322	0.158	0.281	0.392	0.265	0.261	0.375	0.384	0.52	0.24	0.213	0.629	0.266	0.401	0.358	0.325	0.322	0.352	0.329	0.433	0.155	0.346	0.418	0.416	0.546	0.632	0.321	0.225	0.272	0.454	0.473	0.147	0.369	0.355	0.192	0.503	0.444
171	0.375	0.143	0.282	0.415	0.298	0.26	0.288	0.253	0.249	0.28	0.421	0.459	0.309	0.427	0.285	0.33	0.426	0.306	0.433	0.335	0.25	0.2	0.304	0.764	0.183	0.269	0.338	0.28	0.5	0.465	0.369	0.486	0.39	0.337	0.138	0.565	0.456	0.533	0.323	0.365	0.559	0.143	0.984	0.603	0.529	0.622	0.239	0.696	0.554
172	0.369	0.177	0.376	0.322	0.262	0.384	0.34	0.264	0.288	0.381	0.325	0.38	0.3	0.264	0.332	0.275	0.245	0.303	0.358	0.408	0.42	0.212	0.195	0.664	0.293	0.42	0.329	0.306	0.23	0.418	0.268	0.417	0.257	0.443	0.483	0.544	0.594	0.524	0.295	0.353	0.338	0.355	1.019	0.41	0.453	0.335	0.23	0.646	0.579
173	0.453	0.211	0.355	0.495	0.415	0.368	0.464	0.273	0.416	0.266	0.289	0.3	0.369	0.191	0.298	0.313	0.385	0.313	0.451	0.346	0.569	0.277	0.327	0.517	0.295	0.399	0.462	0.367	0.393	0.395	0.093	0.401	0.39	0.282	0.332	0.495	0.768	0.611	0.529	0.386	0.29	0.329	0.583	0.366	0.46	0.129	0.259	0.668	0.194
174	0.314	0.166	0.371	0.479	0.474	0.455	0.539	0.196	0.117	0.445	0.391	0.42	0.321	-0.044	0.349	0.414	0.438	0.389	0.335	0.45	0.061	0.204	0.295	0.72	0.339	0.405	0.427	0.301	0.196	0.581	0.459	0.344	0.543	0.038	0.094	0.561	0.565	0.417	0.096	0.551	0.491	0.932	0.602	0.131	0.655	0.532	0.166	0.548	0.531
175	0.416	0.085	0.3	0.105	0.37	0.498	0.469	0.205	0.47	0.236	0.298	0.449	0.36	0.142	0.448	0.432	0.296	0.309	0.353	0.313	0.171	0.28	0.332	0.721	0.269	0.411	0.302	0.377	0.37	0.496	0.173	0.425	0.438	0.285	0.475	0.687	0.743	1.142	0.436	0.603	0.269	0.876	0.501	0.406	0.414	0.94	0.108	0.747	0.463
176	0.363	0.333	0.428	0.357	0.514	0.549	0.467	0.285	0.467	0.342	0.554	0.328	0.432	-0.08	0.413	0.46	0.355	0.426	0.411	0.434	0.125	0.527	0.313	0.673	0.306	0.435	0.458	0.454	0.298	0.412	0.332	0.515	0.381	0.481	0.535	0.525	0.975	1.036	0.582	0.486	0.539	0.163	0.852	0.29	0.645	0.553	0.265	0.993	0.94
177	0.459	0.165	0.372	0.243	0.333	0.623	0.507	0.264	0.343	0.259	0.391	0.441	0.386	0.053	0.308	0.42	0.415	0.403	0.393	0.339	0.277	0.4	0.321	0.887	0.357	0.499	0.497	0.458	0.521	0.638	0.325	0.421	0.39	0.343	0.338	0.725	0.623	0.814	0.406	0.39	0.668	0.487	0.697	0.332	0.609	0.498	0.056	0.798	1.042
178	0.411	0.151	0.538	0.462	0.4	0.658	0.633	0.374	0.474	0.448	0.533	0.538	0.42	0.022	0.475	0.522	0.388	0.413	0.352	0.375	0.218	0.351	0.35	0.906	0.417	0.451	0.496	0.325	0.318	0.46	0.556	0.509	0.599	0.399	0.623	0.376	0.703	1.251	0.711	0.239	0.462	0.598	0.668	0.951	0.402	1.105	0.225	1.065	0.863
179	0.43	0.413	0.45	0.426	0.611	0.787	0.605	0.424	0.419	0.513	0.493	0.54	0.523	0.146	0.294	0.375	0.445	0.45	0.435	0.552	0.091	0.518	0.395	0.807	0.334	0.547	0.339	0.375	0.466	0.545	0.328	0.529	0.72	0.27	0.733	0.609	0.772	1.149	0.372	0.44	0.681	0.525	0.576	0.918	1.101	0.712	0.288	1.112	0.755
180	0.487	0.152	0.447	0.303	0.4	0.703	0.583	0.389	0.359	0.494	0.583	0.445	0.495	0.243	0.491	0.616	0.602	0.443	0.326	0.429	0.016	0.426	0.426	0.93	0.5	0.595	0.6	0.495	0.367	0.625	0.361	0.508	0.621	0.481	0.448	0.784	0.921	1.092	0.628	0.489	0.587	0.816	1.023	0.391	0.442	0.573	0.512	0.996	1.256
181	0.505	0.433	0.47	0.38	0.592	0.782	0.656	0.317	0.512	0.445	0.471	0.574	0.453	0.085	0.553	0.566	0.633	0.515	0.477	0.489	0.193	0.445	0.372	0.93	0.381	0.593	0.601	0.429	0.586	0.667	0.381	0.59	0.734	0.338	0.541	0.716	0.825	1.259	0.57	0.355	0.551	0.919	1.019	1.032	0.779	1.018	0.394	1.191	1.028
182	0.627	0.107	0.48	0.293	0.645	0.99	0.641	0.342	0.48	0.525	0.554	0.477	0.468	0.171	0.627	0.578	0.492	0.453	0.493	0.518	0.231	0.296	0.35	0.836	0.449	0.532	0.626	0.448	0.639	0.556	0.496	0.64	0.741	0.486	0.757	0.665	0.923	1.319	0.326	0.517	0.555	1.071	0.699	0.607	0.67	1.096	0.301	1.044	1.295
183	0.529	0.444	0.551	0.476	0.693	0.837	0.704	0.385	0.509	0.45	0.671	0.559	0.534	0.067	0.446	0.65	0.451	0.45	0.613	0.447	0.272	0.435	0.402	0.999	0.347	0.661	0.626	0.444	0.243	0.602	0.544	0.697	0.715	0.221	0.406	0.781	0.871	1.009	0.426	0.446	0.653	0.383	0.467	0.726	0.835	0.913	0.23	1.151	1.103
184	0.687	0.219	0.503	0.448	0.451	0.987	0.741	0.435	0.61	0.581	0.563	0.675	0.446	0.03	0.582	0.719	0.675	0.507	0.596	0.547	0.578	0.377	0.376	1.012	0.485	0.668	0.633	0.595	0.497	0.714	0.52	0.679	0.88	0.324	0.863	0.782	0.886	1.39	0.902	0.356	0.666	1.105	0.735	0.84	0.523	1.265	0.407	1.331	1.08
185	0.677	0.516	0.575	0.509	0.552	1.074	0.773	0.39	0.733	0.573	0.647	0.637	0.529	0.09	0.504	0.702	0.583	0.553	0.679	0.522	0.45	0.413	0.419	1.32	0.505	0.781	0.729	0.528	0.725	0.963	0.585	0.556	0.823	0.548	0.665	0.717	1.099	1.335	0.765	0.542	0.604	1.268	0.593	0.842	0.891	2.005	0.37	1.125	1.572
186	0.578	0.501	0.55	0.286	0.666	1.011	0.857	0.435	0.516	0.429	0.59	0.677	0.639	0.053	0.654	0.757	0.715	0.541	0.619	0.457	0.217	0.304	0.47	1.345	0.402	0.667	0.68	0.419	0.889	0.775	0.566	0.736	0.788	0.587	0.754	0.734	1.093	1.315	1.022	0.179	0.618	0.819	0.904	0.625	0.598	0.507	0.265	1.353	1.749
187	0.748	0.214	0.615	0.461	0.478	1.19	0.845	0.372	0.682	0.456	0.721	0.677	0.688	0.138	0.644	0.623	0.728	0.553	0.718	0.583	0.363	0.434	0.507	1.272	0.564	0.859	0.572	0.452	0.613	0.691	0.584	0.77	0.702	0.562	0.814	0.815	1.013	1.701	0.612	0.809	0.886	1.602	1.248	0.971	1	1.045	0.627	1.328	1.493
188	0.582	0.35	0.736	0.314	0.762	1.208	0.954	0.467	0.723	0.667	0.817	0.694	0.599	0.039	0.688	0.757	0.749	0.654	0.727	0.63	0.444	0.556	0.466	1.31	0.519	0.879	0.954	0.65	0.641	0.834	0.519	0.856	0.819	0.538	0.79	0.898	1.197	1.57	1.27	0.581	0.844	0.575	1.122	0.998	0.694	0.749	0.586	1.472	1.651
189	0.731	0.294	0.521	0.387	0.776	1.311	0.918	0.543	0.483	0.649	0.748	0.698	0.54	0.325	0.67	0.806	0.779	0.632	0.756	0.613	0.398	0.552	0.426	1.219	0.671	0.948	0.938	0.569	0.752	0.832	0.434	0.899	0.87	0.585	0.971	0.915	0.895	1.781	0.738	0.577	0.709	1.382	0.847	1.212	0.868	1.571	0.62	1.422	1.583
190	0.673	0.164	0.619	0.361	0.784	1.343	1.012	0.47	0.688	0.635	0.785	0.76	0.686	-0.043	0.748	0.813	0.686	0.721	0.609	0.607	0.335	0.438	0.449	1.518	0.631	0.942	0.892	0.607	0.525	0.997	0.75	0.76	0.833	0.562	0.714	0.81	1.09	2.145	0.696	0.757	0.868	1.134	1.039	1.692	0.892	1.099	0.342	1.43	1.493
191	0.809	0.338	0.794	0.516	0.745	1.378	1.125	0.566	0.742	0.758	0.818	0.825	0.667	0.156	0.729	1.05	0.675	0.721	0.519	0.605	0.634	0.714	0.475	1.567	0.671	0.956	0.821	0.557	0.705	0.713	0.622	0.924	0.959	0.686	0.757	0.784	1.235	1.623	1.337	1.052	0.874	1.66	1.161	1.16	0.906	1.031	0.478	1.57	1.696
192	0.695	0.365	0.634	0.282	0.697	1.365	0.929	0.5	0.764	0.765	0.81	0.85	0.675	0.294	0.801	0.842	0.765	0.626	0.814	0.64	0.399	0.581	0.425	1.389	0.679	0.926	1.051	0.626	0.7	0.685	0.63	0.887	0.92	0.638	0.798	0.879	0.977	1.166	0.956	0.585	0.69	1.539	1.09	1.581	1.008	1.215	0.494	1.776	1.684
193	0.952	0.55	0.674	0.117	0.928	1.528	0.982	0.541	0.976	0.622	0.859	0.854	0.689	0.255	0.759	1.004	0.796	0.694	0.766	0.77	0.503	0.646	0.5	1.571	0.702	1.037	0.943	0.454	0.708	0.851	0.956	0.954	1.053	0.724	0.769	1.06	1.311	1.576	0.909	0.66	0.656	0.938	1.511	0.948	0.968	1.328	0.373	1.834	1.509
194	0.662	0.375	0.742	0.493	0.815	1.547	1.086	0.521	0.882	0.648	0.952	0.857	0.655	0.103	0.738	1.125	0.82	0.665	0.83	0.761	0.56	0.612	0.417	1.735	0.659	1.049	0.874	0.672	0.646	0.714	0.774	0.882	0.959	0.619	0.742	0.786	1.275	2.203	0.932	0.748	0.75	1.767	1.072	1.445	0.904	1.374	0.664	1.626	2.051
195	0.876	0.472	0.596	0.467	0.756	1.613	1.11	0.633	0.749	0.819	0.824	0.773	0.791	0.27	0.915	1.065	0.936	0.766	0.792	0.666	0.6	0.702	0.513	1.554	0.754	1.048	1.234	0.605	0.827	1.005	0.582	0.859	1.232	0.703	0.763	0.905	1.129	1.931	0.707	0.964	0.895	1.006	1.177	1.365	1.106	0.861	0.33	2.049	1.849
196	0.862	0.626	0.937	0.477	0.868	1.675	1.06	0.668	0.97	0.779	0.918	0.836	0.722	0.186	0.827	1.029	0.789	0.688	0.798	0.76	0.555	0.545	0.479	1.475	0.759	0.999	1.179	0.674	1.016	0.997	0.737	1.036	1.177	0.635	0.828	1.03	1.176	2.726	1.608	0.653	0.871	1.988	0.856	1.602	0.778	1.325	0.636	2.055	1.549
197	0.887	0.473	0.799	0.432	0.731	1.493	0.973	0.741	0.807	0.759	1.012	0.772	0.763	0.235	0.848	1.081	0.997	0.796	0.939	0.766	0.244	0.72	0.657	1.634	0.732	1.062	0.988	0.844	0.935	1.121	0.569	0.917	1.343	0.879	0.855	1.048	1.185	1.236	1.381	0.621	0.861	1.335	0.711	1.753	1.016	1.325	0.661	1.544	1.895
198	0.926	0.235	0.743	0.218	0.847	1.806	1.242	0.608	0.941	0.898	1.013	0.904	0.903	0.213	0.855	1.068	0.938	0.676	0.832	0.795	0.79	0.659	0.618	1.692	0.696	1.245	1.18	0.677	0.962	0.906	0.472	0.977	1.2	0.758	1.292	0.924	1.186	1.611	1.174	0.601	0.841	1.493	1.195	1.549	0.878	1.489	0.721	1.849	1.8
199	0.829	0.32	0.711	0.56	0.778	1.561	1.217	0.552	0.599	0.838	1.051	0.85	0.99	0.208	0.845	1.224	0.93	0.742	0.88	0.664	0.767	0.806	0.554	1.764	0.684	1.08	1.189	0.73	0.702	0.999	0.943	0.973	1.004	0.529	1.08	0.855	1.501	2.595	1.355	0.688	1.009	1.973	0.863	1.49	0.946	1.638	0.807	1.883	1.944
200	0.979	0.648	0.875	0.463	1.002	1.867	1.457	0.641	0.919	0.898	1.098	0.892	0.77	0.334	0.996	1.323	1.089	0.729	0.738	0.714	0.64	0.642	0.586	1.818	0.84	1.029	1.271	0.729	1.122	1.288	0.844	1.043	1.09	0.759	1.191	0.988	1.412	1.784	1.149	0.684	1.091	0.926	1.001	1.656	0.972	1.876	0.718	2.037	1.927
201	1.11	0.535	0.857	0.58	0.868	1.979	1.4	0.586	1.189	0.779	1.108	0.941	1.045	0.116	0.926	1.394	0.892	0.757	0.868	0.9	0.855	0.875	0.598	1.822	0.825	1.009	1.415	0.633	1.089	1.05	1.008	1.132	1.071	0.79	0.759	1.045	1.284	2.256	1.379	0.88	1.059	1.775	1.278	1.969	1.034	1.065	0.593	2.31	1.951
202	1.028	0.702	0.958	0.363	0.861	1.897	1.305	0.638	1.124	1.025	0.977	0.884	0.778	0.273	0.967	1.311	0.977	0.797	1.096	0.815	0.573	0.676	0.616	1.86	0.853	1.229	1.488	0.726	1.173	1.151	0.812	1.042	1.188	0.822	0.982	1.03	1.477	2.328	1.339	0.635	0.904	1.307	0.904	2.435	1.034	1.209	0.649	2.064	2.219
203	1.093	0.397	0.859	0.563	0.974	1.91	1.374	0.716	1.129	0.983	1.038	0.978	0.895	0.267	1.04	1.15	1.097	0.841	1.189	0.886	0.467	0.664	0.604	1.859	0.829	1.21	1.193	0.646	0.892	1.255	0.738	1.235	1.306	0.693	1.103	1.139	1.603	2.255	1.299	0.784	1.052	1.746	1.514	2.302	1.152	1.747	0.413	1.994	1.94
204	1.067	0.753	0.958	0.748	1.024	2.029	1.308	0.632	1.152	0.899	1.158	0.998	0.976	0.291	0.909	1.373	1.213	0.786	1.037	0.831	0.822	0.784	0.636	1.718	0.919	1.229	1.209	0.726	1.067	1.12	0.673	1.08	1.196	0.855	1.141	1.074	1.359	2.505	1.134	0.728	1.333	1.603	1.317	1.778	1.004	1.729	0.52	1.947	2.289
205	0.942	0.708	1.015	0.441	0.933	2.057	1.227	0.658	0.786	0.97	1.087	1.011	0.872	0.086	1.052	1.365	1.017	0.815	1.073	0.816	0.656	0.821	0.603	1.863	0.902	1.356	1.312	0.52	1.069	1.134	1.044	1.22	1.206	0.534	1.194	0.958	1.553	2.553	1.402	0.993	1	1.254	1.391	2.134	1.253	1.461	0.568	2.039	1.723
206	1.027	0.585	0.905	0.485	1.061	2.285	1.403	0.673	1.013	0.94	1.093	1.181	1.137	0.245	1.06	1.32	1.159	0.797	0.986	0.811	0.902	1.023	0.614	2.089	1.128	1.306	1.34	0.763	1.282	1.335	0.904	1.181	1.548	0.851	1.008	0.942	1.393	2.237	1.658	0.948	1.251	1.986	1.888	2.377	1.074	2.366	0.742	2.408	2.03
207	1.242	0.571	0.981	0.662	1.074	2.057	1.44	0.71	1.165	0.893	1.162	1.083	0.929	0.228	0.954	1.452	1.048	0.848	1.217	0.805	0.59	0.926	0.659	2.147	1.025	1.41	1.343	0.62	1.378	1.179	0.994	1.214	1.541	0.908	1.318	0.89	1.686	2.764	1.641	0.891	1.028	1.559	1.831	2.662	1.173	1.536	0.661	2.072	2.374
208	1.069	0.531	1.002	0.404	1.198	2.064	1.619	0.698	1.18	0.922	1.138	1.104	1.049	0.273	1.203	1.509	1.151	0.886	1.11	0.983	0.707	0.799	0.766	2.075	0.825	1.436	1.404	0.804	1.013	1.34	0.933	1.179	1.21	0.999	1.508	0.998	1.516	2.17	1.653	1.405	1.29	1.852	1.083	1.774	1.212	1.608	0.847	2.434	2.156
209	1.2	0.641	1.134	0.237	1.163	2.359	1.569	0.752	1.338	1.03	1.164	1.146	0.999	0.375	1.235	1.54	1.175	0.9	1.189	0.897	0.548	0.818	0.604	2.185	1.105	1.185	1.65	0.829	1.125	1.336	0.705	1.377	1.341	1.106	1.199	1.081	1.602	1.941	1.686	1.219	1.281	1.982	1.767	2.284	1.377	1.479	0.882	2.405	2.404
210	1.138	0.533	0.9	0.503	1.088	2.185	1.542	0.698	1.029	1.092	1.382	1.251	0.899	0.409	1.109	1.626	1.112	0.934	1.208	0.978	0.895	0.956	0.635	2.374	1.036	1.286	1.636	1.015	1.275	1.19	1.005	1.346	1.507	0.956	1.411	1.175	1.56	3.022	2.027	1.09	1.197	1.626	1.392	2.333	1.468	1.448	0.811	2.355	2.396
211	1.057	0.538	0.973	0.534	1.199	2.395	1.61	0.868	1.343	0.836	1.226	1.179	0.95	0.292	1.044	1.624	1.187	0.878	1.176	0.987	0.812	1.048	0.632	2.182	0.996	1.506	1.39	0.828	1.07	1.429	1.004	1.356	1.292	0.91	1.62	1.106	1.728	2.947	1.504	1.067	1.211	2.242	1.068	2.657	1.317	2.117	0.587	2.839	2.48
212	1.074	0.693	1.014	0.543	1.176	2.224	1.667	0.728	1.482	1.018	1.424	1.228	1.059	0.401	1.123	1.54	1.215	0.925	1.173	0.913	1.067	0.771	0.728	2.545	1.082	1.576	1.506	0.935	1.527	1.451	1.009	1.439	1.417	1.056	1.209	1.252	2.025	2.694	1.527	0.977	1.192	1.349	1.746	2.633	1.284	2.451	0.747	2.78	2.658
213	0.819	0.413	1.063	0.434	1.164	2.448	1.673	0.804	1.226	1.088	1.428	1.163	0.998	0.355	1.23	1.784	1.37	0.877	1.367	1.063	0.798	1.036	0.709	2.521	1.229	1.586	1.652	1.022	1.369	1.406	1.147	1.423	1.298	1.033	1.442	1.203	1.971	2.47	1.258	1.09	1.082	2.197	1.295	2.614	1.358	1.694	0.981	2.605	2.886
214	1.318	0.488	1.186	0.645	1.539	2.529	1.791	0.807	1.174	0.982	1.314	1.289	1.119	0.368	1.232	1.768	1.31	1.062	1.321	0.993	0.764	0.771	0.86	2.528	1.205	1.67	1.661	1.054	1.564	1.491	1.088	1.377	1.648	1.216	1.489	1.415	1.855	2.515	1.724	1.285	1.67	1.911	2.252	2.89	1.206	2.154	0.919	2.746	2.786
215	1.096	0.733	1.117	0.702	1.26	2.566	1.718	0.765	1.354	1.028	1.472	1.245	1.123	0.104	1.132	1.797	1.456	1.04	1.187	0.913	0.686	0.976	0.745	2.403	1.042	1.559	1.683	1.006	1.694	1.443	1.187	1.411	1.475	1.133	1.409	1.521	1.793	3.057	1.654	0.998	1.255	2.055	2.152	2.604	1.332	1.824	0.958	3.222	2.659
216	1.313	0.184	1.145	0.529	1.331	2.69	1.812	0.777	1.394	1.015	1.482	1.275	1.025	0.201	1.341	1.69	1.382	1.039	1.331	1.065	0.699	0.862	0.837	2.562	1.168	1.493	1.807	0.857	1.279	1.424	1.193	1.273	1.749	0.889	1.585	1.259	2.089	3.058	1.855	1.036	1.168	1.97	1.182	2.335	1.417	1.385	0.93	2.872	2.212
217	1.431	0.429	1.039	0.581	1.377	2.619	1.757	0.846	1.541	0.919	1.417	1.366	1.111	0.349	1.291	1.874	1.397	1.076	1.359	0.913	0.891	0.968	0.705	2.673	1.138	1.752	1.86	1.016	1.496	1.371	1.209	1.454	1.585	1.163	1.355	1.41	1.878	2.997	1.815	1.018	1.48	2.301	1.402	3.189	1.48	1.366	1.206	3.056	2.541
218	1.232	0.952	1.115	0.48	1.244	2.506	1.792	0.857	1.401	1.171	1.465	1.349	1.169	0.162	1.252	1.999	1.228	0.994	1.416	1.04	0.862	0.874	0.735	2.72	1.284	1.699	1.812	1.03	1.504	1.666	1.168	1.535	1.87	0.941	1.253	1.305	1.917	2.679	1.816	1.042	1.38	2.128	1.863	3.161	1.592	1.874	1.109	2.887	3.016
219	1.129	0.581	1.109	0.375	1.158	2.577	1.677	0.721	1.326	1.08	1.447	1.415	1.209	0.127	1.392	1.887	1.105	1.121	1.627	1.002	1.064	1.103	0.741	2.889	1.169	1.823	1.771	0.895	1.746	1.522	1.191	1.526	1.798	1.181	1.411	1.335	1.686	3.462	1.707	1.166	1.552	2.215	1.272	3.129	1.557	1.7	1.062	3.171	2.191
220	1.339	0.578	1.093	0.757	1.46	2.797	1.955	0.849	1.388	1.075	1.531	1.499	1.16	0.165	1.21	2.004	1.383	1.137	1.484	1.152	0.944	0.994	0.734	2.692	1.262	1.747	1.914	0.939	1.62	1.695	1.055	1.62	1.67	0.987	1.41	1.257	2.017	3.028	1.833	1.31	1.772	2.644	1.639	3.493	1.626	2.021	0.784	2.8	3.037
221	1.233	0.654	1.034	0.832	1.437	2.793	1.95	0.945	1.276	1.076	1.48	1.415	1.084	0.287	1.238	1.916	1.384	1.059	1.423	1.155	0.763	1.015	0.798	2.811	1.295	1.713	1.76	1.076	1.487	1.776	1.308	1.552	1.712	1.117	1.515	1.493	2.373	3.475	2.348	1.44	1.461	2.832	1.996	3.046	1.341	1.944	0.823	3.189	2.425
222	1.274	0.833	1.17	0.47	1.31	2.925	1.818	0.86	1.408	0.928	1.604	1.522	1.162	0.32	1.303	1.96	1.255	1.085	1.511	1.155	0.751	0.852	0.84	2.989	1.296	1.867	1.96	0.94	1.797	1.593	1.006	1.545	1.802	1.266	1.674	1.329	2.017	2.871	1.677	1.46	1.285	2.249	1.399	2.722	1.566	2.118	1.131	2.986	2.933
223	1.459	0.637	1.362	0.777	1.333	2.883	1.978	0.894	1.457	1.122	1.628	1.425	1.134	0.437	1.396	1.903	1.767	1.116	1.569	1.091	1.24	1.099	0.863	2.896	1.222	1.722	2.117	1.13	1.66	1.645	1.313	1.476	1.734	1.372	1.13	1.531	1.988	3.691	2.113	1.62	1.686	2.23	2.177	4.322	1.772	2.572	1.07	3.232	2.82
224	1.455	0.615	1.207	0.679	1.536	2.904	1.988	0.888	1.348	1.098	1.593	1.43	1.163	0.385	1.403	1.989	1.162	1.149	1.473	1.024	1.001	0.919	0.821	2.881	1.265	1.849	1.96	1.026	1.692	1.579	1.276	1.583	2.011	1.204	1.151	1.475	1.945	3.323	1.718	1.39	1.699	2.742	1.68	3.579	1.505	2.552	0.925	3.322	2.845
225	1.299	0.307	1.245	0.768	1.239	3.085	2.332	1.019	1.525	1.116	1.621	1.483	1.229	0.458	1.472	1.839	1.577	1.171	1.695	1.087	0.818	1.071	0.896	2.958	1.44	1.88	2.091	1.019	1.809	1.728	1.203	1.553	1.766	1.39	1.106	1.546	2.31	3.603	2.141	1.366	1.679	2.052	1.724	2.759	1.674	2.908	1.027	3.306	2.813
226	1.559	0.996	1.317	0.656	1.535	3.186	2.052	0.89	1.344	1.105	1.812	1.609	1.258	0.102	1.518	2.124	1.459	1.098	1.56	1.185	0.762	1.132	0.924	2.987	1.376	1.776	2.161	1.242	1.919	1.848	0.942	1.642	1.794	1.301	1.876	1.353	2.188	2.673	2.216	1.427	1.834	2.624	2.261	3.74	1.344	2.328	0.9	3.294	3.283
227	1.222	0.68	1.188	0.381	1.343	3.112	1.932	1.052	1.589	1.13	1.69	1.642	1.227	0.295	1.465	2.246	1.601	1.167	1.613	1.215	1.028	0.841	0.796	2.997	1.462	1.963	2.001	1.074	1.7	1.622	1.139	1.653	2.011	1.243	1.582	1.365	2.057	2.93	2.06	1.365	1.726	2.132	1.53	4.061	1.618	1.833	1.073	3.017	2.853
228	1.376	0.764	1.307	0.791	1.596	3.094	1.908	0.928	1.542	1.235	1.717	1.528	1.241	0.435	1.441	2.188	1.623	1.091	1.628	1.142	0.963	1.264	0.902	3.012	1.466	1.997	2.09	1.128	2.038	1.508	1.333	1.609	1.96	1.084	1.361	1.508	2.215	3.172	2.341	1.338	1.565	2.969	2.576	3.745	1.835	2.534	1.296	3.186	3.161
229	1.373	0.758	1.17	0.562	1.554	3.184	2.094	0.944	1.719	1.233	1.649	1.545	1.209	0.263	1.521	2.114	1.555	1.076	1.697	1.227	1.05	1.055	0.859	3.094	1.638	1.985	2.405	1.091	1.911	1.646	1.3	1.59	1.901	1.255	1.522	1.538	2.243	3.374	1.884	1.378	1.63	3.116	1.703	3.645	1.852	1.701	1.392	3.498	3.446
230	1.348	0.384	1.252	0.703	1.533	3.123	2.145	1.037	1.789	1.183	1.889	1.448	1.232	0.268	1.477	2.445	1.531	1.164	1.675	1.169	1.113	1.19	0.9	3.078	1.476	2.043	2.361	1.266	1.855	1.826	1.132	1.792	1.928	1.622	1.803	1.486	2.529	3.229	2.241	1.419	1.671	2.886	2.512	3.472	2.27	1.418	1.211	3.084	3.271
231	1.217	0.537	1.286	0.799	1.491	3.175	2.1	1.077	1.465	1.076	1.812	1.712	1.319	0.544	1.459	2.239	1.557	1.109	1.625	1.233	0.982	1.282	0.893	3.115	1.434	2.107	2.105	0.979	1.816	1.843	0.99	1.731	1.96	1.402	1.721	1.461	2.217	3.771	1.8	1.067	1.824	1.787	1.803	3.716	1.839	2.673	1.149	3.382	3.005
232	1.42	0.814	1.169	0.919	1.528	3.225	2.289	0.87	1.702	1.209	1.819	1.638	1.4	0.599	1.483	2.469	1.392	1.163	1.806	1.248	1.113	1.279	0.923	3.28	1.485	2.157	2.366	0.94	1.971	1.968	1.502	1.768	2.219	1.399	1.652	1.585	2.346	3.756	2.236	1.373	1.749	2.459	3.02	4.239	1.469	2.805	1.236	3.164	3.491
233	1.556	0.472	1.391	0.619	1.714	3.079	2.36	1.047	1.706	1.282	1.883	1.712	1.437	0.322	1.48	2.2	1.788	1.145	1.791	1.226	1.264	1.051	0.919	3.249	1.503	1.996	2.301	1.165	2.013	1.611	1.207	1.621	2.092	1.5	1.635	1.499	2.406	4.383	1.994	1.149	1.496	2.268	2.13	4.157	1.75	2.223	1.269	3.942	3.366
234	1.591	0.832	1.484	0.455	1.634	3.32	2.558	0.891	1.688	1.051	2.024	1.567	1.428	0.508	1.583	2.503	1.668	1.222	1.749	1.261	0.748	1.153	0.927	3.21	1.505	2.006	2.461	1.115	2.14	2.128	1.09	1.746	2.054	1.232	1.936	1.743	2.325	3.731	2.187	1.253	1.744	2.949	1.856	4.324	1.739	2.477	0.983	3.808	2.729
235	1.531	0.918	1.443	0.751	1.507	3.338	2.357	1.111	1.86	1.128	1.894	1.636	1.421	0.333	1.536	2.431	1.719	1.18	1.644	1.296	1.13	1.247	1.025	3.134	1.389	1.896	2.308	1.062	1.83	1.983	1.567	1.724	1.884	1.345	1.808	1.495	2.182	3.625	2.322	1.275	2.014	3.59	1.564	4.16	1.637	2.271	1.337	3.607	3.623
236	1.303	0.484	1.371	0.889	1.572	3.291	2.434	1.046	1.891	1.318	1.87	1.83	1.403	0.419	1.559	2.613	1.708	1.117	1.608	1.449	0.965	1.061	0.841	3.11	1.647	2.058	2.423	1.002	2.148	1.719	1.393	1.844	1.72	1.751	1.465	1.728	2.376	3.572	1.927	1.412	1.779	1.752	2.069	4.034	1.834	2.526	1.104	3.483	3.195
237	1.541	0.719	1.444	0.623	1.477	3.418	2.374	1.023	1.639	1.36	1.698	1.666	1.394	0.307	1.665	2.258	1.646	1.07	1.657	1.374	0.926	1.302	0.846	3.241	1.534	2.157	2.62	1.148	2.228	1.895	1.45	1.755	1.876	1.636	1.704	1.673	2.198	3.243	2.778	1.394	2.101	2.33	1.735	4.348	1.716	2.693	1.272	3.985	3.254
238	1.604	0.743	1.224	0.791	1.724	3.618	2.41	1.219	1.798	1.289	2.051	1.715	1.42	0.5	1.513	2.354	1.61	1.213	1.798	1.184	1.15	1.2	0.936	3.265	1.624	2.069	2.633	1.218	2.193	1.925	1.367	1.742	2.176	1.392	1.776	1.759	2.377	3.717	2.112	1.513	1.758	2.595	2.169	4.544	1.554	2.35	1.231	3.316	3.211
239	1.442	0.787	1.459	0.758	1.837	3.217	2.17	1.042	1.627	1.303	1.939	1.856	1.412	0.455	1.602	2.654	1.754	1.181	1.972	1.372	1.306	1.13	0.905	3.037	1.656	2.225	2.486	1.153	1.993	2.015	1.457	1.796	2.202	1.368	1.997	1.613	2.296	3.557	2.41	1.451	1.715	3.288	1.956	4.523	1.635	3.543	1.325	3.513	3.426
240	1.584	0.848	1.404	0.71	1.821	3.465	2.567	1.057	1.762	1.047	2.046	1.723	1.495	0.525	1.573	2.548	1.92	1.332	1.86	1.348	1.521	1.235	0.876	3.275	1.463	2.14	2.529	1.256	2.065	1.92	1.45	1.941	2.173	1.714	1.301	1.603	2.519	4.096	3.042	1.355	1.899	2.697	2.226	4.124	1.659	2.917	1.203	3.555	3.052
241	1.533	0.978	1.464	0.713	1.654	3.613	2.394	1.161	1.875	1.219	2.059	1.799	1.568	0.387	1.7	2.698	1.788	1.191	1.822	1.461	1.22	1.109	0.88	2.984	1.56	2.251	2.71	1.132	2.094	1.983	1.479	1.856	2.342	1.578	1.817	1.634	2.558	2.954	2.309	1.436	1.738	2.728	1.819	4.425	1.567	2.339	1.202	3.881	3.43
242	1.525	1.005	1.247	0.624	1.761	3.624	2.545	1.136	1.834	1.376	1.967	1.768	1.425	0.346	1.671	2.528	1.804	1.157	1.754	1.416	1.102	1.283	1.054	3.368	1.724	2.397	2.489	1.165	2.064	2.06	1.231	1.931	2.28	1.743	1.911	1.582	2.454	3.455	2.373	1.134	1.835	1.926	2.006	4.082	1.964	2.009	1.5	3.615	3.03
243	1.355	0.708	1.45	0.477	1.887	3.775	2.299	1.133	1.661	1.396	2.049	1.877	1.588	0.395	1.57	2.602	1.802	1.306	1.835	1.441	1.322	1.219	1.028	3.382	1.835	1.917	2.468	1.306	2.087	1.759	1.511	1.956	1.926	1.673	1.702	1.675	2.377	3.933	2.945	1.167	2.074	3.807	1.983	4.493	1.971	2.414	1.376	3.275	3.324
244	1.63	0.87	1.378	0.775	1.736	3.628	2.222	1.152	1.607	1.311	2.16	1.87	1.573	0.348	1.708	2.769	1.787	1.302	1.765	1.431	1.407	1.173	1.044	3.333	1.746	2.227	2.393	1.123	2.077	1.995	1.608	1.822	2.171	1.719	1.687	1.611	2.528	3.699	2.167	1.616	1.764	3.448	1.504	5.053	1.893	1.981	1.259	3.838	3.438
245	1.576	0.786	1.424	0.801	1.843	3.69	2.583	1.101	1.795	1.305	2.104	1.951	1.431	0.655	1.562	2.896	1.805	1.465	1.856	1.505	1.144	1.38	0.967	3.287	1.694	2.129	2.694	1.315	2.125	2.207	1.391	2.103	2.08	1.774	1.747	1.813	2.556	3.57	2.256	1.546	1.759	2.563	2.111	4.477	1.909	2.782	1.231	3.57	3.426
246	1.89	0.722	1.697	0.599	1.883	3.585	2.71	1.186	2.107	1.404	2.096	1.874	1.446	0.404	1.8	2.666	1.825	1.29	1.876	1.465	1.036	1.382	1.06	3.329	1.688	2.199	2.645	1.255	2.198	2.28	1.486	1.992	2.155	1.781	2.265	1.592	2.666	3.512	2.698	1.29	1.921	3.132	2.388	4.112	1.863	2.704	1.182	3.935	3.475
247	1.845	0.803	1.617	0.959	1.636	3.832	2.347	1.016	1.96	1.384	2.126	1.799	1.474	0.701	1.881	2.859	1.937	1.293	1.862	1.542	1.158	1.006	1.043	3.261	1.837	2.25	2.608	1.077	2.38	2.101	1.645	2.023	2.144	1.985	2.137	1.639	2.585	3.169	2.295	1.557	2.092	2.924	2.214	4.205	1.811	3.051	1.279	3.708	3.857
248	1.91	0.834	1.469	0.883	1.818	3.593	2.417	1.328	1.877	1.314	2.281	1.936	1.672	0.404	1.771	2.765	1.989	1.293	1.838	1.392	1.596	1.404	1.058	3.625	1.866	2.266	2.517	1.084	2.042	1.892	1.733	1.947	2.074	1.819	2.052	1.498	2.791	3.722	2.841	1.38	1.775	2.8	2.446	5.102	1.619	2.006	1.374	3.938	3.525
249	1.653	0.574	1.561	0.742	1.899	3.724	2.305	1.154	2	1.331	2.471	1.902	1.683	0.504	1.705	2.805	1.903	1.321	1.797	1.386	1.36	1.286	1.009	3.273	1.823	2.291	2.632	1.186	2.393	2.027	1.35	1.919	2.055	1.722	1.907	1.689	2.728	3.8	2.284	1.728	1.809	2.576	2.201	4.397	1.935	2.366	1.638	3.687	3.467
250	1.79	1.083	1.593	1.033	1.877	3.844	2.31	1.216	1.965	1.524	2.182	1.908	1.499	0.349	1.791	2.685	1.726	1.374	1.842	1.464	1.405	1.134	1.057	3.176	1.712	2.137	2.654	1.267	2.127	2.105	1.607	2.082	2.188	1.841	2.272	1.704	2.602	4.35	2.68	1.536	1.567	2.617	2.129	4.467	1.762	2.054	1.594	3.493	3.526
251	1.798	0.992	1.467	0.858	1.861	4.003	2.518	1.248	1.705	1.415	2.059	1.949	1.681	0.487	1.849	2.898	1.928	1.419	1.886	1.461	1.183	1.374	0.899	3.146	1.757	2.198	2.885	1.366	2.12	1.966	1.383	2.085	1.745	1.646	2.145	1.561	2.769	4.099	2.569	1.364	2.099	2.625	1.87	4.989	1.816	2.489	1.466	3.642	3.852
252	1.905	0.81	1.665	1.123	1.954	3.809	2.725	1.115	2.087	1.391	2.197	2.065	1.776	0.438	1.773	2.882	2.001	1.357	1.938	1.48	1.2	1.224	1.029	3.496	1.844	2.08	2.679	1.184	2.499	2.102	1.679	2.025	1.897	1.544	2.081	1.657	2.662	4.024	2.407	1.424	1.81	3.056	2.218	4.446	1.606	2.307	1.086	4.097	3.326
253	1.57	0.624	1.701	1.059	1.885	3.907	2.582	1.19	1.865	1.44	2.15	1.866	1.684	0.609	1.774	3.021	1.965	1.283	1.888	1.408	1.46	1.433	0.975	3.527	1.941	2.283	2.62	1.244	2.165	1.992	1.404	2.102	1.992	1.726	1.699	1.722	2.712	2.991	2.683	1.759	1.98	3.687	2.524	5.014	1.831	3.203	1.573	3.83	3.262
254	1.728	0.848	1.699	0.799	1.726	3.974	2.525	1.266	2.177	1.552	2.152	1.91	1.644	0.407	1.784	3.094	2.009	1.286	1.914	1.468	1.071	1.325	1.067	3.421	1.917	2.336	2.89	1.083	2.208	2.181	1.549	1.995	2.347	1.981	2.106	1.783	2.629	4.029	2.899	1.775	2.11	3.696	2.37	5.151	1.526	2.423	1.368	4.164	3.449
255	1.852	1.13	1.42	0.915	1.826	4.084	2.662	1.372	2.228	1.512	2.185	1.975	1.721	0.424	1.89	3.139	1.874	1.334	1.914	1.597	1.274	1.382	1.042	3.557	1.874	2.409	2.904	1.217	2.235	2.35	1.694	2.148	1.999	1.975	2.09	1.654	2.736	4.048	3.039	1.49	2.265	3.574	2.04	4.926	2.033	3.034	1.662	3.968	3.315
256	1.98	0.838	1.639	0.943	1.899	3.796	2.781	1.239	2.062	1.489	2.284	1.988	1.586	0.663	1.851	3.159	2.161	1.429	1.951	1.495	1.051	1.335	1.03	3.465	1.994	2.359	2.632	1.179	2.355	2.226	1.55	2.146	2.033	1.653	2.449	1.728	2.873	4.078	2.873	1.655	2.202	2.859	1.847	4.386	1.849	3.096	1.126	3.725	3.844
257	1.899	0.765	1.63	0.908	1.905	3.895	2.524	1.265	1.996	1.485	2.287	2.026	1.741	0.388	1.77	3.119	1.961	1.298	1.935	1.345	1.603	1.336	1.119	3.323	1.906	2.511	2.685	1.176	1.938	2.111	1.494	2.08	2.234	1.929	2.277	1.605	2.852	2.976	2.856	1.14	1.653	3.472	2.411	4.771	2.028	3.037	1.489	3.541	3.452
258	1.89	0.84	1.741	0.564	2.074	3.797	2.513	1.336	2.13	1.604	2.195	2.046	1.732	0.676	1.792	3.14	2.211	1.329	1.765	1.338	1.405	1.079	1.043	3.411	1.917	2.096	2.991	1.22	2.2	2.15	1.64	2.121	2.485	1.734	2.192	1.683	2.966	4.911	2.614	1.361	1.925	3.755	2.079	6.12	1.916	3.113	1.586	4.3	3.318
259	1.689	0.925	1.669	0.848	1.712	4.029	2.705	1.175	1.835	1.58	2.289	2.086	1.831	0.569	1.826	3.335	2.114	1.369	2.001	1.418	1.328	1.385	0.944	3.711	2.116	2.138	2.906	1.168	2.118	2.236	1.729	2.177	2.205	2.129	1.849	1.685	2.772	4.597	2.842	1.462	1.838	3.076	2.624	5.311	1.853	2.913	1.732	4.138	3.305
260	1.585	0.883	1.742	0.882	1.868	4.079	2.765	1.423	2.066	1.58	2.263	1.999	1.544	0.62	1.808	3.046	2.05	1.4	1.994	1.429	1.442	1.317	1.055	3.317	2.148	2.146	3.045	1.068	2.041	2.461	1.657	2.25	2.24	1.781	2.406	1.719	2.696	3.989	2.841	1.387	1.788	2.838	2.77	4.967	2.142	2.216	1.746	3.885	3.797
261	1.786	0.994	1.713	0.763	2.06	4.154	2.588	1.348	2.103	1.702	2.182	2.128	1.799	0.311	1.984	3.413	2.015	1.423	1.704	1.52	1.255	1.36	1.1	3.738	2.008	2.295	2.977	1.175	2.074	2.29	1.606	2.042	2.178	1.857	2.331	1.656	2.562	4.13	3.124	1.475	2.206	3.007	1.827	5.187	1.928	2.005	1.607	3.838	3.551
262	1.895	0.956	1.643	0.859	2.052	3.961	2.774	1.176	2.042	1.484	2.255	2.135	1.853	0.461	1.866	3.146	1.801	1.268	1.86	1.493	1.103	1.337	0.887	3.328	1.918	2.219	3.106	1.267	2.096	2.181	1.632	2.247	2.062	1.914	1.976	1.476	2.752	4.254	2.203	1.363	2.428	3.285	2.675	4.655	1.894	2.559	1.625	3.776	3.86
263	1.877	1.025	1.804	0.964	2.093	4.062	2.572	1.345	2.06	1.472	2.134	1.968	1.87	0.696	1.821	3.332	1.938	1.495	1.833	1.494	1.157	1.387	1.033	3.509	1.93	2.424	2.879	1.24	2.386	2.301	1.783	2.111	1.898	1.883	2.705	1.818	2.513	3.521	2.718	1.628	1.918	3.053	2.168	5.298	1.954	2.659	1.707	3.496	3.064
264	1.864	0.785	1.762	0.919	2.072	4.098	2.677	1.242	2.116	1.679	2.42	1.98	1.936	0.583	1.873	3.34	1.942	1.334	1.886	1.452	1.432	1.37	1.056	3.48	2.011	2.376	2.871	1.209	2.131	2.359	1.884	2.219	2.053	1.991	2.307	1.612	2.575	3.457	3.132	1.653	2.065	2.895	2.32	5.691	2.073	2.928	1.772	4.586	3.184
265	1.86	0.927	1.635	0.772	2.021	3.94	2.724	1.29	2.057	1.819	2.261	2.099	1.781	0.7	1.999	3.515	2.12	1.535	1.912	1.503	1.215	1.298	1.057	3.464	2.113	2.202	3.104	1.144	1.986	2.211	1.729	2.207	2.035	2.12	2.392	1.767	3.065	4.378	2.886	1.224	2.367	3.079	2.255	5.118	2.125	2.787	1.746	3.996	3.431
266	2.083	0.677	1.656	0.94	2.095	4.057	2.729	1.401	2.019	1.564	2.416	2.005	1.909	0.633	1.88	3.363	1.924	1.457	1.854	1.499	1.254	1.341	1.043	3.617	2.261	2.287	2.966	1.105	1.916	2.057	1.414	2.244	2.036	1.681	2.647	1.621	2.621	3.246	2.384	1.101	1.892	2.958	1.895	4.55	1.992	2.67	1.57	3.829	3.85
267	1.573	0.848	1.814	1.019	2.197	4.186	2.644	1.312	2.047	1.539	2.329	2.203	1.838	0.749	1.898	3.43	1.974	1.483	1.823	1.613	1.544	1.22	1.062	3.534	2.09	2.194	2.852	1.207	2.208	2.1	1.689	2.158	2.018	1.893	2.233	1.601	2.723	4.003	3.205	1.363	1.946	3.496	2.651	4.754	1.819	2.547	1.94	3.793	3.419
268	1.862	0.647	1.61	0.976	2.054	4.038	2.563	1.192	2.133	1.639	2.329	1.988	1.829	0.338	2.012	3.728	2.147	1.503	1.663	1.412	1.388	1.335	1.1	3.587	1.96	2.291	3.104	1.252	2.418	2.307	1.48	2.067	1.965	1.917	2.368	1.618	2.828	4.584	2.813	1.357	2.213	3.806	2.713	5.064	1.885	2.613	1.585	4.377	2.937
269	1.785	1.078	1.695	0.749	2.098	4.179	2.707	1.265	2.217	1.673	2.234	2.16	1.994	0.44	1.892	3.416	2.151	1.556	1.622	1.531	1.178	1.269	1.117	3.501	2.04	2.368	3.065	1.151	2.202	2.381	1.747	2.219	1.933	2.014	2.087	1.725	2.978	3.781	2.865	1.557	2.137	3.09	2.269	4.94	1.693	3.082	1.451	4.179	3.196
270	1.826	0.887	1.782	0.956	2.177	4.297	3.088	1.226	2.3	1.608	2.324	2.223	1.861	0.358	1.899	3.672	2.14	1.479	1.956	1.599	1.155	1.36	1.118	3.553	1.977	2.322	2.979	1.198	2.218	2.194	1.542	2.163	2.032	1.944	2.519	1.597	2.896	4.233	3.243	1.409	2.155	3.127	2.118	5.513	2.021	3.037	1.93	4.035	3.492
271	1.767	0.805	1.72	0.82	2.143	4.23	2.892	1.261	1.923	1.651	2.417	2.224	1.899	0.46	1.847	3.539	2.086	1.487	1.767	1.55	1.495	1.453	1.119	3.579	2.046	2.251	3.079	1.145	2.305	2.432	1.746	2.216	1.937	1.922	2.466	1.694	2.757	3.332	2.873	1.355	2.216	4.041	2.212	5.269	1.937	2.726	1.944	4.201	2.789
272	1.768	0.946	1.872	1.061	2.102	4.185	2.682	1.324	2.194	1.618	2.392	2.047	1.923	0.589	2.038	3.308	2.031	1.314	1.829	1.544	1.647	1.365	1.188	3.423	2.093	2.141	2.898	1.28	2.386	2.198	1.781	2.378	2.139	2.3	2.639	1.66	2.758	3.158	3.228	1.406	2.486	2.963	2.247	5.334	1.948	3.116	1.564	3.836	3.646
273	1.791	0.925	1.656	0.92	2.147	4.26	2.956	1.248	2.215	1.614	2.252	2.11	1.943	0.723	1.893	3.486	2.146	1.455	1.925	1.567	1.149	1.392	1.05	3.672	2.121	2.248	2.969	1.304	2.324	2.389	1.8	2.261	2.585	1.844	1.796	1.581	2.833	4.833	3.185	1.527	2.133	3.707	2.455	5.694	2.203	2.768	2.108	3.93	3.302
274	1.735	1.141	1.624	1.007	2.319	4.371	2.904	1.308	2.277	1.644	2.334	2.222	2.005	0.482	1.965	3.641	2.05	1.386	1.899	1.638	1.738	1.432	1.152	3.905	2.198	2.332	3.315	1.213	2.389	2.487	1.559	2.303	2.291	2.104	2.43	1.616	3.04	4.617	3.165	1.549	2.144	3.367	1.901	5.737	2.178	3.294	1.817	4.349	3.669
275	1.885	0.909	1.709	0.726	2.082	4.294	2.924	1.309	2.163	1.635	2.336	2.144	1.94	0.641	1.829	3.639	1.982	1.543	2.052	1.593	1.446	1.323	1.039	3.868	2.101	2.172	3.214	1.427	2.512	2.158	2.118	2.292	2.182	2.399	2.526	1.727	2.826	4.246	3.356	1.366	2.063	3.518	2.811	5.928	2.039	3.29	1.963	4.119	3.447
276	1.937	0.875	1.8	0.958	2.206	4.116	2.717	1.364	2.153	1.613	2.557	2.241	1.971	0.538	2.001	3.325	2.237	1.5	2.107	1.572	1.478	1.268	1.096	3.663	2.259	2.382	3.252	1.198	2.446	2.542	1.53	2.306	1.952	2.13	2.523	1.805	3.125	4.208	2.569	1.757	2.095	4.076	2.505	5.786	2.029	3.721	2.067	4.314	3.425
277	1.925	0.755	1.942	0.87	2.231	4.446	3.039	1.341	2.253	1.596	2.425	2.167	1.923	0.523	1.983	3.681	2.095	1.471	1.804	1.597	1.401	1.445	1.167	3.634	2.17	2.374	3.019	0.944	2.448	2.351	1.568	2.186	2.035	2.268	2.034	1.725	3.006	4.216	2.859	1.514	2.555	3.324	2.405	4.911	2.023	3.301	1.752	4.104	3.613
278	1.719	1.25	1.809	0.988	2.359	4.331	3.176	1.372	2.24	1.576	2.488	2.234	1.919	0.64	1.98	3.698	1.878	1.565	1.981	1.611	1.434	1.5	1.169	3.943	2.175	2.433	3.167	1.273	2.579	2.328	2.061	2.504	2.317	2.168	2.444	1.848	3.541	5.076	2.896	1.724	2.459	3.428	2.598	6.567	1.735	2.822	2.013	4.276	3.702
279	1.868	0.842	1.997	0.862	2.087	4.447	3.024	1.291	2.154	1.671	2.606	2.275	2.142	0.528	2.094	3.635	2.181	1.633	2.013	1.69	1.291	1.418	1.115	4.097	2.288	2.561	3.166	1.189	2.45	1.949	1.641	2.192	2.434	2.231	2.563	1.765	3.05	4.316	2.825	1.421	2.499	3.752	2.706	6.039	2.171	3.318	1.794	4.389	3.457
280	2.236	1.055	1.994	0.871	2.277	4.363	2.913	1.37	2.209	1.551	2.518	2.41	1.825	0.608	2.118	3.614	2.192	1.598	2.079	1.709	1.474	1.465	1.077	3.964	2.311	2.391	3.199	1.261	2.57	2.383	1.591	2.395	2.317	2.209	2.454	1.626	2.846	4.38	2.851	1.602	2.353	3.871	2.96	5.883	1.94	2.603	1.772	4.459	3.507
281	1.936	0.964	1.87	0.891	2.242	4.446	3.084	1.31	2.239	1.872	2.554	2.27	1.857	0.791	1.947	3.571	2.138	1.52	1.909	1.637	1.236	1.407	1.164	4.162	2.154	2.403	3.165	1.261	2.811	2.788	2.071	2.434	2.619	2.497	2.46	1.972	3.191	4.08	3.059	1.678	2.163	2.814	2.242	5.725	1.853	3.164	2.089	4.708	3.674
282	2.008	0.915	1.962	0.799	2.18	4.327	2.908	1.419	2.279	1.708	2.522	2.284	1.971	0.663	2.039	3.69	2.038	1.586	2.175	1.579	1.292	1.443	1.093	4.125	2.074	2.412	3.14	1.136	2.703	2.521	1.805	2.484	2.088	2.275	2.747	1.816	3.323	4.937	3.609	1.719	2.363	3.964	2.88	6.178	2.038	2.854	2.061	4.51	3.697
283	1.703	1.018	1.904	1.041	2.373	4.561	2.791	1.359	2.011	1.673	2.71	2.288	1.963	0.667	2.083	3.686	2.217	1.632	1.944	1.589	1.274	1.395	1.166	4.094	2.15	2.533	3.383	1.26	2.584	2.383	1.793	2.671	2.427	2.349	3.007	1.794	2.928	4.475	3.457	1.533	1.967	3.574	2.644	5.687	2.084	3.189	1.89	4.684	3.725
284	1.798	1.027	1.84	0.954	2.173	4.746	3.063	1.379	2.37	1.865	2.493	2.157	1.982	0.615	2.226	3.762	2.137	1.532	2.069	1.574	1.791	1.489	1.196	3.984	2.441	2.795	3.533	1.335	2.516	2.827	1.843	2.489	2.658	2.263	2.595	2.008	3.183	4.01	2.935	1.859	2.285	3.978	2.374	6.042	2.022	3.689	2.117	4.416	3.578
285	1.79	1.25	1.959	1.057	2.229	4.559	3.005	1.288	2.246	1.622	2.554	2.322	1.967	0.789	2.183	3.752	2.228	1.67	2.155	1.681	1.526	1.441	1.211	4.057	2.304	2.626	3.388	1.309	2.82	2.651	1.761	2.677	2.278	2.37	2.929	1.888	3.092	4.221	3.067	1.783	2.172	4.4	2.91	6.144	2.103	3.149	2.27	4.508	4.065
286	2.258	0.753	1.993	0.934	2.252	4.689	3.187	1.57	2.225	1.64	2.636	2.401	2.16	0.523	2.089	3.509	2.331	1.56	1.972	1.757	1.39	1.439	1.173	4.209	2.238	2.75	3.328	1.352	2.58	2.334	1.985	2.529	2.598	2.138	2.392	1.893	3.113	4.336	3.418	1.714	2.032	4.348	2.271	5.843	2.337	3.091	1.907	4.783	3.937
287	1.968	0.936	1.913	1.24	2.532	4.756	3.11	1.554	2.379	1.559	2.57	2.332	2.051	0.492	2.316	3.629	2.226	1.649	2.187	1.642	1.495	1.611	1.291	4.03	2.375	2.572	3.655	1.379	2.431	2.508	1.869	2.505	2.626	2.349	2.67	2.052	2.999	4.539	3.047	1.431	2.263	3.902	2.376	6.45	2.278	3.818	2.152	4.783	3.45
288	2.171	1.238	1.88	0.928	2.434	4.575	3.063	1.266	2.078	1.679	2.605	2.478	1.915	0.574	2.054	3.726	2.341	1.689	1.932	1.611	1.455	1.484	1.296	4.223	2.317	2.371	3.217	1.571	2.333	2.657	2.064	2.579	2.214	2.082	2.965	1.819	3.111	4.759	3.614	1.661	2.15	3.294	2.355	5.757	2.448	2.928	2.097	4.805	4.211
289	1.966	0.847	1.899	1.225	2.43	4.782	3.272	1.274	2.397	1.614	2.67	2.438	2.245	0.763	2.076	3.75	2.259	1.717	2.08	1.727	1.541	1.511	1.251	4.283	2.369	2.924	3.481	1.299	2.641	2.399	1.775	2.49	2.564	2.15	2.716	1.932	3.517	4.921	3.624	1.848	2.641	3.559	2.902	5.808	2.414	3.199	2.079	4.872	4.315
290	1.989	0.923	1.889	1.181	2.34	4.598	3.274	1.355	2.431	1.669	2.561	2.461	2.013	0.743	2.15	3.584	2.294	1.712	2.253	1.611	1.17	1.646	1.286	4.189	2.448	2.728	3.605	1.535	2.515	2.453	1.946	2.681	2.422	2.269	2.46	2.102	3.424	5.149	3.133	1.649	2.477	3.394	2.468	6.692	2.398	3.027	1.989	4.459	4.199
291	2.137	0.979	1.862	1.249	2.517	4.713	2.977	1.322	2.246	1.707	2.685	2.636	1.794	0.647	2.139	3.86	2.401	1.662	2.31	1.665	1.328	1.496	1.165	4.054	2.248	2.792	3.287	1.354	2.612	2.578	2.198	2.65	2.628	2.339	2.379	1.933	3.201	3.987	2.882	1.531	2.349	3.708	2.871	5.99	2.222	3.418	2.14	4.554	4.423
292	1.953	1.647	1.938	1.02	2.326	4.586	3.259	1.387	2.47	1.589	2.843	2.519	2.137	0.709	2.193	3.738	2.105	1.655	2.278	1.541	1.319	1.408	1.222	4.243	2.26	2.714	3.193	1.274	2.415	2.586	1.897	2.343	2.464	2.141	2.787	1.972	3.339	4.582	3.209	1.461	2.128	3.39	2.793	6.936	2.078	3.446	2.078	4.363	3.712
293	1.75	1.196	2.048	0.918	2.561	4.854	3.07	1.542	2.373	1.786	2.724	2.479	2.234	0.712	2.076	3.716	2.196	1.632	2.168	1.675	1.629	1.542	1.171	4.255	2.485	2.464	3.552	1.065	2.778	2.522	2.14	2.59	2.521	2.378	3.252	2.057	3.317	5.094	3.235	1.681	2.547	3.759	2.237	6.518	2.123	3.124	2.3	4.693	3.988
294	2.085	0.932	2.172	1.177	2.344	4.66	3.156	1.453	2.353	1.636	2.721	2.454	2.115	0.775	2.144	3.914	2.425	1.736	2.193	1.69	1.735	1.481	1.211	4.303	2.335	2.625	3.506	1.341	2.582	2.643	1.892	2.703	2.464	2.294	2.908	1.906	2.986	4.366	3.242	1.627	2.382	4.089	1.856	5.578	2.297	3.793	2.1	4.453	3.386
295	2.164	1.061	2.359	0.952	2.665	5.05	3.15	1.492	2.346	1.68	2.738	2.363	2.219	0.887	2.382	3.89	2.392	1.719	2.202	1.662	1.32	1.508	1.194	4.356	2.423	2.58	3.622	1.392	2.371	2.623	1.681	2.659	2.295	2.596	2.978	2.03	3.402	4.115	3.632	1.702	2.243	5.238	3.147	6.85	2.174	2.982	2.384	4.536	3.374
296	1.982	0.873	2.029	0.992	2.418	4.692	3.188	1.416	2.455	1.871	2.919	2.457	2.175	0.741	2.219	3.797	2.375	1.522	2.17	1.643	1.555	1.417	1.246	4.282	2.562	2.403	3.602	1.426	2.53	2.675	1.87	2.603	2.287	2.418	3.052	1.802	3.15	4.021	3.322	1.728	2.689	3.744	2.16	5.973	2.156	3.342	2.535	4.397	3.693
297	2.135	0.827	2.107	1.276	2.455	4.857	3.235	1.543	2.642	1.72	2.726	2.489	2.223	0.798	2.223	3.764	2.47	1.68	2.084	1.78	1.854	1.394	1.321	4.175	2.453	2.435	3.669	1.246	2.472	2.55	1.853	2.509	2.484	2.52	2.58	1.713	3.337	4.911	3.417	1.634	2.229	4.615	2.889	6.985	2.495	4.388	2.157	4.694	3.244
298	1.785	1.173	2.067	1.06	2.372	4.824	3.384	1.566	2.632	1.798	3.057	2.423	1.905	0.739	2.222	3.871	2.428	1.714	2.067	1.729	1.668	1.383	1.257	4.31	2.387	2.667	3.974	1.375	2.56	2.425	1.953	2.737	2.379	2.673	2.854	1.974	3.003	4.299	3.37	1.498	2.254	3.464	2.029	7.741	2.469	3.284	2.325	4.836	3.809
299	2.063	1.147	2.142	1.079	2.585	4.811	3.25	1.456	2.412	1.697	2.81	2.582	2.224	0.587	2.162	3.92	2.404	1.746	2.261	1.683	1.583	1.589	1.276	4.254	2.52	2.692	3.492	1.433	2.607	2.601	2.152	2.532	2.565	2.517	2.609	1.923	3.094	4.819	3.851	1.708	2.149	4.59	1.913	6.5	2.324	3.673	2.194	4.912	3.671
300	2.057	0.934	1.947	1.243	2.5	4.995	3.196	1.497	2.537	1.882	2.82	2.51	2.092	0.529	2.304	3.964	2.396	1.653	2.255	1.57	1.327	1.501	1.253	4.351	2.441	2.455	3.589	1.417	2.48	2.704	1.946	2.365	2.425	2.493	2.927	1.842	3.508	4.46	2.771	1.473	2.315	4.593	2.568	6.682	2.43	3.348	1.864	4.948	3.498
301	2.057	0.891	2.055	0.876	2.47	5.06	3.066	1.498	2.508	1.734	2.671	2.671	2.067	0.513	2.327	3.988	2.37	1.663	2.483	1.789	1.973	1.774	1.232	4.285	2.473	2.713	3.556	1.314	2.533	2.811	1.749	2.634	2.578	2.674	2.813	1.948	3.466	4.991	3.687	1.365	2.498	3.867	2.613	7.299	2.185	3.79	2.289	4.785	3.602
302	2.115	1.035	2.154	0.767	2.369	5.067	3.353	1.514	2.392	1.764	2.999	2.609	2.132	0.77	2.248	3.989	2.339	1.728	2.166	1.594	1.72	1.466	1.229	3.951	2.431	2.481	3.615	1.247	2.538	2.698	2.011	2.618	2.623	2.41	2.557	1.771	3.034	4.25	3.462	1.702	2.505	4.457	2.245	6.267	2.113	2.956	2.199	4.927	3.694
303	2.015	1.257	2.137	1.103	2.572	4.963	3.308	1.454	2.46	1.594	2.804	2.601	2.067	0.819	2.28	3.968	2.252	1.638	2.286	1.624	1.276	1.606	1.108	4.213	2.447	2.652	3.558	1.248	2.536	2.734	2.133	2.568	2.47	2.66	2.708	1.867	3.275	4.702	3.108	1.693	2.455	4.29	2.499	6.132	2.131	2.909	2.397	4.682	3.537
304	2.131	1.256	2.119	0.985	2.5	4.979	3.331	1.381	2.44	1.847	2.819	2.453	2.127	0.564	2.285	3.915	2.289	1.683	2.13	1.708	1.702	1.393	1.179	4.425	2.459	2.468	3.486	1.376	2.42	2.408	1.926	2.714	2.132	2.409	2.78	1.868	3.336	4.023	3.105	1.772	2.401	4.845	2.34	6.727	2.277	3.989	2.55	4.844	3.977
305	2.16	1.313	2.202	1.278	2.389	5.05	3.112	1.452	2.451	1.876	2.809	2.585	2.1	0.386	2.228	4.047	2.44	1.845	2.406	1.693	1.385	1.597	1.256	4.241	2.35	2.595	3.658	1.276	2.687	2.71	1.883	2.982	2.692	2.475	2.62	1.916	3.15	4.168	3.43	1.643	2.609	4.69	2.684	6.572	2.138	2.703	2.09	5.058	3.612
306	2.265	0.925	1.964	0.713	2.487	5.136	3.374	1.575	2.14	1.665	2.865	2.631	2.181	0.508	2.196	4.213	2.672	1.871	2.379	1.713	1.403	1.616	1.156	4.438	2.467	2.65	3.548	1.293	2.521	2.694	1.828	2.639	2.277	2.375	3.164	2.028	3.382	4.169	3.235	1.791	2.144	4.227	1.952	7.342	2.082	3.784	2.303	4.682	3.535
307	1.983	1.128	2.195	0.966	2.433	5.327	3.447	1.328	2.357	1.68	2.741	2.723	2.132	0.594	2.35	4.049	2.276	1.719	2.227	1.723	1.658	1.522	1.264	4.36	2.402	2.573	3.631	1.344	2.739	2.458	2.024	2.664	2.31	2.557	3.257	2.05	3.607	4.405	3.601	1.81	2.449	4.183	2.96	6.702	2.35	3.066	2.428	4.941	3.477
308	2.094	1.1	2.05	0.806	2.601	4.851	3.328	1.393	2.419	1.706	2.751	2.587	2.227	0.595	2.24	4.159	2.442	1.733	2.193	1.631	1.437	1.402	1.154	4.247	2.394	2.653	3.474	1.214	2.372	2.842	1.789	2.472	2.726	2.675	3.124	2.087	3.39	4.766	3.039	1.75	2.134	3.887	2.12	7.168	2.073	4.052	2.205	4.522	3.345
309	2.121	1.152	2.066	1.016	2.521	4.928	3.472	1.564	2.541	1.971	2.912	2.71	2.313	0.756	2.212	4.062	2.482	1.682	2.309	1.572	1.686	1.437	1.169	4.35	2.416	2.537	3.402	1.535	2.475	2.469	2.153	2.76	2.714	2.228	2.987	1.916	3.592	4.524	3.402	1.717	2.442	4.341	2.686	5.862	2.466	2.732	2.144	4.811	4.32
310	2.543	1.305	2.001	1.094	2.468	4.774	3.341	1.656	2.389	1.661	2.696	2.618	2.379	0.583	2.265	4.145	2.563	1.882	2.215	1.633	1.776	1.45	1.237	4.212	2.56	2.814	3.729	1.26	2.594	2.92	1.93	2.614	2.642	2.458	2.487	1.957	3.624	4.572	2.743	1.588	2.692	3.729	2.915	6.53	2.353	3.074	2.812	4.645	3.715
311	2.063	1.042	2.203	1.086	2.453	5.032	3.475	1.642	2.392	1.818	2.87	2.624	2.064	0.712	2.414	4.018	2.35	1.75	2.416	1.732	1.679	1.625	1.228	4.334	2.545	2.674	3.554	1.319	2.584	2.55	1.814	2.768	2.436	2.653	2.683	1.844	3.015	5.008	3.265	1.598	2.419	3.644	2.743	6.415	2.463	3.158	2.368	4.713	3.619
312	2.197	1.427	2.125	1.248	2.474	5.371	3.421	1.454	2.466	1.846	3.019	2.775	2.136	0.747	2.336	3.994	2.289	1.733	2.177	1.713	1.418	1.406	1.171	4.392	2.474	2.749	3.392	1.416	2.529	2.85	2.3	2.666	2.637	2.77	3.101	1.699	3.036	4.935	3.15	1.548	2.732	4.6	2.76	6.358	2.209	2.681	2.787	4.858	3.092
313	2.023	1.002	2.127	1.056	2.747	4.666	3.343	1.467	2.339	1.744	2.945	2.656	2.233	0.572	2.235	4.14	2.577	1.894	2.303	1.727	2.002	1.494	1.142	4.039	2.666	2.487	3.395	1.27	2.374	2.591	1.824	2.66	2.439	2.807	2.764	2.041	3.402	5.011	3.49	1.222	2.502	4.343	2.708	7.861	2.182	2.721	2.552	5.22	3.965
314	2.323	0.695	2.125	1.128	2.485	5.198	3.374	1.596	2.53	1.9	2.935	2.643	2.349	0.688	2.396	4.054	2.559	1.84	2.193	1.663	1.693	1.723	1.19	3.995	2.56	2.498	3.84	1.185	2.786	2.516	1.968	2.608	2.151	2.541	3.272	1.797	3.422	4.734	3.686	1.486	2.399	4.087	2.485	6.397	2.416	3.45	2.725	4.995	3.698
315	2.297	1.426	2.166	0.888	2.571	5.118	3.248	1.601	2.4	1.922	2.915	2.66	2.376	0.92	2.327	4.234	2.617	1.818	2.2	1.79	1.824	1.76	1.152	4.132	2.44	2.382	3.743	1.278	2.602	2.86	2.321	2.773	2.489	2.614	3.033	2.091	3.259	4.35	3.808	1.531	2.149	5.366	2.554	6.308	2.037	3.145	2.508	4.695	3.698
316	2.156	1.385	2.008	1.401	2.522	5.14	3.408	1.723	2.625	1.834	2.933	2.636	2.481	0.74	2.295	4.145	2.52	1.839	2.255	1.569	1.715	1.716	1.159	3.864	2.361	2.475	3.677	1.303	2.64	2.663	2.116	2.766	2.636	2.674	3.167	1.891	3.44	4.624	3.854	1.744	2.241	4.113	2.399	6.944	2.391	3.262	2.343	4.597	3.522
317	2.301	1.136	2.189	1.043	2.515	5.241	3.345	1.525	2.191	1.791	3.102	2.503	2.324	0.573	2.471	4.344	2.488	1.814	2.254	1.613	1.806	1.477	1.169	4.196	2.493	2.325	3.636	1.281	2.636	2.768	2.42	2.678	2.621	2.716	2.896	2.036	3.077	5.154	3.059	1.884	2.334	5.137	2.614	6.863	2.108	3.117	2.563	5.172	3.7
318	2.17	1.109	2.386	1.095	2.634	5.085	3.365	1.389	2.341	1.849	3.015	2.59	2.247	0.763	2.318	4.206	2.595	1.876	2.386	1.662	1.673	1.495	1.177	4.28	2.601	2.632	3.633	1.22	2.639	2.829	2.114	2.591	2.455	2.462	3.141	2.031	3.479	4.618	3.404	1.658	2.505	4.891	2.196	7.063	2.151	4.008	2.93	4.552	3.565
319	2.096	1.053	2.32	1.01	2.581	5.368	3.284	1.67	2.463	1.779	2.901	2.683	2.442	0.536	2.365	4.064	2.564	1.708	2.073	1.695	1.905	1.419	1.198	4.122	2.459	2.662	3.727	1.225	2.495	2.865	1.873	2.774	2.422	2.53	3.08	2.016	3.498	4.795	3.691	1.298	2.356	5.181	2.273	7.028	2.409	3.192	2.582	4.941	3.769
320	2.292	1.292	2.043	1.031	2.421	5.291	3.114	1.626	2.428	2.065	2.796	2.591	2.518	0.851	2.37	4.329	2.726	1.685	2.17	1.825	1.858	1.366	1.084	4.188	2.523	2.558	3.509	1.352	2.455	2.622	1.815	2.602	2.639	2.811	3.217	1.923	2.877	4.952	3.333	1.423	2.142	3.714	2.655	6.135	2.262	3.18	2.727	5.1	3.637
321	2.055	1.256	2.152	1.152	2.535	5.458	3.477	1.595	2.394	2.017	2.927	2.456	2.454	0.641	2.3	4.068	2.593	1.784	2.298	1.601	1.509	1.586	1.208	4.143	2.661	2.53	3.781	1.241	2.535	2.837	1.904	2.627	2.192	2.773	2.579	1.778	3.419	4.587	3.748	1.663	2.33	3.496	1.926	5.918	2.259	3.337	2.677	4.59	3.636
322	2.215	1.181	2.259	1.09	2.557	5.335	3.322	1.654	2.38	1.915	3.046	2.557	2.386	0.733	2.353	4.474	2.419	1.682	2.164	1.638	1.702	1.5	1.026	4.083	2.697	2.656	3.768	1.174	2.585	2.472	2.163	2.595	2.191	2.615	3.05	1.912	3.221	4.953	3.366	1.528	2.519	4.122	2.589	6.814	2.221	3.097	2.467	4.419	3.176
323	2.496	1.048	2.076	1.074	2.531	5.299	3.315	1.527	2.549	1.942	2.941	2.503	2.413	0.619	2.2	4.345	2.562	1.756	2.136	1.734	1.675	1.68	1.203	4.16	2.556	2.414	3.395	1.275	2.517	2.726	1.98	2.637	2.378	2.419	3.297	1.774	3.339	4.463	3.103	1.756	2.412	4.942	1.979	6.104	2.094	2.557	2.616	4.605	3.288
324	2.089	1.469	2.34	1.407	2.454	5.223	3.352	1.545	2.325	2.011	3.058	2.764	2.306	0.869	2.349	4.324	2.374	1.885	2.11	1.714	1.934	1.694	1.094	4.1	2.715	2.474	3.458	1.262	2.592	2.792	1.782	2.818	2.449	2.515	3.536	1.717	3.239	4.623	2.874	1.549	2.245	4.221	2.434	6.62	2.291	2.913	2.736	4.425	3.117
325	2.311	1.223	2.13	0.916	2.614	5.265	3.416	1.617	2.422	1.941	2.923	2.702	2.241	0.688	2.255	4.398	2.404	1.824	2.134	1.638	2.015	1.516	1.095	4.09	2.664	2.532	3.628	1.053	2.663	2.49	1.993	2.808	2.592	2.432	2.877	1.858	3.081	4.992	3.316	1.584	2.138	5.116	2.501	7.014	2.117	4.155	2.686	4.636	3.553
326	2.195	0.97	2.158	1.111	2.424	5.285	3.225	1.531	2.562	2.11	2.927	2.583	2.613	0.749	2.295	4.347	2.436	1.816	2.104	1.649	1.917	1.566	1.131	4.305	2.594	2.281	3.865	1.151	2.511	2.729	1.986	2.793	2.108	2.793	2.978	1.849	3.199	4.394	3.22	1.321	2.567	4.29	1.946	6.708	2.382	2.947	2.628	4.762	3.526
327	2.416	1.33	2.232	1.051	2.566	5.248	3.298	1.678	2.441	1.979	2.985	2.775	2.367	0.87	2.36	4.32	2.568	1.846	2.121	1.597	1.776	1.522	1.104	4.202	2.847	2.645	3.523	1.363	2.463	2.697	2.065	2.662	2.283	2.396	2.918	1.753	3.165	4.628	3.515	1.42	2.275	3.959	2.045	6.474	2.336	2.804	3.029	4.485	3.393
328	2.089	1.397	2.128	1.237	2.326	5.374	3.266	1.681	2.503	1.99	3.053	2.844	2.388	0.659	2.327	4.457	2.569	1.849	2.026	1.63	1.916	1.592	1.273	4.164	2.485	2.491	3.567	1.059	2.378	2.678	1.991	2.605	2.217	3.043	2.645	1.758	3.035	4.356	4.077	1.413	2.249	4.11	2.549	6.588	2.201	3.204	2.649	4.84	3.466
329	2.496	1.655	2.274	1.194	2.748	5.479	3.213	1.733	2.398	2.055	3.127	2.636	2.49	0.536	2.256	4.522	2.425	1.876	2.127	1.613	1.588	1.51	1.031	4.169	2.629	2.421	3.717	1.284	2.48	2.96	2.013	2.7	2.22	2.406	3.23	1.757	3.422	4.906	3.517	1.576	2.417	4.512	2.308	7.524	2.064	3.748	2.82	4.89	3.602
330	2.435	0.766	2.293	0.969	2.651	5.063	3.338	1.666	2.273	1.963	3.136	2.605	2.417	0.688	2.248	4.5	2.331	1.749	2.074	1.628	1.417	1.465	1.124	3.87	2.897	2.505	3.375	1.316	2.492	2.622	1.918	2.684	2.239	2.506	2.735	1.638	3.256	4.683	3.767	1.41	2.511	4.523	1.937	6.738	2.178	2.844	2.869	4.697	3.303
331	2.306	1.278	2.211	1.346	2.685	5.342	3.06	1.79	2.578	2.035	3.068	2.542	2.477	0.746	2.211	4.462	2.703	1.783	2.098	1.596	1.853	1.593	1.148	4.281	2.702	2.323	3.878	1.214	2.315	2.591	1.815	2.776	2.115	2.888	2.689	1.621	3.274	4.23	3.628	1.627	2.335	4.317	2.371	6.201	1.836	3.424	2.822	4.725	3.179
332	2.286	1.274	2.382	1.11	2.507	5.023	3.312	1.792	2.456	2.075	3.149	2.606	2.498	0.67	2.395	4.569	2.369	1.731	2.054	1.633	1.721	1.552	1.095	3.964	2.824	2.244	3.722	1.183	2.16	2.48	1.551	2.566	2.322	2.702	2.8	1.682	3.196	5.236	4.26	1.59	2.487	4.733	2.677	7.323	2.158	2.681	2.882	4.81	3.362
333	2.34	0.944	2.376	1.025	2.64	5.245	3.122	1.611	2.358	1.941	3.043	2.53	2.44	0.612	2.389	4.347	2.543	1.829	2.102	1.626	2.021	1.628	1.186	3.864	2.565	2.245	3.463	0.849	2.283	2.621	1.853	2.587	2.051	2.502	3.172	1.796	3.145	4.736	3.184	1.56	2.248	4.201	2.03	6.536	1.918	2.977	2.994	4.552	3.284
334	2.255	1.328	2.275	1.205	2.644	5.331	3.25	1.782	2.483	2.085	3.052	2.524	2.464	0.909	2.277	4.521	2.55	1.813	2.148	1.604	1.943	1.549	1.047	3.953	2.87	2.477	3.66	1.076	2.435	2.68	2.036	2.656	2.309	2.784	3.203	1.762	2.986	4.687	3.345	1.266	2.378	4.591	2.292	6.831	2.173	3.22	2.838	4.709	3.343
335	2.063	1.282	2.447	1.084	2.629	5.23	3.359	1.635	2.644	2.031	2.956	2.64	2.564	0.956	2.273	4.417	2.642	1.734	1.888	1.578	1.596	1.388	1.083	3.715	2.652	2.332	3.635	1.161	2.354	2.646	2.141	2.694	2.164	2.628	3.231	1.707	3.234	4.117	3.391	1.285	2.069	5.338	2.592	6.943	2.161	3.638	3.059	5.069	3.196
336	2.448	1.507	2.451	0.992	2.794	5.09	3.23	1.752	2.607	2.075	3.261	2.571	2.424	0.67	2.303	4.359	2.286	1.678	1.889	1.445	1.781	1.486	1.056	3.817	2.718	2.375	3.505	1.083	2.393	2.564	1.92	2.87	2.16	2.808	2.718	1.746	3.118	4.138	3.813	1.546	2.631	4.092	1.822	6.897	1.827	2.827	3.243	4.604	3.404
337	2.336	1.068	2.243	1.174	2.617	4.983	3.062	1.764	2.454	1.912	3.089	2.612	2.406	0.704	2.595	4.452	2.55	2.041	2.35	1.539	2.075	1.587	1.107	3.92	2.777	2.562	3.719	0.971	2.252	2.399	2.005	2.695	2.407	2.961	3.143	1.735	3.147	4.961	3.411	1.324	2.396	5.094	2.624	6.494	2.3	4.079	2.942	4.503	3.268
338	2.262	1.492	2.409	1.065	2.571	5.316	3.254	1.708	2.495	1.986	3.232	2.482	2.54	0.538	2.221	4.718	2.358	1.73	2.004	1.566	1.889	1.473	0.93	3.633	2.657	2.155	3.516	1.062	2.084	2.697	2.024	2.695	2.351	2.613	2.722	1.719	3.076	4.667	3.275	1.464	2.01	4.353	2.071	6.981	1.997	3.488	3.169	4.707	3.073
339	2.209	1.513	2.281	1.095	2.557	5.287	3.164	1.729	2.459	2.284	3.034	2.436	2.501	0.578	2.279	4.638	2.487	1.666	1.878	1.629	1.691	1.592	1.024	3.721	2.875	2.176	3.624	1.258	2.229	2.791	2.004	2.655	1.791	2.619	3.161	1.611	3.04	4.355	3.686	1.35	2.327	4.974	1.906	6.787	1.861	2.825	3.118	4.212	3.082
340	2.248	0.929	2.388	1.233	2.808	5.145	3.201	1.729	2.584	2.239	3.049	2.535	2.636	0.762	2.461	4.579	2.62	1.666	1.857	1.526	1.93	1.526	1.034	3.889	2.753	2.251	3.493	1.214	2.605	2.629	2.113	2.904	2.048	2.757	2.975	1.669	2.95	4.771	3.607	1.496	2.404	5.115	2.205	6.713	2.012	3.191	3.101	4.771	2.996
341	2.353	1.081	2.28	1.119	2.526	5.377	3.093	1.78	2.683	2.107	3.001	2.433	2.674	0.87	2.28	4.643	2.634	1.837	1.813	1.502	1.543	1.488	1.042	3.794	2.726	2.503	3.788	0.985	2.238	2.734	2.187	2.886	2.369	2.907	2.981	1.613	3.356	4.428	3.314	1.141	2.264	4.025	1.637	6.091	2.382	2.731	3.159	4.582	3.112
342	2.447	1.299	2.301	1.165	2.67	4.915	3.166	1.844	2.481	1.975	3.01	2.538	2.578	1.004	2.438	4.664	2.558	1.853	1.998	1.472	1.492	1.447	1.036	3.892	2.833	2.382	3.539	0.928	2.376	2.736	2.158	2.696	2.111	2.849	3.122	1.599	2.97	4.898	4.311	1.499	2.311	4.317	2.074	6.636	2.156	3.467	3.265	4.754	3.167
343	2.306	1.342	2.279	1.154	2.451	5.191	3.287	1.756	2.265	2.054	3.017	2.707	2.489	0.808	2.52	4.841	2.693	1.76	2.05	1.637	1.214	1.589	1.019	3.82	2.878	2.423	3.61	1.209	2.29	2.574	2.239	2.612	2.102	2.761	2.929	1.674	3.133	3.845	3.807	1.458	2.33	3.666	2.418	6.448	2.173	3.247	3.171	4.032	2.838
344	2.443	1.049	2.427	0.954	2.811	5.346	3.258	1.797	2.47	2.049	3.12	2.582	2.664	0.973	2.294	4.81	2.729	1.659	1.905	1.49	1.969	1.486	0.952	3.839	2.903	2.287	3.607	1.284	2.266	2.544	1.892	2.713	2.67	2.847	3.734	1.495	3.187	3.961	3.893	1.331	2.602	5.017	2.056	7.069	1.76	3.707	2.974	4.662	3.323
345	2.278	1.545	2.316	0.994	2.76	5.475	3.21	1.844	2.544	2.222	3.184	2.663	2.695	0.775	2.315	4.737	2.491	1.669	2.076	1.579	1.586	1.44	1.029	4.157	2.753	2.177	3.395	1.129	2.316	2.754	1.785	2.643	2.191	2.812	3.002	1.814	3.331	4.4	3.489	1.357	2.302	5.091	1.946	6.571	1.826	3.35	3.204	4.441	2.948
346	2.421	1.109	2.442	1.107	2.763	5.048	3.203	1.993	2.304	2.264	2.945	2.544	2.506	0.985	2.316	4.376	2.391	1.668	1.973	1.463	1.688	1.333	0.986	3.61	2.915	2.356	3.424	1.161	2.084	2.6	2.094	2.723	1.936	3.111	3.047	1.63	2.84	4.4	3.565	1.424	2.837	5.103	2.131	6.248	2.087	3.321	3.295	4.452	3.019
347	2.365	1.188	2.429	1.016	2.639	4.868	3.126	1.836	2.607	2.401	2.926	2.584	2.748	0.826	2.376	4.852	2.568	1.723	1.943	1.642	1.984	1.643	0.902	3.988	2.918	2.428	3.495	1.095	2.381	2.415	1.886	2.884	2.151	2.821	3.059	1.608	3.05	4.158	3.207	1.145	2.29	5.725	2.22	6.329	2.027	2.871	3.111	4.65	2.977
348	2.299	1.203	2.272	1.075	2.721	5.399	3.049	1.816	2.629	2.215	3.218	2.637	2.797	0.981	2.165	4.953	2.724	1.687	1.762	1.538	1.648	1.436	0.937	3.956	2.811	2.341	3.499	1.189	2.224	2.513	2.067	2.628	2.383	2.741	2.857	1.64	2.99	4.255	3.491	1.248	2.136	4.979	2.183	7.503	2.069	2.697	3.102	4.726	3.143
349	2.225	1.173	2.273	0.888	2.52	5.221	3.235	1.828	2.677	2.072	2.903	2.419	2.598	0.692	2.267	4.977	2.562	1.818	1.877	1.365	2.232	1.522	0.934	3.745	2.858	2.484	3.593	1.161	2.32	2.71	1.914	2.684	1.929	3.023	3.091	1.398	3.185	4.328	3.313	1.386	2.292	4.464	2.411	6.677	2.128	3.1	3.013	4.542	2.923
[truncated: 166 more columns]

## Sheet: Fig.5e
KinprolaPKA_Fsk/Rol	KinprolaPKA_T/A_Fsk/Rol	KinprolaPKA_basal	KinprolaPKA_T/A_basal
1.57224	0.8839	1.22881	0.82573
2.30734	0.20553	0.67237	0.53921
2.89571	0.74598	0.61812	0.50561
2.56366	0.2536	-0.32069	0.9381
1.72678		0.06834	0.1231
2.00882		2.89701	0.24899
2.61667		1.88904
1.30114		1.12424
5.58621		1.56862

## Sheet: Fig.5f
KinprolaPKA_Vehicle	KinprolaPKA_Fsk/Rol	KinprolaPKA_T/A_Vehicle	KinprolaPKA_T/A_Fsk/Rol
0.264849	0.986141	0.0477769	0.0291075
0.259138	0.558437	0.0535162	0.0289343
0.307945	0.640909	0.0494375	0.026817
0.293997	0.304486	0.0293541	0.0340578
0.298813	0.928629	0.0531374	0.0333922
0.273245	1.04536	0.041029	0.0303428
0.257628	0.909712	0.0244664	0.0318915
0.172091	0.365854	0.040175	0.0245834
0.222485	0.72958	0.0435878	0.0360264
0.224441	0.36537	0.0570061	0.0305209
0.251298	1.31692	0.0243005	0.0304774
0.364421	0.675085	0.032795	0.0270106
0.270823	1.42448	0.0659897	0.0262614
0.340402	1.42949	0.0303672	0.0274377
0.297567	1.45	0.0225247	0.025452
0.303835	1.54573	0.0233911	0.0338647
0.28915	1.3755	0.0377008	0.0260684
0.255446	0.913183	0.0400765	0.0347237
0.33562	0.411504	0.0307796	0.0308997
0.22834	0.934321	0.0270221	0.0386177
0.273673	0.293083	0.0424457	0.0351308
0.189267	1.36815	0.0312603	0.0294033
0.568618	0.476644	0.0257161	0.0384405
0.234234	1.46698	0.0339724	0.0222856
0.143035	1.48282	0.0316799	0.0332463
0.254636	1.34602	0.0182333	0.0219744
0.198938	1.97503	0.0554057	0.0236066
0.240031	0.370292	0.0359109	0.0238784
0.173131	0.581293	0.0235743	0.0320091
0.152579	0.691011	0.0275347	0.0226876
0.306074	1.38674	0.0502678	0.0257469
0.240871	1.13035	0.0414418	0.021207
0.1912	1.11208	0.0245318	0.0244404
0.212827	0.846138	0.0507325	0.0266398
0.142828	1.08841	0.0304694	0.0304743
0.353106	1.85862	0.0483038	0.0270504
0.161719	1.6047	0.0225845	0.0244426
0.175579	1.3507	0.0570485	0.0270126
0.157631	1.26295	0.0639791	0.0282142
0.17574	0.395128	0.045955	0.0358677
0.201366	1.1164	0.0447071	0.0259506
0.187672	1.05581	0.0296745	0.0273677
0.223831	1.50827	0.0429968	0.0212267
0.215485	1.40578	0.0542865	0.0305431
0.173368	1.21996	0.0545827	0.0259996
0.213086	1.40854	0.0890165	0.0317629
0.119766	1.31375	0.0594333	0.0343333
0.204429	1.52215	0.0426189	0.0351733
0.961525	1.51067	0.034676	0.0439247
0.225152	1.51915	0.0367747	0.0355795
0.151087	1.33774	0.099398	0.0347116
0.193788	1.0902	0.0675258	0.0368806
0.254134	1.17644	0.0435263	0.0355329
0.597289	1.23029	0.0413099	0.0284679
0.0901041	1.27815	0.0586996	0.0443439
0.138725	1.54171	0.0484368	0.0302545
0.233925	2.49732	0.0545502	0.0294427
0.219772	0.899387	0.0562633	0.0384081
0.215339	0.918295	0.0370753	0.0303403
0.180199	0.922082	0.0303428	0.0296287
0.306922	2.2367	0.0295709	0.0351701
0.336413	1.2329	0.0245416	0.0455905
0.246422	1.94243	0.0382493	0.0438194
0.193501	0.183496	0.02762	0.0453089
0.188013	1.21168	0.0359224	0.0481438
0.182725	0.488914	0.0405627	0.0362615
0.328696	1.58968	0.0676634	0.0453865
0.167574	1.31901	0.0423814	0.0558171
0.162682	1.54363	0.0328818	0.0305368
0.0957106	0.48766	0.076941	0.0384758
0.186081	1.46223	0.0220519	0.0378617
0.315593	1.787	0.0236166	0.0351942
0.349273	1.8957	0.0360637	0.046235
0.158819	1.36744	0.0379669	0.0312699
0.30956	1.86644	0.0351687	0.0289085
0.129584	1.38536	0.0517297	0.0447811
0.145852	1.99381	0.0333162	0.0493114
0.347699	0.5875	0.0320371	0.0548713
0.213799	1.5053	0.0453881	0.0579839
0.160315	0.759701	0.0757324	0.0354804
0.139279	1.69079	0.0422511	0.0514917
0.232868	1.56809	0.0670024	0.0325697
0.194538	1.13913	0.0399521	0.0298824
0.382327	1.91462	0.0485204	0.0469916
0.15997	1.87144	0.0380396	0.0366706
0.168797	1.84736	0.0316534	0.033613
0.182597	1.68724	0.0406079	0.0457761
0.222358	0.242186	0.0518246	0.0359805
0.156496	0.671398	0.0309258	0.0433752
0.207735	1.15396	0.033743	0.051833
0.170728	1.75689	0.040834	0.0473485
0.429955	1.25168	0.0450694	0.0487229
0.403224	1.5211	0.0392629	0.0426102
0.279229	1.47037	0.0324054	0.0848928
0.192284	1.02629	0.0153847	0.0809063
0.413202	0.870841	0.0284331	0.0575353
0.620933	1.44112	0.0357522	0.0440152
0.320508	1.57828	0.0533373	0.0287104
0.260905	0.972343	0.0177541	0.0454149
0.235947	2.03713	0.0480353	0.0413742
0.223445	1.57221	0.0607913	0.0458752
0.266559	1.39852	0.0395329	0.0340376
0.346118	1.57905	0.0459023	0.0467906
0.228779	1.3508	0.0411014	0.040884
0.248114	1.29675	0.0183906	0.0668584
0.218415	1.09623	0.0395282	0.0515497
0.305155	1.90279	0.0392975	0.0547489
0.137415	1.31313	0.0598434	0.0482146
0.180853	1.81072	0.0280992	0.0295623
0.173095	1.3061	0.0518058	0.0407494
0.179918	0.957971	0.044622	0.0447477
0.392877	1.71282	0.0700577	0.0366483
0.662731	0.487752	0.0533972	0.0561406
0.166277	1.34445	0.0371611	0.0597797
0.192746	1.1802	0.0286266	0.0370021
0.280895	1.81076	0.0543146	0.0356147
0.316068	0.231394	0.0440747	0.0425079
0.19515	1.37963	0.0490336	0.0418963
0.260357	1.57352	0.0434214	0.0710475
0.121268	1.27796	0.0382397	0.0486466
0.171451	1.02138	0.027962	0.0468045
0.199015	1.73722	0.0346014	0.0370514
0.32807	0.509404	0.0327134	0.0750862
0.294439	0.41565	0.0360029	0.0653845
0.176688	0.83009	0.0678989	0.0369412
0.185585	1.50458	0.0792169	0.0842764
0.122246	0.265476	0.089788	0.0296599
0.140745	1.29546	0.0507326	0.0785765
0.242295	1.19158	0.0696544	0.033799
0.193998	1.64812	0.0952008	0.0373628
0.361452	1.68441	0.136344	0.0614217
0.298227	1.60819	0.0623958	0.0560611
0.164243	1.73549	0.0817746	0.0259245
0.268817	0.91253	0.059859	0.036251
0.181002	0.38512	0.0768386	0.0588863
0.282958	1.57753	0.0691591	0.0508032
0.323041	0.578818	0.0548594	0.0400935
0.438765	1.5912	0.112624	0.0506853
0.859364	1.53534	0.0929388	0.0346886
0.260962	1.595	0.0911186	0.0314936
0.351781	0.657317	0.06707	0.0461302
0.292674	1.1007	0.100815	0.0315794
0.279923	0.498004	0.0685574	0.031391
0.769589	1.32872	0.0969129	0.0325881
0.29424	1.65175	0.110146	0.0344294
0.211554	0.323988	0.0561666	0.0296572
0.593288	1.39298	0.0734022	0.0537821
0.265689	0.440329	0.0985913	0.0498139
0.256281	0.691212	0.0935648	0.0713845
0.133763	1.52596	0.0904026	0.0338202
1.01022	1.50026	0.0934368	0.0231418
0.261593	1.95127	0.0629543	0.0250146
0.159878	1.46519	0.0473397	0.0364474
0.297918	1.47756	0.0544717	0.0339646
0.213963	1.56385	0.0789709	0.0403495
0.452819	1.46083	0.0489901	0.0255209
0.212471	1.35623	0.0768834	0.0322308
0.133104	1.23188	0.0621709	0.03718
0.395667	1.027	0.0704721	0.0308464
0.33017	1.29829	0.0859319	0.0314392
0.521577	1.56546	0.0883094	0.0331168
0.586553	1.36934	0.0535789	0.0289114
0.268817	1.20529	0.0840913	0.0801598
0.612584	0.800507	0.051385	0.0245898
0.644423	0.548296	0.0606302	0.0240436
0.17899	0.356535	0.050955	0.0478509
0.214411	0.489173	0.0765285	0.0340126
0.334047	1.16571	0.0612757	0.0250943
0.309133	0.479079	0.0913369	0.031701
0.201161	0.233347	0.070239	0.040515
0.198257	0.9545	0.0848292	0.0236651
0.280617	0.347299	0.108258	0.0631884
0.206126	0.269514	0.0481155	0.0250687
0.215367	0.639072	0.14706	0.0315689
0.167801	1.66703	0.0777136	0.062521
0.134448	1.42545	0.119615	0.0222711
0.330177	0.595972	0.107643	0.0269284
0.277631	0.571688	0.0896323	0.0323751
0.263882	0.220411	0.0785169	0.0281935
0.296706	1.18592	0.106142	0.0532675
0.227563	1.24984	0.0964059	0.0317107
0.0797788	0.317603	0.0672547	0.0569089
0.225254	0.6227	0.127163	0.0308854
0.176039	1.29561	0.0781529	0.0124773
0.117872	0.386732	0.103941	0.0193309
0.293168	0.471931	0.0666708	0.0277627
0.232511	1.7188	0.109057	0.0203032
0.119874	0.519327	0.0626859	0.0341738
0.182201	0.822882	0.146176	0.0266043
0.163109	1.52545	0.0689975	0.0203263
0.121873	1.39901	0.0745941	0.0231666
0.136791	0.351318	0.136085	0.0166246
0.16956	1.05991	0.0701966	0.039074
0.21416	1.19655	0.0500233	0.0198428
0.861854	1.04429	0.107856	0.028452
0.51689	1.39132	0.0422446	0.0165052
0.60177	1.32265	0.116335	0.0129661
0.413198	1.02413	0.0518961	0.0201613
0.711772	1.29722	0.0750867	0.036796
0.460164	1.35419	0.0958569	0.0207137
1.64818	0.887912	0.0375332	0.0267419
1.42989	1.20995	0.0840845	0.0203023
0.703499	1.30511	0.0851212	0.0745206
0.603557	1.2589	0.0865344	0.0239139
0.662639	1.226	0.0448229	0.0199371
0.514637	1.12517	0.0561309	0.0219257
0.311284	1.13566	0.064906	0.0655231
0.294288	0.317843	0.0812547	0.00886607
0.412989	1.35534	0.0872603	0.00991188
0.811856	1.06164	0.0977643	0.0825848
0.646361	0.421344	0.0805774	0.0373237
0.939209	1.12481	0.111808	0.0473587
0.549595	1.23085	0.0579407	0.0509173
0.49718	1.23573	0.0537912	0.0371952
0.610092	1.12075	0.0709484	0.0455532
0.396971	1.1938	0.069996	0.0451104
0.436218	0.47351	0.0779631	0.0392084
0.524267	0.409783	0.0186218	0.0434561
0.632053	1.24967	0.0172984	0.0603091
0.581845	0.414163	0.0331618	0.0514853
0.617337	1.03606	0.035546	0.0791181
0.868811	1.22981	0.0365586	0.0405732
0.47285	1.27106	0.0299995	0.0492623
0.590938	1.12621	0.0343336	0.0656763
0.507977	0.516207	0.0468152	0.04445
0.716514	1.30538	0.0342266	0.0390213
0.382825	1.39067	0.0548773	0.0513757
0.794872	1.29822	0.0533913	0.04805
0.561643	0.882626	0.0424274	0.0563009
0.443858	0.394083	0.0440984	0.0467851
1.60788	1.14646	0.0318017	0.0483187
0.478196	1.25216	0.0277624	0.113847
1.78744	1.15856	0.0466666	0.105036
0.513994	0.511102	0.0581201	0.0637765
0.416457	0.82377	0.0451551	0.0916525
0.351449	0.914271	0.0134641	0.0520694
0.344575	0.559779	0.0267679	0.0396335
0.31064	1.04984	0.032113	0.0562018
1.40544	0.877195	0.0729579	0.0631914
0.269669	0.69483	0.0633347	0.0815522
0.481602	0.296843	0.0929363	0.0860444
0.932058	0.592681	0.0402268	0.0577527
0.490595	0.315685	0.0371167	0.0737856
0.607606	1.15167	0.0447866	0.0591957
0.232605	1.03377	0.0291786	0.0512973
0.598711	0.459664	0.0418899	0.0651438
0.576642	0.706446	0.0847081	0.0885511
1.63126	0.925307	0.0676846	0.0417708
0.516302	1.02519	0.0587823	0.0480527
1.69352	1.14759	0.0780862	0.135792
0.502294	1.00936	0.0798795	0.0705187
0.51671	1.05539	0.0351779	0.0471444
0.48412	0.815561	0.0557765	0.0438903
0.781974	0.91624	0.0557864	0.090199
1.43155	0.193302	0.0397021	0.122453
1.18859	0.838975	0.0442959	0.127798
0.540651	1.0478	0.0357044	0.0596181
1.17999	0.884181	0.0413619	0.0594011
0.485602	0.158069	0.0791354	0.117505
1.01572	0.166794	0.051027	0.0603349
1.45937	0.85304	0.0854629	0.0543796
0.902808	0.761758	0.0717601	0.0979424
0.458957	0.811731	0.0798678	0.0708104
0.978277	0.698158	0.080922	0.0352533
0.557253	0.793263	0.0676408	0.061328
0.37788	0.503296	0.071269	0.05796
0.460321	0.297652	0.119592	0.0670136
0.457632	0.673488	0.081059	0.0820367
0.536049	0.519197	0.0739263	0.0562767
0.337012	0.241141	0.0430261	0.0681287
0.293341	0.323764	0.0787647	0.121221
0.358128	0.360187	0.0645429	0.106933
0.516919	0.758885	0.0627495	0.0508344
0.682168	0.789946	0.0694999	0.086948
0.33524	0.805361	0.0792746	0.0808462
0.250463	1.21584	0.0613683	0.0594621
1.25894	1.11327	0.0766597	0.0596574
0.452824	1.23203	0.0542249	0.0690222
0.843904	1.15274	0.0586159	0.0853977
0.417802	1.05219	0.0670072	0.0568107
0.51625	1.4396	0.0690114	0.103378
0.68154	1.06929	0.046864	0.0463119
1.01529	0.878121	0.0629565	0.0950262
1.20062	0.201713	0.0588575	0.105963
0.416097	1.48609	0.0882286	0.103815
0.357284	1.25356	0.0556002	0.0437832
0.489224	0.991004	0.0518205	0.126061
0.493616	1.07674	0.0640701	0.097596
0.289986	1.21167	0.0677525	0.102649
0.778057	1.09407	0.0436854	0.0829301
0.299703	1.26105	0.0631936	0.0672111
0.862051	0.359079	0.0824947	0.0803682
0.444413	1.30478	0.049416	0.14598
0.800276	1.15522	0.0618005	0.0797151
0.255557	1.29024	0.0545146	0.105042
1.01952	1.12568	0.0332419	0.0554988
0.275906	0.963722	0.0722335	0.0821493
0.270507	0.257262	0.0718674	0.144292
0.33661	1.38695	0.0412961	0.136523
0.579547	1.25445	0.0374802	0.046466
0.251362	1.34035	0.0533886	0.0706399
0.322808	1.3448	0.0359633	0.115053
0.441643	1.22597	0.0362116	0.0428578
0.357385	1.35474	0.0428451	0.101803
0.317557	0.221343	0.0290477	0.0833672
0.28252	1.11742	0.0551671	0.19545
0.418236	1.01179	0.0973677	0.103142
0.247756	1.22592	0.0688006	0.061124
0.269665	1.02962	0.0568292	0.0800127
0.26549	1.03357	0.0428724	0.12394
0.256244	1.32813	0.0592881	0.0996744
0.221617	0.600557	0.0492138	0.0735889
0.296187	1.16192	0.0479945	0.0751916
0.312843	1.28203	0.0729267	0.0868055
0.208983	1.24732	0.0587022	0.0921802
0.46056	0.98013	0.0456715	0.124504
0.17098	0.965964	0.0490079	0.135856
0.321162	1.22738	0.0481505	0.0601912
0.368977	1.07436	0.0635736	0.097406
0.164176	1.0847	0.0578189	0.0905036
0.54476	1.02273	0.0519908	0.0921761
0.242703	0.813183	0.0594717	0.0800436
0.291596	1.05511	0.0494515	0.0490311
0.382123	1.08434	0.0542427	0.113886
0.284178	1.15971	0.0498308	0.0976026
0.231649	1.12937	0.0276946	0.0541345
0.208626	0.584488	0.0428139	0.142809
0.325687	1.34441	0.0617895	0.109885
0.349395	0.984564	0.0309987	0.0581235
0.186801	1.28806	0.0467261	0.0687598
0.160157	1.08332	0.0272493	0.102001
0.172118	0.928811	0.0278548	0.0781731
0.249893	1.36543	0.0222057	0.0645337
0.193563	1.21944	0.0280588	0.068909
0.115447	0.191809	0.0363323	0.0611644
0.202214	1.56293	0.0399898	0.0922334
0.164259	1.391	0.0485198	0.0598141
0.141209	1.10297	0.0380244	0.087897
0.187768	1.32583	0.0253067	0.0693049
0.163753	0.173384	0.0400504	0.0686183
0.205998	1.32003	0.0239422	0.047425
0.180739	1.21647	0.0313172	0.0460083
0.21349	1.09322	0.0415566	0.046663
0.176492	0.225079	0.0268687	0.0583175
0.0994178	1.323	0.0332753	0.0881223
0.275306	0.483521	0.0307473	0.063535
0.300432	1.46628	0.0300943	0.0609408
0.202414	1.20331	0.0318114	0.0422505
0.203609	1.23861	0.0216089	0.0731188
0.27519	0.974379	0.0406184	0.0570788
0.231773	0.0892087	0.0333201	0.0678419
0.199284	1.44066	0.0476259	0.0509722
0.176719	1.22747	0.0294446	0.0569664
0.157093	1.5544	0.0385353	0.0400855
0.230838	1.3182	0.0342472	0.0719917
0.366479	1.36998	0.0296536	0.0550186
0.231483	1.32984	0.0381825	0.0386293
0.266626	1.20788	0.0298897	0.060981
0.16772	0.691655	0.0397347	0.126749
0.218462	1.13052	0.0360404	0.0764052
0.296555	1.40126	0.0359364	0.100975
0.210038	1.381	0.0307633	0.0875014
0.328758	1.89197	0.0297001	0.10252
0.149783	0.909009	0.0381432	0.103449
0.340663	1.09911	0.0426851	0.114616
0.222208	1.10264	0.0413478	0.10618
0.387436	0.598791	0.0463557	0.0938498
0.288684	1.60536	0.0307842	0.0737465
0.211837	1.18981	0.0405101	0.0951323
0.102024	0.182519	0.0218615	0.0693647
0.562751	0.647107	0.0207862	0.0754853
0.200531	0.167584	0.0487705	0.0756862
0.35472	1.28863	0.0411334	0.0644132
0.241787	1.58516	0.0196823	0.0703646
0.269766	1.06016	0.0478844	0.0711296
0.215558	1.22146	0.0233283	0.0582852
0.412811	0.825618	0.0297862	0.0744908
0.244206	1.06794	0.0366974	0.0686788
0.202862	1.14146	0.0344468	0.0545509
0.207337	0.977621	0.0310517	0.0798619
0.414325	0.631656	0.0324998	0.101156
0.33078	0.997079	0.0397341	0.0609487
0.328775	0.117528	0.047513	0.110282
0.122967	1.31498	0.0385862	0.0682363
0.567332	0.886053	0.0384194	0.0899484
0.443689	1.09746	0.017586	0.0706693
0.198198	0.769582	0.0270101	0.0909815
0.131339	0.718633	0.00984135	0.0511533
0.170965	0.669915	0.0266072	0.0822354
0.31859	1.17069	0.021707	0.0828706
0.219349	0.452408	0.0413527	0.0722647
0.253415	0.970884	0.0196885	0.0690517
0.14131	0.195445	0.0353254	0.0793181
0.0937845	0.936502	0.0372293	0.0630691
0.185523	0.601339	0.0230071	0.0604775
0.177429	0.958604	0.0203568	0.0788543
0.139431	0.866629	0.0238912	0.0553152
0.556241	0.960323	0.034995	0.0673577
0.258235	1.69471	0.0241101	0.0856998
0.223722	1.29998	0.0465859	0.0926562
0.323685	1.70099	0.0248703	0.0598861
0.266479	1.08932	0.0291848	0.0997049
0.226295	1.47938	0.0219405	0.074138
0.29668	1.13581	0.0432067	0.0872508
0.469726	1.17967	0.0689014	0.106367
0.495903	1.09329	0.0403428	0.0881091
0.270566	1.32111	0.0358182	0.0701462
0.319616	0.661395	0.0641761	0.0811189
0.236487	0.532482	0.0459395	0.0269787
0.251582	0.52949	0.0368342	0.0313693
0.234354	0.324146	0.0306288	0.0715995
0.397722	0.61417	0.0292412	0.0528953
0.321751	0.368282	0.0326342	0.0597339
0.245619	0.328881	0.0244061	0.106788
0.671889	0.655189	0.0277568	0.0675345
0.329086	0.613838	0.0249812	0.0383848
0.235257	0.678095	0.0234799	0.0322316
0.446064	0.646217	0.0347879	0.0279976
0.369605	0.574963	0.0613682	0.0224038
0.235803	0.663262	0.0187128	0.0354599
0.25048	0.602703	0.0304097	0.0253418
0.223137	0.19707	0.0197724	0.0355814
0.474857	0.541553	0.0124487	0.0251966
0.216454	0.667759	0.0372778	0.0282766
0.319552	0.513278	0.0553388	0.0246767
0.431519	0.787187	0.0431791	0.0268714
0.442091	0.545327	0.0520144	0.0269003
0.425968	0.480286	0.0706897	0.0277445
0.407114	0.374978	0.0240009	0.035775
0.249419	0.686924	0.0483224	0.0371809
0.451227	0.835575	0.040294	0.0263308
0.348589	0.698928	0.026124	0.0298724
0.496025	0.587374	0.0263964	0.0300181
0.196186	0.298504	0.0529931	0.0278033
0.539725	0.525168	0.0317562	0.0275146
0.551383	0.354373	0.0365871	0.0359572
0.586968	0.460226	0.0567778	0.0330546
0.230269	0.804836	0.0670989	0.0293053
0.22233	0.491596		0.031461
0.231086	0.693215		0.03689
0.162055	0.697422		0.0343027
0.17634	0.685076		0.0266605
0.160904	0.576616		0.0311925
0.192279	0.746063		0.0337566
0.135048	0.71537		0.0492436
0.260556	0.822903		0.0208742
0.295713	0.871332		0.0135604
0.204178	0.851293		0.0168206
0.210559	0.729626		0.0155385
0.200557	0.623085		0.0239645
0.290065	0.53484		0.0319425
0.25954	0.356582		0.0205669
0.653381	0.83222		0.0248798
0.300697	0.687496		0.0207511
0.481228	0.732511		0.0184486
0.203758	0.91553		0.0302378
0.273151	0.278223		0.0154935
0.132255	0.630604		0.0288292
0.369083	0.579921		0.0195787
0.261558	0.192395		0.0102808
0.292777	0.661697		0.0127025
0.342513	0.732831		0.0160496
0.170424	0.662552		0.0239249
0.469776	0.805522		0.0198211
0.429812	0.875862		0.0166626
0.344408	0.700103		0.021535
0.419601	0.566441		0.0102942
0.637405	0.773932		0.0361536
0.150902	0.849656		0.016926
0.231734	0.627163		0.0211182
0.191488	0.481088		0.0239333
0.471445	0.2473		0.0209163
0.527134	0.376995		0.0245256
0.206644	0.516318		0.0382536
0.211086	0.452481		0.020158
0.157553	0.29254		0.013205
0.162509	0.521816		0.0176077
0.156204	0.747565		0.0171316
0.217566	0.628		0.0070092
0.154962	0.731601		0.0113469
0.214317	0.261729		0.0193987
0.203084	0.764632		0.017525
0.229132	0.623517		0.0206712
0.162516	0.740485		0.017167
0.366375	0.630036		0.013341
0.100243	0.589781		0.0147948
0.250843	0.607633		0.0280719
1.03313	0.642084		0.0166663
0.193371	0.743535		0.0230554
0.38844	0.27782		0.0187523
0.158448	0.63961		0.0198082
0.618032	0.634197		0.011889
0.305719	0.684138		0.0153375
0.370964	0.632354		0.0188353
0.893841	0.873875		0.00913185
0.729112	0.717985		0.0203951
0.445534	0.473141		0.0179305
0.240024	0.565408		0.0146668
0.188918	0.582312		0.0206562
0.349175	0.393183		0.0137612
0.236453	0.336342		0.0130796
0.199282	0.616979		0.014728
0.271921	0.298858		0.0165246
0.230491	0.529336		0.0170722
0.437446	0.78707		0.0174652
0.210698	0.560541		0.0137411
0.229311	0.455712		0.0172574
0.230787	0.628883		0.0168756
0.671604	0.725973		0.0180215
0.262332	0.292294		0.014274
0.382237	0.187621		0.0209412
0.271382	0.871546		0.0237928
0.463553	0.655818		0.0127504
0.317369	0.75091		0.0129183
0.454078	0.796255		0.0153832
0.677557	0.563507		0.0156296
0.537626	0.498889		0.0145959
0.65672	0.746781		0.0167816
0.560841	0.697711		0.0143091
0.450713	0.66199		0.0135365
0.242805	0.821494		0.0142743
0.821661	0.590664		0.0112019
0.610964	0.224377		0.00357313
0.31526	0.755528		0.00810318
0.250625	0.359405		0.00982307
0.370504	0.592293		0.0179469
0.296404	0.571804		0.008307
0.30637	0.796692		0.0127257
0.437397	0.766739		0.0130724
0.76634	0.237189		0.00957555
0.790554	0.659743		0.00952954
0.597637	0.587399		0.0121709
0.389688	0.759689		0.00543406
0.282472	0.72211		0.0200673
0.366132	0.584582		0.0144276
0.315633	0.22312		0.014348
0.306618	0.440105		0.00792032
0.289127	0.414657		0.0180977
0.733209	0.715885		0.010087
0.304752	0.219292		0.0591547
0.23989	0.986619		0.0272808
0.345	0.904037		0.0346805
0.374013	0.584314		0.0427439
0.291897	0.647794		0.0349198
0.344786	0.379318		0.031158
0.555682	0.590891		0.0471546
0.248511	0.632854		0.0272186
0.771037	0.221949		0.0532198
0.439668	0.294705		0.0614872
0.743101	0.188348		0.0243483
0.498419	0.624142		0.0506384
0.301585	0.583349		0.0353559
0.282333	0.29786		0.0590029
0.308448	0.341097		0.0345966
0.444011	0.497301		0.0667413
0.36151	0.610245		0.0314153
0.407074	0.403739		0.0436095
0.217539	0.574709		0.0490688
0.635251	0.204385		0.0328734
0.273753	0.285464		0.0512139
0.290732	0.396982		0.0307534
0.116191	0.559991		0.0409217
0.213421	0.493552		0.0426361
0.459371	0.36405		0.0265174
0.50138	0.517519		0.0297782
0.167903	0.528847		0.0482595
0.26324	0.355165		0.0234583
0.31698	0.760742		0.0322015
0.52216	0.281921		0.0597147
0.304865	0.628115		0.036451
0.300169	0.498333		0.0506709
0.141972	0.572503		0.0365891
0.163166	0.459567		0.0738369
0.909975	0.474919		0.0341374
0.347037	0.634905		0.0508041
0.289409	0.521692		0.0393746
0.478293	1.10266		0.0311619
0.166082	0.855799		0.0468553
0.354712	0.899311		0.0639571
0.14529	0.785298		0.0358641
0.394224	0.663956		0.034023
0.480637	0.678785		0.0582744
0.425208	0.740128		0.0373683
0.564596	0.792599		0.0565245
0.234766	0.673368		0.0360115
0.408426	0.537894		0.0356238
0.247658	0.162224		0.0699344
0.365322	0.460129		0.0479014
0.850999	0.544582		0.0225617
0.459427	0.597605		0.0302735
0.540458	0.285811		0.0597648
0.246748	0.197383		0.0443449
0.354027	0.205345		0.0744671
0.287824	0.612518		0.0886024
0.441506	0.384726		0.0915413
0.390848	0.553338		0.0412705
0.595895	0.606237		0.0570508
0.44273	0.475206		0.064204
0.221016	0.498388		0.0686329
0.523339	0.482557		0.0524762
0.290748	0.453439		0.0578799
0.40076	0.564959		0.0538488
0.216528	0.409493		0.0851696
0.240714	0.211997		0.0468636
0.539143	0.223792		0.101915
0.510059	0.304494		0.0589434
0.313758	0.458567		0.0936905
0.74509	0.458495		0.0574638
0.820898	0.504136		0.0723339
0.142838	0.370563		0.063089
0.528184	0.297451		0.0457097
0.187357	0.2432		0.103814
0.639802	0.578447		0.122722
0.16879	0.467634		0.119365
0.256209	0.379523
0.925423	0.385682
0.23217	0.418161
0.224388	0.297205
0.266902	0.4218
0.669086	0.433813
0.903334	0.198984
1.0206	0.290164
0.251131	0.207987
0.277912	0.461586
0.213656	0.303414
0.896352	0.222805
0.502032	0.450323
0.2788	0.442354
0.210186	0.420878
0.228805	0.453246
0.254188	0.249907
0.485409	0.445908
0.220901	0.290002
0.231556	0.423309
0.341278	0.334504
0.218115	0.185995
0.187671	0.335049
0.201602	0.417182
0.296549	0.444484
0.313735	0.35005
0.752027	0.298399
0.378987	0.522857
0.191129	0.158679
0.38183	0.892401
0.27109	0.831774
0.516149	0.94175
0.285185	0.936748
0.675076	0.882752
0.300128	0.253473
0.345505	0.220861
0.3278	0.832338
0.369888	0.676306
0.241737	0.28503
0.266045	0.396594
0.246611	0.839369
0.524271	0.267137
0.382699	0.879457
0.309325	0.762905
0.27264	0.840343
0.159426	0.963922
0.147121	0.591577
0.287442	0.384118
0.255159	0.567493
0.437338	0.451277
0.299987	0.332566
0.328625	0.353171
0.449637	0.329879
0.194523	0.590795
0.340174	0.716914
0.501069	0.886206
0.215825	0.931261
0.195653	0.708874
0.673343	0.774041
0.469295	0.610937
0.356684	0.397698
0.137028	0.612829
0.635395	0.855706
0.243308	0.398123
0.249563	0.670722
0.197232	0.470367
0.401173	0.685555
0.175311	0.546781
0.280034	0.368892
0.167147	0.810968
0.166183	0.855978
0.224934	0.658325
0.402105	0.773438
0.648068	0.675825
0.16781	0.544298
0.305569	0.506712
0.469762	0.586976
0.249884	0.609464
0.313359	0.630474
0.153961	0.398104
0.273194	0.438017
0.193625	0.493994
0.260716	0.635168
0.257354	0.664577
0.132832	0.35338
0.284714	0.393605
0.455179	0.619405
0.425538	0.635386
0.339447	0.729921
0.240611	0.763032
0.276375	0.485749
0.266792	0.85526
0.212734	0.47991
0.232895	0.794671
0.198672	0.568724
0.257027	0.341691
0.244643	0.381899
0.309114	0.393793
0.31055	0.299681
0.237312	0.955144
0.261863	0.867846
0.2156	0.444432
0.209794	0.67525
0.327807	0.754599
0.255852	0.871278
0.320096	0.665849
0.314563	0.822851
0.57637	0.307966
0.187704	0.794986
0.251565	0.888553
0.144307	0.823717
0.18968	0.744527
0.315494	0.899916
0.313497	0.751291
0.205494	0.913537
0.25085	0.860826
0.223966	0.83899
0.180126	0.791082
0.2784	0.862051
0.298317	0.838733
0.189201	0.766544
0.404994	0.754784
0.144126	0.410511
0.218783	0.764839
0.170584	0.113658
0.281437	0.680107
0.296189	0.2275
0.343994	0.719299
0.647248	0.126421
0.290314	0.427235
0.265155	0.616815
0.372459	0.725146
0.213539	0.684327
0.346254	0.332448
0.160522	0.625827
0.363018	0.790601
0.181459	0.639057
0.294455	0.776493
0.224786	0.642707
0.271625	0.466207
0.208558	0.457005
0.227486	0.537795
0.179691	0.459486
0.202621	0.349208
0.249736	0.437525
0.195649	0.263692
0.225884	0.322368
0.24254	0.236351
0.295119	0.222311
0.180747	0.646322
0.198319	0.427621
0.170948	0.237675
0.230393	0.293647
0.223242	0.324762
0.19338	0.482934
0.2519	0.250154
0.386437	0.268285
0.127121	0.340328
0.1909	0.617728
0.164402	0.678722
0.264223	0.401656
0.226621	0.26859
0.206763	0.649634
0.194365	0.499401
0.203057	0.272088
0.229845	0.410971
0.265119	0.372898
0.209126	0.19851
0.248639	0.483776
0.40153	0.408479
0.185472	0.336877
0.136001	0.396594
0.158898	0.709811
0.114725	0.296732
0.151347	0.340374
0.352427	0.264169
0.159622	0.405016
0.109963	0.653921
0.103462	0.234228
0.362027	0.241538
0.652236	0.50534
0.220342	0.392291
0.172891	0.423514
0.233118	0.291754
0.263937	0.267236
0.486154	0.228638
0.203909	0.35434
0.188195	0.436673
0.203635	0.309958
0.539504	0.463774
0.158456	0.287495
0.174889	0.211991
0.180352	0.303036
0.47391	0.52676
0.295635	0.599683
0.0984843	0.160161
0.311389	0.600851
0.179521	0.254807
0.180674	0.190215
0.13002	0.275393
0.345747	0.247597
0.238042	0.428691
0.29072	0.233861
0.16692	0.586249
0.475974	0.291249
0.208856	0.271356
0.246987	0.330706
0.160824	0.566798
0.23388	0.58174
0.196628	0.431495
0.190982	0.359123
0.29913	0.427544
0.173454	0.231743
0.222572	0.452262
0.240856	0.58324
0.174478	0.285362
0.271736	0.483995
0.532834	0.550116
0.361414	0.557774
0.255829	0.285787
0.193053	0.50137
0.234472	0.484909
0.131135	0.55848
0.481402	0.334857
0.168775	0.499182
0.154951	0.428582
0.216945	0.551652
0.141932	0.392459
0.181616	0.570843
0.217226	0.583097
0.556719	0.390216
0.298315	0.647834
0.236693	0.569261
0.121192	0.619441
0.182813	0.331498
0.197285	0.544458
0.44136	0.241867
0.431657	0.614749
0.503712	0.424158
0.201093	0.608745
0.212793	0.54018
0.369283	0.63366
0.228119	0.548265
0.251451	0.640614
0.249263	0.531383
0.335339	0.574117
0.244142	0.349689
0.324599	0.578929
0.268239	0.572287
0.278691	0.244337
0.240683	0.332455
0.437414	0.509427
0.246177	0.429107
0.196262	0.282526
0.241695	0.536487
0.215757	0.505164
0.323849	0.485299
0.30484	0.208959
0.234929	0.478719
0.267112	0.563883
0.409848	0.851429
0.329352	0.748682
0.456395	0.680914
0.467442	0.824765
0.331616	0.593382
0.266349	0.803985
0.329761	0.676531
0.2836	0.898633
0.565578	0.681278
0.185511	0.858266
0.310427	0.747121
0.128615	0.664195
0.194851	0.837965
0.361302	0.548173
0.515309	0.729492
0.388445	0.373418
0.351996	0.276397
0.215237	0.642068
0.2905	0.877885
0.199993	0.265453
0.155785	0.734726
0.265717	0.796145
0.374024	0.775208
0.273593	0.238608
0.153642	0.196956
0.21773	0.711148
0.418198	0.240115
0.557462	0.764604
0.538241	0.683399
0.472149	0.513396
0.17235	0.724287
0.473888	0.769261
0.231783	0.293165
0.281238	0.678993
0.482321	0.419302
0.481743	0.65033
0.180942	0.741847
0.110281	0.859224
0.23397	0.159189
0.529589	0.450469
0.31209	0.786416
0.319213	0.760638
0.266865	0.677821
0.331953	0.637214
0.284438	0.216763
0.170434	0.34292
0.296433	0.607342
0.199812	0.345392
0.175798	0.160956
0.544204	0.599822
0.256813	0.574567
0.337498	0.342496
0.380518	0.404338
0.233332	0.575133
0.260879	0.661237
0.260013	0.504799
0.236795	0.748705
0.185957	0.307635
0.620955	0.461402
0.2753	0.598795
0.630319	0.443928
0.295327	0.265081
0.496565	0.212832
0.290038	0.598951
0.285908	0.523293
0.270109	0.319668
0.24868	0.254833
0.432577	0.191824
0.38059	0.391261
0.230681	0.729676
0.254298	0.529532
0.19989	0.793123
0.223932	0.613084
0.153486	0.41612
0.22668	0.605969
0.304769	0.557995
0.17396	0.578623
0.245842	0.348234
0.260037	0.725607
0.308366	0.427835
0.194341	0.660366
0.144892	0.338192
0.172115	0.303585
0.241516	0.438507
0.272087	0.387275
0.245404	0.413505
0.373314	0.337014
0.204966	0.106702
0.130362	0.620195
0.220468	0.665828
0.202892	0.669968
0.237387	0.514739
0.0966401	0.174403
0.420106	0.597705
0.520213	0.0831766
0.197515	0.578672
0.466989	0.696429
0.492577	0.703523
0.231897	0.794792
0.197235	0.567796
0.266453	0.554442
1.13891	0.783019
0.369729	0.544809
0.325515	0.768509
0.866505	0.612474
0.350696	0.430458
0.312361	0.757074
0.215393	0.759283
0.750873	0.777481
0.448773	0.603939
0.306831	0.803515
0.259772	0.773348
0.424468	0.702264
0.386424	0.725341
0.567464	0.67905
0.418624	0.105204
0.38683	0.758779
0.397802	0.231173
0.533854	0.752699
0.77736	0.746348
0.697243	0.173764
0.430856	0.653249
0.401075	0.758237
0.788811	0.744865
0.658555	0.406862
0.559376	0.749018
0.215082	0.353588
0.333345	0.695605
0.216783	0.854989
0.244575	0.483081
0.0729351	0.634795
0.320365	0.128716
0.23724	0.720318
0.517719	0.22564
0.264452	0.815869
0.400943	0.662515
0.261238	0.818994
0.538666	0.12425
0.431181	0.687226
0.301494	0.706105
0.360758	0.878983
0.307642	0.313557
0.391338	0.720888
0.372162	0.739414
0.593127	0.768512
0.314097	0.250206
0.200624	0.567067
0.202042	0.293718
0.353453	0.700418
0.426357	0.718607
0.453085	0.728278
0.180578	0.881326
0.104116	0.550119
0.601937	0.253886
0.178628	0.694661
0.314808	0.682522
0.571383	0.268845
0.184053	0.2903
0.208329	0.674009
0.196055	0.672771
0.205078	0.45905
0.208826	0.64724
0.295032	0.639879
0.465501	0.162604
0.346169	0.797238
0.435398	0.640474
0.317128	0.164211
0.290202	0.780487
0.402773	0.737832
0.106156	0.556715
0.412492	0.205987
	0.218562
	0.786599
	0.651501
	0.649517
	0.722389
	0.776091
	0.544259
	0.71783
	0.701821
	0.842387
	0.783932
	0.149101
	0.826447
	0.9475
	0.204006
	0.218507
	0.222987
	0.804589
	0.179784
	0.194552
	0.842203
	0.5835
	0.582663
	0.224121
	0.825203
	0.721834
	0.650113
	0.333046
	0.70685
	0.73136
	0.72218
	0.82642
	0.822764
	0.224419
	0.70797
	0.667721
	0.69639
	0.868732
	0.305843
	0.704848
	0.633318
	0.628221
	0.331511
	0.715276
	0.853333
	0.716606
	0.586626
	0.48961
	0.154894
	0.844094
	0.743471
	0.845764
	0.416256
	0.872386
	0.786656
	0.586796
	0.872885
	0.174985
	0.793031
	0.501524
	0.146934
	0.734438
	0.683448
	0.667316
	0.874663
	0.795742
	0.831719
	0.698109
	0.186758
	0.597571
	0.817602
	0.544073
	0.653518
	0.840908
	0.77
	0.268135
	0.814047
	0.296256
	0.758751
	0.792912
	0.825306
	0.75947
	0.859554
	0.641498
	0.660208
	0.835296
	0.55407
	0.229419
	0.69228
	0.648045
	0.821175
	0.819892
	0.7198
	0.635422
	0.591066
	0.477824
	0.490696
	0.256458
	0.497843
	0.633157
	0.695672
	0.601969
	0.268433
	0.343542
	0.761626
	0.494504
	0.559518
	0.545466
	0.631421
	0.483987
	0.441594
	0.532813
	0.720231
	0.226391
	0.284331
	0.550274
	0.683164
	0.599567
	0.697172
	0.468515
	0.565916
	0.531446
	0.949564
	0.824713
	0.366362
	0.901407
	0.393723
	0.580848
	0.550166
	0.496241
	0.748182
	0.750374
	0.486004
	0.551823
	0.405182
	0.69712
	0.339688
	0.787696
	1.04174
	0.425674
	0.253032
	0.699234
	0.663037
	0.31508
	0.391822
	0.740695
	0.390053
	0.691508
	0.319549
	0.370378
	0.656766
	0.277069
	0.351054
	0.512585
	0.245781
	0.614941
	0.792337
	0.803795
	0.886974
	0.627202
	0.595222
	0.632576
	0.537202
	0.780079
	0.394928
	0.330571
	0.301712
	0.533761
	0.618963
	0.717301
	0.771239
	0.539268
	0.790876
	0.747168
	0.654192
	0.605264
	0.695531
	0.572906
	0.580176
	0.770505
	0.922784
	0.639249
	0.657556
	0.615608
	0.412345
	0.658995
	0.694251
	2.36092
	1.59485
	0.856776
	1.57263
	1.87716
	0.453685
	1.74021
	0.700245
	1.77633
	0.617829
	2.0363
	0.821165
	2.07647
	1.22015
	1.58558
	1.1895
	1.07685
	1.29768
	1.56299
	0.64768
	0.902251
	1.6333
	1.71017
	1.64369
	0.685211
	1.34461
	1.16017
	1.05027
	1.06059
	0.468444
	1.17885
	1.02557
	1.05762
	0.733379
	0.60646
	1.08361
	0.763953
	1.25723
	1.15901
	0.945913
	0.873669
	1.17151
	1.50621
	1.01946
	1.0351
	0.481923
	0.925828
	1.14612
	0.481332
	0.291825
	1.23992
	0.530878
	0.55449
	0.289215
	0.970921
	1.32647
	0.398709
	1.29323
	1.09235
	1.05788
	1.09303
	1.05024

## Sheet: Fig.5i
Mouse1_vehicle		Mouse2_vehicle		Mouse3_vehicle		Mouse4_vehicle		Mouse1_SKF81297		Mouse2_SKF81297		Mouse3_SKF81297		Mouse4_SKF81297
EGFP	CPY-CA	EGFP	CPY-CA	EGFP	CPY-CA	EGFP	CPY-CA	EGFP	CPY-CA	EGFP	CPY-CA	EGFP	CPY-CA	EGFP	CPY-CA
486.837	110.944	284.998	117.795	282.144	147.732	458.163	152.977	338.232	124.962	434.948	249.978	359.042	313.833	439.737	436.646
475.447	140.765	241.089	117.414	247.506	123.615	1039.86	317.491	308.01	102.75	393.972	293.877	692.253	329.873	333.928	421.639
268.563	149.567	252.398	88.9083	280.49	144.899	269.399	73.7835	591.028	744.241	357.854	282.163	438.159	184.32	265.726	532.369
497.048	174.456	251.575	69.5193	572.4	210.264	261.127	197.507	339.413	338.695	396.799	159.042	331.643	284.039	393.987	366.785
466.578	174.01	232.983	146.649	267.527	95.3845	469.248	180.632	380.698	583.497	851.826	362.465	403.105	293.181	524.451	279.133
359.846	120.105	263.438	128.736	237.204	85.2525	333.486	172.66	331.889	439.256	329.688	282.846	306.126	285.366	1020.82	500.842
424.244	162.768	253.024	113.93	223.085	80.5595	133.885	38.4525	422.085	370.309	1188.73	407.656	498.26	190.492	247.997	146.193
886.992	264.761	229.818	76.0823	1281.73	440.041	255.969	205.276	418.159	261.565	622.422	281.989	1106.27	998.59	1267.5	1799.82
410.603	168.808	284.538	77.9953	240.304	92.9855	298.973	199.47	428.417	324.476	559.281	512.443	562.817	381.386	759.868	228.064
489.815	212.514	242.101	76.5963	853.894	119.867	314.673	332.7	445.944	202.929	350.33	713.645	309.986	457.39	604.244	508.633
707.309	183.027	251.291	121.677	263.575	222.03	250.84	102.501	305.884	112.469	1735.77	1144.24	293.919	292.101	1842.58	1525.16
457.105	197.832	383.122	114.14	402.164	124.754	295.067	52.0655	318	258.081	467.55	339.789	319.26	404.158	460.701	374.271
1325.53	139.405	238.835	118.777	255.208	75.1485	440.908	183.26	1122.63	284.573	381.479	289.408	615.406	302.128	306.894	793.247
374.129	164.453	228.646	147.864	1067.34	264.024	1582.68	547.244	377.334	224.749	437.922	267.941	597.932	753.641	1091.93	883.392
216.757	58.3983	257.147	174.932	258.212	89.9555	259.613	46.9745	1167.07	540.688	1989.14	601.677	561.726	265.754	356.973	618.266
250.676	119.42	317.868	114.606	336.952	152.597	408.065	385.909	463.936	195.526	786.735	211.128	403.277	431.273	601.811	400.697
360.068	182.582	340.083	166.964	286.197	108.537	321.44	94.7675	803.619	387.666	408.21	233.179	463.254	375.318	1641.79	1297.22
665.805	142.906	187.152	129.076	442.26	146.458	244.674	150.637	937.018	428.736	1252.36	2001.9	353.073	473.9	378.397	456.608
489.043	146.737	343.969	135.122	238.091	107.968	460.163	207.566	298.655	134.084	512.901	815.407	554.172	1526	343.28	430.698
518.616	135.334	398.86	96.4863	207.207	96.1085	1123.37	580.798	424.051	211.373	1507.12	734.436	623.796	913.471	455.134	364.663
708.156	288.604	281.356	61.7633	247.887	102.093	251.881	196.243	490.835	486.777	464.777	358.68	298.392	251.292	402.687	459.21
771.61	267.327	342.584	99.5593	296.457	128.031	222.297	130.988	569.466	253.228	650.261	720.822	393.778	384.704	417.825	463.386
357.718	188.107	374.761	151.641	355.625	159.826	215.332	88.5605	559.66	264.866	477.365	671.861	258.686	219.161	2038.39	1746.97
553.92	334.807	371.871	157.64	264.317	125.35	284.375	95.5445	457.005	231.019	1398.52	559.904	210.723	298.337	834.937	1583.23
393.784	109.706	323.619	163.59	268.197	158.042	263.389	73.7975	512.229	127.498	2102.83	1492.65	366.882	330.64	334.597	521.756
443.229	177.838	342.196	106.582	250.388	113.808	1067.48	532.585	423.362	201.879	1747.43	2789.87	327.94	452.006	330.693	516.444
778.535	190.639	418.431	84.5923	281.74	226.159	510.697	169.972	338.494	178.168	626.229	825.863	434.976	414.438	448.576	418.356
1013.8	415.208	376.81	92.5273	305.887	128.452	346.738	122.945	438.93	297.824	344.079	445.61	290.377	245.843	305.265	459.603
299.297	156.062	287.185	90.9373	282.111	102.049	396.849	173.393	453.303	252.676	312.792	517.48	392.95	371.704	280.884	352.225
408.942	182.634	264.796	124.568	453.95	169.361	198.079	230.989	636.146	289.692	657.241	500.762	598.666	366.729	264.793	334.653
347.944	115.895	338.434	87.1173			273.32	266.216	344.36	154.877	736.59	1482.69	308.05	395.432	427.962	292.905
399.975	167.899	322.009	101.269	666.393	251.63	337.865	242.686	324.276	202.615	656.385	333.338	570.205	399.879	300.113	488.337
438.435	201.362	311.812	108.627	442.955	256.012	265.945	351.772	395.848	188.144	498.025	357.384	208.495	295.559	279.948	379.981
348.821	176.69	261.945	88.2583	597.309	269.296	1447.98	478.849	634.616	229.408	543.382	526.844	252.825	422.444	250.942	388.747
469.813	441.741	228.323	112.167	268.942	127.294	268.894	259.486			426.712	237.282	308.977	186.806	785.289	601.832
796.046	253.573	185.795	78.3513	634.506	196.957	447.127	375.339	300.471	187.63	432.269	218.347	508.13	277.639
256.61	303.625	177.8	89.4543	575.354	301.387	477.757	279.916	226.583	122.298	720.103	727.273	285.619	161.872	357.173	340.209
425.158	203.008			355.615	229.94	312.122	306.25	366.922	141.576	399.285	247.702	235.126	236.196	342.452	874.823
761.213	485.236	283.172	77.042	448.239	303.859	209.315	67.3325	340.89	275.401	667.133	356.64	344.133	250.736	450.25	1109.51
431.746	194.307	195.3	90.299	398.19	180.726	202.139	239.109	407.102	191.57	390.089	186.237	270.41	434.774	494.327	1730.02
395.026	204.694	230.084	114.977	679.884	254.563	276.106	142.127	345.74	221.223	330.555	285.261	908.411	386.179	866.476	485.454
556.918	190.966	316.13	148.066	879.026	191.525	338.478	313.142	297.089	203.888	499.242	304.905	311.937	221.515	334.459	1320.73
632.1	270.528	272.4	139.199	346.976	226.068	289.178	218.012	274.822	118.481	493.457	300.739	322.945	311.949	634.938	352.132
2104.95	1445.52	283.058	88.409	353.215	229.34	214.606	280.231	301.127	253.097	309.412	162.301	449.816	190.599	611.845	797.413
496.318	362.233	215.881	131.17	364.902	171.155	164.019	94.7695	248.651	207.88	667.704	935.145	630.937	316.494	364.007	382.409
325.365	193.084	255.903	95.114	599.131	293.311			243.607	177.837	600.261	284.996	617.644	310.08	394.327	295.736
372.709	168.341	241.238	76.585	626.919	161.77	347.178	86.0415	293.554	185.714	425.834	218.272	314.746	153.414	1080.84	1669.34
407.204	305.114	228.277	122.71	586.574	296.782	330.642	292.447	372.629	179.845	366.398	199.529	350.12	241.539	696.867	741.592
525.94	350.227	269.479	99.979	588.303	195.76	374.19	143.113	457.746	185.27	581.167	281.663	217.482	188.585	748.957	591.756
679.218	221.85	199.856	73.462	432.755	328.57	347.336	143.162	286.506	190.713	427.681	297.26	255.448	227.149	454	289.553
735.343	248.479	235.833	89.354	479.737	200.66	465.532	145.002	260.178	183.218	413.116	257.547	390.492	220.418	351.815	275.248
502.846	1298.94	246.915	114.717	341.23	343.982	369.035	113.662	410.712	249.768	363.864	253.706	273.908	242.997	658.25	425.558
391.617	173.026	228.737	125.911	645.737	119.409	256.471	70.4045	310.761	437.236	351.272	287.34	285.908	205.73	631.374	594.559
532.122	322.058	483.323	82.296	451.888	282.633	317.613	210.078	462.836	382.978	394.85	251.045	291.071	163.823	1977.13	1551.67
447.726	323.321	260.243	105.684	482.398	245.806	255.511	85.0425	265.966	181.245	354.439	305.107	393.106	671.467	755.393	782.023
496.447	344.397	223.239	96.379	560.376	261.96	456.361	133.684	301.325	164.852	351.74	239.382	195.318	225.996	1083.85	781.813
328.637	253.221	355.837	108.241	442.061	381.392	861.56	257.961	368.924	290.884	314.714	231.986			489.207	489.601
436.291	1115.07	341.443	75.909	627.081	210.143	214.587	84.5435	350.29	115.722	329.845	312.482	443.796	179.919	1090.4	835.79
330.354	569.808	183.286	78.616	438.302	229.512	400.568	319.339	342.199	189.536	465.14	192.943	335.361	429.863	590.606	517.098
651.844	236.975	270.321	94.143	424.619	194.2	271.732	54.7745	435.774	220.928	2708.98	1703.79	334.468	140.641	391.363	362.531
350.121	159.665	446.064	97.826	312.971	163.072	266.244	65.9115	272.062	197.062	717.239	434.411	414.473	1058.98	388.921	338.853
520.733	316.373	313.095	189.532	464.475	276.527	701.029	281.543	237.685	165.58	350.076	700.692	331.914	369.854	504.555	405.509
402.621	203.839	348.491	187.867	440.125	326.762	1861.91	776.216	586.413	404.271	304.232	470.038	283.456	489.689	413.791	338.485
314.286	174.846	301.246	85.648	311.764	203.907	272.749	385.421	514.493	225.863			548.814	202.946	473.935	418.971
392.489	268.458	193.483	89.563	352.468	272.519	1102.24	208.191	449.334	260.063	803.484	585.998	354.629	956.484	452.26	468.743
317.45	165.346	301.3	108.029	420.236	312.421	357.756	253.749	497.081	204.131	396.79	290.635	225.131	562.41	337.221	212.143
339.08	191.074	236.278	77.741	265.056	197.004	456.43	245.538	324.211	204.487	438.349	268.732	239.324	396.481	311.791	251.024
349.847	168.368	224.564	97.192	518.016	376.102	1024.45	515.048	368.498	189.66	1106.41	680.838	289.518	591.331	639.577	863.323
950.748	737.873	207.839	59.445	391.918	211.167	332.499	212.357	425.176	213.419	596.814	239.12	249.305	212.714	316.231	260.646
326.896	212.015			662.657	491.82	269.72	98.2925	296.167	197.031	684.919	438.708	390.572	778.799	458.981	498.986
322.382	275.287			399.775	199.827	365.715	170.028	311.026	195.102	469.264	546.658	203.578	211.47
276.066	134.832	211.305	129.28	368.335	172.324	262.081	102.549	366.086	257.546	402.69	275.391	1017.44	210.309	424.107	321.029
380.599	133.917	242.051	102.799	326.908	323.514	181.907	110.91	298.306	215.093	1101.14	361.517	220.041	349.453	1409.85	894.936
263.858	131.468	242.572	98.8147	586.672	249.529	1095.53	694.949	341.064	279.634	891.463	355.343	644.603	392.481	563.187	388.423
327.521	151.517	235.502	105.477	348.244	248.339	189.748	117.422	313.722	161.63	894.154	341.727	198.731	131.264	523.916	1214.9
547.314	198.533	244.31	135.497	279.532	113.277	241.519	202.482	707.262	495.063	428.508	255.585	423.336	526.786	721.956	893.212
318.879	84.7923	274.859	111.69	263.114	102.272	247.125	104.888	351.033	197.529	440.228	380.779	390.12	205.832	503.364	139.78
557.42	211.997	222.71	118.801	781.535	490.682	213.548	70.2755	461.727	206.364	466.081	236.451	474.412	259.051	316.175	557.614
249.638	123.438	251.673	88.0907	326.697	133.338	184.976	217.111	347.969	223.829	482.003	297.655	510.113	378.375	468.059	676.199
		247.51	135.093	377.913	337.4	209.408	332.457	373.135	257.272	366.515	340.64	310.499	297.866	532.479	1143.12
346.245	98.5003	187.939	79.0377	290.48	283.762	220.729	167.928	341.349	201.318	427.421	173.566	214.344	197.879	334.043	300.434
243.037	127.72	229.273	73.0827	392.485	315.862	127.349	126.266	411.469	367.239	504.676	701.932	728.067	335.593	816.655	863.236
404.569	118.487	263.278	113.861	429.504	165.623			387.255	183.388	435.436	518.322	313.512	420.005	361.203	482.514
373.648	83.7253	328.957	78.5127			439.153	124.847	410.261	257.157	306.665	180.643	327.794	252.708	1199.41	2295.73
314.135	123.19	274.005	83.0777	292.963	169.374	339.329	187.029	642.796	217.661	906.331	218.816	272.303	257.047	292.845	546.794
351.256	108.773	343.632	148.111	202.634	78.6717	278.529	111.011	327.992	154.49	378.385	182.643	392.563	369.866	1086.9	1008.43
436.091	159.685	304.431	123.121	254.396	237.135	350.263	187.073	427.504	304.544	344.9	273.668	365.735	279.6	568.295	1168.73
253.189	68.1653	295.024	101.905	343.27	126.368	399.822	109.448	435.133	188.057	375.88	293.973	235.319	184.288	1346.14	1339.76
664.019	255.117	271.631	97.9377	413.47	96.1757	357.909	184.093	842.359	253.648	427.9	203.725	303.805	764.225	457.595	387.68
382.984	29.1653	263.881	79.1697	693.197	241.946	265.21	164.764	638.618	180.777	699.107	279.446	388.239	1131.37	299.373	618.726
349.977	123.154	259.368	85.2977	225.453	143.433	277.699	94.2755	856.259	543.747	345.389	170.059	401.803	1074.43	400.431	704.918
874.852	406.657	238.399	157.518	457.669	114.175	278.649	108.276	389.336	249.755	368.307	248.074			1052.89	1316.61
414.005	152.293	355.724	96.4657	487.857	106.493	236.058	105.867	534.176	496.411	411.01	222	1272.04	690.383	311.111	535.517
853.351	421.681	322.653	55.4977	1012.47	294.958	393.509	132.946	591.188	409.265	292.756	209.841	229.112	282.947	405.386	550.582
509.741	103.727	219.565	186.868	994.34	234.383	205.244	98.7915	337.873	174.286	361.724	191.074	337.25	306.469	895.97	1907.82
423.059	151.4	324.762	152.65	268.707	258.073	248.894	58.9615	407.401	219.434	368.695	266.87	284.629	482.62	792.817	2070.19
410.723	127.536	401.342	81.6987	553.588	161.732	386.685	158.888	405.142	165.914	296.416	177.697	516.827	428.439	383.188	733.851
412.969	134.896	315.77	122.013	754.878	184.661	313.897	174.072	632.169	332.153	303.674	188.64	504.565	473.293	252.127	330.3
456.655	128.646	244.799	61.3957	286.75	212.689	260.764	109.507	1300	759.622	356.604	165.951	387.071	287.653	779.12	797.38
431.629	336.68	342.423	129.189	625.889	566.908	439.644	144.256	568.414	230.09	311.562	161.165	215.773	257.851	295.631	334.021
447.528	128.92	418.036	133.124	269.356	138.497	286.678	155.084	416.235	210.825	270.273	221.814	1554.12	193.886	351.948	369.152
336.485	132.103	306.725	93.1157	491.456	229.967	335.082	140.838	651.285	280.65	299.078	245.067	669.684	366.668	438.815	552.991
750.495	348.891	422.193	92.8657	285.439	130.209	830.74	361	332.062	338.605	274.928	225.763	294.732	609.831
796.9	1160.04	687.841	136.195	386.262	129.853	328.556	180.107	642.666	486.217			396.718	472.051	1472.67	1286.34
494.3	144.09	344.177	142.458	234.647	201.754	263.015	139.649	469.15	268.339	812.876	309.083	252.27	289.888	363.094	265.51
720.735	948.207	311.438	23.8907	930.615	135.938	312.123	106.692	664.526	256.454	413.025	87.4413	371.158	373.849	496.976	417.412
304.285	252.955	546.335	144.123	652.575	346.022	375.372	151.111	463.13	289.602	1523.6	1041.15	280.019	333.288	329.884	341.524
430.4	259.879	437.878	147.409	543.373	346.931	332.962	140.576	625.988	294.154	448.583	191.156	520.425	343.072	473.112	622.672
271.026	168.195	260.971	58.5417	270.841	114.736	305.299	116.02	1043.63	458.414	1892.12	1734.82	198.154	343.501	641.137	544.334
285.967	80.0793	412.5	101.5	241.706	143.42	316.753	118.296	386.284	232.104	1065.72	1804.12	314.504	462.653	294.628	574.985
476.05	296.918	270.033	55.1957	482.466	153.114	880.273	305.185	1007.27	1187.05	416.25	468.96	915.783	177.373	430.021	461.63
515.481	138.019	437.735	75.4687	254.4	103.407	317.322	71.2075	711.842	348.602	542.385	638.731	321.673	290.012	937.868	1228
293.007	244.048	465.864	48.6627	995.264	342.252	653.185	215.439	292.141	192.52	913.492	846.585	379.38	390.511	462.988	549.784
492.791	172.599	433.057	78.3667	519.318	210.268	330.593	165.101	491.205	216.186	587.001	416.173	289.416	232.384	271.199	329.32
987.787	690.384	363.252	95.4537	301.641	160.189	505.676	283.935	479.383	327.146	469.395	601.182	311.543	295.432	296.106	260.647
1719.9	403.192	373.782	162.876	313.589	151.825	392.027	128.421	719.77	212.452	2015.57	1437.44	532.631	873.799	324.722	313.759
1255.61	613.446	374.311	72.6067	266.203	228.247	522.409	230.506	372.836	198.588	354.526	257.202	353.943	628.482	478.631	560.253
560.803	359.791	374.983	101.743	543.102	218.197	518.406	153.594	433.232	247.25	533.154	312.203	242.125	506.746	405.383	306.152
404.507	203.498	381.68	73.8427	434.813	164.598	351.138	234.466	652.453	328.616	1330.14	162.135	303.39	196.017	280.234	316.018
388.669	379.54	392.933	87.6587	299.341	189.054	563.269	496.736	1180.41	600.925	602.339	1127.53	404.872	663.863	360.5	503.994
423.191	189.361	420.2	153.756	261.95	131.71	325.129	144.785			467.571	277.563	252.176	381.167	320.976	358.07
408.726	168.326	444.587	72.5247	321	164.674	424.652	144.558	512.12	609.788	501.043	1108.13	339.224	347.883	308.103	324.476
365.936	164.045	330.184	68.5387	234.68	238.354	314.415	147.173	269.066	200.563	471.94	265.904	367.671	387.121	347.541	1011.38
259.06	133.417	246.753	38.4697	655.124	300.371	353.925	159.826	599.89	288.393	566.448	581.088	534.962	809.279	443.745	294.759
498.056	318.408	256.53	95.0557	329.212	361.89	317.508	146.661	1392.45	367.083	579.64	224.741	614.629	644.128	443.394	591.224
331.954	193.934	155.058	71.6077	407.39	182.03	509.827	288.611	389.148	547.625	331.271	437.158	301.709	334.991	384.762	347.376
779.188	378.879	606.819	89.5437	1027.1	258.835	292.663	188.601	293.875	206.978	377.432	157.879	348.505	608.336	290.448	321.99
573.769	455.279			319.238	160.136	295.569	257.955	1276.22	290.283	682.113	1497.35	343.795	364.732	263.025	562.781
311.045	158.576			253.747	226.979	339.036	210.149	1255.37	392.198	1827.4	370.921	328.893	346.549	301.671	552.177
398.814	314.594	269.679	82.8527	231.849	201.129	414.592	261.37	802.344	226.869	401.596	337.552	675.591	621.625	193.442	362.512
335.229	162.357	219.375	63.8507	405.331	188.741	362.64	227.512	1238.78	186.186	1248.59	1183.23	269.373	319.214	183.616	384.178
444.961	288.975	299.618	77.1457	270.626	199.244	266.259	109.984	1156.23	416.583	819.457	380.914	214.677	306.957
322.63	205.732	220.694	82.9077	290.886	181.625	339.899	210.006	669.66	275.634	412.528	437.625	269.315	394.068	340.349	1159.4
392.611	215.003	256.373	82.4337	326.315	225.972	282.474	137.885	1465.35	475.065	1012.76	339.243	270.888	368.213	426.402	1209.59
286.086	158.791	282.057	156.659	417.134	377.513			370.509	220.468	831.026	196.733	242.768	271.957	283.228	157.643
311.293	156.889	221.691	109.858	270.37	277.035	287.467	97.356	863.737	300.027	764.191	1762.83	272.158	384.043	546.387	908.97
		273.13	113.887			377.587	139.846	997.655	464.064	625.375	313.776	504.681	433.445	417.212	658.303
617.86	119.044	231.394	84.3207	627.076	229.842	787.094	288.31	876.121	420.084	571.852	496.807	285.542	278.709	300.691	389.818
847.869	220.416	293.124	148.258	492.858	196.582	422.702	119.47	310.555	205.448	1219.58	747.641	335.161	282.211	1534.93	509.94
626.167	121.547	279.114	126.549	1460.46	544.835	371.76	145.432	493.213	219.162	454.472	188.686	620.861	377.421	870.582	430.849
440.802	126.226	255.948	133.799	436.708	109.072	236.875	100.392	352.214	194.367	409.028	238.387	291.058	535.719	529.247	357.21
671.729	182.802	278.222	158.721	929.742	290.001	260.795	81.71	596.504	296.438	776.712	286.429			640.573	565.104
258.95	110.523	281.028	105.178	277.112	198.572	303.304	151.253	978.732	286.062	1369.31	483.281	332.316	178.263	1734.08	479.683
510.281	192.903	376.999	119.378	487.584	193.571	284.981	145.119	867.643	173.298	916.698	401.127	339.554	217.979	1675.23	641.073
496.737	352.403	233.766	79.6027	503.535	259.654	378.254	153.166	393.109	179.342	697.202	291.405	358.352	255.859	902.866	1062.08
850.649	480.297	226.191	113.565	549.078	210.824	348.246	134.185	611.199	318.478	1860.62	788.439	519.185	163.696	749.155	552.354
464.77	277.462	181.108	70.0427	883.104	337.077	278.553	124.153	496.976	415.193	293.638	167.211	301.415	97.36	541.586	586.46
689.718	368.777	252.108	226.845	902.995	527.391	383.372	109.697	448.129	238.681	502.078	497.715	410.759	113.443	591.665	672.293
384.681	241.682	265.826	111.791	325.045	199.494	276.441	134.995	257.293	347.72	315.428	254.666	217.698	161.297	432.097	460.632
299.051	162.206	255.159	125.544	740.881	494.141	347.005	86.653	954.575	223.988	342.386	228.486	1223.99	464.989	477.824	391.195
354.258	189.329	221.387	102.823	633.242	246.919	301.663	143.524	655.758	564.537	500.078	253.342	329.661	241.765	596.858	701.445
392.986	219.316	244.797	131.001	597.124	298.168	307.642	139.757	1310.1	208.188	402.001	349.853	1058.73	271.792	1704.94	802.184
377.803	167.653	193.747	178.47	886.489	346.321	318.76	155.944			348.028	222.813	517.079	312.877	574.075	1152.5
708.722	246.42	199.521	100.731	382.373	246.389	440.388	103.546	268.104	184.572	1155.49	1560.67	547.491	420.773	861.778	767.609
732.218	370.177	359.758	126.825	425.394	151.249	439.199	140.912	474.461	149.441	431.779	220.534	342.24	244.331	727.793	1432.06
447.504	259.988	210.719	201.391	811.398	451.048	293.641	94.403	255.681	177.2	1412.4	934.089	430.588	210.672	306.097	233.27
822.098	252.247	418.735	221.535	379.845	176.408	196.352	52.075	326.402	135.098	314.122	125.78	262.435	186.187	299.036	427.551
1624.84	521.742	253.665	143.418	916.855	445.574	313.257	94.137	311.287	194.847	408.972	320.825	889.406	688.011	315.528	271.15
380.656	277.476	229.313	118.309	598.768	260.773	432.407	100.222	334.97	148.496	484.54	283.889	536.063	335.496	465.897	499.017
491.986	262.268	533.893	73.8957	642.159	409.911	688.981	139.723	372.705	212.986	663.88	435.367	384.906	135.794	731.061	444.145
435.333	220.077	351.234	134.118	596.251	260.661	306.334	136.441	407.958	187.92	583.917	198.892	635.197	312.701	433.443	1087.95
551.872	304.064	252.4	154.203	511.804	185.502	396.425	174.9	656.765	300.555	436.759	249.843	205.334	109.444	662.604	828.503
515.57	243.187	266.021	102.352	1374.03	472.501	418.431	157.18	383.834	474.117	505.768	213.658	281.372	332.507	538.177	858.295
445.51	221.221	255.122	105.397	451.487	373.615	780.93	623.876	362.131	86.6513	321.944	222.431	210.122	474.554	409.751	762.226
362.553	202.022	331.274	98.8637	512.454	321.273	229.28	82.147	633.738	285.494	355.905	239.781	1105.45	1371.74	1953.46	574.714
433.706	243.069	411.511	115.629	898.628	547.001	255.735	108.852	300.494	150.854	306.357	281.648	189.381	196.625	1122.57	489.935
622.111	214.945	253.849	130.842	740.357	366.791	640.751	245.479	576.467	296.084	496.713	382.189	267.464	146.136	373.992	679.203
496.336	472.532	392.186	49.4447	1698.86	773.204	580.457	144.422	691.852	172.273	230.64	250.141	770.616	323.328	489.478	468.39
365.92	194.263	239.917	47.4937	423.133	218.875	309.487	82.164	331.936	161.949	295.684	229.677	483.659	712.154	355.339	674.973
520.089	251.543	326.854	60.1497	494.741	270.245	1081	625.098	433.381	146.37	407.862	356.348	302.898	309.803	380.201	221.416
451.532	381.179	209.68	99.4267	797.351	267.888	1004.46	313.649	325.345	202.968	419.797	158.569	212.211	293.34	351.85	323.659
240.372	200.339	279.598	50.8177	583.195	488.474	396.754	133.325	643.725	157.05	420.431	186.305	309.983	277.815	336.673	311.316
1819.68	1134.62	224.971	56.6527	551.914	250.676	290.728	213.686	403.869	164.351	426.035	156.956	374.147	331.395	420.222	289.541
346.463	198.226	284.189	85.0977	744.486	363.222	252.789	133.167	356.705	219.657	294.743	452.908	304.516	216.011
359.811	353.682	243.49	90.8687	931.631	402.019	544.553	369.27	264.859	229.368	241.788	354.938	213.723	328.413	291.624	322.372
727.033	569.699	258.891	14.8657	1267.94	662.995	232.871	108.042	245.262	137.027	322.56	589.71	225.101	260.191	252.058	284.153
387.911	186.915	284.715	86.9997	932.581	494.445	262.374	96.301	345.903	195.453			249.847	209.578	263.331	390.305
521.29	544.637			538.338	482.41	274.586	133.788	287.567	161.026			282.462	248.76	381.584	395.593
380.695	182.694	373.281	42.681	812.683	355.102	589.504	201.163	691.191	335.841	463.538	255.752	326.293	291.816	358.856	369.156
720.213	539.506	208.584	58.479	415.189	180.612	474.272	220.433	656.157	329.29	537.001	205.813			353.756	236.334
832.727	386.132	308.169	75.129	574.629	254.084	257.402	168.661	244.121	154.653	857.32	247.721	1439.17	324.4	838.07	359.848
347.109	201.489	213.898	67.2	1362.84	445.748	263.914	133.85	334.555	145.536	465.523	305.765	390.559	294.121	551.81	359.017
312.528	111.065	230.639	59.431	533.832	363.49	295.769	219.678	577.655	356.326	793.367	307.691	351.649	939.678	372.769	292.279
290.571	169.425	498.985	100.258	1020.97	614.179	209.092	60.425	335.909	177.983	566.19	489.167	372.378	242.91	270.279	303.544
353.318	276.662	270.519	55.854	490.601	234.79	206.946	127.591	354.702	157.767	376.37	155.573	262.687	553.859	805.642	649.449
409.368	232.928	221.995	78.23	424.283	237.741			353.395	143.205	485.634	291.029	802.177	705.08	1298.51	907.652
367.737	148.015	251.211	60.305	394.581	383.435	1569.77	420.965	539.76	307.161	418.767	253.147	2350.69	271.152	376.028	419.948
244.668	132.641	427.408	86.204	667.447	264.592	654.301	260.186	350.317	143.381	1049.13	507.94	1085.97	750.601	432.879	320.211
304.647	189.392	244.117	42.848	405.964	137.711	396.837	151.047	353.83	151.501	2221.19	583.197	369.061	388.905	349.633	552.038
362.443	203.709	305.829	64.278	402.489	168.59	620.554	103.647	435.87	192.686	1355.3	864.32	404.767	350.356	528.109	846.888
331.072	206.507	246.129	91.631	235.777	205.198	295.351	102.11	810.461	374.384	435.456	312.309	758.901	642.367	731.788	362.322
262.931	116.226	291.957	94.736	453.016	159.925	297.899	199.778	482.077	215.417	623.328	617.617	782.945	612.481	240.673	249.125
297.562	98.6753	251.094	78.937	377.633	130.66	438.26	318.121	603.664	506.244	389.069	248.375	612.304	409.767	281.514	319.726
351.281	187.442	320.913	95.894	587.083	229.788	505.651	580.661	1820.18	1468.38	403.375	256.696	327.658	377.605	226.987	383.963
285.61	123.926	268.575	105.638	361.04	327.658	233.077	128.049	876.875	312.84	746.967	278.066	302.059	292.824	248.38	335.972
356.876	103.756	277.106	63.783	337.818	138.722	615.937	512.124	859.842	359.905	844.271	305.087	509.067	365.641
		247.879	69.004	919.886	544.588	203.107	84.813	411.29	132.555	643.061	318.619	323.824	307.211	935.877	380.213
514.004	139.462	1057.39	220.309	1083.66	524.87	487.03	382.823	389.473	254.364	862.367	472.553	436.502	470.047	2483.47	1902.65
882.1	93.6983	239.063	75.673	1280.96	589.284	304.793	229.997	446.5	240.012	2804.38	1026.68	345.823	343.801	933.44	2131.76
620.745	95.2803	259.222	126.985	317.36	184.277	292.731	97.084	746.179	252.819	338.83	224.634	1447.18	559.398	601.194	430.527
432.872	105.786	292.466	71.994			361.624	309.767	372.867	219.674	1657.23	1153.16	545.914	308.136	1769.94	2566.29
417.795	104.201	304.556	109.904	272.192	190.422	843.795	196.555	928.092	319.572	357.456	250.773	409.308	346.908	449.266	897.643
1564.08	272.724	585.233	205.108	258.758	154.654	344.043	299.975	953.017	457.569	398.636	319.666	818.283	476.123	703.652	373.463
719.048	158.152	432.211	150.291	325.296	117.828	364.986	118.847	365.201	134.983	852.614	715.398	306.719	255.873	2009.94	753.846
682.703	190.415	235.613	18.444	276.35	207.932	514.753	226.617	363.758	205.592	957.574	654.489	344.426	297.892	455.474	660.175
528.887	179.571	556.756	38.5	378.824	272.825	811.431	217.479	410.849	195.32	874.972	626.163	274.601	200.802	1137.86	716.313
498.546	123.12	273.466	80.314	830.344	296.407	306.165	177.549	456.419	202.422	593.121	261.916	665.158	399.415	359.289	232.127
654.947	235.561	288.55	88.761	615.513	278.34	351.718	132.269	614.482	212.503	590.869	277.228	410.205	333.489	986.038	931.428
749.383	137.958	312.293	72.107	877.968	171.221	304.133	119.059	736.567	249.033	436.034	485.263	367.852	269.641	309.106	299.263
793.65	190.182	234.886	31.683	274.322	78.161	245.93	142.958	365.863	137.177	403.908	183.721	533.85	388.365	1735.09	1385.72
370.946	129.813	373.948	147.852	341.957	201.387	551.499	324.593	712.748	512.494	360.825	306.723	1097.04	675.159	864.144	2131.98
510.38	146.973	316.99	32.727	258.635	64.571	470.828	297.539	569.658	300.038	340.366	190.914	599.469	434.388	399.41	379.434
452.666	152.327	265.377	32.515	1075.66	208.328	506.145	471.812	464.554	199.685	746.949	300.075	437.981	220.849	525.88	805.009
527.289	172.689	870.722	161.651	243.604	291.273	614.83	810.433	375.78	126.223	331.95	239.255	1436.37	559.848	867.25	612.654
534.326	125.376	239.555	94.442	384.881	327.169	869.532	502.382	449.202	566.66	452.957	291.027	482.892	664.216	921.797	1098.09
230.231	112.982	480.719	122.296	448.603	276.714	447.618	134.131	755.372	292.619	276.966	362.774	440.119	296.33	811.476	594.302
1071.07	278.411	312.5	91.729	294.34	172.251	469.128	327.855	417.609	231.834	490.829	302.814	571.949	719.245	441.496	360.997
280.128	95.9523	287.53	57.969	316.476	132.486	392.056	228.269	898.099	435.818	485.971	218.163	553.68	405.024	1202.54	1102.97
652.542	190.799	678.132	183.071	283.504	271.902	441.153	114.282	530.983	286.984	378.533	391.791	647.885	373.445	787.084	1463.99
493.921	195.958	352.588	66.463	373.809	327.032	307.28	247.641	451.014	247.256	1200.02	504.122	526.094	445.741	2323.44	2053.53
707.723	349.977	348.712	85.371	316.923	311.642	416.054	283.55	594.04	220.976	2107.83	1691.38	1489.65	1446.02	580.657	576.134
345.411	106.055	516.408	99.176	233.386	203.616	447.808	340.71	792.963	186.95	346.792	291.773	628.01	405.281	490.125	1070.12
441.807	154.346	360.712	96.012	216.435	112.917	340.334	421.169	267.694	142.149	440.407	207.808	442.957	428.342	464.05	393.971
890.351	475.582	315.3	2.051	457.683	421.46	435.103	438.466	617.265	230.002	385.789	152.868	443.281	298.864	525.181	1404.51
480.826	248.667	346.116	77.888	543.038	221.755	303.749	356.091	338.114	121.966	329.594	198.402	321.592	326.184	358.74	456.008
332.062	184.308	341.306	77.426	351.033	182.455	253.916	244.258	351.555	228.802	354.478	381.915			796.43	652.388
409.896	108.682	278.644	27.869	395.93	269.149	351.071	344.431	295.58	496.843	619.369	232.872			970.081	731.807
410	188.554	461.378	95.493	321.131	186.574	343.858	209.117			433.261	240.89	435.99	605.252	427.214	483.435
435.782	170.743	320.625	50.42	410.049	189.615	260.873	224.832			342.417	243.425	283.095	344.069	794.985	420.049
422.29	215.79	367.495	59.715	323.269	230.069	237.089	218.177	194.457	41.7127	307.613	179.963	1077.04	523.013	1460.39	1575.12
248.806	160.5	346.88	17.516	985.233	587.239			261.608	89.5477	397.937	206.7	333.978	294.819	622.365	969.923
282.807	126.013			381.654	221.667	368.217	214.729	368.338	64.5857	692.896	239.93	1429.38	364.876	1397.75	801.434
532.871	820.698	295.771	183.072	329.073	153.669	247.737	114.964	274.42	64.3607	330.516	222.064	332.517	249.382	211.569	347.264
892.424	377.707	302.407	192.665	477.103	331.485	396.422	291.992	181.153	87.7897	345.404	287.78	466.075	853.882
211.58	61.5873	277.429	165.899	283.053	244.289	341.68	227.992	205.072	77.0777	396.714	309.355	273.312	120.424
386.245	226.163	228.02	80.8773	426.12	325.951	475.365	346.063	224.964	98.0217	382.165	250.236	431.886	497.435	791.651	473.074
425.236	224.357	352.757	178.848	305.12	258.993	358.304	284.562	195.846	57.3417	427.665	196.253	412.695	524.848	804.117	1162.46
1200.68	533.275	317.944	123.578	269.172	258.503	504.334	353.998	222.786	50.6017	302.668	264.951	885.848	273.328	427.039	739.41
540.672	421.404	344.501	144.404	307.358	168.974	275.272	87.9523	503.476	187.967	348.173	270.364	330.239	621.676	571.615	415.247
368.357	179.949	278.028	108.53	869.096	461.455	654.927	334.772	268.407	90.3837	276.978	223.707	481.687	645.119	460.078	469.36
420.768	586.337	362.022	152.735	249.291	197.056	304.045	235.702	258.262	67.4077	255.634	138.065	463.706	734.595	340.106	263.22
493.464	259.418	267.967	79.6593	396.371	205.29	326.409	290.764	509.54	195.005	266.212	178.091	363.713	480.519	457.421	514.764
922.254	362.407	306.703	156.652	539.926	234.609	351.977	269.879	552.892	92.0167	296.767	313.803	253.62	296.534	332.124	437.209
1459.89	521.678	262.049	128.968			387.244	484.131	329.098	105.673			284.782	407.144	1502.17	531.385
413.735	197.589	304.776	117.914			702.713	356.964	399.631	238.63	1053.63	377.172	344.139	410.281	263.191	264.605
827.426	566.548	299.718	91.8243	251.426	237.999	641.676	410.329	339.209	112.662	772.593	483.549	543.623	365.555	523.674	1281.01
335.914	211.4	261.361	136.905	275.977	88.5	368.703	364.83	316.553	149.81	2382.19	1125.67	395.213	347.061	443.765	460.804
1233.21	492.069	710.513	404.453	527.254	156.622	806.69	530.91	477.409	256.899	1817.38	1470.22	257.76	329.381	284.398	341.062
404.026	215.266	225.708	212.667	526.601	121.16	302.403	84.3593	369.777	143.463	467.188	432.527	255.24	270.988	1027.88	586.279
554.601	225.06	467.439	128.029	373.964	248.586	372.095	136.067	398.304	217.743	1657.92	568.172	342.078	525.678	470.178	586.514
861.536	359.257	249.79	129.011	373.188	251.846	414.303	471.303	368.463	202.893	709.011	373.296	810.331	435.002	246.095	182.509
1099.37	514.712	289.924	106.346	282.979	209.314	245.575	188.409	324.67	155.45	895.477	316.674	573.618	839.826	431.774	407.887
859.966	324.911	346.521	132.2	456.99	101.108	1023.34	764.789	475.582	327.522	1881.52	607.73	293.443	330.172	314.314	265.917
529.429	266.905	479.504	151.377	380.217	225.25	387.112	488.21	554.733	225.858	1059.39	382.523	484.542	431.063	450.413	515.488
384.232	210.383	271.658	99.7223	356.207	228.1	318.411	233.817	545.451	286.12	448.247	285.285	404.117	199.175	739.782	985.4
338.962	188.387	268.901	112.637	1334.32	231.457	317.4	274.881	420.003	120.845	285.993	262.071	302.245	336.808	815.641	606.065
332.131	198.391	462.732	87.2363	504.77	93.381	362.101	124.727	437.32	331.76	870.589	540.129	421.242	483.684	332.292	377.123
359.96	174.456	587.659	138.205	430.259	125.004	275.867	345.533	816.594	441.892	1127.35	396.329	336.668	361.309	637.385	600.853
329.076	160.982	285.612	148.755	403.015	287.189	469.912	483.734	866.845	586.537	783.451	534.841	423.561	629.892	372.588	318.736
1940.11	1316.3	259.722	88.6103	469.569	344.163	237.415	110.833	341.84	134.973	544.835	252.257	1570.49	319.518	582.659	1153.69
880.661	541.964	267.391	49.1613	324.573	315.964	275.749	121.849	886.264	368.53	697.984	634.851	246.211	291.311	310.1	343.736
300.403	170.152	317.943	94.4123	1019.2	234.682	292.743	284.691	669.184	324.083	537.5	502.113	281.505	267.624	318.481	317.919
1054.51	1024.38	333.938	196.965	296.665	296.198	559.002	640.328	405.166	169.462	569.402	404.72	503.452	189.538	544.197	1328.03
408.202	204.554	1213.29	134.735	379.229	204.844	295.272	323.198	769.426	328.311	591.599	1068.5	322.869	389.778	198.825	231.9
713.685	451.257	251.855	98.4883	521.989	325.36	334.039	171.946	369.161	222.039	1084.19	364.728	344.41	404.542	201.139	370.066
389.181	288.37	334.603	135.63	310.947	192.887	309.558	107.679	901.774	633.054	331.262	286.787	466.608	482.165
		365.298	104.295	418.713	212.624	462.758	397.276	690.805	170.447	1164.25	557.547	617.023	434.659	260.407	107.307
512.072	94.2367	365.727	101.204	414.869	116.56	350.253	348.167	292.944	302.41	622.008	1334.14	186.65	328.522	411.107	148.56
501.128	143.907	295.101	142.713	921.418	322.94	273.652	299.452	534.597	200.82	737.316	2364.67	243.185	264.72	513.777	388.657
481.36	125.555	269.748	102.456	603.51	357.251	422.259	312.14	390.566	127.477	390.011	522.115	391.154	277.52	509.204	277.477
569.38	133.01	341.182	79.8003	241.086	263.142	367.32	287.875	337.576	94.6947	485.34	1045.97	289.512	400.823	178.093	250.332
717.365	168.97			358.159	159.549	398.893	362.193	360.189	113.554	717.845	918.795	181.445	338.414	279.018	637.705
457.851	106.401			485.864	212.05	248.585	246.353	742.456	77.0197	739.485	942.52	272.526	254.129	333.541	814.658
581.156	147.614	175.701	100.12	312.583	282.93	292.449	285.393	354.315	155.241	459.181	309.855	259.001	228.225	915.09	499.3
486.943	111.29	439.104	47.1803	382.969	155.972	291.182	295.471	452.637	201.085	426.147	422.537			318.589	551.101
511.241	142.618	525.653	115.807	281.111	104.293	262.144	296.478	423.944	112.929	507.604	370.589	745.304	455.173	439.915	1194.36
710.441	173.392	517.979	140.891	345.795	265.944	262.239	292.646	502.082	197.184	1350.16	1667.41	585.531	565.791	390.082	346.843
478.571	142.339	220.06	113.907	264.443	219.027	257.206	295.654	727.787	242.865	1540.4	558.307	397.973	195.341	245.818	514.464
680.262	231.765	552.762	262.306	531.969	217.372	191.738	270.66	392.827	232.042	1007.83	372.913	344.272	322.994	238.979	359.418
294.226	115.777	520.459	262.678	942.368	299.35			1030.47	520.681	481.293	217.144	504.06	333.555	323.003	266.953
747.194	221.17	201.816	144.151	639.405	368.578			498.965	167.444	909.286	722.986	451.281	410.414	300.707	280.852
525.425	130.97	226.173	153.118	311.587	227.325	273.416	201.044	412.446	281.854	1795.66	1238.57	352.425	321.909
675.349	142.132	312.528	121.467	551.603	125.349	342.739	244.856	608.815	378.653	1564.21	782.744	477.386	212.506	268.273	165.148
683.251	178.63	309.261	79.1943	364.988	151.982	320.168	183.112	527.836	139.022	1618.52	603.228	462.171	636.004	431.605	681.887
1465.33	369.289	285.248	283.257	546.556	222.181	319.684	177.512	568.836	365.046	695.806	223.088	311.507	319.696	876.521	609.444
461.517	156.926	753.114	161.795	333.365	125.191	792.249	211.522	431.406	243.909	650.206	478.763	1144.52	253.664	1011.89	393.207
597.58	237.583	307.72	113.608	267.033	345.419	231.147	86.9653	389.065	258.401	843.08	1285.26	421.925	362.489	1252.7	443.315
421.268	109.079	343.893	85.7093	224.948	112.119	312.038	229.669	419.029	232.336	974.065	1314.68	491.201	455.536	727.583	421.547
408.774	114.624	239.464	158.575	327.421	133.387	659.967	356.092	385.267	137.312	431.391	779.952	351.65	480.578	952.939	607.189
451.144	163.211	277.939	203.18	402.94	240.858	441.601	343.474	392.761	128.358	420.911	284.678	1124.01	246.12	469.504	532.6
722.452	164.809	234.27	210.775	336.053	137.216	379.097	311.63	289.212	190.639	353.077	267.393	427.464	375.656	714.334	784.553
720.079	347.511	222.22	115.881	393.297	308.363	390.639	290.273	425.434	166.096	390.478	270.328	367.478	644.36	1440.49	366.173
862.86	289.511	338.922	164.06	378.406	179.254	343.229	246.831	325.331	80.1207	856.643	677.055	466.871	379.8	859.241	820.344
836.755	630.555	190.283	167.847	435.352	256.687	243.626	66.5633	702.118	227.362	310.642	453.964	541.605	216.23	870.457	464.282
1282.13	322.074	212.635	132.143	405.473	297.924	292.095	211.38	384.181	138.582	342.088	259.613	237.834	242.945	415.732	381.848
392.362	286.071	211.56	146.693	268.352	326.871	447.103	354.424			894.274	689.189	308.056	332.639	1419.87	1231.34
1800.73	528.29	176.88	83.2703	353.299	236.413	240.637	57.0563	258.503	111.527	558.979	212.278	767.321	738.181	1018.7	343.192
707.902	249.078	250.119	230.904	334.222	300.388	439.013	345.877	436.515	429.546	356.892	324.827	332.198	277.06	436.654	468.191
385.835	245.807	202.07	208.222	326.792	282.939	299.211	296.723	1163.17	653.958	1331.19	362.039	336.053	624.889	719.145	576.01
435.993	252.302	272.072	108.214	472.895	196.375	573.761	463.942	443.801	220.312	493.095	292.853	407.788	231.257	686.525	561.641
550.474	277.379	271.672	118.257			2184.43	336.443	1661.19	373.955	406.395	254.493	191.332	218.514	696.796	733.256
390.221	199.744			457.753	196.388	309.276	260.16	1841.01	664.691	333.123	295.819	308.005	250.853	964.164	544.596
973.92	384.529	220.17	68.4253	321.306	159.229	295.478	250.104	1152.33	452.86	349.644	235.039	290.595	305.254	763.799	560.926
481.886	264.371	502.848	140.956	1151.92	245.258	352.824	195.295	1009.45	549.231	362.725	184.049	256.455	312.802	707.647	636.934
642.283	180.633	231.97	81.6993	191.066	12.01	438.918	256.782	697.641	362.911	484.393	748.659	521.636	343.19	524.332	479.285
359.246	356.759	206.483	83.9133	442.276	171.927	295.206	154.232	360.213	236.483	727.853	290.35	269.832	271.226	1049.59	615.68
1017.81	250.319	212.935	84.9043	336.102	110.693	460.396	163.604	799.909	229.536	545.579	366.457	357.388	362.734	1970.6	2290.15
1274.15	582.661	219.399	70.2613	218.905	49.404	207.823	130.971	483.846	258.071	1227.67	640.266	592.273	511.591	1080.49	372.524
407.708	285.405	275.547	80.5043	539.357	171.829	239.749	99.9063	783.58	510.562	380.609	312.114	331.304	471.546	386.9	383.169
534.199	212.947	242.195	71.7313	347.174	118.34	491.795	155.614	559.793	209.964	431.21	241.726	584.163	392.55	673.906	649.837
394.003	244.869	282.012	93.5043	342.953	120.283	317.654	229.733	1655.19	1046.88	510.316	212.822	257.971	245.311	2099.1	930.041
1148.71	848.418	251.643	141.453	604.877	204.454	368.175	339.577	314.123	205.423	528.577	197.928	287.76	299.202	430.572	264.09
383.661	143.067	196.75	74.6123	535.785	172.69	366.377	269.083	445.387	227.081	344.005	138.028	394.389	291.443	1327.92	884.292
592.015	178.139	199.207	68.9743	691.644	208.958	492.186	281.956	541.36	345.436	373.967	155.006	413.286	231.203	420.05	435.156
681.291	288.009	265.115	78.4473	326.677	93.382	371.363	310.989	548.473	248.507	344.952	187.403	272.193	243.648	1058.13	1133.04
441.452	264.624	211.221	107.928	245.121	134.77	406.269	270.628	415.594	181.116	352.907	203.233	291.983	263.924	742.974	554.444
363.752	321.913	314.604	259.72	336.746	111.483	335.023	392.529	393.464	283.772	227.04	130.641	292.651	323.376	542.48	826.514
360.072	682.953	457.914	125.608	644.349	554.708	236.293	120.521	396.271	225.877	232.376	176.775	434.672	183.615	303.618	610.503
621.18	250.469	328.25	116.554	324.172	128.121	448.119	361.684	436.222	340.677	286.48	280.38	266.626	281.241
321.489	175.441	267.672	92.9493	420.367	152.523	352.665	322.066	1686.81	545.713	444.983	194.788	494.055	544.542	653.579	1634.29
427.538	197.716	413.644	154.968	477.607	299.258	303.81	250.871	769.305	331.26	197.078	328.409	323.977	474.374	931.943	1419.44
351.227	426.425	240.273	137.384	386.996	159.114	268.842	377.122	613.718	220.816	345.945	216.36			423.784	588.17
391.823	178.81	240.062	87.7903	480.475	154.632	277.413	145.759	865.015	293.491	223.293	181.326	859.818	415.267	588.892	1241
339.575	167.566	412.386	156.719	316.8	198.916	956.159	318.991	670.781	315.977	464.768	1554.55	1730.85	641.653	966.403	593.393
408.963	187.491	300.935	124.862	332.515	71.357	432.576	343.363	447.078	332.009	396.355	1095.23	546.942	471.676	481.468	365.134
396.255	189.894	234.444	154.885	403.696	146.512	167.8	40.2303	342.225	275.581	540.616	799.41	1653.11	638.029	448.369	200.865
1300.86	1182.97	295.316	116.271	724.075	113.285			270.647	229.192	376.57	299.426	404.1	775.265	574.193	823.473
413.459	368.456	305.481	88.7143			444.675	125.63	298.081	300.13			594.303	610.692	347.67	148.035
520.547	295.451	414.674	226.547	421.467	181.827	282.688	170.026	269.67	196.127	325.295	476.466	896.201	1076.8	1019.38	1096.05
379.846	161.918	280.176	151.439	1152.88	450.64	523.074	220.625	377.704	204.672	390.814	734.902	514.308	1447.29	973.178	938.048
532.541	282.053	378.984	248.477	336.371	186.785	1189.85	474.745	416.979	378.894	505.055	284.642	406.173	504.754	636.6	751.854
426.144	206.786	377.861	176.278	299.538	60.5947	319.21	286.668	721.515	295.589	2731.94	1986.35	446.864	674.153	353.122	304.244
495.209	380.91	2029.41	827.68	530.377	153.569	309.262	195.161			571.817	1083.26	549.561	298.489	394.778	554.599
949.155	678.564	297.449	94.0163	541.225	180.667	600.121	197.643			867.394	823.247	1299.66	653.252	447.922	448.088
715.311	368.422	287.732	101.011	239.338	32.7627	481.08	162.672	399.392	128.298	567.845	462.117	1174.92	499.487	389.881	358.592
361.421	186.587	342.006	124.029	337.772	179.963	308.318	99.3577	749.387	211.144	634.399	273.201	1629.5	353.105	798.397	1111.5
719.557	380.089	373.835	139.202	310.325	212.451	961.107	487.512	466.011	166.122	493.066	377.977	294.085	454.032	459.957	282.546
525.917	239.414	276.313	63.9173	350.367	252.208	483.055	307.811	1273.86	1610.35	1114.84	771.189	1288.56	1936.52	429.148	283.546
343.024	139.349	282.353	272.388	1150.09	241.658	595.447	298.575	429.952	212.364	516.432	436.514	276.458	479.933	829.268	246.381
400.012	180.332	355.934	199.249	289.554	63.2827	392.113	195.733	1444.14	217.56	1641.55	1630.2	413.067	451.403	424.013	327.583
1013.05	253.231	234.917	94.3053	334.302	163.253	420.173	334.613	733.06	546.131	629.534	311.177	365.93	287.491	370.704	471.607
361.545	256.928	304.464	85.5633	624.759	222.413	231.872	79.9417	706.89	326.228	1024.68	748.538	195.764	337.451	773.881	673.504
362.563	162.671	278.75	113.756	322.872	88.7527	755.571	404.334	514.535	285.592	513.91	332.456	339.357	452.916	350.722	310.624
362.739	179.803	213.654	91.2073	540.011	239.393	964.112	161.355	355.513	126.122	1263.39	707.373	449.366	832.438	604.662	401.996
661.391	246.147	249.44	112.529	787.243	379.195	336.521	228.136	481.633	302.876	666.266	792.017	465.228	477.158	413.474	386.714
428.65	135.338	247.858	102.995	851.613	274.038	730.382	203.234	481.896	156.99	2640.87	533.087	354.221	476.789	304.706	391.071
417.281	318.665	277.489	85.1263	482.812	152.716	759.688	522.227	560.47	121.261	562.055	351.938	303.872	299.271	530.211	1111.08
		390.17	166.178	417.368	158.985	219.298	130.57	302.874	279.02	1165.05	521.288	382.035	159.804	376.919	345.033
		273.492	140.058	433.489	231.705	372.368	203.572	450.271	261.583	458.155	258.448	398.365	623.53	699.447	1081.84
197.441	99.9007	226.683	131.313	932.442	416.954	473.734	400.49	752.76	577.639	442.028	378.368	937.183	873.004	749.489	853.523
224.374	80.2097	275.893	154.877	287.05	117.178	394.831	304.878	466.638	241.751	434.549	360.494	585.025	216.03	606.644	674.808
255.574	117.806	283.453	148.302	484.253	160.041	256.05	67.9157	367.243	257.983	421.586	263.374	367.805	218.712	330.211	460.249
201.69	77.7597	244.791	94.5773	315.097	122.676	290.809	124.108	275.07	182.352	545.036	302.053	295.373	321.892	469.473	422.053
347.85	84.0997	347.887	130.813	388.891	291.899	409.37	278.876	414.117	252.732	1394.75	747.302	359.856	346.641	567.958	356.293
280.947	116.856	251.012	59.4613	458.245	205.947	381.655	183.254	658.06	258.92	1409.92	677.388	204.663	321.965	342.486	484.992
336.564	96.8337	309.765	119.597	528.049	143.446	377.481	339.064	1146.27	492.575	445.568	242.318	435.662	359.269	1117.45	996.033
302.606	126.13	314.168	157.763	594.255	470.41	204.31	23.2147	702.522	425.903	486.056	297.299	353.061	384.186	989.219	2097.37
243.242	97.4817	219.629	56.2283	1167.1	556.186	277.204	200.346	359.348	196.453	313.76	177.571	380.712	348.325	379.948	410.279
247.993	136.993	277.5	66.0223	479.462	85.2367	345.347	97.4277	401.679	311.776	2017.3	841.465	340.95	354.47	362.998	318.093
278.164	76.0787	284.637	67.3313	328.726	147.382	225.194	140.598	1284.63	815.458	459.013	419.214	711.324	567.14
348.729	153.396	314.871	83.5153	396.44	146.345	272.665	111.543	375.388	142.591	362.377	384.734	385.392	302.244
279.122	106.93	323.702	810.553	1073.93	360.519	209.719	127.804	1103.6	321.049	874.85	395.73	294.478	312.686
304.101	146.032	417.074	300.11	546.442	416.22	367.242	173.85	628.456	290.355	638.698	279.271	258.403	270.784
292.962	108.038	315.367	104.445	353.787	233.743	387.254	397.863	329.732	150.053	897.032	306.753	701.191	425.107
461.348	104.353	201.021	65.4443	419.911	176.298	284.383	92.2927	338.83	104.264	881.703	325.034	690.084	513.409
304.13	110.445			299.358	219.584	281.655	270.763	424.48	276.264	380.386	221.421	367.682	353.075
276.737	156.908	304.433	43.841	1410.11	845.876	248.209	146.514	343.586	263.966	361.457	223.622	667.116	499.11
292.905	122.288	229.72	24.134	636.455	421.473	451.283	265.351	398.403	239.496	345.379	246.828	458.143	383.964
276.403	113.112	285.681	58.642	1030.68	547.179	661.691	556.854	434.786	230.602	962.206	587.887	482.13	560.637
272.298	104.91	404.602	57.689	308.216	287.117	196.861	177.497	280.715	210.027	336.291	237.703	1719.25	823.726
239.267	70.3827	183.471	73.312	369.317	219.951	455.425	225.71	1376.25	413.841	320.811	280.767	258.832	146.312
300.575	103.078	238.415	62.561	370.859	166.272	323.152	252.935	384.982	323.245	1624.46	460.087	2245.36	263.258
401.097	118.68	314.008	90.191	355.835	333.186	317.217	55.0807	308.715	105.044	624.155	238.106	234.208	155.462
323.79	133.428	262.833	60.472	355.324	121.833	240.257	374.816	324.807	203.123	368.576	247.773	280.621	228.688
361.076	136.649	272.631	41.869	335.577	131.323	272.466	305.364	409.553	127.093	403.096	299.858	258.024	322.474
271.557	80.0037	215.571	72.756	298.573	196.025	274.225	140.653	292.926	285.47	626.555	245.496	212.543	270.348
285.185	110.681	223.095	87.893	327.601	92.6407	232.884	119.925	302.846	264.749	343.193	282.031	650.833	771.124
281.774	119.31	246.856	53.941	311.547	111.405	227.008	209.839	472.991	268.652	353.688	169.397	540.671	372.587
276.642	86.0717	192.62	102.301	307.622	204.439	310.333	219.447	322.969	234.443	521.661	265.469	676.838	801.516
266.81	98.8067	311.134	115.858	408.005	207.974	434.802	363.084	659.002	256.709	440.009	324.236
663.471	177.689	244.336	70.57	569.392	198.108			527.806	429.023	304.113	177.054	585.591	290.523
324.388	59.2207	369.188	69.969	243.652	107.884			444.595	222.835	581.545	268.772	349.63	271.51
349.471	156.065	345.562	192.728			425.042	124.048	402.696	192.063	422.238	272.343	302.875	452.938
385.621	158.55	235.288	49.906	382.327	144.809	341.432	45.4933	399.788	433.512	422.186	273.399	200.907	181.28
313.381	105.657	368.153	47.842	302.279	143.326	414.145	100.472	332.284	226.365	328.546	182.5	363.919	411.606
360.788	117.294	241.587	90.926	298.309	139.155	1761.82	591.897	460.238	468.035	296.133	209.996	271.684	728.318
240.83	73.9157	571.953	54.659	516.309	127.433	717.583	221.96	310.929	216.564	469.36	446.111	187.188	239.183
401.18	131.243	260.861	23.746	776.978	411.314	1060.32	136.624	268.503	204.125	321.649	210.719	184.875	230.361
329.677	203.516	240.446	54.227	288.726	170.074	428.725	224.674	319.753	230.47	426.999	222.868	188.011	274.895
517.533	149.869	269.374	77.153	416.878	132.333	403.254	167.772			362.635	340.921	259.537	561.105
368.292	71.8027	295.711	100.766	511.451	85.8337	409.554	205.363	418.134	151.884	343.54	287.352	411.868	423.281
343.505	104.369	284.875	66.162	337.895	162.763	613.212	324.305	361.876	240.67	395.934	207.466	717.387	305.677
436.64	102.261	238.897	123.545	388.094	168.48	515.577	158.655	471.93	223.663	280.804	301.557	313.167	271.648
265.368	80.1027	282.119	103.95	545.999	122.674	378.417	276.235	292.203	58.996	293.892	151.802	254.284	231.783
277.831	95.1697	263.145	66.558	714.597	149.98	469.2	218.146	1071	341.72	340.494	238.48	279.041	273.685
293.611	90.8847	547.572	132.077	316.343	125.87	587.198	280.205	1173.53	480.732	383.926	190.377	245.442	355.273
300.145	110.647	250.026	97.163	309.09	102.646	1357.08	534.223	518.421	194.825	400.642	206.162	308.286	126.888
268.561	117.656	148.117	22.82	858.355	538.218	581.799	262.137	536.702	302.562	267.43	205.267	289.055	322.085
406.189	129.014	277.567	46.782	348.906	148.241	732.828	365.549	220.395	303.53	307.048	240.97	172.741	257.073
308.362	100.309	309.942	126.551	366.204	120.525	386.536	220.882	376.443	226.557	323.28	117.932	371.779	302.098
363.833	114.881	238.012	181.139	301.395	101.929	509.01	66.9463	1913.12	494.316	255.84	186.086	193.152	193.34
387.91	127.033	163.351	19.561	732.558	230.981	438.632	192.757	313.379	306.47	421.934	188.082	342.109	282.997
411.067	75.5627	205.81	67.237	1071.57	260.774	1131.78	354.245	943.441	184.148	222.073	125.674	347.312	217.432
378.64	155.139	230.347	156.895	346.923	89.7537	1058.97	345.074	349.997	291.335	282.981	148.17	336.998	441.824
433.076	64.7527	197.806	114.473	506.744	158.487	377.046	107.735	419.224	107.424	312.916	414.058
350.577	122.927	283.566	98.362	857.499	348.571	534.192	168.273	476.695	247.396	300.568	218.257	257.696	233.382
377.267	113.273	466.781	196.864	861.7	585.599	925.572	182.575	678.277	95.798	688.072	469.6	464.459	404.639
419.674	141.619	195.975	113.2	959.191	234.38	641.312	177.74	1094.55	635.21			414.263	135.226
459.423	139.906	170.972	62.077	643.331	248.47	700.459	347.573	403.505	463.62			651.27	260.368
302.808	94.7837	204.041	100.622	405.697	214.257	758.733	180.147	332.775	121.486	305.992	280.097	552.874	154.846
570.65	137.775	292.772	81.561	306.147	176.739	434.783	180.967	984.791	580.205	304.455	98.728	1103.35	446.46
546.402	112.709	170.101	57.472	674.406	177.355	463.805	248.202	432.085	325.288	219.227	97.545	332.043	321.394
550.22	163.703	290.451	90.815	514.225	294.943	315.436	224.974	328.927	212.059	427.899	355.028	398.545	331.948
431.804	104.306	166.854	57.696	263.443	121.333	357.861	138.587	345.753	250.385	523.039	547.942	664.76	364.076
488.531	236.715	260.373	118.576	273.818	98.9277	1102.85	470.496	1247.27	240.701	448.253	311.277	313.415	221.79
383.695	96.6647	260.805	50.96			244.864	101.047	295.672	221.88	344.054	198.986	602.197	590.517
299.114	99.2587	198.237	79.39	252.809	174.623	1012	172.429	378.179	253.621	294.393	134.373	566.627	226.211
345.387	98.0057	309.683	214.167	253.258	157.821			372.102	127.45	454.525	264.941	1092.02	426.173
675.431	147.359	237.942	76.38	393.986	126.655	2188.97	642.371	233.639	191.772	296.745	548.447	566.42	203.223
360.614	174.244	201.792	72.811	352.986	67.0857	1312.77	668.849	351.015	158.54	499.086	365.742	423.116	443.361
412.116	124.735	195.743	99.723	335.608	146.066	765.361	238.171	296.054	239.623	380.898	203.939	661.287	411.496
411.363	94.5917	252.693	81.867	226.436	41.2947	654.02	212.708	2401.12	835.248	482.238	164.412	403.442	164.955
290.423	76.3017	183.983	62.919	508.54	161.692	2032.58	862.498	323.363	282.435	444.183	654.811	274.385	169.332
344.019	63.6337	241.644	163.932	823.032	136.82	373.408	187.08	329.576	273.277	339.868	261.651	367.518	253.266
356.123	33.2297	194.879	36.362	274.322	177.821	429.962	290.403	397.376	279.047	504.894	223.497	898.536	1067.47
347.797	26.7957	198.865	193.075	474.604	133.452	1498.91	572.981	308.323	204.95	579.594	193.805	452.674	168.18
316.163	80.4427	206.555	184.612	168.204	65.6797	856.177	321.845	337.704	289.679	521.915	285.561	405.984	243.256
450.012	66.0497			320.532	273.6	1096.85	170.898	548.188	273.126	476.323	506.935	541.931	338.729
372.729	126.33	265.698	117.172	256.527	76.0837	1512.84	244.324	367.44	340.424	270.959	153.498	380.957	411.616
		353.254	195.939	740.2	339.063	837.768	315.181	303.136	146.191	383.215	624.708	587.853	332.127
		388.237	78.4747	398.398	123.526	401.591	266.602	248.696	152	333.124	132.593	466.213	315.386
318.372	82.0187	285.63	165.32	813.884	271.278	824.892	514.426	518.001	212.537	465.927	254.951	1120.71	301.393
235.937	49.5817	368.439	219.269	552.961	162.901	991.861	629.881	1009.9	219.031	352.706	195.827	1173.76	154.465
376.686	119.184	313.537	131.247	506.529	111.198	661.28	124.332	394.257	207.83	326.459	325.01	295.06	228.764
800.088	128.635	282.517	162.5	1933.87	671.647	826.768	524.897	1215.8	231.047	372.63	204.724	816.131	736.72
763.145	303.305	828.026	174.191	272.138	68.1467	872.69	263.435	252.618	290.616	462.623	216.776	301.054	522.978
1058.44	473.213	338.134	242.265	470.371	161.353	515.561	270.897	1294.37	452.416	380.958	348.641	282.53	170.519
851.62	359.031	263.703	65.0377	403.668	189.842	743.148	592.527	483.888	205.939	293.067	162.054	575.952	423.446
1686.36	346.716	1207.8	258.049	277.568	94.1357	530.639	159.39	269.413	213.095	271.438	318.566	343.288	295.325
1206.59	462.917	417.245	204.777	296.257	120.639	810.47	257.102	600.764	263.576	394.166	463.441	343.367	305.649
818.627	377.834	669.657	197.64	346.888	111.671	363.159	118.939	508.216	210.259	391.682	539.12	1025.83	2145.24
441.687	163.167	151.713	58.6947	280.283	118.255	1367.32	671.296	261.04	253.294	447.467	202.423	463.638	386.195
374.032	185.865	273.921	124.469	890.368	270.06	1550.69	431.796	490.443	236.765	455.348	435.308	1350.36	675.49
681.869	188.425	291.478	114.401	409.165	99.0737	541.079	225.511	392.836	191.173	311.976	170.954	370.424	285.236
1259.6	323.325	664.208	198.766	544.913	133.342	451.171	173.559	364.039	258.458	309.657	208.312	834.084	467.768
615.992	255.413	251.547	154.446	286.188	226.062	556.454	216.947	374.12	225.527	361.11	246.343	708.261	566.078
473.632	158.615	573.573	208.59	408.964	162.579	350.433	64.87	371.57	214.198	345.356	350.724	250.946	286.595
324.193	109.639	191.012	38.7057	779.292	277.931	558.339	147.22	209.553	191.291	305.147	421.064	661.092	268.043
395.268	142.791	271.428	115.728	492.258	159.807	308.099	187.234	333.231	270.831	348.839	114.957	799.486	416.329
1751.91	571.785	381.816	190.08	1108.87	249.129	360.74	31.166	586.61	246.127	330.022	196.247	315.165	274.363
460.768	312.263	270.093	234.051	511.188	240.189	879.774	242.622	399.399	213.316	330.687	176.509	389.64	337.183
369.132	167.338	453.881	291.316	327.151	111.445	405.591	148.293	374.96	241.035	350.221	348.53	277.503	372.175
437.706	161.457	265.481	193.302	353.626	218.162	1015.72	322.171	380.405	191.701	452.309	476.885	468.761	348.209
657.733	390.929	277.003	218.955	468.721	158.72	396.907	217.54	482.492	202.028	313.705	236.1	219.783	369.986
779.661	269.206	376.29	309.322	284.626	96.3707	344.715	155.19	324.61	141.713	394.638	131.802	493.113	378.71
372.077	218.813	438.269	204.805	351.71	150.092	418.06	232.473	439.268	136.582	400.269	588.879	291.657	331.971
320.939	144.797	287.664	145.312	422.263	155.528	607.439	180.551	701.888	333.133	371.498	381.265	244.462	350.696
1474.13	383.423	394.075	121.938	301.268	158.757	771.984	244.136	307.58	113.869	503.873	356.508	262.677	233.5
467.093	124.855	317.005	257.907	608.166	188.84	1050.46	670.635	327.877	210.361	1038.79	479.201
685.534	296.915	360.702	306.172	1062.89	314.519	423.621	181.389	481.147	232.917	362.101	430.892	458.822	189.829
352.393	162.523	339.033	309.221	412.54	198.104	417.473	180.093	174.663	343.823	291.011	300.286	543.494	1683.19
613.516	268.064	347.241	133.51	446.193	178.166	314.399	184.319	306.443	218.164	430.155	581.86	1046.71	758.675
407.529	134.284	299.365	187.991	380.631	241.013	527.138	352.511	345.144	243.218	359.198	98.769	524.06	1534.94
436.69	191.595	287.277	291.182	521.965	289.825	461.277	365.644	262.763	181.091	210.085	77.671	342.822	162.626
621.855	169.288	262.164	138.059	275.98	196.605	462.725	247.217	211.494	162.972	353.845	170.519	349.834	601.757
483.158	171.066	382.077	327.133	476.9	214.011			342.256	224.203	361.95	183.044	616.99	1298.62
441.096	174.665	236.405	104.442			386.207	97.0257			338.014	448.813	368.045	337.489
714.964	507.701	189.255	168.983			422.372	86.1737	347.825	312.723	361.885	433.65	612.815	348.937
439.212	302.57	327.478	272.805	556.928	245.979	609.054	445.569	1626.3	431.624	519.781	447.266	342.302	346.238
444.3	160.482	289.136	127.453	380.114	231.368	549.551	259.886	538.944	263.14	317.358	139.372	368.909	355.03
673.999	228.16	227.268	73.0967	419.141	258.803	234.371	98.3457	1010.08	507.618	319.753	147.323	500.667	330.768
395.952	238.656	237.883	271.571	403.128	265.444	558.426	280.781	911.121	501.452	322.759	145.861	878.466	478.318
664.104	292.845	302.473	248.066	316.041	308.048	492.334	199.816	665.428	425.199	545.889	324.91	372.685	310.741
490.655	154.182	185.561	133.256	468.12	209.513	1364.02	276.096	552.859	237.386	858.82	492.59	637.044	342.328
409.332	107.285	173.772	236.127	616.542	516.144	419.852	294.397	1207.53	402.335	295.021	167.53	296.715	226.225
362.549	145.955	336.687	151.35	520.191	289.173	554.611	413.682	567.168	510.245	412.427	432.253	1489.09	512.694
1124.82	520.183	229.05	223.94	485.357	376.86	614.146	253.452	280.036	154.683	318.099	363.134	307.15	328.093
538.713	246.117	194.272	255.94	506.559	287.404	1048.44	302.119	2517.92	510.562	261.915	532.582	349.243	286.508
231.584	105.737	181.045	210.54	418.77	350.787	728.56	293.196	711.845	963.255	393.608	411.34	740.089	499.582
1500.36	480.65			352.392	292.025	468.316	351.504	847.14	325.701	334.76	452.159	1132.75	401.056
452.298	197.37	346.451	156.787	406.492	350.642	579.961	293.3	469.117	678.459	529.46	706.276	788.163	420.164
416.332	150.687	295.098	106.206	376.013	258.115	1333.24	330.135	1025.4	644.718	673.11	403.094	457.193	342.141
499.666	216.612	436.155	163.222	861.74	332.145	413.386	205.318	354.745	261.213	482.307	666.318	700.562	674.524
678.163	227.829	321.907	70.1797	513.111	366.304	450.554	229.866	922.432	349.629	287.994	374.635	257.699	130.53
1495.27	400.596	300.123	108.534	376.996	249.796	565.745	192.748	559.253	453.024	237.175	125.428	348.354	162.767
775.6	318.437	503.149	250.723	317.565	330.176	562.327	179.829	438.678	366.908	404.011	525.983	584.792	586.272
317.557	190.479	831.638	235.842	473.233	404.151	518.209	131.538	370.888	231.409	268.396	318.373	273.544	265.163
834.288	429.265	494.461	204.502	487.284	424.889	1164.1	513.004	476.951	392.404	317.293	202.131	291.151	160.228
393.081	110.724	701.604	240.345	328.173	325.28	588.169	115.031	315.526	290.383	414.289	534.072	367.535	371.621
359.122	101.874	326.656	159.298	447.593	426.305	343.411	183.993	448.213	374.293	264.297	454.489	667.798	676.845
396.498	155.526	949.674	352.587	858.893	398.884	339.359	244.823	1393.63	344.946	330.135	240.81	337.927	399.314
422.974	237.215	295.027	286.247	442.987	286.98	443.278	271.802	434.696	299.204	251.946	192.487	373.17	154.856
324.72	106.085	301.715	229.564	455.416	229.157	585.749	187.259	405.916	346.585	323.805	170.964	317.523	245.272
		1216.24	277.152	375.405	283.344	290.598	221.751	444.92	261.248	316.992	240.57	559.995	440.03
325.713	280.884	394.597	151.443	308.26	190.656	325.406	153.561	363.104	287.063	331.212	416.364	749.596	429.279
722.337	567.205	432.221	239.898	298.308	195.116	267.757	109.226	427.485	313.492	367.613	362.363	241.031	204.667
368.362	115.826	495.549	216.515	829.174	599.812	858.098	295.51	442.241	365.841	259.776	256.695	265.496	275.287
943.138	196.094	194.606	250.382	588.854	306.474	325.665	219.025	382.682	312.884	303.823	242.016	240.412	248.759
834.916	181.023	224.281	123.294	566.845	284.957	816.917	290.091	439.234	387.288	192.308	147.158	673.516	750.469
426.219	130.19	220.598	136.809	479.092	316.198	590.249	179.858	447.319	317.908	298.732	197.82	616.091	365.723
838.932	155.555	387.681	281.21	355.679	137.034	1015.12	196.385	346.623	237.599	389.457	168.732	235.969	222.536
654.016	218.4	275.296	247.637	904.776	436.796	271.229	72.2027	385.224	318.514	418.518	169.959	304.766	192.33
283.903	142.264	181.109	292.541	535.687	228.814			423.904	234.707	350.531	434.293	443.872	413.321
361.538	141.178	220.982	150.874			649.712	184.584	364.367	294.805	713.219	250.395	862.174	454.675
585.182	199.006	771.202	219.287	620.822	98.4523	519.433	84.157	387.574	413.931	382.777	369.749	365.473	505.892
333.985	144.457	239.239	159.104	348.353	174.707	316.563	106.116	432.031	245.5	340.993	210.828
356.91	118.541	252.439	151.077	1099.13	791.499	544.63	177.951	336.433	282.391	283.728	187.492	470.797	328.815
1370.7	265.88	308.578	275.402	578.294	179.63	533.962	218.551	2498.15	533.684	368.122	215.278	362.505	220.468
596.593	217.455	246.756	197.095	1163.73	524.343	1127.19	566.2	341.736	337.038	290.111	156.267	243.964	237.77
828.979	336.468	371.575	162.011	452.515	300.533	600.074	377.609	619.729	330.56	425.889	221.825	499.502	275.421
515.459	158.018	355.704	153.222	370.82	415.388	384.31	249.583	361.305	297.281	206.813	204.834	391.301	499.912
738.21	378.419	239.477	172.958	923.226	233.905	605.672	376.724	405.893	361.053	170.629	181.744	416.87	325.432
1537.03	420.827	263.339	302.141	438.565	326.725	665.158	320.79	614.562	517.557			568.739	141.514
584.469	260.348	480.064	295.364	1553.4	338.048	710.832	410.453	656.888	578.371	355.104	138.944	340.496	320.98
334.568	105.377			490.175	309.976	788.917	288.952	825.393	341.444	459.849	167.425	340.471	291.901
854.863	465.684	285.278	118.699	375.752	238.505	1133.35	433.281	555.136	322.354	418.55	178.684	297.86	422.296
750.031	238.385	261.351	105.218	569.969	168.805	494.157	289.035	434.234	371.089	394.166	156.156	485.493	406.502
1651.18	324.567	240.243	105.969	475.334	342.74	586.866	213.247	472.682	266.651	383.504	176.655	600.267	682.157
413.105	147.307	607.953	191.706	2057.74	208.931	745.67	480.435	453.744	313.905	511.588	204.234	309.408	140.193
325.446	198.556	1143.37	458.752	1024.43	820.595	385.741	285.677	1139.59	287.296	785.205	544.232	432.617	585.763
533.871	157.946	278.665	152.017	1464.21	310.04	515.889	311.666	380.162	347.003	352.275	222.192	522.129	179.725
1054.47	405.534	199.609	39.9393	395.494	256.463	552.531	337.047	395.787	265.684	484.369	160.457	534.055	587.464
471.072	197.239	1481.68	237.873	772.743	414.4	639.187	334.834	1434.52	447.049	393.492	165.321	262.436	165.004
410.767	258.914	305.648	133.116	846.899	300.52	1167.45	316.191	478.438	740.887	903.755	271.69	351.815	193.158
380.6	196.178	877.991	386.095	465.995	325.71	453.374	221.932	504.374	512.963	424.715	237.957	281.685	382.449
253.403	156.537	274.649	245.383	418.705	192.726	810.746	295.122	376.436	290.915	409.308	261.137	662.669	408.722
738.366	278.117	277.837	140.657	651.358	293.557	1394.29	381.243	379.079	229.087	456.252	238.656	341.092	227.058
575.511	212.092	278.704	137.081	1195.17	304.094	341.318	311.401	348.102	293.944	410.033	246.883	305.704	196.98
667.346	282.542	364.674	236.174	1872.74	563.977	1565.65	522.01	343.658	402.837	575.789	250.954	283.182	175.649
602.477	212.507	340.848	142.696	1129.81	235.849	435.821	314.267	557.43	353.812	1184.12	300.593	508.56	304.7
416.645	216.792	421.829	132.145	496.505	337.427	404.261	354.095	319.263	274.177	469.308	267.461	506.865	251.39
251.523	187.232	370.492	213.64	437.716	316.933	617.288	341.9	477.694	715.913	468.668	190.644	382.991	437.185
345.764	177.275	324.685	182.906	661.586	427.768	796.944	315.331	473.367	290.399	474.415	241.675	367.296	581.066
562.575	185.615	273.972	148.764	436.812	169.824	601.85	458.618	1087.65	801.575	680.779	672.21	423.749	231.656
534.312	181.018	234.188	98.8183	518.103	285.861	761.807	261.118			565.591	531.859	476.286	550.354
452.447	169.051	747.073	291.044	542.409	414.9	281.522	291.665	343.362	91.529	464.826	320.508	290.743	358.018
854.624	315.912	342.633	117.719	704.4	370.11	298.415	220.469	519.75	211.847	610.963	279.919	244.928	294.191
315.424	141.522	428.72	214.511	648.771	251.095	551.388	439.164	367.569	268.684	449.103	319.46	419.269	293.448
182.599	102.517	409.066	186.844	868.345	480.435	336.45	163.513	490.552	189.143	520.998	296.515	327.929	305.87
319.609	173.4	1000.5	352.095	966.377	400.254	367.921	191.804	377.851	335.998	587.379	319.892	246.743	260.423
303.241	151.184	332.264	204.303	552.92	498.389	608.277	321.075	297.957	259.069	543.095	717.952	231.794	264.851
546.584	145.084	299.172	255.338	620.126	363.203	448.316	285.107	311.076	211.631	784.772	405.36	424.378	902.401
439.932	188.498	478.579	209.758	430.488	337.501	484.164	218.524	315.361	252.363	475.571	253.69	415.779	257.118
369.358	138.769	693.571	259.563	530.801	173.701	353.598	297.207	342.297	214.163	317.998	218.837	561.76	359.442
345.55	219.88	370.116	169.956	569.224	350.19	445.444	134.568	519.239	131.953	578.265	270.853	226.675	228.996
349.276	188.277	390.149	127.817	1170.77	706.863	409.688	179.897	822.933	232.09	500.332	317.716	602.837	528.493
340.067	122.147	429.559	167.393	776.203	362.685	258.204	50.05	1178.1	269.349	286.331	223.09	239.908	212.946
264.753	144.801	430.448	164.728	820.721	268.09	266.997	358.043	310.508	612.725	512.806	223.342	207.453	336.9
275.771	80.9717	305.513	168.865	1807.59	1115.08	477.666	255.568	448.802	175.971	692.609	246.406	334.719	215.237
193.893	142.487	503.783	294.241	1113.53	474.746	392.561	179.356	258.707	162.004	431.814	274.661	297.209	277.353
216.368	67.3247	334.755	136.148	1088.18	389.591	304.672	211.644	369.193	132.085	394.3	158.158	293.541	266.303
262.911	73.6317	479.224	163.229	603.235	290.575			318.754	295.95	514.05	498.771	996.364	606.065
344.984	214.893	389.47	262.738	418.875	189.621	320.249	261.309	575.247	205.219	794.903	406.696
242.017	152.245	319.169	211.324	384.412	170.139	235.846	56.9167	781.845	158.876	260.634	123.63
1156.02	260.892	251.177	251.779	384.206	307.26	495.087	167.076	388.98	358.784	382.378	216.491
331.054	107.163	510.86	246.906			324.254	190.244	313.312	237.347	301.997	175.975
		405.233	201.626	561.15	139.472	360.868	196.863	455.133	136.016	321.407	215.258
1001.27	198.141	402.282	257.335	442.759	274.322	229.501	31.3907	462.746	162.396	298.795	266.911
335.128	135.582	227.845	130.692	728.471	169.157	182.025	85.4807	315.767	234.971	588.315	254.091
334.54	124.415	326.116	219.533	1025.5	268.957	377.913	237.462	414.621	194.894	402.84	497.608
365.855	147.01	291.138	196.352	1382.43	521.675	763.256	758.46	400.658	185.376	369.318	236.481
1851.23	439.491	283.228	206.419	1105.87	367.488	369.155	258.751	518.596	316.852	544.166	386.986
1013.02	231.221	218.948	227.237	1792.91	885.688	279.307	29.2757	665.349	152.3	314.826	245.051
586.013	310.46	243.563	182.267	1261.97	861.947	765.014	568.13	269.463	201.992	422.548	348.21
799.455	319.408	256.607	226.885	458.576	173.664	382.456	28.0427	703.807	312.468	365.985	378.906
447.099	286.506	242.068	290.542	313.927	206.884	314.63	336.701	331.128	138.209	320.86	384.447
341.112	150.111	265.803	223.235	483.6	354.868	208.056	68.5337	521.476	247.978	500.292	917.16
323.743	173.35	273.082	155.88	2007.93	659.634	463.537	257.931	425.943	160.72	296.858	205.085
555.367	288.947	315.833	212.683	931.701	341.185	254.688	143.485	380.51	199.268	359.663	273.804
1012.42	250.408	242.216	176.434	947.093	555.314	475.299	403.993	346.55	215.3	501.086	236.053
1038.96	716.161	261.825	221.629	757.157	505.215	456.448	516.314	464.591	212.906	468.164	395.47
827.396	221.72	244.737	283.296	966.707	534.01	498.001	67.2997	250.089	233.966	377.175	210.779
467.459	196.286	228.196	239.27	674.292	715.223	425.351	134.426	869.397	252.27	837.804	351.419
355.024	168.776	239.83	147.19	757.219	523.996	393.979	296.959	330.755	165.009	271.271	198.208
339.283	260.308	226.688	241.97	786.984	640.94	508.17	262.23	958.022	188.551	427.902	348.125
540.246	249.068	248.029	149.202	1206.96	602.269	344.863	401.745	631.312	405.486	305.69	220.874
277.885	130.723			440.457	412.352	233.993	79.4567	466.06	512.213	373.362	332.931
321.123	201.437			848.968	311.027	465.695	374.77	728.846	152.938	304.764	323.986
335.864	183.012			1053.83	483.275	234.026	39.5517			351.52	411.402
455.13	163.158			856.238	338.586	244.479	80.8727	932.127	381.031	395.565	302.272
330.958	235.625			668.592	392.494	361.025	175.754	379.712	310.909	438.959	296.869
386.156	215.887			485.585	184.763	283.064	92.8007	586.837	293.154	349.281	274.977
1491.64	405.44			759.1	255.192	255.256	43.5797	1508.55	344.937	326.372	295.915
341.993	151.965			697.627	363.858	1258.56	499.76	361.786	67.027	276.352	282.24
453.578	244.831			450.059	472.965	309.444	345.146	644.965	333.178	863.68	650.205
1354.77	445.671			429.589	400.531	424.29	232.849	491.765	361.243	302.197	151.857
353.976	143.52			1406.59	988.85	214.124	142.906	689.176	267.157	495.251	326.1
322.436	144.551			875.6	278.825	333.83	325.722	363.435	245.562	369.696	199.247
395.621	160.116			1802.06	314.503	236.065	197.633	1124.96	303.262	511.865	249.815
612.258	196.793			754.417	457.025	335.583	106.708	572.959	185.827	294.845	277.887
496.087	162.216			630.958	129.922	545.249	182.851	418.558	148.096	714.335	307.441
253.875	216.631			717.266	155.455	195.941	249.44	1250.04	407.264	557.046	235.311
362.245	176.171			407.846	391.049	363.38	275.473	1136.74	507.179	271.624	215.395
463.264	227.675			820.97	236.514	213.295	181.927	797.84	331.92	252.478	167.57
308.356	164.662			347.908	483.2	294.441	184.51	387.215	305.972	267.498	274.534
337.275	217.313			1248.7	324.005	675.384	376.474	1215.63	526.511	299.416	241.48
421.857	185.329			536.678	457.416	218.459	176.453	370.894	202.994	482.241	937.919
503.881	268.778			437.565	497.216	317.752	144.645	357.814	336.594	405.525	207.109
271.984	151.565			384.401	403.274	302.526	263.397	1023.34	343.918	367.834	251.802
613.478	200.896			369.211	522.244	210.781	124.755	350.228	256.726	211.667	298.555
				1021.24	542.879	481.631	301.633	580.69	167.366	243.798	232.363
				849.374	502.897	420.354	529.391	350.916	240.493	288.947	122.289
				600.124	501.34			581.061	401.864	331.426	522.184
				964.553	778.828	412.008	305.001	518.301	321.586	310.209	838.038
				717.541	513.571	562.336	416.908	393.929	217.396	155.846	274.888
				395.238	253.622	418.33	75.8083	398.266	184.257	385.577	735.458
				1318.64	310.357	456.324	351.344	366.014	276.004
				567.677	316.951	406.087	241.27	1180	448.96	1625.18	848.843
				990.9	513.56	595.986	288.224	339.209	296.226	707.078	314.293
				1186.33	1086.77	863.539	235.267	580.977	395.451	308.888	143.349
				370.713	530.26	746.939	327.119	329.856	169.704	576.076	408.566
				449.468	437.206	430.118	400.267	956.46	345.722	1183.69	739.192
				597.003	386.18	413.589	446.551	420.132	151.507	874.507	1245.35
				377.45	356.131	496.349	424.631	339.253	234.729	761.486	444.063
				525.728	591.506	520.79	311.992	372.439	280.626	429.728	272.546
				373.29	248.736	1380.56	546.32	483.064	227.137	2657.64	501.72
				411.977	110.624	504.922	191.822	717.922	465.408	333.534	233.016
				345.337	104.112	398.658	215.401	517.835	272.334	1319.41	330.232
				1067.09	345.816	423.53	264.087	338.62	206.212	446.462	361.073
				390.101	205.53	442.841	377.989	374.493	201.271	657.184	510.219
				420.409	248.101	375.531	110.344	783.833	508.22	477.227	354.026
				354.665	267.349	811.15	654.9	330.891	295.795	885.386	407.315
						399.003	265.549			416.626	222.886
				354.35	196.147	796.265	276.293	391.815	208.454	1147.7	1029.44
				356.25	133.964	686.944	328.216	398.383	139.531	592.923	249.289
				415.592	220.839	520.379	232.79	282.358	185.047	1293.13	390.661
				647.012	266.52	428.085	231.439	412.056	321.268	655.049	716.988
				593.555	282.979	456.924	139.345	399.683	141.448	996.127	561.011
				400.702	195.903	321.369	75.0303	767.528	227.26	1959.71	279.678
				424.721	336.238	881.502	630.656	1305.66	194.992	340.873	573.208
				1413.42	587.696	549.18	432.869	294.835	284.94	1062.33	514.283
				1245.39	287.974	416.562	145.631	467.774	170.797	1419.62	2066.58
				679.552	422.071	386.979	129.843	358.706	232.166	391.289	284.496
				505.952	330.822	589.808	421.013	295.148	248.202	1709.37	790.845
				905.37	506.347	978.277	450.062	453.617	152.362	1050.32	893.607
				477.967	369.935	552.515	256.76	927.266	163.409	656.149	293.546
				393.932	267.153	889.494	617.711	624.558	249.315	1480.61	872.083
				609.479	772.953	391.379	153.321	945.822	176.147	471.075	265.762
				563.197	304.13	447.96	255.189	732.669	300.983	635.563	789.363
				1905.21	435.187	377.969	172.593	173.684	208.679	1253.41	629.617
				883.561	429.475	461.053	305.373	875.897	154.819	453.958	363.894
				562.805	290.093	359.1	172.951	312.625	98.0137	728.152	564.471
				467.892	299.742	370.853	122.468	405.941	299.751	768.818	395.716
				351.283	183.975	358.94	232.878	366.987	221.232	709.179	668.615
				1185.76	374.829	298.206	99.2303	367.334	175.021	1656.39	757.342
				466.421	224.068	393.887	198.762	332.685	245.025	922.191	267.25
				523.128	316.437	447.5	281.298	367.69	295.681	543.616	280.638
				370.258	266.548	320.713	260.787	607.647	143.225	647.051	389.937
				1148.12	437.481	440.545	277.27	313.776	110.91	388.214	240.823
				531.865	250.233	590.01	376.074	417.201	287.355	479.374	324.175
				426.412	155.225			508.342	268.532	540.143	301.453
				510.805	248.951			1189.35	547.959	427.629	477.649
				422.475	330.364	423.73	148.57	267.203	194.272	366.592	246.113
				393.178	221.085	521.912	122.245	400.933	260.986	345.24	245.945
				326.013	246.952	388.445	131.913	408.663	155.583	665.505	548.902
				390.931	294.244	764.664	404.309	1210.54	261.595	462.729	284.723
				503.764	346.326	1447.45	132.508	433.837	163.736	1484.57	666.128
				644.026	297.163	1059.66	721.181	232.327	167.736	506.329	522.135
				457.585	308.058	1375.67	368.909	359.304	229.858	707.678	498.434
				684.128	228.367	381.392	11.682	387.504	337.784	424.504	221.594
				405.479	222.09	422.448	65.602	412.43	270.572	508.473	311.889
				425.85	161.534	599.56	250.47	536.333	345.062	393.604	293.522
				340.093	296.736	574.724	230.199	707.296	273.307	364.936	371.776
				454.808	280.043	1319.4	225.038	555.714	208.237	512.143	212.892
						1729.69	656.045	345.528	210.029	419.857	296.258
						402.616	13.077	321.056	223.525	373.506	264.122
				247.913	59.365	470.081	261.677	344.262	188.568	411.612	266.093
				920.385	223.987	598.88	219.711	326.629	225.881	356.899	303.727
				334.145	148.573	726.567	440.671	850.255	563.595	370.306	219.878
				401.456	29.71	459.447	171.119	488.318	278.487
				437.027	216.499	452.186	33.212	328.821	340.986	316.124	125.85
				491.815	162.013	468.439	298.338	362.228	191.171	288.991	382.309
				380.355	268.053	487.79	96.629	369.452	134.656	326.16	756.596
				471.175	205.158	515.048	179.749	365.599	282.8	395.504	512.421
				478.995	184.862	901.194	1032.19	211.799	119.32	541.732	182.642
				283.225	179.063	412.149	123.713	526.331	193.808	335.733	434.983
				779.289	302.369	865.234	189.728	538.369	271.055	307.147	330.955
				1253.78	523.005	933.854	375.897	311.438	244.121	367.515	136.409
				1912.92	555.097	487.84	139.696	440.233	333.929	307.902	404.468
				662.662	210.55	1699.97	869.841	382.222	260.372	491.428	602.181
				417.912	272.192	850.634	255.295	311.723	215.189	397.116	118.609
				963.056	655.598	443.064	122.907	359.639	253.556	412.036	533.836
				317.528	87.242	523.476	135.821	341.264	254.465	373.596	634.526
				1102.2	299.822	1854.21	262.816	466.087	248.047	336.026	435.939
				528.621	184.893	682.909	244.75	364.555	477.736	377.489	577.217
				745.93	310.217	461.654	236.148	309.975	150.759	368.408	490.615
				671.13	233.486	264.823	69.102	243.301	217.896	339.241	344.503
				680.276	285.029	475.444	165.167	268.068	222.013	861.237	491.67
				860.345	481.627	430.922	77.824	356.95	157.122	418.887	639.355
				972.725	248.164	345.6	206.979	318.985	400.125	313.963	259.832
				1097.71	264.233	516.715	230.024	428.111	166.39	254.973	323.328
				518.687	194.396	381.02	139.773	299.564	173.234	221.943	268.505
				839.691	267.957	528.519	253.077	229.9	266.935	280.385	356.2
				452.73	352.433	660.268	308.701	339.549	171.475	401.015	402.534
				397.808	116.604	618.366	87.423	309.74	116.601	348.65	142.084
				445.38	189.741	953.765	315.177	315.176	153.376	813.136	340.936
				831.667	338.47	289.955	141.983	288.565	251.558	405.483	551.481
				676.857	123.66	526.376	377.159	279.542	173.077	361.644	263.442
				687.721	352.707	506.81	181.223	281.784	431.251	337.173	288.151
				351.007	197.99	566.793	164.439	180.919	294.454	403.622	446.428
				1122.41	316.855	486.454	206.876			393.298	303.715
				645.144	190.966	319.123	158.941			288.952	471.61
				453.002	237.941	449.612	10.597			344.027	174.97
				944.738	250.736	557.633	514.728			469.212	327.987
				869.236	435.674	413.622	106.738			388.81	310.791
				537.998	253.025	516.416	299.563			356.419	298.794
				493.348	193.306					1492.59	972.562
				336.62	122.978	637.209	107.615			326.774	460.666
				1672.74	215.36	1310.82	478.558			1451.14	914.752
				555.334	321.814	522.014	121.089			305.677	304.149
				691.233	232.038	423.426	86.2037			1450.71	1905.71
				1134.26	270.242	625.363	280.575			563.04	453.014
				607.75	171.865	523.162	233.503			327.444	265.986
				1728.15	368.062	480.676	268.511			281.446	275.354
				466.318	214.466	1279.33	637.014			481.12	340.53
				525.033	218.43	1527.81	590.059			403.948	232.93
				323.341	200.968	1073.34	390.67			340.172	332.068
				287.592	166.032	531.081	257.349			299.882	433.007
				464.884	189.63	782.631	262.712			333.743	459.582
				390.766	199.173	482.156	213.959			403.799	225.036
				637.554	197.097	508.979	223.651			330.499	371.787
				416.534	203.216	656.359	317.489			414.986	289.16
				468.897	238.654	1063.33	519.762			248.756	229.788
				355.057	220.893	717.103	260.57			445.619	240.713
				756.624	582.287	427.922	198.676			285.325	317.867
				478.421	350.31	610.642	267.94			525.926	263.668
				673.668	502.142	1068.57	639.605			283.837	368.983
				321.312	234.405	492.646	211.879			311.668	380.88
				522.317	161.737	428.709	175.219			375.385	266.875
				779.14	153.061	697.525	269.531			311.127	345.041
				281.313	55.897	517.849	283.282			317.663	240.169
				395.872	216.369	749.049	215.351			338.961	290.665
				1259.58	1341.89	965.42	405.681			292.632	269.041
				754.207	297.02	455.812	253.048			340.378	267.751
				845.661	218.104	434.156	164.128			327.985	165.455
						907.448	454.983			375.009	267.245
						617.547	311.627			417.355	166.77
						1376.31	798.634			278.829	275.975
						1200.01	509.648			291.847	250.929
						884.005	599.386			309.302	314.516
						795.222	211.607			289.881	287.568
										265.338	227.382
										336.701	143.702
										383.15	242.603
										322.595	148.606
										231.684	157.946
										226.576	142.616
										260.467	219.383
										215.439	138.365
										383.246	363.48
										370.987	214.261
										1604.46	1213.94

## Sheet: Fig.5j
vehicle	SKF-81297
0.227888	0.369457
0.29607	0.333594
0.556918	1.25923
0.350985	0.997886
0.37295	1.5327
0.333769	1.3235
0.383667	0.877334
0.298494	0.625516
0.411123	0.757384
0.433867	0.455056
0.258766	0.367686
0.432794	0.811577
0.105169	0.253489
0.439564	0.595624
0.269419	0.463286
0.476394	0.421451
0.507078	0.482401
0.214637	0.457554
0.30005	0.448961
0.260953	0.498462
0.407544	0.991733
0.346454	0.444677
0.525854	0.473263
0.604433	0.505507
0.278595	0.248909
0.401234	0.476848
0.244869	0.526356
0.409556	0.678524
0.52143	0.557412
0.446602	0.455387
0.333086	0.449754
0.419775	0.624824
0.459276	0.475294
0.506536	0.361492
0.94025
0.318541	0.624454
1.18322	0.539751
0.47749	0.385849
0.637452	0.807889
0.45005	0.470571
0.51818	0.639855
0.342899	0.686287
0.427984	0.43112
0.686726	0.8405
0.729842	0.836033
0.59344	0.730017
0.45167	0.632641
0.749292	0.482639
0.665908	0.404745
0.326626	0.665652
0.33791	0.704204
2.58317	0.608135
0.441826	1.40699
0.605234	0.82746
0.722142	0.681461
0.693725	0.547091
0.770521	0.788467
2.55579	0.330362
1.72484	0.553878
0.363546	0.506979
0.456029	0.724329
0.607554	0.696638
0.506281	0.689397
0.556329	0.439002
0.68399	0.578775
0.520858	0.41066
0.563509	0.630723
0.481263	0.514685
0.776098	0.501955
0.648572	0.665271
0.853917	0.627286
0.488407	0.703513
0.35186	0.721049
0.498255	0.819888
0.462619	0.515202
0.362741	0.699972
0.265908	0.562709
0.380319	0.44694
0.49447	0.643245
	0.689489
0.284481	0.589773
0.525517	0.892508
0.292873	0.47356
0.224075	0.626814
0.392157	0.338616
0.309669	0.471019
0.366174	0.712378
0.269227	0.432184
0.384202	0.301117
0.0761528	0.283076
0.351892	0.635027
0.46483	0.64149
0.367854	0.929303
0.494147	0.692276
0.20349	0.515834
0.35787	0.53862
0.310516	0.409521
0.32665	0.525419
0.281714	0.584324
0.780022	0.404794
0.288072	0.506506
0.392598	0.430918
0.464881	1.01971
1.45569	0.756563
0.291504	0.571969
1.31561	0.385921
0.83131	0.625315
0.603808	0.469904
0.620587	0.439251
0.28003	0.600864
0.623712	1.17848
0.267748	0.489719
0.832909	0.658998
0.350248	0.440114
0.69892	0.682432
0.234428	0.295167
0.488565	0.532643
0.641564	0.570711
0.503077	0.503663
0.976512	0.509082
0.44746
0.411831	1.19071
0.448289	0.745406
0.515005	0.480744
0.639302	0.263625
0.58422	1.40724
0.486249	0.704307
0.793488	0.227455
0.509817	0.312418
0.788824	0.282758
0.484317	0.150298
0.649439	0.360293
0.637672	0.411603
0.547624	0.3242
0.555047	0.595042
0.503992	0.34736
	0.465155
0.192672	0.479482
0.259965	0.661552
0.194113	0.444356
0.286356	0.551844
0.272137	0.49696
0.426813	0.292279
0.378034	0.199735
0.709436	0.456215
0.564625	0.521071
0.596988	0.835439
0.534678	0.532617
0.628267	1.35146
0.542404	0.234647
0.534439	0.860893
0.558077	0.15891
0.443759
0.347697	0.688436
0.505556	0.314971
0.580974	0.693053
0.306834	0.413902
0.321104	0.625942
0.728942	0.443313
0.533081	0.571461
0.505538	0.460637
0.550969	0.45763
0.471686	1.23522
0.496557	0.239282
0.557222	0.450493
0.560447	0.502022
0.34551	0.513619
0.952041	0.249003
0.53089	0.487894
0.483654	0.337741
0.844191	0.623856
0.833455	0.243971
0.623525	0.406943
0.572143	0.615796
0.982967	0.866003
0.783595	0.558699
0.481851	0.565053
1.04479	0.559962
0.479897	0.485888
0.749093	0.501847
0.463696	0.633512
0.580479	0.435015
0.355377	0.61685
0.583077	0.529856
0.783041	0.444789
0.568995	0.405228
0.402503	0.569071
0.542128	0.409291
0.621678	0.428176
0.562045	0.442073
0.623754	0.46194
0.442041	0.446853
0.331613	0.83862
0.533597	0.806721
0.433901	0.356767
0.290735	0.418572
	0.322292
0.271325	0.653099
0.106222	0.537542
0.153493	0.338819
0.244382	0.58915
0.249408	0.344333
0.174367	0.480127
0.219947	0.369614
0.278914	0.56519
0.339527	0.475407
0.246959	0.443501
0.359665	0.345825
0.184096	0.3381
0.23963	0.374942
0.349952	0.71904
0.287968	0.526699
0.336511	0.429843
0.327504	0.335897
0.234644	1.26148
0.490734	0.387385
0.259937	0.555147
0.34253	0.485268
0.292394	0.540478
0.39674	0.548224
0.494512	0.371989
0.307041	0.235762
0.349352	0.531015
0.534151	0.372615
0.517167	0.360726
0.555041	0.65083
0.265146	1.68091
0.459888
0.391809
0.511
0.645081
0.44558	0.214508
1.54014	0.342297
0.423237	0.175343
0.291083	0.234533
0.585543	0.484616
0.527606	0.375857
0.444144	0.435722
0.779408	0.29279
0.488518	0.227131
1.39349	0.373338
0.525708	0.336741
0.392958	0.261005
0.35734	0.382707
0.477574	0.166428
0.684712	0.321098
0.629328	0.597125
0.399015	0.332131
0.532803	0.473253
0.405806	0.53811
0.416996	0.387971
0.468189	0.546675
0.377819	0.550646
0.504138	0.478793
0.547542	0.688675
0.555777	0.407147
0.597328	0.524556
0.484654	0.287723
0.489194	0.75862
0.678467	0.54114
0.615406	0.676634
0.566413	0.394842
0.971426	0.415824
0.50111	0.484295
0.632292	0.418252
0.740967	0.426696
	0.601468
0.18403	0.702009
0.287166	0.246736
0.260833	1.03231
0.233605	0.375647
0.235542	0.32639
0.232392	0.280514
0.254	0.315261
0.228548	0.103736
0.278964	0.438143
0.244062	0.444252
0.297425	0.266376
0.340699	0.392732
0.393496	0.333703
0.296	0.590697
0.249264	0.505287
0.210457	0.335582
0.261441	0.683371
0.252017	0.62195
0.340022	0.26338
0.397575	0.641741
0.25893	0.565381
0.280409	0.664158
0.361771	0.554462
0.228124	0.356407
0.482601	0.326809
0.335525	0.659166
0.753572	0.390415
0.251202	0.246274
0.729099	0.323823
0.293375	0.36072
0.351853
0.637078	0.431433
0.578683	0.984035
0.503891	0.562218
0.511874	0.49642
0.394826	0.225113
0.548617	0.361046
0.281235	0.392995
0.993077	0.544091
0.245939	0.520197
0.457294	0.656508
0.700023	0.286952
0.398628	0.533374
0.62149	0.651576
0.738584	0.375074
0.372899	0.632482
0.300902	0.653957
0.42274	0.509851
0.59944	0.638089
0.884979	0.453089
1.89671	0.4358
0.403215	0.721214
0.545713	0.570006
0.462452	0.780971
1.2141	0.323518
0.456354	0.430596
0.493457	0.3598
0.458454	0.33929
0.479221	0.471058
0.90938	0.74262
0.891155	0.805262
0.567578	0.84683
0.426272	1.00687
0.529636	0.727285
0.485249	0.541884
0.76919	0.908664
0.714914	0.409678
0.515051
0.516259
0.528226
0.455231
0.406236	0.321234
0.450816	0.281756
0.249968	0.356477
0.710639	1.26415
0.448669	0.493925
0.495681	0.150651
0.372165	0.745002
0.31573	0.461498
0.76367	0.555049
	0.354761
	0.628853
	0.325776
	0.216356
0.505976	0.921241
0.357481	0.580946
0.460945	0.767362
0.38554	0.51807
0.24177	0.702486
0.415934	0.66293
0.287712	0.610292
0.416811	0.39346
0.400759	0.429721
0.552405	0.606249
0.273503	0.546693
0.43987	0.776182
0.383092	0.634781
0.480207	0.37985
0.368777	0.290911
0.226191	0.462014
0.363149	0.455076
0.566991	0.307718
0.417499	0.65083
0.409227	0.768268
0.385275	0.60114
0.294159	0.530381
0.342935	0.748186
0.295887	0.300702
0.41208	0.839637
0.378448	0.340263
0.294611	0.625366
0.388101	0.310322
0.423423	0.974546
0.31113	0.874204
0.370325	0.567986
0.267817	0.7259
0.182561	0.389542
0.446574	0.812842
0.411154	0.501209
0.33715	0.476943
0.325104	1.08435
0.30692	0.68124
0.327141	1.01694
0.617318	0.696507
0.289583	0.760234
0.194961	0.720775
0.303834
0.234199	0.363243
0.301855	0.665063
0.342545	0.473933
0.309541	0.201901
0.368644	0.319066
0.438096	0.409646
0.31762	0.375805
0.325295	0.563743
0.315751	1.37721
0.327479	0.601837
0.183821	0.258381
0.409726	0.977954
0.149518	0.195188
0.350641	0.832394
0.300245	0.256245
0.337449	0.518982
0.304525	0.141237
0.313015	0.580339
0.241434	1.14898
0.206274	0.36507
0.297522	0.589166
0.241558	0.752834
0.484543	0.6447
0.251931	0.724174
0.331842	0.192983
0.283756	0.750427
0.21817	0.670638
0.483186	0.342514
0.302669	0.820806
0.229947	0.451662
0.262726	0.80939
0.184971	0.347857
0.0933094	0.873431
0.0770439	0.829178
0.254434	0.702225
0.146773	0.664726
0.338931	0.857791
	0.498234
	0.926476
	0.482263
	0.611189
	0.410303
	0.216884
0.257619	0.527144
0.210148	0.190037
0.316401	1.15042
0.160776	0.349527
0.39744	0.425593
0.447083	0.790961
0.421586	0.438735
0.2056	0.41372
0.383657	0.970328
0.461546	0.482758
0.369417	0.486649
0.496922	0.709974
0.276336	0.60282
0.256689	0.576468
0.414636	0.912854
0.33489	0.812743
0.338189	0.419575
0.36125	0.534093
0.326378	0.642829
0.6777	0.50394
0.453327	0.418718
0.36887	0.436564
0.594358	0.310931
0.345286	0.474624
0.588084	0.37021
0.451166	0.641586
0.2601	0.484087
0.267302	1.9685
0.433114	0.711924
0.461197	0.704686
0.43693	0.689181
0.329507	0.770576
0.438743	0.655075
0.27223
0.354057	0.899082
0.395979	0.265402
0.710107	0.488252
0.688892	0.502555
0.361201	0.550369
0.338516	0.638986
0.602739	0.42938
0.440962	0.333188
0.314236	0.899637
0.262097	0.552369
0.402579	0.202771
0.46246	1.35318
0.45686	0.384472
0.45658	1.44625
0.320355	0.628746
0.436371	0.736341
0.361939	0.37903
0.433513	0.810053
0.33595	0.836396
0.267909	0.623933
0.410568	0.822735
0.599825	0.920315
0.514528	0.835079
0.281682	0.247516
0.283674	0.688307
0.392248	0.853835
0.560826	0.58718
0.326696	0.790582
	0.733341
0.862365	0.827244
0.785235	0.817609
0.314434	0.881736
0.207916	0.710697
0.216815	0.685469
0.305452	0.826829
0.18542	0.55368
0.333936	0.809089
0.501099	1.06801
0.390492	0.568247
0.340075	0.839369
0.432524	0.213632
0.33213	0.986254
0.193974	0.533395
0.364494	0.822799
0.405882	0.889528
0.306557	0.842156
0.512616	0.880472
0.273792	0.413675
0.445443	0.580676
0.314963	0.854584
0.544746	0.564124
0.317833	0.691812
0.196566	0.252105
0.356584	0.912778
0.610103	0.671281
0.29585	0.311636
0.384584	1.54855
0.418701	1.01703
0.630317	0.772815
0.515443	0.604326
0.617737	0.84442
0.376665	1.1722
0.368527	0.634721
0.423381	0.858782
0.352721	1.49869
0.520327	0.613476
0.744391	0.736981
0.512704
0.329937	0.266567
0.338786	0.407594
0.373636	0.730975
0.36965	0.385572
0.448671	0.889233
0.56143	0.869484
0.542536	0.680319
0.498559	0.800234
0.265437	0.625664
0.42847	0.254128
0.375702	0.282028
0.636317	0.228631
0.539048	1.9733
0.359184	0.39209
0.546927	0.626206
0.293619	0.357766
0.734871	0.928458
0.311158	0.356749
0.280063	0.203206
0.622906	0.922371
0.629065	0.757541
0.225681	0.298849
0.323701	0.35094
	0.744127
0.19789	0.470053
0.404567	0.462679
0.371898	0.61098
0.401825	0.228902
0.237405	0.749608
0.228249	0.443968
0.529783	0.417388
0.399532	0.475531
0.640811	0.377327
0.440063	0.523686
0.535455	0.621266
0.520281	0.458265
0.247335	0.93553
0.689306	0.290167
0.267973	0.498885
0.4199	0.196813
0.475393	0.642291
0.767229	1.09903
0.461027	0.209836
0.470421
0.627289	0.408776
0.544899	0.818801
0.358486	0.499549
0.711948	0.228655
0.559066	0.185267
0.271807	0.516583
0.444351	0.734584
0.539777	0.387647
0.328965	0.675669
0.405451	0.269576
0.448309	0.324328
0.40472	0.353824
0.321421	0.325802
0.326991	0.44617
0.853298	0.416023
0.486331	0.790186
0.491458	0.433119
0.533999	0.54731
0.64432	0.940695
0.439317	0.336073
0.533415	0.733025
0.557257	0.288219
0.32747	0.685329
	0.691603
	0.620461
	0.551865
	0.462648
	0.75408
	0.380476
	0.873284
	0.680665
	0.514479
	0.36146
	0.360617
	0.691899
	0.753481
	0.4702
0.41332	0.648271
0.487017	0.525908
0.352255	0.608977
0.276336	0.537449
0.629442	0.648378
0.488678	0.893934
0.450275
0.331055	0.532021
0.274112	0.350243
0.316382	0.655362
0.484209	0.77967
0.297922	0.3539
0.49732	0.296093
0.646695	0.149344
0.680281	0.966438
0.360547	0.365126
0.490952	0.647231
0.689687	0.84094
0.392833	0.335882
0.241905	0.176226
0.21952	0.399186
0.290613	0.186237
0.404635	0.410803
0.423911	1.20148
0.505503	0.176754
0.311466	0.313518
0.202166	0.738409
0.245554	0.602832
0.316651	0.476462
0.470431	0.736507
0.257413	0.804157
0.314492	0.235704
0.348374	0.353468
0.336935	0.688768
0.491266	0.52825
0.421709	0.460722
0.503118	0.727056
	0.650946
0.272068	0.380711
0.46236	0.216098
0.499717	0.377413
0.46837	0.721981
0.511009	0.63973
0.312335	0.871691
0.607602	0.656043
0.371679	0.643372
0.317466	0.386411
0.537548	0.374719
0.371008	0.607848
0.367574	0.696217
0.378886	0.547745
0.464601	0.691551
0.550461	0.662854
0.170271	0.570298
0.406097	1.03699
0.431729	0.527763
0.304187	0.364474
0.222318	0.773524
0.428925	0.563363
0.348263	0.368224
0.219309	0.503474
0.605349	0.78385
0.539087	0.758527
0.284312	0.681205
0.462898	0.69032
0.358543	0.705028
0.329023	0.745653
0.432802	0.53219
0.286014	1.31046
	0.486357
	0.895581
	0.828195
	0.440178
0.611815	1.25437
0.424698	0.38866
0.407362	0.578286
0.44788	1.16109
0.55461	0.505007
0.406353	0.376447
0.533432	0.486635
0.35002	0.871754
0.545807	0.619144
0.42055	1.53043
0.318758	1.62754
0.432473
0.238672
0.303198
0.431015
0.404429
0.345411
0.360554
0.30002
0.328867
0.660731	0.57473
0.271181	0.745932
0.172004	0.788485
0.851081	0.400811
0.470035	0.425515
0.203564	0.857918
0.386397	0.342934
0.2508	0.45305
0.377278	0.916252
0.31845	2.03706
0.30358	0.659215
0.21996	0.726742
0.198003	0.758646
0.413908	0.611845
0.0767108	0.302481
0.263799	0.268359
0.336643	0.571222
0.224323	1.59849
0.24606	1.58979
0.204403	0.487311
0.172407	0.771724
0.104457	1.10851
0.180962	1.40743
0.262775	0.400354
0.43575	0.709827
0.193974	1.59656
0.271326	1.31879
0.193467	1.29508
0.223088	1.65439
0.365911	0.761914
0.163128	2.01291
0.207577	0.507838
0.155904	0.717601
0.370544	0.969563
0.461812	0.556069
0.147562	0.505117
	1.00996
	0.620363
	0.534585
	0.477421
	0.862974
0.307227	0.610735
0.291057	0.609452
0.25748	0.524545
0.375667	1.40054
0.321538	0.474786
0.555414	0.512574
0.495543	0.544568
0.416968	0.48465
0.364402	0.695049
0.505784	0.623424
0.453394	0.697253
0.522757	0.817997
0.570481	0.635797
0.37426	0.860815
0.316652	0.680564
0.340522	0.737131
0.502073	0.947358
0.386745	0.414805
0.89979	0.628939
0.42054	0.60567
0.492021	2.00154
0.464447	1.545
0.535139
0.921146	0.729321
0.504862	0.732464
0.352527	0.613054
0.955729	0.61536
0.529057	0.40066
0.565381	0.640525
0.515926	1.16492
0.138409	0.683877
0.381847	0.328312
0.610945	0.398606
0.38475	0.382179
0.413122	0.596452
0.298434	0.864957
0.280985	0.507316
0.51543	0.617537
0.126074	0.929401
0.197958	0.406076
0.184026	1.39086
0.474182	1.19035
0.181752	0.589055
0.251822	0.24143
0.29944	0.48269
0.373192	0.793469
0.0574205	0.782091
0.305567	0.476103
	0.399718
0.11434	0.492368
0.280362	0.673551
0.243792	0.540132
0.314168	0.716776
0.25768	0.52823
0.200924	0.723822
0.20647	0.599483
0.352395	0.621191
0.240057	0.465364
0.20169	0.517279
0.175522	0.820701
0.210176	0.819406
0.372289	0.821169
0.324486
0.314372	0.380234
0.298816	0.21171
0.393328	0.683351
0.230175	0.426134
0.278378	0.916866
0.208352	1.69286
0.31654	1.12663
0.48987	1.17763
0.246162	0.926757
0.360866	0.708982
0.350472	1.28076
0.347726	0.713165
0.0782809	0.725482
0.0691506	0.585578
0.293689	0.121893
0.30761	1.87193
0.230895	0.593628
0.134887	2.21164
0.395381	0.563428
0.103243	1.02585
0.122524	0.387726
0.185652	1.31964
0.394239	0.418299
0.254402	2.19517
0.293533	0.202977
0.20161	0.840527
0.269964	0.947656
0.1885	0.464837
0.244818	1.06084
0.19205	0.334969
0.266174	0.236735
0.00650492	2.3068
0.225034	0.501741
0.226852	0.868769
0.100017	0.613031
0.206973	0.415177
0.157255	0.582814
0.162492	0.368772
0.0504959	0.352939
	0.437578
0.618966	0.417964
0.637106	0.423752
0.597988	0.569447
0.354694	0.991311
0.507002	0.807368
0.38868	0.667335
0.41917	0.506606
0.390358	0.87028
0.421895	0.640217
0.297273	1.35065
0.510762	0.510757
0.492154	0.661351
0.386889	0.400419
0.306369	0.784468
0.523817	0.585895
0.569241	0.655792
0.942223	0.340617
0.273895	0.572039
0.516479	0.422443
0.366808	0.690901
0.381507	0.673723
0.315696	0.919347
0.367088	0.769437
0.41888	1.08455
0.188525	0.776766
0.235179	0.873698
0.52083	0.377729
0.341174	0.443129
0.183856	0.368412
0.296947	1.53662
0.589826	1.46797
0.11105	1.82822
0.391052
0.405347
0.285508
0.276721
0.483608	0.551739
0.379822	0.383264
0.233894	0.288948
	0.65682
	0.387829
	0.863963
	0.413351
0.569833	0.599276
0.107447	0.604506
0.220311	0.484154
0.272002	0.26256
0.517619	0.637733
0.474537	0.7172
0.504705	0.990838
0.71427	0.638383
0.676996	0.636371
0.38866	0.37226
0.256076	0.361361
0.99302	0.495472
0.214835	0.547972
0.369193	0.3661
0.249232	0.66297
0.662209	0.695834
0.731024	0.701549
0.89971	0.801899
0.52147	0.839064
0.484065	0.683487
0.882092	0.715638
0.621455	0.441589
0.693388	0.469187
0.470772	1.1129
0.923177	0.454859
1.03044	0.85006
0.397741	0.560908
0.435294	0.401734
	0.720756
0.310784	0.642505
0.280316	1.30981
0.352197	0.616944
0.406393	0.448922
0.398733	1.03502
0.320244	0.420095
0.292162	0.802426
0.296171	0.841349
0.331561	0.471854
0.562118	0.396248
0.379223	0.601959
0.346244	1.0774
0.295899	0.375983
0.510973	0.555993
0.825546	0.710902
0.274305	0.585031
0.355078	0.519429
0.34725	0.346271
0.374642	0.671871
0.571784	0.833169
0.365698	0.779794
0.38003	0.654785
0.414914	0.458894
0.660649	0.875385
0.393718	0.776522
0.290408	0.807671
0.546326	0.540089
0.540514	0.668982
0.65564	1.05741
0.466516
0.407842	0.357973
0.316075	0.625877
0.35106	0.472536
0.362652	0.808978
0.372363	0.925808
0.231322	0.342702
0.964707	0.526502
0.559792	0.353637
0.401441	0.322999
0.281029	0.361078
0.408094	0.636445
0.426892	0.916352
0.451127	0.620417
0.415541	0.351559
0.306773	0.682672
0.425912	0.462996
0.512111	0.909549
0.579281	0.934163
0.561367	0.71078
0.523198	1.80613
0.386359	0.336405
0.376022	0.865739
0.236886	0.478891
0.38609	2.14489
0.502162	3.20714
0.256015	1.33872
0.237918	2.15514
0.236551	1.27993
0.265236	1.27456
2.50401	0.674798
0.719561	0.991527
0.331186	0.730074
0.325559	1.23498
	0.362443
0.144009	0.370016
0.105058	0.451167
0.205271	0.795113
0.142582	0.689757
0.399584	0.500409
0.262404	0.372704
0.287225	0.320617
0.230078	0.736324
0.153574	1.52448
0.337504	1.34969
0.393972	1.80799
0.218512	0.676336
0.531104	0.75732
0.372374	0.692299
0.288824	0.790358
0.189522	1.46137
0.557724	0.758905
0.212106	0.770668
0.129952	0.379759
0.37637	0.910153
0.0955656	0.271966
0.0910294	0.593907
0.225527	0.626219
0.286416	0.888015
0.340759	0.672222
0.232249	0.507405
0.517148	1.54556
0.368462	0.398912
0.252933	0.671684
0.241205	0.521529
0.388612	0.820037
0.154068	0.560575
0.168543	0.417039
0.408306	0.374454
0.761051	0.401237
0.119749	0.41449
0.326695	0.543271
0.681126	0.575881
0.578714	0.575407
0.346876	0.760726
0.421748	0.978705
0.577626	0.437741
0.363084	1.66639
0.493147	0.625416
0.278582	0.812051
0.337871	3.34479
0.312669	2.76324
0.345788	1.4787
0.455409	0.795139
0.195395
0.400481	1.46472
0.691569	1.88044
0.321003	0.563586
0.360823	0.727082
0.50946	1.89442
0.323979	0.949104
0.341983	0.813808
0.678404	0.430645
0.186588	0.766585
0.970886	0.691747
0.893768	0.84525
	0.993085
0.440996	0.494297
0.554668	0.730507
0.202131	0.646915
0.57879	0.559902
0.595129	1.18874
0.418601	0.20186
0.575186	0.626163
0.210369	0.447438
0.716476	0.564106
0.246633	0.855982
0.213652	0.829582
0.490783	0.624722
0.295136	0.554189
0.38688	0.535794
0.454397	0.480444
0.392485	0.54384
0.299252	0.611656
0.613984	0.565945
0.363667	0.417124
0.202635	0.913294
0.426367	1.0617
0.497831	0.45234
0.866557	0.43725
0.641833	0.341964
0.72812	0.368643
0.790442	0.582095
0.822031	0.618668
0.467304	0.714658
0.505144	0.610978
0.309428	0.706837
0.813574	0.875179
0.848822	0.283224
0.912067	0.381485
0.384487	0.672244
0.627965	0.743887
1.01359	0.391818
0.526613	0.821785
0.856196	0.478944
0.441792	0.508891
0.892885	0.736885
0.833048	0.582198
0.440806	0.462169
0.321632	0.644999
1.14162	0.647579
0.820126	0.555477
0.718125	0.709127
1.35883	0.950467
0.449527	0.655121
0.97769	0.52194
1.31743	0.940122
1.16292	0.836444
	0.523991
0.452551	1.07391
0.3599	0.516523
0.374229	0.700394
0.218012	0.495869
0.361631	0.514579
0.498307	0.767554
0.283587	0.784796
0.413585	0.364798
0.342565	0.727353
0.487662	0.445761
0.371271	0.565912
0.970239	0.523603
0.760863	1.32322
0.227875	0.726148
0.383791	0.682487
0.555035
0.436919
1.28661
0.549729
0.620172	0.915373
0.725364	0.324277
0.899529	0.444949
1.61527	0.8297
0.682742	1.04761
0.284344	0.694422
0.665041	0.578356
0.598468	0.45644
0.892486	0.582896
0.798743	1.84821
0.436011	0.732823
0.430756	0.535416
0.722231	0.340935
1.14734	1.47419
0.615259	0.76986
	0.442661
0.416083	0.33438
0.402593	0.54714
0.441092	1.06427
0.315331	0.566498
0.401228	1.63017
0.545519	0.398029
0.200088	0.54719
0.160543	0.555213
0.435521	0.99556
0.439748	0.549402
0.893442	0.46858
0.506258	0.915168
0.491852	0.552958
0.647631	1.17362
0.418651	1.17575
0.313267	1.37642
0.576639	0.452375
0.563334	0.955989
0.54299	0.547971
0.421961	0.672718
0.389579	0.682182
0.343572	1.01554
0.500353	1.37987
0.456758	0.329541
0.35192	0.594648
0.614882	0.533764
0.853482	0.995171
0.438294	1.05433
0.374242	0.752617
0.459197	0.333982
0.327611	1.47121
0.389686	1.02629
0.38269	0.707535
0.552727	0.461307
0.584063	1.18998
0.40671	1.03187
0.340612	1.35267
0.674604	0.274971
0.662107	0.369712
1.0024	0.481903
0.483315	0.505716
0.497556	1.32779
0.639688	1.19831
0.573601	0.860489
0.673175	0.439163
0.67443	0.46074
0.728809	0.451919
1.03786	0.595194
0.748336	0.573566
0.884173	0.567857
1.20025	1.04807
0.839852	1.14157
0.570818	2.03341
0.673404	1.04505
0.728416	1.35069
0.846478	1.33395
1.15755	0.598853
1.04853	1.38152
0.613727	1.30084
1.06741	0.528841
0.601551	1.3019
	1.1862
	0.637048
	1.28913
	1.71961
	0.729428
	0.764
	0.527984
	0.758914
	1.25709
	0.985718
	0.988139
	0.796568
0.523608	0.765219
0.499443	0.662198
0.516592	0.433249
0.367338	0.406097
0.356541	1.23896
0.359405	0.351077
0.361115	0.965964
0.343318	0.618276
0.38695	0.660815
0.140376	0.5848
0.842375	0.538645
0.310205	0.520851
0.29446	0.990429
0.247365	1.06514
0.348379
0.452875	0.391278
0.37924	0.364088
0.33116	0.426913
0.453471	0.396169
0.46383	0.460635
0.411852	0.399216
0.431871	0.693109
0.449422	0.630735
0.47424	0.331271
0.589273	0.420139
0.454524	0.300624
0.802722	0.560275
0.419934	0.637997
0.361735	0.52308
0.373082	0.602106
	0.435844
0.3776	0.253853
0.577964	0.569906
0.450849	0.406779
0.473315	0.509418
0.31041	0.987413
0.523829	0.94036
0.646599	0.689523
0.677896	0.458161
0.453869	0.71133
0.374421	0.569129
0.217883	0.54461
0.651538	1.32196
0.649294	0.516533
0.469044	0.533444
0.489561	0.688172
0.25804	0.46839
0.505959	0.635011
0.332754	0.779134
0.759252	0.43553
0.418271	0.355765
1.00807	0.636064
0.184919	0.401112
0.62545	0.970278
0.509551	0.51163
0.467472	0.474345
0.862759	0.566171
0.335113	0.582706
0.523639	0.669738
0.457352	0.893293
0.521046	0.431897
0.595354	1.23525
0.742431	0.640319
0.654043	0.711155
0.773174	0.778371
0.743442	0.824073
0.743255	1.03531
0.726044	1.19818
0.538804	1.83325
0.742194	0.690853
0.499849	0.76128
0.467846	0.471083
0.989619	0.844726
0.42533	0.558837
0.713118	0.419453
0.405239	0.730665
0.388699	0.813563
0.627844	0.722544
0.40814	0.891712
0.892799	1.06307
0.976874	1.17035
0.804775	0.764153
0.385615	0.676303
	0.787267
0.578141	0.906681
0.388246	1.02131
0.932149	0.752831
0.368129	0.502511
0.232606	0.658455
0.349029	0.538949
0.636199	0.488049
0.24947	0.942486
0.218287	0.430388
0.291326	0.422427
0.235717	0.792991
0.960425	0.663703
0.292152	1.0263
0.244623	0.806504
0.741722	1.94492
0.905764	0.510719
0.514178	0.684554
0.46793	1.4105
0.45617	0.953098
0.336178	0.423224
0.859819	1.57557
0.146073	2.70153
0.530241	1.76385
0.638476	1.90742
0.423628
0.593365	0.522308
0.317357	0.444496
0.406473	0.464081
0.34388	0.709223
0.404892	0.624482
0.531058	1.42406
0.484152	0.583153
0.857417	0.63423
0.40176	0.188784
0.378548	0.698628
0.631567	0.250288
0.502805	0.808744
0.513003	0.776372
1.01566	0.74184
0.458495	0.460042
1.09926	0.534979
0.44682	0.896964
0.252004	0.420441
0.501619	0.302106
0.894509	1.09456
0.8675	0.563192
0.465646	0.142714
0.736233	1.68159
0.624385	0.484109
0.692496	1.45573
0.905016	0.727074
1.02465	0.462652
	0.850795
0.366529	0.447377
0.398861	0.589003
0.373056	0.564161
0.249759	1.24199
0.311915	0.502322
0.716576	0.801603
0.397	0.775211
0.515662	0.514707
0.38396	0.942802
0.381695	0.457225
0.584046	0.289799
0.613742	0.516243
0.666964	0.602638
0.389928	0.620336
0.49934	0.676247
0.390666	0.558099
0.644368	1.11697
0.35555	0.671355
0.55589	0.712389
0.464421	0.824791
0.485981	0.615313
0.435516	0.448701
0.638332	1.03122
0.437166	0.704323
0.362447	0.522007
0.343881	0.613384
0.827521	0.74573
0.62693	1.01874
0.608707	0.415689
0.495424	0.705617
0.455131	0.707143
0.517272	0.646466
0.546235	0.851017
0.335972	0.593774
0.837583
0.454194	0.398103
0.487883	1.32291
0.431522	2.31971
0.52289	1.29562
0.53019	0.337145
0.89611	1.29562
0.43695	1.07751
0.435011	0.371166
0.44217	1.31363
0.327073	1.22537
0.680907	0.298676
0.601563	1.29561
0.478576	1.69843
0.560336	1.29734
0.971752	1.5291
0.396424	1.33172
0.339219	1.01551
0.418868	0.570888
0.870305	1.52632
0.353022	0.827588
0.345997	1.26809
0.391406	1.20979
0.907539	1.2704
0.410641	1.00379
0.592017	0.407526
0.48435	0.419285
0.460033	1.36006
0.580656	0.728457
	0.854609
0.699587	1.10605
0.597678	0.772226
0.362218	1.63214
0.752423	0.508594
0.720189	0.699017
0.356969	0.799339
0.452208	0.838322
0.19502	0.651596
0.284924	1.40974
0.588925	0.63037
0.249661	0.995001
0.193675	1.31364
1.19568	0.804586
0.850052	0.81231
0.616835	0.978355
0.585211	0.707786
0.418629	0.576634
0.959076	0.976177
0.874864	1.44392
0.983337	1.37705
0.872443	0.557297
0.521713	1.12493
0.920856	0.696795
0.40836	0.923749
0.519766	0.540177
0.679789	1.11405
0.58099	0.50134
0.46242	1.29998
0.711695	1.22207
0.596041	0.710937
0.580806	1.109
0.466975	0.75605
0.694787	0.857518
0.86305	0.919383
0.764928	0.786628
0.848823	0.504459
0.960364	0.712636
0.549763	0.399588
0.53096	0.989764
0.790466	0.859796
0.517924	1.01686
0.434521	0.992021
	0.856952
	0.426794
	0.63318
0.946597	0.460658
0.320679	0.68173
0.297052	0.62944
0.230079	0.842268
0.664732	0.642247
0.67485	0.948425
0.73968	0.577543
0.221248	0.7566
0.592425
0.640358	0.459528
0.173465	0.389875
0.184997	0.303254
0.290532	0.489445
0.712601	0.834674
0.732934	0.791197
0.973476	1.26101
0.230261	0.642086
0.998426	0.395559
0.540159	0.772936
0.623308	0.48405
0.620321	0.558596
0.507804	0.47491
0.280956	1.50043
0.350482	0.453643
0.591955	1.35359
1.09149	0.486251
0.44547	0.363205
0.436439	0.369656
0.905136	1.16891
0.407271	0.433854
0.371003	1.09033
0.76908	0.562883
0.828258	0.520698
0.408618	0.658012
0.317657	0.992988
0.576439	0.49187
0.729572	0.806848
0.227245	0.906041
0.416403	0.430274
0.406511	0.873653
0.375537	0.438576
1.29354	0.898509
0.498422	0.703284
0.407387	0.437624
0.597752	0.644861
0.408317	0.303759
0.784046	0.853087
0.473708	1.17681
0.589608	0.226047
0.734757	0.490003
1.21807	1.0772
0.669158	1.26238
0.898768	0.285794
0.865808	0.445742
0.415261	1.44614
	0.905112
0.429026	1.04238
0.495568	1.02222
0.212912	0.556342
0.0628578	1.54485
0.388732	0.946927
0.329343	1.09482
0.225687	0.687009
0.318581	0.72958
0.340866	0.931174
0.350727	0.406134
0.338009	0.348941
0.322312	0.55598
0.302118	1.74809
0.285854	0.677697
0.549809	1.18673
0.331059	0.417627
0.860881	0.480745
0.395225	0.985432
0.362833	0.587471
0.626577	0.486407
0.411151	0.81613
0.321831	0.840517
0.627891	1.25982
0.214598	0.651424
0.362926	1.06232
0.156455	0.868983
	1.25255
0.431414	1.71473
0.390882	1.12152
0.555294	0.41579
0.202294	0.499961
0.289546	0.503646
0.333811	0.530065
0.136889	1.06497
0.532793	1.33233
0.684607	0.882082
0.719839	0.777516
0.21012	0.735233
0.218552	0.538982
0.488339	1.39555
0.355998	1.04868
0.274885	1.51402
0.443311	0.515239
0.481674	1.17931
0.321787	0.892621
0.316305	0.931531
0.380922	1.21757
0.534511	0.87339
0.447163	1.09417
0.408213	0.664723
0.33049	0.39362
0.389327	0.739551
0.750592	1.0447
0.449425	1.17703
0.271652
0.791596	0.490351
0.476554	1.0874
0.177776	0.378713
0.448342	0.360752
0.369147	0.443191
0.3357	0.928734
0.76169	0.484857
0.660688	0.443955
0.419845	0.361698
0.733515	0.396872
0.599864	0.376996
0.662219	0.354409
0.530893	0.419233
0.931544	0.674444
0.595561	0.715088
0.448342	0.561793
0.936349	0.522334
0.342878	0.604434
0.391334	0.670898
0.656538	0.52245
0.282785	0.508309
0.357585	0.414226
0.664578	0.692717
0.509733	0.501967
0.347928	1.00433
0.442778	0.467198
	0.598449
0.378756	0.563025
0.47415	0.676145
0.466478	0.279446
0.246815	0.922945
0.529376	0.685485
0.589049	0.566511
0.317437	0.368623
0.167824	0.304012
0.481696	0.809814
0.434121	0.489803
0.224677	1.17548
0.20988	0.442556
0.39789	0.629664
0.33209	1.95443
0.627034	0.433709
0.424873	0.527454
0.329119	0.925297
0.33819	0.884557
0.315307	0.373578
0.243357	0.511457
0.258714	0.40013
0.312755	1.18372
0.406497	1.21873
0.679585	0.596914
0.244351	0.471556
0.386224	0.91027
0.52812	1.72925
0.5773	0.586006
0.262979	0.403818
0.573567	0.299896
0.460565	0.532699
0.36129	0.675739
	1.01259
0.69073	0.503741
0.623162	0.664131
0.32147	1.28839
0.190052	0.361404
0.435227	0.287399
0.182368	0.850806
0.317953	0.872628
0.166239	0.47973
0.648219	1.1996
0.281185	0.646981
0.390476	0.785206
0.85358	0.668378
0.296591	0.445794
0.458069	0.825231
0.310056	0.41794
0.333312	0.857478
0.294597	0.478774
0.219529	0.715711
0.347306	0.571253
0.250412	0.444932
0.343033	0.532062
0.470292	0.748543
0.339145	0.575621
0.40721	0.738658
0.321921	0.447608
0.421912	0.740946
0.303312	0.772879
0.242136	0.673574
0.244703	0.393765
0.789906	0.684635
0.397538	0.397929
0.356645	0.993312
0.32464	1.00427
0.224669	1.0492
0.469864	0.430888
0.340652
0.616928
0.338623
0.338587
0.426748
0.368319
0.526962
0.310507
0.29591	0.874085
0.480205	0.476521
0.399302	0.42067
0.633192	0.856461
0.555257	0.727308
0.712387	0.932186
0.448754	0.382315
	0.902662
	0.677638
	1.47552
	0.993816
0.441671	1.26592
0.60868	0.490941
0.61746	1.26041
0.658461	0.473103
0.974709	1.06942
0.447562	0.810178
0.837159	1.34222
0.555897	2.75365
0.776459	1.46438
0.567365	0.842155
0.83766	0.976957
0.828693	0.84721
0.862605	1.41578
0.686452	0.901217
0.385435	1.37832
0.713888	0.952784
0.662596	0.846635
1.03971	0.945933
0.854021	0.612578
0.871953	1.28366
0.991185	0.70129
0.952439	1.41758
0.464416	1.6709
0.647829	0.604596
0.503181	0.546394
0.754769	0.566742
0.61849	1.00455
0.654075	0.728603
0.723385	1.60783
0.520458	0.425115
0.502707	0.710128
0.659994	0.965952
0.385274	0.423727
0.482767	0.501626
0.427141	0.502037
	0.487423
0.158584	0.689876
0.501524	0.867131
0.720116	0.889219
0.310621	0.564463
0.450569	0.887149
0.66414	0.719568
1.12019	0.562829
0.253357	1.70811
0.744987	1.15707
0.217619
0.632379	0.405409
0.634741	1.28179
0.296166	0.420492
0.721052	2.55501
0.101534	1.11431
0.801024	1.72757
0.211746	0.36979
0.648463	2.69714
0.536272	2.49815
0.354848	1.65667
0.698957	2.04247
0.460291	0.853228
0.450685	1.994
0.254435	1.03877
0.301151	0.206704
0.208752	1.58813
0.679605	0.608872
0.724062	0.660511
0.64658	1.24437
0.388781	0.527612
0.551746	0.546046
0.764922	0.741747
0.525426	0.959314
0.387032	0.923184
0.553277	0.460937
0.41418	1.33968
0.901377	0.770935
0.585693	0.943974
0.783997	0.942183
0.327244	0.764488
0.615207	0.783141
0.603758	2.51551
0.467256	2.9141
0.326652	2.67402
0.616887
0.426342	0.542735
0.35802	1.23497
0.481695	0.908729
0.452692	1.69561
0.442596	0.82898
0.799728	0.938022
	0.743153
0.248546	1.19501
0.619573	0.124756
0.232208	0.547524
0.262269	2.0691
0.377361	1.18989
0.332305	1.14912
0.493994	1.00725
0.683017	1.19023
0.378702	0.659215
0.659018	1.73351
0.733804	1.47106
0.328515	0.193685
0.366195	0.901574
0.586335	1.02934
0.667252	0.802941
0.552401	0.948286
1.0607	1.64053
0.692	1.77566
0.814425	2.09291
0.498997	0.646089
0.93619	1.63969
0.366358	1.51151
0.458591	1.02553
0.395434	1.0529
0.587045	1.51278
0.380495	1.04799
0.336176	1.11031
0.521565	1.74556
1.05089	1.0609
0.932357	1.05368
0.703014	0.92012
0.318438	1.18503
0.174524	1.42986
0.605798	1.46322
0.205912	1.35928
0.216732	1.12023
0.958814	1.4111
0.28809	0.858849
1.38887	0.97607
0.259473	0.842016
0.852309	0.607899
1.13632	1.84059
1.0491
1.41448	0.536426
0.531588	0.641957
0.592079	0.713988
0.835393	0.315294
0.807449	0.32301
0.715737	0.276179
0.641693	0.740921
0.235361	0.379897
0.558329	0.733375
0.518276	0.256716
0.916078	0.605085
1.43038	0.768548
0.972717	0.713917
0.646864	0.489266
0.943517	0.709459
1.12512	0.773562
0.666333	0.625852
0.268519	0.352798
0.301478	0.49229
0.324074	0.533005
0.526862	1.18173
0.590141	2.25847
0.753805	1.24089
	1.03825
0.55354	0.546376
0.376039	0.419571
0.531384	1.47243
0.411924	1.0228
0.476752	1.3823
0.488899	0.896227
0.791668	0.885735
0.415796	0.709358
0.231231	1.53663
0.621102	1.15589
0.65386	0.838825
0.559271	0.880685
0.773976	0.894337
0.67817
1.26822	0.225408
0.540006	0.753077
0.228419	2.6722
0.486073	0.652321
0.515441	2.10844
0.640622	0.878958
0.523723	0.11535
0.316108	0.69118
0.480398	1.05377
0.604894	0.865575
0.719898	0.846444
0.381042	0.782278
0.470482	0.669222
0.364025	1.15244
0.48737	0.969426
0.781973	0.718257
0.562302	0.948697
0.757491	1.07685
0.752675	0.994153
0.687476	0.386543
0.461414	0.564441
0.673226	0.847548
0.333807	0.581856
0.547722	0.834226
0.379321	0.864894
0.872514	0.73125
0.615739	0.600481
	0.812981
	0.733015
	0.72748
	0.615436
	0.724621
0.239459	0.504243
0.243362	0.389765
0.444636	1.3755
0.0740056	0.673295
0.49539	1.25753
0.329418	0.731513
0.704744	0.576406
0.435418	0.847265
0.385937	0.970711
0.632228	0.645342
0.388006	0.967006
0.417141	0.674209
0.290183	1.01428
0.317733
0.651314
0.680747
0.274753	1.38822
0.272021	1.21538
0.349765	0.4856
0.415879	0.88275
0.3479	0.255268
0.41899	0.749983
0.559807	1.83207
0.255122	0.44061
0.240712	1.15177
0.374785	1.27176
0.319114	0.30855
0.778461	1.8825
0.293116	1.33929
0.42602	1.58418
0.406978	1.32115
0.182697	1.16921
0.512863	1.42967
0.564062	1.1922
0.282298	0.672442
0.296005	0.878162
0.525253	1.27786
0.265403	1.0617
0.501215	1.53672
0.470308	0.53682
0.391825	1.46409
0.365331	1.12517
0.128747	0.88963
0.579496	0.492865
0.335687	1.11435
0.238255	1.14823
0.282789	1.07319
0.21298	1.48713
0.459913	0.203451
0.416031	1.18318
0.621535	0.95069
0.577317	0.376477
0.407908	1.20723
0.509698	1.17459
0.309145	1.03334
0.487873	0.704445
0.508969	1.7601
0.622133	1.08855
0.769585	0.70949
0.732221	1.38448
0.745385	1.86511
0.729524	0.932495
0.309653	0.881174
0.196449
0.1987	0.610721
0.546563	0.966287
1.06535	0.49084
0.393817	0.938194
0.257909	0.661737
	0.909442
	0.913411
	0.445145
	1.37612
	1.02629
	0.221634
	0.859131
	0.927392
	1.36664
0.333894	0.218965
0.305321	0.878801
0.273881	1.75347
0.756367	0.813501
0.38494	0.399239
0.517741	1.02149
0.287207	1.0798
0.80196	0.962024
0.667183	0.834021
1.05729	1.8595
0.408632	0.567101
0.176453	1.14207
0.415642	0.814445
0.345771	1.05044
0.18094	1.21971
0.945707	0.657911
0.294821	1.00517
0.615661	1.01496
0.451071	0.863776
0.517015	1.4233
0.779106	0.671987
0.589247	0.950925
0.411275	1.03976
0.33598	0.738973
0.280184	0.559426
0.498916	0.89513
0.332825	0.903902
0.354574	1.10499
0.436926	0.422422
1.16615	1.05481
0.974009	1.10219
0.718293	1.46422
1.32273
0.330702	0.482971
[truncated: 707 more rows]

## Sheet: Fig.5k
vehicle_90th percentile	SKF-81297_90th percentile
0.101266	0.176471
0.142857	0.129412
0.118644	0.258065
0.188406	0.108108
0.1	0.0606061
0	0.222222
0.129032	0.181818
0.0645161	0.0921053
0.0930233	0.313433
0	0.0697674
0	0.162791
0	0.0519481
0	0.396825
0	0.153846
0.025641	0.388889
0	0.215385
0.031746	0.457831
0	0.291139
0	0.291262
0	0.16129
0.0163934	0.435484
0.0333333	0.292683
0.0384615	0.287129
0.0192308	0.273684
0.301587	0.232143
0.0714286	0.352941
0	0.346939
0.0384615	0.162162
0.148148	0.444444
0.09375	0.446809
0.02	0.282609
0.171429	0.526316
0.254902	0.25
0.484848	0.301887
0.170732	0.413043
0.115942	0.282609
0.0888889	0.685714
0.0833333	0.647059
0.0196078	0.741935
0.04	0.5
0.181818	0.756098
0.166667	0.238095
0.0222222	0.783784
0.0943396	0.633333
0.0857143	0.4
0.234043	0.777778
0.0833333	0.625
0.145833
0.14
0.212766
0.12963
0.294118
