# Supplementary material for: Molecular recording of cellular protein kinase activity with chemical labeling
Source: Nat Chem Biol. 2025 Jul 10;21(11):1818–27. doi: 10.1038/s41589-025-01949-6 (PMC12568631; doi:10.1038/s41589-025-01949-6)
Supplement: Supplementary file 9 — Statistical source data. [file 41589_2025_1949_MOESM9_ESM.xlsx]

## Sheet: Extended Data Fig.2
Time (min)	CPY-CA_+PKAcat, +ATP			CPY-CA_Buffer			CPY-CA_T/A_+PKAcat, +ATP			CPY-CA_T/A_Buffer				Time (min)	TMR-CA_+PKAcat, +ATP			TMR-CA_Buffer			TMR-CA_T/A_+PKAcat, +ATP			TMR-CA_T/A_Buffer				Time (min)	JF549-CA_+PKAcat, +ATP			JF549-CA_Buffer			JF549-CA_T/A_+PKAcat, +ATP			JF549-CA_ T/A_Buffer				Time (min)	JF552-CA_+PKAcat, +ATP			JF552-CA_Buffer			JF552-CA_T/A_+PKAcat, +ATP
0	301	311	315	52	53	54	56	59	60	57	55	63		0	239	242	240	63	60	64	61	64	64	63	65	61		0	169	178	181	55	58	61	60	61	62	59	58	70		0	143	142	145	58	56	54	53
0.2911	344	345	348	54	54	54	54	59	57	55	54	59		0.2914	279	282	278	69	60	63	67	68	63	62	64	64		0.29065	217	221	223	57	64	66	58	58	62	62	59	67		0.2917	178	180	180	53	54	52	52
0.571667	363	369	365	52	53	56	54	49	52	53	50	44		0.57265	303	308	307	64	63	61	59	67	67	65	73	65		0.573467	247	243	251	55	63	64	62	61	58	65	62	67		0.572517	212	206	212	58	54	51	57
0.8525	377	376	379	52	53	54	53	56	56	52	55	52		0.8534	325	328	317	63	62	67	64	66	67	64	62	62		0.8536	272	259	272	50	70	65	54	58	64	61	63	67		0.854133	238	237	236	52	55	52	50
1.17422	389	388	389	56	49	54	56	59	56	56	49	51		1.13472	334	337	336	61	64	63	65	66	66	65	66	66		1.13342	282	279	289	57	60	62	59	56	61	61	63	73		1.13552	261	256	256	57	54	49	57
1.4579	396	393	392	54	56	55	55	54	56	52	53	52		1.41593	343	344	346	61	65	63	65	67	61	62	65	63		1.41347	294	286	299	56	62	65	63	60	60	60	61	73		1.41588	275	274	274	59	57	56	57
1.7751	399	397	401	50	53	53	57	57	59	51	54	59		1.69587	349	353	350	58	63	63	66	68	67	66	65	70		1.69348	308	292	308	61	59	61	54	61	57	57	63	75		1.69748	287	282	283	57	56	59	53
2.05602	402	401	401	53	57	60	51	56	56	54	55	58		1.97803	355	356	356	60	64	58	66	66	66	65	62	69		1.9734	315	304	316	57	58	62	57	60	61	60	64	71		1.97877	298	298	293	55	57	54	56
2.33663	403	400	400	57	55	60	55	55	57	57	53	54		2.26072	360	362	359	60	63	66	62	72	64	67	67	66		2.25358	321	312	326	61	63	66	63	58	62	64	58	67		2.2599	310	314	307	52	57	55	60
2.61822	403	402	403	55	54	55	54	54	58	55	59	50		2.54753	366	365	366	62	67	62	64	66	69	67	62	64		2.53372	330	319	329	60	60	67	60	62	65	60	65	69		2.54215	319	318	315	60	57	52	60
2.89952	405	407	402	55	53	55	53	55	58	56	54	56		2.82895	363	372	368	62	63	62	63	67	69	68	66	61		2.81352	336	326	332	59	59	61	64	60	65	61	63	72		2.82307	325	328	323	57	57	57	63
3.18083	402	404	404	58	55	57	54	53	55	53	59	58		3.1093	370	374	372	64	59	66	67	66	67	65	62	63		3.09338	339	330	340	59	60	62	62	62	63	64	65	66		3.10342	334	331	332	57	59	58	56
3.46237	407	403	405	55	54	57	58	58	61	55	59	61		3.38983	371	371	368	64	61	65	66	69	63	63	68	66		3.3733	345	336	346	58	63	61	61	57	65	59	69	70		3.38487	339	334	332	54	59	57	58
3.74468	408	403	410	55	54	56	56	59	60	56	57	54		3.67128	370	372	370	64	66	65	63	68	64	65	69	65		3.65325	350	340	349	61	66	62	59	64	58	65	65	70		3.66648	345	341	337	63	56	56	56
4.0264	406	404	406	55	55	49	55	60	56	59	60	54		3.95343	375	372	367	65	61	62	68	66	65	68	69	65		3.93348	351	343	350	60	61	65	58	62	62	58	67	66		3.95372	350	346	344	58	54	54	57
4.30693	404	404	406	57	52	53	56	55	55	58	56	57		4.23472	376	375	374	67	64	59	66	66	66	69	63	65		4.21347	354	346	351	62	61	60	60	60	63	65	64	66		4.23622	353	349	349	60	59	55	57
4.58863	406	400	404	49	56	56	57	56	55	58	51	51		4.51545	376	375	372	65	67	64	65	65	67	65	64	68		4.49342	354	344	356	65	56	60	59	65	66	61	64	65		4.51727	356	349	349	60	55	55	62
4.8699	403	404	406	59	59	56	61	55	60	60	59	52		4.79648	379	380	374	67	65	63	69	66	66	65	62	66		4.77335	357	352	354	60	62	63	60	62	68	57	64	67		4.79818	355	348	352	59	60	60	57
5.15122	406	401	402	60	60	59	54	56	57	59	55	57		5.07748	375	375	376	68	62	65	69	67	63	67	66	66		5.0534	362	349	363	55	61	67	61	60	70	61	66	68		5.0793	358	353	356	57	62	56	57
5.4333	406	405	404	52	56	53	59	55	56	58	60	61		5.3598	377	373	376	62	66	65	64	66	66	62	66	65		5.33352	357	352	362	63	66	63	63	60	61	64	66	69		5.36145	362	358	359	55	56	59	57
5.71417	410	401	401	55	54	61	56	58	55	57	52	58		5.64185	377	380	376	64	66	60	65	65	67	64	65	63		5.61348	362	355	360	59	61	62	63	63	65	63	63	71		5.64218	364	358	359	58	56	58	61
5.99495	405	405	403	56	50	56	58	55	53	58	55	58		5.92313	376	379	375	61	68	60	70	65	68	64	66	65		5.89357	364	351	365	60	58	60	61	64	62	60	67	63		5.92335	365	364	361	57	57	58	57
6.27648	405	406	405	56	52	57	58	54	56	60	55	54		6.20517	379	377	378	65	61	64	63	64	69	67	66	68		6.1735	363	356	359	60	62	61	60	59	64	64	62	63		6.20483	366	362	365	58	57	56	57
6.55825	407	406	404	55	54	57	57	54	58	60	56	58		6.48628	377	374	376	65	64	62	68	66	67	69	67	64		6.45337	364	355	364	60	63	59	57	57	66	57	61	71		6.56207	367	366	365	56	58	56	57
6.84003	405	403	403	53	58	60	58	54	55	54	57	55		6.76712	381	377	375	66	66	66	63	64	67	62	62	66		6.73343	365	356	362	64	58	64	62	63	66	64	61	69		6.84408	367	366	366	54	54	60	59
7.12188	406	406	403	59	58	58	54	59	62	56	51	54		7.04747	381	380	376	64	65	59	64	66	66	63	63	67		7.01327	371	363	365	62	61	63	59	63	66	59	61	67		7.1269	370	368	365	57	56	59	59
7.40327	407	408	403	53	55	54	56	52	55	63	58	59		7.3298	379	378	377	64	62	65	65	66	68	66	66	66		7.29315	364	357	366	62	64	64	59	61	61	62	63	69		7.40968	372	369	369	57	55	59	57
7.68565	403	402	406	52	57	59	60	62	58	57	59	51		7.61032	381	382	378	67	64	66	68	67	69	69	66	67		7.57323	364	361	363	61	63	65	60	66	64	58	63	66		7.69107	369	369	369	58	57	59	61
7.9673	403	406	402	59	60	57	53	58	60	62	54	53		7.89188	386	379	376	62	63	62	69	64	69	62	62	65		7.85312	367	359	365	56	60	66	61	65	68	62	66	67		7.9735	374	371	370	55	56	58	57
8.24885	407	403	403	54	55	64	59	55	61	59	59	55		8.17273	385	381	379	64	65	64	69	66	65	65	68	66		8.13302	368	365	369	59	61	63	59	62	66	61	64	68		8.296	375	372	374	60	53	62	60
8.53157	405	404	406	54	58	61	54	56	57	56	56	50		8.45453	381	380	380	63	68	62	73	69	70	72	63	66		8.41283	367	361	367	62	62	64	61	62	61	62	62	68		8.65433	374	372	372	57	61	55	60
8.814	404	402	404	60	56	58	60	57	56	58	55	60		8.73588	378	379	379	62	66	65	71	68	69	68	65	65		8.69263	371	365	367	58	61	64	61	63	61	64	60	64		8.9376	376	372	372	60	58	62	58
9.09587	407	402	406	59	60	60	56	58	60	59	59	60		9.01643	382	381	378	65	65	67	66	68	68	67	67	67		8.97237	369	357	366	57	63	65	64	60	65	63	69	67		9.21803	376	369	374	60	57	56	58
9.37725	408	401	407	57	57	60	58	53	63	54	60	56		9.29833	380	380	378	64	67	64	70	69	74	64	62	67		9.2522	369	360	370	59	61	63	65	64	62	65	71	68		9.50108	371	371	370	56	57	60	57
9.66003	407	402	404	62	54	60	62	56	59	59	54	57		9.581	380	376	374	65	64	66	67	69	73	69	65	68		9.53195	370	365	370	60	63	63	62	62	65	62	64	66		9.78288	378	372	372	59	55	59	62
10.0176	406	398	404	58	58	56	55	60	60	57	58	58		9.862	383	381	380	62	64	61	65	70	69	65	67	66		9.81172	367	362	373	61	60	62	64	61	64	63	65	62		10.0648	374	374	370	58	60	55	64
10.3759	405	403	405	59	60	65	59	58	56	57	60	59		10.1431	378	378	380	62	64	63	71	70	67	68	66	66		10.0916	370	365	372	59	64	64	62	62	60	62	69	65		10.345	374	373	377	61	64	59	59
10.6571	407	402	405	60	55	57	58	56	56	55	57	57		10.4253	380	382	377	64	65	62	69	67	67	69	69	64		10.3714	367	363	369	60	61	64	63	61	64	66	65	63		10.6275	380	374	375	57	53	58	60
10.9393	405	403	406	55	55	58	61	57	56	57	57	60		10.7069	381	382	375	63	62	63	67	70	67	66	64	68		10.6512	370	364	371	60	62	62	61	61	64	59	64	64		10.909	376	376	374	58	58	57	65
11.2231	406	403	408	55	62	58	57	62	58	55	59	56		10.9888	382	381	376	66	67	70	66	67	67	66	63	66		10.9307	371	368	373	61	63	62	62	63	62	58	64	67		11.1904	380	373	372	61	60	55	61
11.5429	407	408	404	58	59	58	58	60	60	57	62	55		11.2705	379	381	377	60	63	67	70	68	67	72	69	66		11.2103	370	361	368	56	61	68	62	67	61	62	65	63		11.4717	380	376	377	58	52	60	62
11.8242	402	406	408	57	60	56	58	61	64	57	57	55		11.5515	385	378	379	65	65	62	67	68	66	68	69	63		11.4899	372	364	368	58	62	63	60	59	65	63	67	61		11.7539	377	377	376	60	58	56	62
12.1425	403	405	401	59	59	59	57	58	64	60	60	58		11.8325	383	380	376	68	63	69	68	71	66	68	65	64		11.7696	371	362	373	67	65	65	62	63	63	62	62	63		12.0358	379	379	375	57	59	56	59
12.4246	408	403	404	58	58	55	61	57	65	51	57	54		12.1147	381	383	383	65	62	61	65	67	71	67	67	68		12.0493	372	364	367	58	63	61	64	65	63	67	65	64		12.3185	379	373	378	58	57	59	62
12.7054	408	400	404	59	55	60	56	59	62	53	60	58		12.3957	383	381	378	64	63	61	68	68	66	65	64	62		12.329	373	362	371	64	64	63	61	65	61	67	64	65		12.6004	378	371	377	57	59	58	59
12.987	404	400	406	60	60	61	58	61	63	61	63	57		12.6776	383	379	378	61	64	64	64	67	69	63	65	63		12.6088	372	365	371	56	59	58	63	65	60	61	67	60		12.8834	380	378	376	62	57	56	62
13.2698	405	406	402	55	58	61	59	58	58	56	57	57		12.9586	379	382	380	64	61	66	69	70	70	68	65	66		12.8886	371	364	370	58	65	61	63	66	63	63	62	65		13.1653	380	373	379	61	60	61	63
13.552	405	404	403	58	55	65	59	57	61	60	60	61		13.24	382	381	380	64	67	65	73	63	72	66	67	67		13.1683	373	361	370	62	64	63	60	63	63	65	62	63		13.4484	380	375	376	60	59	55	57
13.8343	404	402	402	66	60	60	62	56	59	58	60	58		13.5211	383	383	375	64	62	66	67	69	69	64	65	66		13.448	374	367	373	55	62	64	60	63	65	60	62	67		13.7373	377	380	377	59	61	56	61
14.1179	406	403	403	61	57	62	59	58	63	59	61	62		13.802	382	380	378	64	63	64	71	71	70	65	65	69		13.7295	369	363	371	60	63	59	56	64	63	63	65	67		14.0176	374	379	377	63	59	56	60
14.4015	407	402	406	57	57	63	58	60	58	61	55	55		14.0825	382	383	378	62	66	65	68	71	72	66	68	66		14.0101	375	366	374	54	58	63	62	66	65	65	66	63		14.3003	382	377	377	60	57	58	60
14.6827	403	404	404	65	63	60	59	58	59	65	59	58		14.3636	380	381	377	62	61	67	69	70	72	70	66	66		14.29	370	366	372	60	63	64	61	60	67	63	63	67		14.5855	377	379	376	57	55	58	62
14.9652	407	402	401	62	60	58	59	57	55	55	57	60		14.6455	381	382	382	62	63	64	70	66	67	71	68	60		14.5699	371	365	371	62	59	63	61	64	59	64	63	65		14.8663	382	377	376	58	58	59	59
15.2468	406	401	403	56	58	62	58	56	62	57	59	57		14.9263	378	380	378	65	62	61	69	68	70	67	67	63		14.8497	372	365	372	61	63	65	58	68	65	60	64	63		15.1473	380	380	378	61	59	58	60
15.5326	408	402	403	61	62	64	63	63	55	56	55	61		15.2067	381	382	381	63	62	65	69	70	69	65	67	69		15.1296	373	366	373	63	61	69	65	62	65	59	64	66		15.4292	379	375	378	56	58	56	59
15.8148	407	404	404	61	64	61	58	57	59	59	62	56		15.4881	385	378	377	62	61	64	67	71	67	63	67	68		15.4096	371	367	372	64	61	62	60	64	61	59	64	67		15.71	381	378	378	55	57	54	59
16.175	406	403	404	58	59	67	59	61	58	58	55	55		15.7695	378	381	379	64	66	63	71	69	75	66	67	69		15.6897	373	363	372	63	64	59	60	66	62	62	66	66		15.9916	380	375	378	59	57	59	59
16.4576	408	402	409	62	58	56	62	61	60	61	59	60		16.0508	385	382	378	66	66	67	70	72	71	68	67	64		15.9694	371	366	376	65	61	65	61	64	64	61	63	63		16.2727	382	377	378	57	54	57	61
16.7394	406	403	402	61	61	65	60	63	63	61	61	59		16.3324	379	381	383	62	64	63	70	68	72	66	66	62		16.2492	369	362	368	63	62	64	61	63	64	63	66	62		16.5882	380	377	377	59	56	59	63
17.0226	406	401	404	58	61	61	57	56	58	61	61	63		16.6137	381	382	376	66	65	63	70	68	71	68	65	67		16.5291	375	365	374	59	61	61	60	61	62	62	64	61		16.8714	382	379	378	60	57	57	58
17.3413	406	402	404	64	58	62	60	60	62	58	62	59		16.8961	387	381	376	63	67	62	72	69	67	67	71	66		16.809	369	366	373	63	61	65	60	64	66	58	64	61		17.154	380	379	380	61	59	55	59
17.6245	404	398	403	59	58	64	61	59	61	60	58	56		17.178	386	382	378	61	64	61	71	72	67	71	66	65		17.0889	373	363	371	64	63	65	64	67	62	60	68	65		17.4369	380	376	378	59	58	56	62
17.9069	406	400	402	59	60	59	58	60	58	59	57	54		17.4588	385	381	378	69	62	64	66	72	65	65	68	59		17.369	369	364	372	60	64	65	59	62	65	62	68	63		17.7189	381	379	380	59	56	61	61
18.2249	407	402	405	60	62	57	57	63	60	63	58	56		17.7398	381	378	380	65	63	63	63	69	68	66	70	65		17.6488	375	364	373	63	64	64	61	68	63	63	65	63		18.0014	384	379	375	58	59	59	59
18.5076	408	401	404	62	57	62	56	58	61	59	59	56		18.0209	381	383	380	66	63	67	73	69	67	69	64	65		17.9286	372	369	370	59	64	70	64	65	66	66	66	66		18.2831	381	379	380	57	59	54	60
18.7893	408	404	402	60	65	66	59	62	60	62	58	58		18.3022	382	381	377	68	62	68	68	71	71	70	68	69		18.2086	369	370	370	64	63	69	63	67	62	66	64	62		18.5637	380	377	381	60	59	55	59
19.0708	407	406	405	60	61	58	59	64	60	60	61	58		18.5849	380	382	381	68	66	63	67	70	69	65	70	64		18.4887	375	372	372	58	64	62	59	61	65	65	68	64		18.8462	380	378	377	58	60	59	61
19.3529	403	408	402	61	61	56	64	65	59	62	60	53		18.8655	381	384	381	66	63	64	68	73	68	65	68	64		18.7685	375	366	366	67	64	64	63	64	64	63	62	66		19.1296	383	380	378	62	61	59	59
19.6352	408	403	408	61	61	63	58	60	59	63	56	58		19.149	383	382	380	65	63	64	69	73	68	68	62	69		19.0485	374	362	369	63	62	66	64	64	64	66	66	62		19.4113	381	378	378	57	60	58	61
19.9576	406	404	403	60	61	65	58	61	59	62	59	57		19.4297	382	383	382	65	65	65	73	69	68	70	67	65		19.3285	374	365	375	65	65	63	64	67	63	62	67	65		19.693	382	377	377	59	61	60	61
20.2398	408	399	402	65	60	62	59	61	64	63	60	63		19.7107	384	380	379	65	65	64	67	70	70	65	66	65		19.6083	370	366	374	65	59	67	60	62	64	60	64	65		19.9766	382	378	377	56	57	62	60
20.5206	406	402	405	58	62	60	62	62	68	57	66	61		19.9921	377	380	378	72	67	65	67	74	71	68	64	67		19.8882	370	367	369	60	62	64	59	69	64	64	67	61		20.2947	383	381	376	59	62	56	59
20.8033	405	402	408	64	60	59	63	57	63	59	60	57		20.274	383	382	380	66	63	63	67	72	71	67	65	67		20.1684	375	366	372	63	60	64	66	67	64	66	66	63		20.6028	382	377	379	55	55	60	61
21.1252	402	401	405	60	66	64	61	60	60	61	60	58		20.5544	383	383	377	68	66	65	73	73	75	68	70	65		20.4482	375	366	375	60	60	66	62	63	66	64	61	66		20.9218	382	379	373	56	57	56	57
21.4174	405	401	403	63	59	60	57	59	62	62	63	64		20.835	381	382	378	69	64	64	68	69	70	72	67	63		20.7282	371	367	372	61	60	63	65	64	63	63	64	67		21.2376	382	376	382	63	55	57	63
21.7002	405	402	405	60	58	59	60	61	61	58	60	57		21.1169	382	382	381	71	68	64	68	67	70	67	65	69		21.0084	371	366	372	60	60	62	63	65	61	62	68	61		21.5191	381	377	375	61	54	59	53
21.9834	405	401	403	64	62	58	64	57	62	60	62	58		21.399	383	385	378	63	66	64	72	67	71	68	66	70		21.2883	371	368	373	62	64	61	64	63	61	62	67	62		21.8019	380	380	378	56	59	54	64
22.2664	407	407	402	63	60	63	59	58	63	57	62	61		21.6826	384	382	381	66	63	67	69	72	65	64	64	65		21.5684	370	366	372	59	66	62	65	63	66	62	65	65		22.0826	381	376	379	59	61	57	54
22.5499	406	402	404	63	63	64	60	63	62	60	63	65		21.9636	383	384	377	64	61	66	70	71	68	64	69	67		21.8485	371	366	371	64	58	65	63	66	61	66	65	66		22.3863	381	379	380	58	61	61	60
22.8305	405	401	406	61	61	62	60	63	59	63	60	65		22.2452	381	380	380	63	71	67	67	71	69	66	75	60		22.1285	371	367	372	64	63	58	62	62	64	63	66	64		22.6665	381	379	378	58	59	57	62
23.1128	406	402	404	59	64	59	57	61	63	61	59	64		22.5277	382	381	382	67	69	67	69	70	68	70	65	66		22.4084	370	367	373	63	54	61	64	66	62	66	66	61		22.9696	380	380	379	58	58	62	58
23.3953	408	403	401	63	63	64	61	61	61	62	63	61		22.8093	385	381	380	64	65	69	74	72	74	69	69	65		22.6882	371	365	375	59	62	60	63	64	61	65	63	68		23.2506	378	376	379	58	62	57	61
23.6792	409	405	404	63	61	63	64	61	61	58	62	59		23.0906	384	381	379	68	67	64	67	70	76	63	61	66		22.9681	372	365	369	60	65	65	64	61	64	62	64	64		23.5339	379	381	379	59	61	59	62
23.9616	404	406	400	62	63	60	63	60	61	60	60	62		23.3716	383	382	383	67	66	62	74	67	70	72	65	67		23.2483	370	367	371	63	62	60	59	64	68	64	63	66		23.8171	381	380	379	58	57	60	62
24.2432	403	405	405	59	63	64	61	61	62	62	61	56		23.6528	383	385	381	66	65	67	67	69	69	66	68	67		23.5286	375	365	372	60	63	65	66	65	63	64	63	60		24.101	382	380	377	59	61	62	59
24.525	410	408	403	63	62	59	62	59	62	60	61	61		23.9354	386	384	378	64	69	67	64	73	69	66	68	67		23.8086	376	367	371	64	67	64	61	69	63	67	62	60		24.3824	381	380	379	60	58	54	61
24.8072	405	404	404	62	61	62	62	59	61	64	63	59		24.2175	382	378	381	65	64	67	69	68	69	70	66	66		24.0884	371	366	371	60	65	61	62	66	64	64	65	61		24.6654	380	380	380	58	59	58	63
25.0901	409	404	402	60	65	63	60	63	59	63	59	55		24.499	385	382	380	66	63	62	73	68	66	69	61	68		24.3682	372	368	375	62	61	63	61	68	66	65	63	70		24.9502	383	382	382	58	60	57	61
25.3724	404	404	402	64	62	64	62	64	63	61	62	61		24.7805	383	385	379	66	67	66	66	63	69	66	65	67		24.6481	370	366	372	63	61	66	64	64	60	61	61	67		25.2626	383	378	378	65	62	54	60
25.6549	406	400	403	60	63	59	61	65	60	62	62	57		25.0624	384	385	377	65	66	67	68	72	67	68	68	65		24.928	372	363	373	58	62	65	68	63	65	62	66	65		25.5435	384	376	379	62	58	56	61
25.9361	405	403	403	64	62	64	61	62	62	57	60	64		25.3429	384	384	377	64	67	65	65	69	72	67	68	65		25.2081	371	365	372	61	65	61	63	66	64	63	64	63		25.863	385	376	380	60	57	61	58
26.2194	405	405	399	63	63	63	63	60	60	64	60	63		25.6237	380	383	385	63	70	67	68	71	67	67	68	70		25.4881	373	364	368	61	62	63	62	63	63	65	67	68		26.1442	384	378	376	56	60	56	56
26.5018	405	406	402	65	61	65	66	64	62	58	62	62		25.9044	385	381	377	63	67	63	67	72	70	71	62	64		25.7679	371	366	369	60	63	59	62	63	62	63	61	66		26.4274	381	377	380	63	61	60	64
26.7843	408	399	401	63	62	67	61	61	61	65	61	60		26.1864	383	382	379	67	67	64	68	71	70	69	67	67		26.0481	373	362	374	64	63	66	64	61	65	64	67	65		26.7104	383	376	376	62	56	56	60
27.0657	405	404	403	60	61	61	64	61	63	62	61	63		26.4682	385	380	382	67	69	65	66	71	68	68	65	63		26.3281	376	366	371	63	63	62	64	68	65	63	61	65		27.0293	383	382	378	61	59	57	59
27.3503	408	405	404	64	64	69	61	60	64	65	59	60		26.7496	383	383	379	66	67	62	69	67	68	71	69	69		26.6081	374	363	373	59	62	62	57	64	63	63	67	64		27.3131	382	381	380	59	57	57	62
27.6347	410	404	401	66	62	60	60	68	64	59	57	59		27.0311	381	380	382	64	63	69	66	74	74	72	68	69		26.8882	373	364	371	64	64	68	65	64	66	63	64	68		27.5946	382	377	379	61	58	57	57
27.9928	406	402	403	64	66	67	59	61	61	61	62	60		27.3125	385	386	379	67	69	68	74	71	72	69	70	67		27.1681	372	371	371	63	62	64	63	61	64	66	67	69		27.8794	379	378	381	59	59	60	61
28.2735	405	401	404	69	62	67	61	62	63	65	62	64		27.594	383	381	386	63	62	66	69	69	69	65	65	68		27.4482	367	368	369	63	60	65	58	66	62	63	62	64		28.1613	382	379	380	60	58	60	62
28.5553	404	402	405	63	62	62	62	63	63	63	67	61		27.8757	383	379	383	63	68	71	65	70	70	70	68	66		27.7282	372	364	372	63	65	68	61	64	61	65	64	66		28.4435	384	376	380	61	61	60	64
28.8372	404	395	405	64	62	60	64	58	62	59	62	58		28.1578	381	381	382	66	67	66	65	70	73	72	64	68		28.008	371	367	374	56	59	62	64	65	69	66	63	66		28.7248	382	378	381	64	60	59	64
29.1185	406	403	402	63	64	62	58	63	62	63	66	61		28.4394	382	384	381	69	65	67	71	68	70	70	69	67		28.2879	370	361	374	62	62	65	64	61	63	63	66	62		29.0075	381	380	382	60	55	57	63
29.4009	405	401	402	63	61	63	64	65	63	64	62	61		28.7213	383	382	385	64	67	68	65	72	69	71	66	66		28.5683	370	364	372	62	64	67	66	67	67	62	64	64		29.2898	382	380	381	59	56	55	61
29.6855	405	401	405	63	64	66	63	63	67	66	65	58		29.0035	383	385	380	65	63	68	69	72	65	68	68	67		28.8486	372	366	374	60	62	60	63	67	60	63	66	66		29.5729	382	376	379	62	55	54	61
29.9749	404	407	403	64	65	66	60	63	66	65	59	66		29.2873	382	380	383	67	62	66	68	71	72	60	66	68		29.1286	369	367	372	61	60	67	61	68	61	62	64	67		29.8539	383	383	380	56	58	58	56
																												160.009	361	370	374	73	72	71	70	70	69	70	72	71		165.349	377	378	384	63	63	60	67
																												160.305	367	374	373	74	73	71	72	74	72	73	68	72		165.634	381	381	382	64	67	62	60
																												160.586	366	370	373	70	73	70	70	69	67	73	76	72		165.92	382	381	379	70	65	68	61
																												160.866	366	373	373	69	78	74	69	74	72	68	69	72		166.203	385	380	381	65	65	63	63
																												161.146	362	372	374	68	74	75	73	73	69	75	70	74		166.485	382	382	379	59	65	65	58
																												161.426	364	372	374	72	77	73	71	72	72	73	72	70		166.767	386	381	377	65	64	66	64
																												161.715	366	375	373	66	74	81	67	71	72	72	75	74		167.051	385	382	384	66	69	59	63
																												162.022	367	371	373	73	74	71	64	72	73	71	72	73		167.336	383	382	380	68	63	64	69
																												162.303	366	373	375	66	74	73	70	69	71	72	74	74		167.62	379	381	383	66	62	62	65
																												162.583	366	371	375	71	72	70	69	74	75	72	71	72		167.903	383	385	381	64	60	67	63
																												162.863	364	373	374	73	73	73	76	75	67	71	72	75		168.268	382	379	382	63	65	62	65
																												163.144	365	369	375	70	72	74	68	73	68	71	71	72		168.586	382	381	383	68	61	61	66
																												163.424	366	368	377	69	75	74	68	74	70	69	72	73		168.873	384	379	380	67	63	64	64
																												163.704	366	370	375	74	74	75	75	71	75	69	69	74		169.159	383	382	383	66	68	65	64
																												163.985	366	373	372	73	73	78	67	73	78	74	72	73		169.443	382	382	381	65	64	67	63
																												164.265	366	372	377	70	68	71	73	68	72	69	73	74		169.731	385	381	383	66	64	64	65
																												164.546	364	368	376	69	72	70	71	71	71	70	72	75		170.017	386	380	381	67	62	65	72
																												164.826	367	372	374	72	71	80	69	72	70	71	70	74		170.306	386	381	384	68	64	67	65
																												165.106	365	370	376	74	72	77	71	71	72	74	70	70		170.594	384	383	383	63	65	66	67
																												165.386	368	372	375	74	77	77	67	74	74	69	70	73		170.877	384	378	378	65	61	62	62
																												165.666	366	375	375	74	75	79	74	71	71	73	71	74		171.162	387	383	379	62	63	66	63
																												165.947	364	371	373	67	74	75	70	68	70	72	72	69		171.446	384	380	380	66	67	66	62
																												166.227	365	372	373	75	73	74	69	71	67	71	73	76		171.731	385	384	383	61	65	67	64
																												166.507	365	376	375	70	78	76	71	72	70	71	71	72		172.016	384	382	385	64	70	66	66
																												166.788	367	374	374	74	71	75	66	70	70	69	72	76		172.302	383	379	383	65	63	68	64
																												167.068	367	375	372	65	72	73	66	72	69	72	72	73		172.6	385	383	382	69	65	64	67
																												167.348	366	372	374	73	74	76	70	73	73	71	71	72		172.887	383	382	381	66	61	70	62
																												167.634	365	373	376	73	73	75	68	69	73	72	73	77		173.172	383	382	381	67	63	66	61
																												167.915	361	372	375	67	72	74	73	70	67	69	70	73		173.458	378	380	380	66	63	62	60
																												168.195	365	371	374	74	76	75	67	73	75	71	71	73		173.776	382	381	381	61	65	65	64
																												168.475	367	370	374	75	74	72	70	71	72	71	66	69		174.062	384	380	382	62	66	65	63
																												168.755	363	373	377	70	74	73	73	69	75	75	74	72		174.345	382	377	377	67	66	65	64
																												169.035	364	375	374	73	75	73	68	69	70	71	69	73		174.633	383	378	381	62	59	63	65
																												169.315	366	374	374	73	73	77	72	69	71	74	72	73		174.918	381	381	380	67	67	62	65
																												169.595	365	371	375	68	76	74	70	69	73	70	69	75		175.204	384	385	382	66	62	67	66
																												169.875	366	370	374	69	74	73	70	73	70	70	72	76		175.489	382	380	377	70	64	65	65
																												170.156	363	373	371	72	72	76	70	69	71	71	70	76		175.776	382	380	378	61	65	65	64
																												170.436	363	374	373	72	73	75	69	70	71	70	71	75		176.062	385	376	383	64	66	63	63
																												170.716	364	371	373	68	76	75	69	71	67	71	71	69		176.344	385	382	383	63	64	62	63
																												170.996	363	371	372	71	73	73	70	69	74	73	73	74		176.627	385	384	380	67	63	66	65
																												171.276	363	374	376	73	71	75	68	70	70	70	69	78		176.911	384	381	385	62	68	61	62
																												171.557	364	374	376	78	76	75	70	71	68	69	74	73		177.197	386	379	379	67	67	69	65
																												171.836	364	373	378	70	72	76	68	72	70	72	66	73		177.482	384	379	381	65	62	65	66
																												172.117	363	370	379	72	74	72	70	72	72	76	73	70		177.768	383	381	383	68	69	63	64
																												172.398	363	372	376	68	74	70	71	71	73	73	71	73		178.066	382	383	383	68	62	67	64
																												172.678	362	371	375	72	73	72	72	74	70	71	74	72		178.351	383	381	382	66	61	65	65
																												172.958	363	373	375	70	70	75	69	73	74	73	77	72		178.638	380	381	378	65	67	61	65
																												173.238	361	373	375	72	72	71	69	68	73	74	73	78		178.925	386	382	381	70	66	64	68
																												173.519	363	373	373	71	72	77	68	73	67	75	75	76		179.208	381	380	381	68	62	63	66
																												173.799	365	372	374	73	70	73	67	72	72	69	72	76		179.525	384	382	385	65	64	65	62
																												174.079	367	369	372	69	77	75	71	73	70	74	71	76		179.811	384	380	380	65	64	63	59
																												174.36	363	368	375	74	75	75	67	72	71	73	71	73		180.135	386	381	381	65	66	62	65
																												174.64	364	373	374	70	75	75	71	75	71	70	71	74		180.492	384	381	379	68	66	65	65
																												174.92	366	375	375	70	75	74	67	72	71	71	74	77		180.811	382	379	381	69	62	63	63
																												175.2	364	369	375	72	74	75	68	71	75	74	71	73		181.097	385	386	379	61	67	67	63
																												175.481	366	370	372	68	77	75	73	72	73	72	75	74		181.38	381	379	379	69	68	67	69
																												175.762	363	374	377	73	75	74	71	73	70	70	68	75		181.667	383	381	383	66	65	64	68
																												176.042	362	371	373	75	76	73	70	71	73	72	75	74		181.952	383	382	383	68	61	66	61
																												176.323	364	371	374	76	76	75	69	71	71	70	76	76		182.238	382	384	381	67	62	65	62
																												176.604	365	372	377	69	78	75	70	76	72	75	71	75		182.524	383	380	377	59	64	67	66
																												176.886	360	369	372	75	68	71	69	71	68	71	71	76		182.808	382	380	383	65	65	66	65
																												177.166	366	372	373	73	76	72	72	73	71	71	70	74		183.095	383	382	382	62	65	65	68
																												177.448	363	372	373	73	75	77	74	71	64	73	74	75		183.382	382	379	379	63	64	64	64
																												177.732	362	372	373	71	74	77	69	70	69	73	68	69		183.668	384	382	379	67	68	65	71
																												178.014	361	373	376	74	76	74	71	73	73	75	71	72		183.956	385	381	381	64	64	64	63
																												178.295	366	370	376	68	74	76	69	70	71	69	72	72		184.278	384	382	378	66	65	65	69
																												178.575	360	370	371	69	73	73	69	68	71	72	75	75		184.575	384	379	383	61	63	67	63
																												178.855	366	370	373	73	69	75	69	72	74	72	74	76		184.862	385	380	380	67	63	63	59
																												179.135	364	373	373	72	78	71	71	73	72	76	72	73		185.146	384	383	382	65	66	61	68
																												179.415	364	374	374	73	74	72	69	73	72	70	70	74		185.55	382	384	382	70	63	71	67
																												179.695	362	373	374	69	79	78	65	73	69	70	73	73		185.834	383	383	382	67	63	67	68
																												179.975	366	370	374	71	74	79	72	74	70	69	76	73		186.12	385	383	383	66	66	65	65
																												180.255	367	372	374	70	74	74	72	72	74	77	75	77		186.436	385	380	385	65	67	66	62
																												180.536	361	373	373	72	77	70	70	73	68	74	75	74		186.761	380	381	382	71	63	66	67
																												180.819	363	372	375	70	79	75	67	74	71	68	73	79		187.045	382	380	380	68	59	69	66
																												181.112	365	371	374	71	76	75	72	68	74	77	73	74		187.331	384	379	383	64	62	71	63
																												181.399	364	369	374	69	75	74	69	72	72	73	70	74		187.613	383	382	387	69	66	65	64
																												181.678	359	371	374	71	76	75	73	73	71	66	69	67		187.899	382	381	384	67	65	65	65
																												181.958	363	373	374	71	75	77	69	71	71	70	77	74		188.184	381	381	381	62	63	63	65
																												182.238	366	371	374	71	74	76	68	70	73	74	70	76		188.468	383	383	381	66	66	66	64
																												182.518	366	370	375	72	76	77	68	69	70	71	69	76		188.754	384	378	381	67	63	64	64
																												182.798	360	374	377	72	75	72	72	70	73	70	69	81		189.04	379	382	380	67	66	69	65
																												183.078	363	373	372	70	76	74	71	69	71	67	68	80		189.36	383	383	381	63	63	60	63
																												183.358	364	373	375	70	73	77	69	70	73	75	73	73		189.644	386	378	382	67	64	66	63
																												183.638	366	371	375	74	77	76	70	71	73	74	72	76		189.931	384	382	382	64	68	66	63
																												183.918	367	373	375	70	75	74	70	72	72	74	72	75		190.249	384	380	382	67	63	67	65
																												184.198	362	375	372	72	77	74	77	74	70	75	73	67		190.537	384	379	379	65	65	65	65
																												184.478	367	373	374	73	79	78	70	70	71	69	72	73		190.823	386	380	380	65	67	61	64
																												184.757	364	369	377	73	76	80	70	74	72	70	70	74		191.144	383	379	382	67	66	65	66
																												185.038	366	369	374	71	71	75	73	74	73	73	75	68		191.45	381	379	379	71	64	66	63
																												185.317	364	374	376	75	75	79	67	71	74	72	74	71		191.735	383	380	382	66	67	66	64
																												185.599	364	375	374	73	76	78	69	71	70	70	72	75		192.101	385	383	384	65	65	63	65
																												185.881	365	371	372	72	72	78	68	69	70	69	68	73		192.418	388	382	381	66	66	65	63
																												186.162	363	373	377	72	77	73	69	70	71	72	70	79		192.768	383	381	380	67	63	64	67
																												186.442	362	373	376	72	77	77	73	74	71	72	70	75		193.054	384	382	383	67	62	65	65
																												186.722	363	372	373	74	77	73	67	74	75	74	73	70		193.341	384	378	383	64	64	63	66
																												187.002	365	371	373	75	76	75	75	74	73	71	73	74		193.627	381	378	380	64	64	70	70
																												187.282	364	373	376	75	75	78	72	74	73	70	76	77		193.911	382	380	382	66	60	64	67
																												187.561	364	371	372	70	77	73	76	71	73	72	71	75		194.198	386	379	383	68	66	68	69
																												187.841	363	372	374	71	81	76	69	73	73	69	73	74		194.481	380	383	382	68	67	65	63
																												188.121	366	371	376	70	77	76	72	74	71	74	74	73		194.771	380	380	382	65	66	66	67
																												188.402	365	372	376	74	75	76	68	71	72	68	73	77		195.085	384	379	381	64	65	67	66
																												188.682	361	374	375	76	76	76	72	73	69	70	70	76		195.372	382	380	382	63	64	67	68
																												188.962	364	373	374	70	75	79	70	76	77	71	71	80		195.659	385	381	381	67	63	64	68
																												189.242	362	372	379	70	76	77	72	75	72	72	72	76		195.958	382	382	382	66	64	64	62
																												189.522	363	368	374	76	74	78	70	72	73	66	70	80		196.242	379	381	380	65	67	66	64
																												189.802	367	374	377	72	70	74	67	70	72	76	73	75		196.625	380	378	381	68	65	67	65
																												190.082	365	374	373	67	76	77	69	76	71	72	76	76		196.984	382	380	381	64	68	62	66
																												190.362	365	376	373	71	77	74	66	73	77	71	72	75		197.267	381	383	380	64	66	71	67
																												190.642	364	372	372	74	75	76	67	73	73	74	77	73		197.553	383	382	379	69	66	63	63
																												190.921	363	372	377	70	76	71	69	71	72	73	73	74		197.839	383	380	379	69	63	64	66
																												191.201	364	373	374	72	74	75	70	74	77	71	74	78		198.126	384	381	383	67	67	65	61
																												191.481	363	372	377	72	75	77	72	71	72	73	72	74		198.413	383	384	383	65	65	67	65
																												191.761	361	372	373	70	73	75	70	70	72	71	74	74		198.7	384	383	383	65	61	67	61
																												192.041	362	370	375	73	74	76	71	72	73	69	74	77		198.985	385	383	378	67	64	68	63
																												192.321	365	372	376	71	76	75	70	72	70	74	76	72		199.268	383	381	377	71	68	67	68
																												192.601	364	371	374	69	73	77	71	74	71	73	72	74		199.555	382	383	379	67	64	66	65
																												192.881	366	374	374	76	72	77	71	73	68	72	70	76		199.842	385	383	386	66	69	67	62
																												193.161	366	373	373	72	73	76	70	72	71	66	73	76		200.126	381	382	381	66	63	67	62
																												193.441	361	374	372	71	76	79	70	73	72	71	74	78		200.413	382	383	378	67	65	65	63
																												193.721	364	373	376	69	78	75	71	71	75	70	74	73		200.699	382	381	383	66	64	69	64
																												194	361	368	374	73	76	75	69	75	71	71	71	76		200.983	383	379	382	66	67	64	63
																												194.28	365	375	376	72	77	78	70	69	73	71	76	75		201.268	380	383	379	69	66	65	66
																												194.56	365	370	373	75	78	78	69	71	73	71	75	74		201.559	386	381	381	64	62	68	66
																												194.84	362	374	377	71	78	77	73	70	74	73	74	75		201.883	388	380	381	65	67	65	65
																												195.12	366	371	372	72	74	76	72	76	72	70	77	72		202.167	382	380	380	68	67	67	66
																												195.4	363	371	374	73	74	75	72	71	71	71	73	76		202.527	381	379	381	68	67	67	66
																												195.68	363	371	372	72	74	79	73	70	73	71	70	74		202.813	382	383	382	67	65	64	63
																												195.96	358	372	373	69	74	74	72	71	75	71	71	73		203.1	383	383	381	67	66	65	70
																												196.239	364	370	372	73	75	77	76	74	72	73	72	75		203.384	380	382	384	72	65	65	67
																												196.52	365	376	374	75	81	78	70	70	72	74	73	73		203.668	383	382	380	66	63	65	64
																												196.8	365	368	374	71	78	78	72	71	75	70	75	75		203.956	384	380	382	64	66	65	64
																												197.08	362	373	377	77	79	76	73	73	76	76	79	75		204.24	387	384	378	68	64	68	70
																												197.36	363	374	373	73	74	75	72	72	73	73	72	75		204.525	382	382	382	65	70	68	64
																												197.64	365	371	373	74	71	77	68	73	71	70	74	80		204.809	386	380	385	65	63	64	67
																												197.92	362	371	376	71	77	75	72	73	71	75	75	77		205.097	387	382	381	65	66	67	63
																												198.2	369	375	376	74	75	79	74	74	73	74	72	76		205.38	384	379	384	65	60	65	62
																												198.48	367	375	373	74	78	71	72	72	74	73	74	75		205.666	382	381	382	65	62	65	60
																												198.76	363	373	375	72	78	76	71	73	73	74	71	77		205.95	382	379	379	67	65	67	64
																												199.04	364	373	375	76	74	77	74	73	73	72	75	72		206.236	380	383	383	63	64	65	67
																												199.32	364	373	375	75	78	78	66	72	72	74	72	78		206.521	383	378	383	63	68	67	67
																												199.6	363	375	375	71	79	76	72	70	72	71	75	75		206.807	382	384	380	65	65	75	67
																												199.88	360	370	374	73	77	73	73	72	74	75	70	76		207.093	385	382	382	64	64	65	63
																												200.16	363	372	376	71	74	78	72	73	71	74	75	80		207.38	384	384	382	68	65	66	64
																												200.44	364	371	375	73	75	78	71	71	74	72	72	74		207.665	383	379	382	69	69	64	64
																												200.72	364	372	375	76	80	77	68	75	71	72	72	75		207.949	380	381	383	65	61	68	62
																												201	365	374	376	76	80	80	73	72	69	77	73	77		208.234	385	381	381	66	65	63	61
																												201.28	365	372	374	77	75	80	72	75	76	71	75	79		208.516	383	384	383	66	66	61	64
																												201.559	360	377	373	75	75	79	73	73	71	75	71	76		208.872	383	383	378	62	65	66	70
																												201.839	363	375	371	71	70	75	70	74	72	71	71	76		209.198	383	384	382	68	59	64	65
																												202.12	362	370	376	71	77	79	72	73	73	72	77	72		209.482	386	382	380	69	66	67	68
																												202.403	364	370	373	72	77	75	69	76	72	72	75	76		209.768	382	383	380	66	66	65	65
																												202.683	363	373	373	67	76	77	71	75	71	71	75	77		210.053	382	378	384	70	64	66	60
																												202.963	362	368	376	69	80	77	72	70	71	72	70	78		210.34	383	382	385	68	69	67	66
																												203.243	363	371	376	73	77	77	73	69	73	72	74	74		210.623	386	379	381	70	66	63	65
																												203.522	367	372	374	71	77	77	72	75	74	71	79	76		210.908	383	379	376	68	67	70	64
																												203.803	362	374	375	72	74	79	69	73	73	73	75	75		211.195	386	381	384	66	65	66	66
																												204.083	366	370	377	74	76	75	71	74	76	74	73	78		211.481	384	382	384	62	67	73	63
																												204.363	363	375	373	76	78	78	74	72	71	71	75	80		211.769	385	382	382	68	66	69	64
																												204.643	364	369	376	72	75	71	74	74	75	71	77	79		212.057	385	382	382	69	63	66	67
																												204.922	364	373	375	75	76	76	72	70	74	73	78	74		212.343	383	383	381	67	61	66	66
																												205.203	363	373	373	73	71	76	73	75	75	77	71	78		212.662	383	381	380	67	68	65	69
																												205.482	365	373	375	73	75	72	71	74	75	72	75	74		212.947	383	385	380	67	67	68	64
																												205.762	365	375	374	74	74	77	73	77	72	68	71	78		213.338	384	381	383	68	66	65	63
																												206.042	361	373	375	73	73	76	76	78	73	72	74	81		213.679	381	380	382	69	67	70	64
																												206.323	362	373	374	73	73	78	70	72	74	76	75	71		213.966	386	383	381	69	67	67	72
																												206.603	365	373	376	75	78	77	68	72	74	74	75	80		214.252	384	380	380	68	68	67	69
																												206.882	366	373	374	76	79	81	75	70	70	72	75	76		214.535	382	381	380	71	63	66	62
																												207.162	362	373	371	71	81	75	70	76	75	73	75	75		214.821	385	384	378	71	65	67	70
																												207.443	364	380	377	74	78	80	73	75	72	75	76	77		215.106	383	381	380	68	68	69	67
																												207.722	363	373	373	74	80	75	71	74	73	70	80	77		215.402	385	384	384	67	67	65	64
																												208.002	363	374	373	72	75	78	72	78	76	71	76	78		215.687	383	383	382	68	67	67	63
																												208.282	362	372	375	75	77	76	71	74	78	74	77	74		215.972	386	385	381	68	63	68	63
																												208.562	364	372	373	76	77	77	74	72	75	71	77	72		216.259	384	383	382	67	66	67	64
																												208.842	365	374	378	73	80	75	74	73	79	75	78	79		216.546	386	382	380	66	62	66	68
																												209.122	361	375	375	77	75	80	69	73	71	71	73	76		216.834	385	382	380	68	65	65	67
																												209.402	364	376	373	77	76	77	76	75	75	76	75	77		217.118	385	379	381	65	69	65	67
																												209.682	364	373	374	68	75	78	73	75	73	75	73	76		217.403	388	383	379	66	68	63	68
																												209.962	363	373	374	72	75	72	72	76	76	75	76	76		217.689	383	380	381	68	63	69	64
																												210.242	361	370	373	74	76	76	78	75	74	72	79	77		217.974	384	383	383	68	62	71	65
																												210.522	365	374	374	76	76	77	74	71	68	76	72	71		218.257	387	378	382	69	68	65	66
																												210.802	365	370	373	76	77	76	74	74	71	77	76	74		218.659	386	384	380	66	68	65	69
																												211.082	362	372	375	74	76	76	72	73	70	73	73	75		218.994	382	382	381	65	67	68	68
																												211.364	363	375	378	73	72	75	74	75	72	75	72	80		219.28	383	384	383	67	67	64	63
																												211.659	367	372	371	74	73	79	74	75	78	72	77	78		219.593	384	383	382	70	66	68	69
																												211.943	364	374	376	75	78	77	72	70	74	74	71	76		219.879	382	382	383	70	68	66	70
																												212.223	367	374	374	73	77	78	74	73	71	74	76	78		220.165	384	378	380	71	67	67	65
																												212.503	364	375	371	71	76	78	74	76	71	73	73	78		220.451	386	386	380	71	66	67	65
																												212.783	363	376	374	74	80	78	72	73	70	72	75	75		220.737	382	383	380	64	68	62	66
																												213.063	364	374	379	75	77	77	72	76	74	78	74	75		221.019	384	379	382	66	66	67	67
																												213.343	362	378	374	75	76	80	72	74	73	76	73	76		221.305	386	382	381	66	67	70	69
																												213.623	363	371	373	74	76	79	74	74	69	74	75	76		221.591	386	383	383	65	64	65	63
																												213.903	368	374	374	73	76	80	71	71	72	71	71	76		221.879	383	382	382	67	64	68	70
																												214.183	363	372	374	70	77	77	71	75	76	70	73	75		222.169	387	383	382	71	70	71	68
																												214.463	363	374	373	74	79	74	76	75	74	71	77	73		222.453	385	379	381	66	68	65	65
																												214.743	362	371	372	73	79	76	73	73	77	75	74	75		222.81	379	381	381	69	65	66	64
																												215.023	367	372	373	73	76	74	72	76	72	74	73	79		223.161	383	381	379	67	65	62	67
																												215.303	364	371	374	76	78	78	76	76	71	75	74	75		223.6	386	382	385	66	67	68	64
																												215.583	363	375	375	74	71	76	75	75	70	73	73	76		223.884	386	383	384	66	62	66	65
																												215.863	364	372	378	73	73	77	72	75	71	74	72	74		224.202	383	380	380	65	67	65	61
																												216.143	363	372	376	75	77	80	74	73	74	73	74	78		224.485	381	380	383	66	64	66	64
																												216.423	361	372	375	73	77	75	71	71	75	72	75	76		224.769	387	382	382	69	68	72	67
																												216.703	361	374	373	74	78	79	74	78	76	76	73	78		225.055	383	381	385	66	67	69	68
																												216.983	362	370	376	73	80	78	73	73	76	74	74	78		225.344	383	385	384	71	67	67	66
																												217.263	365	371	374	75	74	77	74	73	74	76	80	76		225.63	381	379	383	68	62	73	65
																												217.543	365	371	373	71	79	75	72	74	75	75	75	76		225.917	385	380	381	69	66	66	66
																												217.823	362	374	375	70	80	80	77	74	75	71	74	73		226.203	387	385	378	67	66	69	66
																												218.103	365	373	377	74	79	76	77	74	79	71	78	82		226.486	383	381	382	68	72	66	62
																												218.384	364	374	374	71	78	79	70	73	75	76	72	76		226.769	381	381	381	63	67	66	67
																												218.664	367	371	375	73	77	78	73	76	75	77	69	74		227.055	385	379	384	68	72	66	60
																												218.944	362	372	374	71	78	80	72	73	75	73	77	75		227.37	380	380	381	65	66	66	62
																												219.224	365	373	371	76	77	76	70	75	72	73	74	79		227.653	382	383	382	66	66	69	68
																												219.504	364	372	373	73	76	75	72	77	70	73	74	79		227.938	385	380	380	66	71	67	68
																												219.784	366	370	374	78	77	77	73	72	73	75	75	77		228.22	384	381	382	63	65	69	62
																												220.064	364	375	376	73	78	78	72	72	73	67	77	76		228.506	384	382	382	64	70	67	64
																												220.344	364	373	377	70	79	80	74	74	72	72	75	76		228.791	385	381	385	65	67	66	67
																												220.624	361	373	372	72	81	74	72	74	73	72	77	76		229.11	383	385	382	70	67	69	69
																												220.904	361	371	371	72	75	76	77	75	70	74	74	73		229.396	385	386	380	67	65	68	64
																												221.184	362	371	372	74	78	80	76	76	72	71	75	73		229.722	380	380	379	67	69	66	66
																												221.464	365	374	377	79	79	76	79	74	73	75	75	77		230.009	386	380	382	71	62	70	65
																												221.744	364	369	377	71	75	80	72	75	76	73	75	75		230.295	384	383	382	69	64	64	66
																												222.024	363	370	373	77	78	78	75	77	75	73	76	78		230.581	382	381	382	66	69	65	66
																												222.305	362	373	374	75	78	77	70	75	73	75	76	76		230.866	386	381	381	71	64	68	66
																												222.591	361	370	372	76	78	75	72	74	76	75	72	77		231.153	385	381	378	69	69	66	64
																												222.871	361	370	373	76	79	80	66	71	73	74	73	76		231.473	383	381	379	68	67	69	65
																												223.152	363	373	377	75	73	79	73	75	74	75	76	79		231.797	377	383	381	65	67	65	67
																												223.432	364	373	374	74	79	75	76	70	70	73	70	73		232.086	386	382	383	66	67	64	68
																												223.712	360	371	372	73	73	77	77	73	72	74	77	77		232.372	383	383	381	70	69	66	63
																												223.992	361	374	376	76	80	78	67	74	73	79	73	77		232.657	382	378	381	62	64	70	62
																												224.272	359	371	376	77	70	75	75	76	73	74	79	77		232.942	383	383	379	69	65	69	63
																												224.552	366	376	373	79	77	78	72	76	76	70	76	74		233.227	386	382	382	64	67	68	65
																												224.832	361	375	375	75	78	77	74	79	75	75	72	78		233.522	385	381	378	68	69	68	69
																												225.112	362	372	370	81	76	77	70	74	73	73	75	77		233.808	385	378	382	66	67	68	65
																												225.392	363	377	372	75	76	78	76	77	72	70	70	78		234.095	384	383	383	69	64	71	64
																												225.681	363	375	372	73	82	79	72	72	71	74	77	77		234.382	383	381	385	70	65	63	64
																												225.985	362	370	371	74	79	79	74	76	69	78	81	72		234.703	378	380	380	63	71	67	64
																												226.266	361	374	373	72	79	80	71	79	71	77	75	79		234.988	385	382	378	64	63	70	62
																												226.546	367	373	372	71	78	74	75	76	74	70	75	80		235.273	385	384	381	70	69	67	63
																												226.826	367	376	373	80	79	78	70	73	76	76	74	81		235.559	385	384	380	71	67	68	62
																												227.117	362	372	377	77	75	77	68	75	72	71	74	75		235.845	385	379	380	67	66	67	63
																												227.397	362	370	376	73	74	77	76	73	76	75	72	78		236.134	384	380	381	68	67	70	63
																												227.691	363	373	374	72	75	82	72	74	73	74	76	79		236.455	386	379	383	66	65	67	64
																												227.982	362	372	376	74	82	80	74	78	77	73	74	75		236.742	385	384	383	72	65	67	62
																												228.278	364	374	376	78	78	81	78	74	71	73	75	74		237.026	384	383	379	62	62	66	64
																												228.558	366	373	372	81	78	77	69	76	73	68	76	78		237.313	385	380	383	66	66	70	63
																												228.838	365	374	373	79	81	78	75	78	74	73	77	75		237.598	384	384	380	63	66	67	63
																												229.119	359	372	373	74	75	79	69	71	77	76	71	76		237.884	381	381	380	69	66	72	65
																												229.399	360	371	375	77	79	81	73	78	76	76	73	80		238.169	383	383	381	69	65	64	65
																												229.679	364	375	376	78	82	80	75	73	72	75	78	79		238.45	385	383	382	67	66	64	62
																												229.959	359	372	373	78	78	76	72	77	75	73	79	80		238.738	383	385	382	66	69	67	63
																												230.239	365	376	377	78	79	74	76	72	73	77	74	77		239.095	383	381	383	68	69	68	65
																												230.52	363	374	374	75	81	75	73	76	72	71	76	80		239.454	386	379	384	67	64	71	71
																												230.8	365	376	371	77	78	76	76	74	74	71	77	81		239.773	384	380	381	66	74	69	67
																												231.08	366	373	377	73	76	74	74	75	77	77	76	73
																												231.361	364	371	373	76	80	79	76	74	76	78	81	76
																												231.641	363	376	371	72	75	79	76	77	77	68	76	81
																												231.952	364	372	373	77	78	81	74	77	76	73	79	79
																												232.244	363	373	371	74	78	80	74	76	72	74	78	79
																												232.536	361	374	376	77	82	78	71	75	74	73	76	75
																												232.816	365	376	375	75	77	82	73	76	77	73	79	77
																												233.096	364	373	374	77	78	81	76	80	74	75	75	80
																												233.376	362	376	377	79	78	77	78	73	74	76	77	78
																												233.656	359	375	375	75	77	80	75	70	81	73	76	78
																												233.936	363	372	373	78	77	80	68	72	75	80	74	78
																												234.216	362	377	375	71	79	79	77	74	71	72	77	79
																												234.496	366	370	373	74	84	75	76	78	77	75	75	77
																												234.777	362	373	375	77	78	78	73	75	73	74	77	77
																												235.059	364	371	374	81	81	78	73	75	74	73	73	79
																												235.339	360	371	374	75	79	78	73	75	74	74	75	76
																												235.62	362	375	373	76	71	77	74	71	75	76	78	82
																												235.9	362	373	375	77	79	76	73	74	79	74	73	80
																												236.18	366	370	375	75	77	79	74	76	72	75	72	81
																												236.46	365	372	373	76	77	81	73	72	73	72	75	74
																												236.74	366	373	373	79	84	75	67	75	74	77	68	76
																												237.023	363	373	374	76	79	81	76	75	72	75	77	77
																												237.302	362	377	376	74	76	77	78	72	79	72	74	83
																												237.583	363	374	374	78	77	81	74	76	78	76	76	78
																												237.863	362	373	377	80	81	78	74	78	75	75	73	77
																												238.145	365	375	375	75	79	73	75	77	74	75	76	82
																												238.425	360	375	377	77	75	76	74	78	76	73	75	78
																												238.705	363	376	373	75	76	79	74	73	78	77	77	77
																												238.985	361	371	373	77	77	81	75	75	70	75	80	77
																												239.265	361	378	375	75	74	78	73	75	76	72	78	84
																												239.545	364	374	373	79	79	77	74	74	74	76	74	81
																												239.826	367	374	375	74	77	77	78	74	76	72	74	78
[truncated: 18 more columns]
