# Supplementary material for: Molecular recording of cellular protein kinase activity with chemical labeling
Source: Nat Chem Biol. 2025 Jul 10;21(11):1818–27. doi: 10.1038/s41589-025-01949-6 (PMC12568631; doi:10.1038/s41589-025-01949-6)
Supplement: Supplementary file 10 — Statistical source data. [file 41589_2025_1949_MOESM10_ESM.xlsx]

## Sheet: Extended Data Fig.3b
KinprolaPKA_basal_5 nM	KinprolaPKA_Fsk/IBMX_5 nM	KinprolaPKA_T/A_basal_5 nM	KinprolaPKA_T/A_Fsk/IBMX_5 nM	Kinprolaon_basal_5 nM	Kinprolaon_Fsk/IBMX_5 nM	Kinprolaoff_basal_5 nM	Kinprolaoff_Fsk/IBMX_5 nM	KinprolaPKA_basal_10 nM	KinprolaPKA_Fsk/IBMX_10 nM	KinprolaPKA_T/A_basal_10 nM	KinprolaPKA_T/A_Fsk/IBMX_10 nM	Kinprolaon_basal_10 nM	Kinprolaon_Fsk/IBMX_10 nM	Kinprolaoff_basal_10 nM	Kinprolaoff_Fsk/IBMX_10 nM	KinprolaPKA_basal_25 nM	KinprolaPKA_Fsk/IBMX_25 nM	KinprolaPKA_T/A_basal_25 nM	KinprolaPKA_T/A_Fsk/IBMX_25 nM	Kinprolaon_basal_25 nM	Kinprolaon_Fsk/IBMX_25 nM	Kinprolaoff_basal_25 nM	Kinprolaoff_Fsk/IBMX_25 nM	KinprolaPKA_basal_50 nM	KinprolaPKA_Fsk/IBMX_50 nM	KinprolaPKA_T/A_basal_50 nM	KinprolaPKA_T/A_Fsk/IBMX_50 nM	Kinprolaon_basal_50 nM	Kinprolaon_Fsk/IBMX_50 nM	Kinprolaoff_basal_50 nM	Kinprolaoff_Fsk/IBMX_50 nM
0.08289	0.447145	0.037563	0.036347	0.515725	0.492577	0.032452	0.033156	0.110821	0.836308	0.037287	0.037	0.906582	0.921681	0.03249	0.03286	0.163374	1.38044	0.038095	0.038809	1.58063	1.57092	0.033651	0.033539	0.216885	1.68593	0.041732	0.040302	1.88406	1.89705	0.036195	0.035679
0.089352	0.465529	0.043602	0.043632	0.475818	0.456269	0.051253	0.049894	0.135217	0.908344	0.046906	0.047523	0.923039	0.852046	0.051878	0.050297	0.202154	1.50833	0.051539	0.051048	1.56143	1.58557	0.053472	0.052467	0.26	1.84983	0.054305	0.055279	1.88969	1.94799	0.05584	0.053543
0.0765647	0.456683	0.0385884	0.0371021	0.485503	0.432981	0.0400662	0.0392537	0.106275	0.892047	0.0390222	0.0382342	0.752262	0.733739	0.0393935	0.039923	0.176002	1.46412	0.0418516	0.0423975	1.41746	1.42318	0.0396759	0.0396524	0.240158	1.77492	0.0441259	0.0471456	1.81617	1.84354	0.0426709	0.0418384

## Sheet: Extended Data Fig.3c
KinprolaPKA_basal_5 min	KinprolaPKA_Fsk/IBMX_5 min	KinprolaPKA_T/A_basal_5 min	KinprolaPKA_T/A_Fsk/IBMX_5 min	Kinprolaon_basal_5 min	Kinprolaon_Fsk/IBMX_5 min	Kinprolaoff_basal_5 min	Kinprolaoff_Fsk/IBMX_5 min	KinprolaPKA_basal_15 min	KinprolaPKA_Fsk/IBMX_15 min	KinprolaPKA_T/A_basal_15 min	KinprolaPKA_T/A_Fsk/IBMX_15 min	Kinprolaon_basal_15 min	Kinprolaon_Fsk/IBMX_15 min	Kinprolaoff_basal_15 min	Kinprolaoff_Fsk/IBMX_15 min	KinprolaPKA_basal_30 min	KinprolaPKA_Fsk/IBMX_30 min	KinprolaPKA_T/A_basal_30 min	KinprolaPKA_T/A_Fsk/IBMX_30 min	Kinprolaon_basal_30 min	Kinprolaon_Fsk/IBMX_30 min	Kinprolaoff_basal_30 min	Kinprolaoff_Fsk/IBMX_30 min	KinprolaPKA_basal_1 h	KinprolaPKA_Fsk/IBMX_1 h	KinprolaPKA_T/A_basal_1 h	KinprolaPKA_T/A_Fsk/IBMX_1 h	Kinprolaon_basal_1 h	Kinprolaon_Fsk/IBMX_1 h	Kinprolaoff_basal_1 h	Kinprolaoff_Fsk/IBMX_1 h
0.053131	0.379398	0.018543	0.019168	0.226045	0.254248	0.0214419	0.021784	0.087881	0.85467	0.019419	0.020111	0.566445	0.582502	0.022052	0.0223684	0.122832	1.14049	0.020454	0.020414	0.926858	0.916245	0.022135	0.022679	0.166718	1.25663	0.020775	0.022063	1.13618	1.12802	0.0225126	0.022687
0.048546	0.327734	0.01949	0.019551	0.222054	0.263877	0.0244636	0.022709	0.080828	0.742386	0.0204	0.020541	0.625946	0.642736	0.022523	0.0231077	0.111066	0.937991	0.020826	0.021142	0.950762	0.910455	0.023262	0.023737	0.1476	1.07099	0.02146	0.022156	1.14317	1.12542	0.0231295	0.024039
0.0474381	0.318217	0.0205876	0.021156	0.241944	0.27415	0.0213889	0.0241424	0.0790302	0.667501	0.0215409	0.021648	0.617609	0.642658	0.021544	0.0251223	0.107455	0.829099	0.0219907	0.0228925	0.969528	0.936843	0.0222735	0.025682	0.138277	0.895608	0.02283	0.0239045	1.11845	1.08523	0.0250389	0.0257969
