# Supplementary material for: Molecular recording of cellular protein kinase activity with chemical labeling
Source: Nat Chem Biol. 2025 Jul 10;21(11):1818–27. doi: 10.1038/s41589-025-01949-6 (PMC12568631; doi:10.1038/s41589-025-01949-6)
Supplement: Supplementary file 11 — Statistical source data. [file 41589_2025_1949_MOESM11_ESM.xlsx]

## Sheet: Extended Data Fig.4a
uM	Fsk				uM	PGE1				uM	Epinephrine				uM	Iso				mM	Bt2cAMP				uM	H89
0.01	0.165155	0.128011	0.0961841		0.001	0.153781	0.100582	0.118691		0.001	0.143782	0.091791	0.111114		0.001	0.11876	0.08294	0.0959103		0.0001	0.132201	0.13957	0.107123		0.01	0.136999	0.149225	0.105896
0.05	0.189753	0.144423	0.118815		0.005	0.185573	0.140958	0.151265		0.005	0.156426	0.10472	0.124588		0.005	0.131451	0.098	0.108808		0.001	0.146971	0.150345	0.108249		0.05	0.155894	0.153408	0.110285
0.1	0.399842	0.170431	0.138939		0.01	0.228834	0.185194	0.166886		0.01	0.154066	0.102028	0.11919		0.01	0.11994	0.089967	0.111117		0.01	0.136603	0.154157	0.111124		0.1	0.149869	0.152495	0.113712
0.5	0.413293	0.373941	0.274593		0.05	0.316419	0.287106	0.257763		0.05	0.174798	0.100618	0.117684		0.05	0.108013	0.099501	0.101164		0.1	0.150923	0.134872	0.105636		0.5	0.138832	0.137171	0.103658
1	0.617729	0.533175	0.400836		0.1	0.358371	0.344488	0.303646		0.1	0.205735	0.10344	0.105706		0.1	0.153317	0.091187	0.106775		0.5	0.211436	0.186156	0.131375		1	0.129115	0.151001	0.0980038
10	0.74952	0.997541	0.687781		0.5	0.48082	0.487938	0.469166		0.5	0.28386	0.158805	0.2069		0.5	0.284562	0.100355	0.12765		1	0.271494	0.26307	0.164269		10	0.13005	0.131704	0.095724
50	0.744648	1.06336	0.767612		1	0.49692	0.537002	0.503267		1	0.310177	0.238586	0.253551		1	0.320924	0.13053	0.211093		5	0.455633	0.674162	0.317043		50	0.077931	0.093328	0.0774968
100	0.806028	1.03641	0.729388		10	0.524921	0.581074	0.56828		10	0.299276	0.2787	0.26822		10	0.34206	0.284493	0.285532		10	0.533525	0.682269	0.349907		100	0.04499	0.073709	0.0604022

## Sheet: Extended Data Fig.4b
	CPY-CA 62.5 nM				CPY-CA 125 nM				CPY-CA 250 nM				CPY-CA 500 nM
[Iso] (nM)
0	0.28	0.25	0.26	0.26	0.33	0.32	0.35	0.32	0.4	0.38	0.4	0.39	0.52	0.46	0.44	0.44
10	0.25	0.26	0.25	0.25	0.33	0.36	0.32	0.32	0.41	0.42	0.37	0.41	0.66	0.66	0.46	0.48
25	0.31	0.27	0.26	0.24	0.37	0.4	0.34	0.34	0.54	0.49	0.38	0.4	0.84	0.73	0.53	0.51
50	0.24	0.29	0.26	0.26	0.39	0.42	0.34	0.34	0.61	0.53	0.42	0.41	1.16	1.03	0.8	0.75
100	0.3	0.3	0.26	0.25	0.55	0.49	0.38	0.34	1.06	0.88	0.64	0.55	1.29	1.28	1.17	1.12
250	0.43	0.35	0.33	0.28	0.95	0.85	0.79	0.68	1.2	1.24	1.13	1.07	1.32	1.32	1.29	1.28
500	0.85	0.66	0.79	0.64	1.09	1.01	1.01	0.96	1.22	1.16	1.14	1.07	1.29	1.21	1.28	1.19
1000	0.86	0.98	0.86	0.92	1.11	1.17	1.02	1.07	1.22	1.2	1.09	1.16	1.23	1.29	1.18	1.23
2500	1	0.99	0.93	0.92	1.13	1.15	1.06	1.06	1.18	1.21	1.15	1.17	1.25	1.25	1.2	1.22
5000	1	0.99	0.9	0.92	1.17	1.14	1.08	1.03	1.28	1.25	1.17	1.18	1.09	1.26	1.21	1.18
10000	0.99	0.98	0.93	0.93	1.15	1.15	1.08	1.05	1.23	1.21	1.15	1.18	1.27	1.25	1.21	1.17
