# Supplementary material for: Molecular recording of cellular protein kinase activity with chemical labeling
Source: Nat Chem Biol. 2025 Jul 10;21(11):1818–27. doi: 10.1038/s41589-025-01949-6 (PMC12568631; doi:10.1038/s41589-025-01949-6)
Supplement: Supplementary file 12 — Statistical source data. [file 41589_2025_1949_MOESM12_ESM.xlsx]

## Sheet: Extended Data Fig.5a
KinprolaPKC_basal	KinprolaPKC_GO6983	KinprolaPKC_PMA	KinprolaPKC_T/A_basal	KinprolaPKC_T/A_GO6983	KinprolaPKC_T/A_PMA
0.076	0.083	0.038	0.006	0.013	0.004
0.028	0.015	0.072	0.01	0.013	0.047
0.057	0.095	0.127	0.011	0.012	0.019
0.028	0.032	0.073	0.008	0.013	0.008
0.131	0.048	0.114	0.004	0.034	0.003
0.05	0.013	0.022	0.008	0.011	0.009
0.05	0.03	0.029	0.007	0.014	0.004
0.024	0.084	0.02	0.01	0.022	0.016
0.041	0.047	0.041	0.009	0.012	0.012
0.026	0.065	0.079	0.006	0.008	0.014
0.071	0.037	0.053	0.005	0.042	0.013
0.123	0.021	0.1	0.054	0.014	0.007
0.042	0.037	0.123	0.006	0.01	0.013
0.063	0.089	0.044	0.02	0.016	0.019
0.083	0.101	0.07	0.009	0.01	0.027
0.019	0.102	0.107	0.007	0.025	0.007
0.024	0.06	0.055	0.011	0.01	0.01
0.082	0.046	0.037	0.014	0.009	0.017
0.025	0.049	0.114	0.02	0.015	0.014
0.033	0.053	0.05	0.02	0.013	0.015
0.044	0.017	0.05	0.01	0.005	0.006
0.183	0.051	0.019	0.007	0.014	0.012
0.116	0.055	0.077	0.014	0.005	0.012
0.082	0.065	0.042	0.009	0.015	0.004
0.088	0.032	0.074	0.021	0.011	0.004
0.073	0.05	0.1	0.041	0.012	0.009
0.069	0.029	0.243	0.009	0.006	0.022
0.054	0.038	0.072	0.008	0.012	0.009
0.073	0.052	0.145	0.01	0.007	0.012
0.071	0.064	0.031	0.019	0.016	0.006
0.084	0.092	0.106	0.01	0.008	0.013
0.048	0.075	0.045	0.004	0.052	0.008
0.095	0.03	0.047	0.006	0.017	0.005
0.044	0.07	0.106	0.014	0.015	0.006
0.063	0.017	0.109	0.007	0.018	0.017
0.029	0.024	0.086	0.024	0.007	0.012
0.112	0.04	0.152	0.012	0.008	0.01
0.033	0.103	0.047	0.017	0.009	0.006
0.048	0.072	0.045	0.008	0.038	0.025
0.029	0.07	0.067	0.011	0.02	0.01
0.101	0.037	0.097	0.013	0.014	0.012
0.12	0.016	0.146	0.011	0.015	0.003
0.081	0.03	0.13	0.011	0.009	0.009
0.06	0.024	0.122	0.009	0.021	0.01
0.078	0.051	0.066	0.007	0.01	0.014
0.062	0.09	0.046	0.013	0.013	0.019
0.103	0.046	0.133	0.012	0.053	0.03
0.016	0.032	0.047	0.01	0.012	0.02
0.022	0.026	0.129	0.008	0.024	0.013
0.031	0.033	0.075	0.013	0.019	0.009
0.016	0.037	0.042	0.011	0.011	0.015
0.027	0.066	0.046	0.022	0.01	0.004
0.1	0.057	0.064	0.01	0.008	0.011
0.16	0.016	0.12	0.01	0.009	0.03
0.025	0.023	0.039	0.018	0.005	0.007
0.081	0.028	0.019	0.01	0.009	0.009
0.062	0.022	0.025	0.011	0.012	0.012
0.134	0.031	0.326	0.011	0.008	0.005
0.084	0.05	0.045	0.019	0.02	0.014
0.141	0.017	0.046	0.016	0.008	0.01
0.034	0.024	0.039	0.022	0.031	0.012
0.029	0.096	0.06	0.013	0.018	0.01
0.094	0.033	0.125	0.015	0.006	0.006
0.033	0.045	0.044	0.004	0.006	0.015
0.045	0.019	0.029	0.01	0.027	0.009
0.041	0.063	0.036	0.017	0.017	0.005
0.111	0.046	0.166	0.013	0.013	0.005
0.044	0.062	0.07	0.017	0.036	0.018
0.032	0.022	0.042	0.007	0.005	0.01
0.065	0.034	0.056	0.01	0.012	0.007
0.075	0.021	0.037	0.022	0.013	0.026
0.111	0.079	0.035	0.015	0.007	0.004
0.106	0.052	0.038	0.005	0.012	0.014
0.057	0.025	0.109	0.009	0.008	0.027
0.017	0.103	0.032	0.036	0.017	0.008
0.111	0.034	0.104	0.009	0.019	0.025
0.03	0.042	0.103	0.009	0.004	0.03
0.098	0.036	0.114	0.013	0.014	0.063
0.031	0.026	0.052	0.006	0.01	0.011
0.091	0.096	0.042	0.012	0.019	0.009
0.026	0.06	0.072	0.014	0.007	0.014
0.068	0.034	0.041	0.009	0.017	0.015
0.127	0.045	0.063	0.01	0.015	0.007
0.038	0.026	0.03	0.025	0.017	0.004
0.074	0.061	0.064	0.014	0.007	0.008
0.106	0.046	0.03	0.003	0.023	0.009
0.047	0.052	0.145	0.009	0.013	0.006
0.043	0.048	0.08	0.011	0.006	0.016
0.052	0.02	0.062	0.006	0.015	0.019
0.018	0.054	0.103	0.006	0.01	0.018
0.053	0.027	0.16	0.004	0.01	0.016
0.079	0.051	0.061	0.006	0.01	0.036
0.087	0.067	0.024	0.012	0.011	0.004
0.142	0.021	0.089	0.02	0.021	0.013
0.071	0.095	0.297	0.011	0.012	0.019
0.011	0.031	0.029	0.017	0.014	0.004
0.084	0.017	0.04	0.01	0.008	0.013
0.12	0.039	0.04	0.009	0.008	0.027
0.039	0.041	0.108	0.039	0.013	0.021
0.051	0.024	0.083	0.015	0.009	0.015
0.019	0.03	0.137	0.012	0.033	0.017
0.038	0.05	0.059	0.013	0.017	0.011
0.044	0.041	0.184	0.007	0.013	0.011
0.053	0.017	0.04	0.014	0.007	0.01
0.081	0.053	0.021	0.006	0.01	0.02
0.019	0.016	0.024	0.017	0.013	0.012
0.06	0.037	0.107	0.015	0.017	0.011
0.027	0.081	0.039	0.013	0.035	0.01
0.012	0.031	0.087	0.007	0.015	0.011
0.06	0.087	0.04	0.008	0.012	0.011
0.024	0.032	0.028	0.014	0.013	0.061
0.079	0.045	0.029	0.011	0.018	0.049
0.022	0.113	0.104	0.012	0.008	0.019
0.026	0.026	0.115	0.01	0.018	0.011
0.051	0.021	0.051	0.012	0.016	0.011
0.101	0.084	0.057	0.008	0.01	0.019
0.043	0.017	0.073	0.023	0.009	0.015
0.061	0.012	0.097	0.035	0.013	0.01
0.05	0.063	0.073	0.016	0.011	0.012
0.069	0.037	0.078	0.008	0.012	0.016
0.024	0.05	0.185	0.006	0.008	0.018
0.046	0.036	0.08	0.014	0.015	0.018
0.019	0.06	0.085	0.008	0.007	0.031
0.033	0.065	0.042	0.007	0.02	0.04
0.02	0.053	0.036	0.011	0.01	0.043
0.013	0.067	0.111	0.016	0.03	0.012
0.072	0.047	0.04	0.017	0.013	0.009
0.08	0.016	0.09	0.004	0.006	0.007
0.073	0.1	0.042	0.011	0.003	0.015
0.048	0.032	0.12	0.009	0.02	0.007
0.051	0.062	0.046	0.011	0.012	0.015
0.092	0.012	0.137	0.016	0.019	0.005
0.074	0.023	0.103	0.01	0.007	0.018
0.034	0.042	0.025	0.011	0.008	0.003
0.036	0.016	0.052	0.01	0.024	0.011
0.034	0.052	0.052	0.007	0.006	0.015
0.099	0.047	0.045	0.012	0.011	0.003
0.051	0.06	0.094	0.021	0.061	0.006
0.04	0.07	0.24	0.015	0.013	0.005
0.06	0.075	0.059	0.02	0.014	0.013
0.075	0.035	0.042	0.036	0.013	0.007
0.09	0.049	0.029	0.01	0.009	0.009
0.135	0.053	0.087	0.014	0.012	0.009
0.035	0.042	0.075	0.012	0.019	0.003
0.061	0.112	0.044	0.003	0.01	0.028
0.081	0.027	0.154	0.01	0.011	0.049
0.035	0.03	0.023	0.014	0.007	0.016
0.074	0.034	0.079	0.014	0.011	0.008
0.022	0.062	0.04	0.027	0.007	0.008
0.116	0.043	0.102	0.01	0.017	0.008
0.066	0.032	0.058	0.012	0.011	0.005
0.036	0.074	0.227	0.013	0.036	0.016
0.046	0.049	0.04	0.015	0.035	0.008
0.05	0.034	0.039	0.027	0.012	0.016
0.072	0.042	0.058	0.021	0.016	0.007
0.08	0.045	0.035	0.012	0.014	0.011
0.099	0.028	0.076	0.017	0.007	0.049
0.097	0.021	0.054	0.005	0.009	0.016
0.031	0.01	0.141	0.004	0.01	0.014
0.014	0.031	0.16	0.013	0.012	0.046
0.072	0.043	0.076	0.013	0.013	0.012
0.05	0.03	0.039	0.008	0.01	0.042
0.019	0.043	0.034	0.008	0.013	0.011
0.061	0.02	0.075	0.005	0.005	0.008
0.068	0.02	0.049	0.012	0.006	0.008
0.127	0.036	0.04	0.012	0.011	0.012
0.083	0.073	0.185	0.011	0.012	0.009
0.033	0.027	0.029	0.015	0.005	0.008
0.027	0.022	0.034	0.007	0.024	0.054
0.126	0.034	0.073	0.008	0.054	0.021
0.035	0.024	0.035	0.011	0.033	0.012
0.04	0.046	0.049	0.028	0.008	0.015
0.066	0.111	0.103	0.01	0.021	0.018
0.109	0.042	0.119	0.013	0.005	0.007
0.034	0.038	0.036	0.008	0.013	0.007
0.045	0.057	0.033	0.004	0.003	0.007
0.151	0.023	0.166	0.007	0.013	0.07
0.092	0.034	0.06	0.024	0.013	0.012
0.026	0.102	0.129	0.016	0.022	0.003
0.081	0.031	0.127	0.022	0.013	0.01
0.035	0.033	0.024	0.006	0.007	0.013
0.025	0.097	0.116	0.007	0.011	0.024
0.027	0.046	0.026	0.01	0.015	0.006
0.015	0.012	0.055	0.008	0.012	0.038
0.11	0.073	0.056	0.015	0.01	0.011
0.04	0.041	0.117	0.005	0.014	0.004
0.049	0.043	0.041	0.009	0.01	0.014
0.041	0.019	0.063	0.008	0.015	0.01
0.145	0.042	0.104	0.012	0.018	0.017
0.098	0.016	0.017	0.013	0.013	0.006
0.051	0.084	0.072	0.02	0.01	0.003
0.026	0.084	0.111	0.007	0.012	0.016
0.036	0.014	0.057	0.01	0.017	0.015
0.058	0.06	0.139	0.005	0.008	0.013
0.027	0.043	0.129	0.036	0.006	0.015
0.058	0.073	0.026	0.009	0.006	0.008
0.102	0.059	0.039	0.004	0.012	0.007
0.046	0.026	0.019	0.007	0.016	0.024
0.059	0.033	0.03	0.021	0.01	0.014
0.119	0.053	0.102	0.007	0.018	0.009
0.059	0.1	0.107	0.021	0.012	0.006
0.101	0.031	0.058	0.021	0.019	0.011
0.013	0.043	0.043	0.005	0.006	0.011
0.099	0.022	0.029	0.066	0.013	0.015
0.051	0.023	0.045	0.013	0.011	0.012
0.034	0.038	0.071	0.036	0.008	0.024
0.106	0.026	0.058	0.01	0.01	0.018
0.085	0.023	0.09	0.011	0.016	0.014
0.08	0.062	0.12	0.013	0.011	0.01
0.031	0.075	0.064	0.008	0.015	0.063
0.085	0.042	0.109	0.009	0.007	0.01
0.11	0.02	0.085	0.044	0.009	0.013
0.051	0.051	0.077	0.007	0.013	0.074
0.145	0.038	0.077	0.013	0.013	0.015
0.064	0.01	0.071	0.028	0.008	0.009
0.02	0.082	0.02	0.016	0.01	0.018
0.063	0.027	0.035	0.011	0.008	0.005
0.092	0.016	0.12	0.008	0.041	0.005
0.063	0.091	0.1	0.024	0.019	0.057
0.035	0.028	0.067	0.042	0.012	0.013
0.074	0.062	0.07	0.01	0.016	0.047
0.012	0.057	0.099	0.01	0.014	0.025
0.055	0.025	0.174	0.023	0.005	0.008
0.061	0.099	0.087	0.018	0.014	0.004
0.067	0.026	0.043	0.018	0.007	0.015
0.113	0.045	0.087	0.009	0.015	0.015
0.176	0.062	0.033	0.028	0.01	0.013
0.02	0.036	0.037	0.01	0.012	0.014
0.032	0.053	0.06	0.01	0.013	0.015
0.068	0.041	0.117	0.009	0.014	0.008
0.07	0.031	0.086	0.005	0.023	0.011
0.049	0.013	0.138	0.009	0.007	0.015
0.019	0.051	0.057	0.012	0.015	0.007
0.076	0.073	0.023	0.011	0.013	0.014
0.036	0.112	0.176	0.009	0.013	0.027
0.078	0.074	0.076	0.008	0.017	0.015
0.178	0.072	0.09	0.007	0.009	0.011
0.068	0.032	0.046	0.013	0.024	0.009
0.103	0.046	0.146	0.013	0.018	0.05
0.108	0.064	0.053	0.019	0.009	0.021
0.049	0.021	0.052	0.008	0.009	0.013
0.126	0.056	0.038	0.013	0.007	0.008
0.022	0.031	0.141	0.009	0.009	0.025
0.094	0.055	0.102	0.006	0.016	0.007
0.054	0.036	0.06	0.009	0.025	0.01
0.069	0.039	0.119	0.013	0.009	0.011
0.018	0.057	0.15	0.006	0.013	0.009
0.11	0.072	0.059	0.019	0.011	0.008
0.04	0.078	0.066	0.008	0.01	0.005
0.065	0.057	0.134	0.024	0.009	0.016
0.021	0.063	0.041	0.006	0.017	0.013
0.014	0.06	0.022	0.026	0.012	0.006
0.048	0.04	0.125	0.021	0.01	0.018
0.083	0.075	0.107	0.007	0.016	0.013
0.064	0.087	0.063	0.011	0.01	0.011
0.065	0.039	0.138	0.016	0.057	0.01
0.023	0.071	0.123	0.009	0.012	0.01
0.027	0.032	0.112	0.01	0.01	0.007
0.026	0.117	0.073	0.038	0.013	0.011
0.027	0.121	0.037	0.013	0.007	0.013
0.031	0.063	0.09	0.004	0.007	0.012
0.061	0.022	0.121	0.012	0.005	0.022
0.015	0.017	0.062	0.005	0.008	0.008
0.068	0.051	0.098	0.013	0.014	0.011
0.038	0.056	0.041	0.018	0.013	0.024
0.022	0.041	0.037	0.015	0.014	0.017
0.104	0.053	0.08	0.007	0.012	0.02
0.036	0.094	0.079	0.008	0.01	0.014
0.057	0.05	0.145	0.028	0.006	0.005
0.107	0.045	0.086	0.014	0.031	0.006
0.069	0.045	0.111	0.009	0.017	0.025
0.114	0.061	0.081	0.048	0.013	0.045
0.079	0.068	0.062	0.016	0.027	0.007
0.023	0.055	0.095	0.01	0.006	0.011
0.086	0.053	0.07	0.011	0.004	0.017
0.071	0.1	0.046	0.01	0.011	0.01
0.042	0.073	0.021	0.015	0.015	0.032
0.057	0.039	0.065	0.019	0.014	0.013
0.074	0.08	0.076	0.022	0.011	0.017
0.071	0.026	0.076	0.024	0.005	0.013
0.035	0.049	0.11	0.02	0.011	0.009
0.042	0.019	0.104	0.019	0.006	0.011
0.044	0.023	0.078	0.026	0.004	0.008
0.053	0.019	0.187	0.013	0.013	0.009
0.163	0.085	0.156	0.016	0.024	0.006
0.063	0.022	0.11	0.019	0.014	0.021
0.023	0.026	0.072	0.008	0.022	0.018
0.05	0.04	0.096	0.014	0.024	0.006
0.032	0.05	0.134	0.004	0.011	0.02
0.077	0.064	0.146	0.013	0.006	0.01
0.023	0.085	0.058	0.014	0.017	0.01
0.076	0.03	0.065	0.006	0.034	0.015
0.041	0.026	0.068	0.009	0.034	0.008
0.072	0.176	0.147	0.017	0.015	0.006
0.028	0.067	0.203	0.008	0.011	0.016
0.073	0.065	0.06	0.01	0.006	0.012
0.136	0.077	0.159	0.011	0.01	0.008
0.022	0.036	0.032	0.013	0.024	0.012
0.108	0.021	0.084	0.036	0.011	0.053
0.025	0.046	0.075	0.038	0.008	0.026
0.105	0.108	0.025	0.017	0.011	0.012
0.035	0.108	0.108	0.009	0.011	0.02
0.023	0.062	0.038	0.015	0.021	0.006
0.019	0.018	0.142	0.005	0.014	0.014
0.062	0.027	0.04	0.008	0.009	0.023
0.038	0.031	0.083	0.012	0.013	0.011
0.043	0.075	0.075	0.006	0.016	0.008
0.116	0.015	0.021	0.05	0.012	0.011
0.1	0.029	0.062	0.012	0.012	0.015
0.07	0.074	0.082	0.005	0.013	0.011
0.019	0.032	0.028	0.006	0.052	0.01
0.075	0.047	0.2	0.005	0.012	0.01
0.145	0.122	0.114	0.023	0.006	0.011
0.106	0.06	0.023	0.016	0.018	0.005
0.099	0.038	0.025	0.01	0.009	0.037
0.077	0.021	0.039	0.008	0.007	0.009
0.018	0.043	0.028	0.02	0.008	0.011
0.032	0.054	0.031	0.011	0.017	0.007
0.036	0.063	0.078	0.015	0.012	0.029
0.071	0.015	0.042	0.005	0.011	0.015
0.07	0.022	0.264	0.011	0.011	0.01
0.032	0.08	0.099	0.007	0.009	0.064
0.031	0.017	0.047	0.009	0.01	0.03
0.063	0.059	0.139	0.008	0.013	0.052
0.028	0.025	0.08	0.011	0.012	0.008
0.143	0.101	0.147	0.013	0.054	0.012
0.031	0.028	0.029	0.007	0.01	0.017
0.059	0.059	0.031	0.009	0.025	0.004
0.213	0.02	0.075	0.019	0.004	0.012
0.038	0.028	0.098	0.013	0.011	0.009
0.08	0.022	0.013	0.009	0.021	0.009
0.092	0.055	0.035	0.014	0.011	0.011
0.078	0.038	0.104	0.024	0.011	0.014
0.021	0.081	0.027	0.012	0.014	0.012
0.101	0.043	0.048	0.014	0.009	0.02
0.075	0.034	0.118	0.01	0.009	0.012
0.084	0.043	0.027	0.011	0.01	0.009
0.072	0.032	0.042	0.006	0.028	0.018
0.029	0.062	0.048	0.01	0.011	0.011
0.045	0.078	0.134	0.002	0.008	0.012
0.05	0.062	0.068	0.005	0.006	0.014
0.091	0.072	0.102	0.01	0.046	0.008
0.095	0.087	0.027	0.015	0.008	0.018
0.074	0.06	0.021	0.016	0.012	0.009
0.056	0.066	0.071	0.005	0.013	0.011
0.036	0.065	0.074	0.014	0.009	0.089
0.041	0.06	0.021	0.016	0.006	0.004
0.052	0.022	0.033	0.012	0.01	0.009
0.02	0.029	0.042	0.013	0.005	0.042
0.069	0.082	0.075	0.016	0.016	0.019
0.068	0.095	0.021	0.017	0.011	0.046
0.056	0.027	0.047	0.005	0.011	0.017
0.079	0.032	0.144	0.014	0.009	0.053
0.051	0.107	0.083	0.006	0.012	0.013
0.066	0.045	0.033	0.015	0.015	0.006
0.019	0.034	0.066	0.013	0.015	0.056
0.031	0.065	0.192	0.013	0.009	0.012
0.017	0.04	0.047	0.013	0.049	0.017
0.03	0.054	0.095	0.012	0.022	0.004
0.02	0.085	0.026	0.015	0.008	0.014
0.137	0.084	0.137	0.013	0.005	0.012
0.023	0.104	0.123	0.014	0.007	0.011
0.026	0.042	0.114	0.003	0.012	0.016
0.1	0.015	0.023	0.014	0.007	0.006
0.017	0.066	0.071	0.024	0.042	0.008
0.059	0.036	0.075	0.034	0.008	0.029
0.061	0.019	0.058	0.014	0.018	0.015
0.025	0.013	0.108	0.02	0.038	0.011
0.029	0.081	0.087	0.023	0.008	0.016
0.035	0.086	0.139	0.01	0.01	0.011
0.085	0.114	0.034	0.013	0.007	0.006
0.032	0.066	0.15	0.009	0.047	0.01
0.023	0.058	0.036	0.009	0.02	0.026
0.049	0.029	0.182	0.013	0.015	0.011
0.044	0.036	0.043	0.013	0.011	0.015
0.084	0.064	0.064	0.008	0.014	0.01
0.081	0.075	0.048	0.015	0.019	0.089
0.044	0.072	0.192	0.012	0.014	0.014
0.086	0.076	0.118	0.015	0.023	0.005
0.042	0.081	0.114	0.017	0.014	0.014
0.016	0.108	0.064	0.02	0.024	0.011
0.026	0.104	0.037	0.007	0.011	0.011
0.039	0.024	0.126	0.014	0.008	0.02
0.013	0.069	0.067	0.011	0.009	0.012
0.076	0.046	0.089	0.009	0.01	0.012
0.039	0.035	0.059	0.01	0.009	0.007
0.083	0.035	0.208	0.005	0.011	0.012
0.056	0.015	0.108	0.01	0.009	0.011
0.073	0.04	0.034	0.013	0.005	0.009
0.064	0.05	0.154	0.006	0.014	0.011
0.11	0.031	0.097	0.011	0.032	0.01
0.028	0.037	0.189	0.025	0.012	0.012
0.066	0.049	0.061	0.007	0.009	0.016
0.014	0.07	0.136	0.006	0.013	0.029
0.015	0.057	0.133	0.028	0.004	0.009
0.021	0.099	0.077	0.021	0.012	0.011
0.072	0.045	0.068	0.007	0.005	0.016
0.026	0.095	0.067	0.011	0.008	0.006
0.05	0.063	0.052	0.011	0.009	0.009
0.082	0.047	0.065	0.012	0.013	0.012
0.025	0.044	0.144	0.02	0.015	0.008
0.141	0.023	0.065	0.007	0.013	0.005
0.027	0.046	0.032	0.013	0.015	0.015
0.024	0.059	0.093	0.017	0.01	0.012
0.085	0.074	0.064	0.011	0.008	0.011
0.08	0.023	0.045	0.006	0.01	0.006
0.025	0.053	0.096	0.015	0.029	0.013
0.023	0.046	0.052	0.014	0.013	0.022
0.076	0.077	0.053	0.008	0.004	0.015
0.016	0.046	0.042	0.018	0.057	0.012
0.015	0.053	0.168	0.008	0.011	0.032
0.068	0.081	0.022	0.017	0.014	0.011
0.017	0.073	0.194	0.01	0.01	0.004
0.026	0.097	0.026	0.013	0.009	0.012
0.035	0.056	0.065	0.012	0.016	0.013
0.049	0.041	0.075	0.007	0.012	0.004
0.039	0.12	0.107	0.014	0.022	0.014
0.082	0.046	0.081	0.018	0.005	0.018
0.038	0.11	0.089	0.009	0.01	0.005
0.069	0.027	0.018	0.013	0.009	0.005
0.121	0.029	0.148	0.016	0.015	0.013
0.064	0.021	0.091	0.006	0.007	0.009
0.024	0.069	0.042	0.017	0.02	0.013
0.013	0.015	0.12	0.014	0.009	0.016
0.054	0.062	0.108	0.011	0.012	0.017
0.073	0.042	0.055	0.006	0.013	0.007
0.078	0.042	0.052	0.007	0.029	0.016
0.078	0.024	0.027	0.021	0.004	0.014
0.045	0.037	0.037	0.004	0.005	0.026
0.035	0.015	0.035	0.02	0.01	0.01
0.086	0.076	0.096	0.023	0.016	0.014
0.031	0.08	0.1	0.014	0.013	0.011
0.035	0.029	0.022	0.005	0.005	0.007
0.079	0.017	0.052	0.003	0.011	0.011
0.091	0.1	0.026	0.016	0.003	0.008
0.1	0.014	0.064	0.014	0.019	0.024
0.018	0.023	0.162	0.013	0.008	0.057
0.094	0.029	0.095	0.006	0.012	0.043
0.081	0.018	0.021	0.007	0.009	0.101
0.06	0.05	0.04	0.006	0.008	0.009
0.097	0.037	0.165	0.007	0.017	0.019
0.064	0.068	0.127	0.013	0.012	0.022
0.03	0.027	0.137	0.016	0.006	0.008
0.022	0.064	0.027	0.027	0.01	0.005
0.019	0.027	0.067	0.014	0.022	0.008
0.051	0.034	0.034	0.012	0.007	0.009
0.11	0.084	0.16	0.008	0.017	0.011
0.098	0.048	0.153	0.007	0.02	0.055
0.081	0.029	0.093	0.008	0.029	0.017
0.095	0.017	0.108	0.009	0.053	0.018
0.033	0.017	0.127	0.006	0.034	0.011
0.11	0.062	0.108	0.011	0.008	0.009
0.02	0.092	0.031	0.008	0.007	0.013
0.05	0.082	0.048	0.038	0.011	0.012
0.107	0.029	0.118	0.019	0.009	0.005
0.091	0.027	0.057	0.012	0.012	0.004
0.092	0.04	0.017	0.02	0.01	0.015
0.132	0.072	0.068	0.014	0.014	0.01
0.031	0.016	0.025	0.008	0.009	0.049
0.029	0.084	0.068	0.016	0.007	0.006
0.013	0.026	0.02	0.013	0.014	0.007
0.097	0.051	0.048	0.032	0.009	0.007
0.089	0.02	0.037	0.005	0.006	0.007
0.027	0.023	0.162	0.014	0.008	0.008
0.026	0.049	0.033	0.066	0.016	0.016
0.035	0.057	0.074	0.015	0.018	0.012
0.032	0.11	0.04	0.01	0.016	0.01
0.023	0.025	0.08	0.011	0.021	0.009
0.084	0.035	0.044	0.009	0.014	0.02
0.028	0.034	0.122	0.006	0.004	0.011
0.036	0.057	0.044	0.012	0.019	0.01
0.049	0.033	0.139	0.01	0.004	0.009
0.057	0.033	0.071	0.004	0.006	0.008
0.07	0.055	0.045	0.014	0.012	0.013
0.058	0.047	0.023	0.041	0.006	0.006
0.07	0.057	0.058	0.016	0.011	0.01
0.036	0.055	0.078	0.015	0.007	0.015
0.025	0.028	0.033	0.013	0.005	0.009
0.091	0.012	0.056	0.01	0.016	0.017
0.027	0.076	0.015	0.005	0.009	0.009
0.037	0.061	0.015	0.004	0.016	0.007
0.045	0.071	0.007	0.016	0.006	0.009
0.06	0.049	0.12	0.009	0.042	0.022
0.031	0.036	0.113	0.012	0.012	0.004
0.024	0.026	0.158	0.012	0.015	0.011
0.019	0.027	0.334	0.004	0.008	0.019
0.104	0.019	0.051	0.011	0.01	0.008
0.105	0.042	0.225	0.043	0.005	0.003
0.014	0.067	0.059	0.018	0.018	0.027
0.069	0.049	0.159	0.011	0.01	0.02
0.069	0.046	0.118	0.005	0.022	0.012
0.038	0.026	0.19	0.005	0.028	0.015
0.031	0.036	0.065	0.009	0.019	0.009
0.074	0.047	0.178	0.013	0.023	0.028
0.059	0.053	0.081	0.006	0.006	0.004
0.025	0.025	0.037	0.01	0.008	0.05
0.09	0.11	0.1	0.014	0.015	0.008
0.081	0.1	0.086	0.008	0.016	0.017
0.095	0.025	0.021	0.007	0.067	0.007
0.074	0.023	0.179	0.021	0.017	0.007
0.123	0.056	0.101	0.014	0.01	0.01
0.028	0.037	0.04	0.012	0.009	0.015
0.03	0.084	0.025	0.011	0.014	0.009
0.041	0.026	0.029	0.009	0.006	0.008
0.069	0.062	0.049	0.003	0.007	0.022
0.018	0.043	0.061	0.011	0.014	0.011
0.063	0.046	0.025	0.017	0.016	0.013
0.065	0.04	0.043	0.013	0.012	0.014
0.065	0.027	0.084	0.011	0.01	0.014
0.027	0.072	0.054	0.019	0.011	0.009
0.028	0.018	0.02	0.008	0.014	0.075
0.018	0.079	0.11	0.015	0.017	0.015
0.041	0.03	0.104	0.007	0.009	0.008
0.062	0.083	0.024	0.008	0.007	0.044
0.079	0.086	0.04	0.008	0.008	0.011
0.037	0.027	0.037	0.008	0.006	0.012
0.034	0.03	0.042	0.005	0.016	0.088
0.064	0.023	0.045	0.02	0.01	0.009
0.098	0.063	0.03	0.015	0.021	0.025
0.078	0.082	0.051	0.013	0.014	0.022
0.067	0.035	0.024	0.007	0.016	0.004
0.083	0.032	0.072	0.014	0.008	0.008
0.058	0.051	0.059	0.007	0.011	0.011
0.034	0.031	0.119	0.013	0.017	0.006
0.053	0.048	0.033	0.011	0.014	0.011
0.024	0.073	0.058	0.019	0.012	0.006
0.031	0.043	0.145	0.016	0.009	0.027
0.08	0.062	0.021	0.013	0.015	0.056
0.04	0.066	0.14	0.009	0.017	0.01
0.019	0.128	0.08	0.013	0.013	0.014
0.092	0.012	0.088	0.013	0.01	0.016
0.084	0.013	0.021	0.014	0.013	0.009
0.076	0.023	0.084	0.007	0.015	0.036
0.025	0.012	0.047	0.017	0.007	0.008
0.061	0.035	0.123	0.013	0.016	0.016
0.07	0.024	0.194	0.007	0.082	0.013
0.048	0.017	0.072	0.009	0.013	0.015
0.015	0.03	0.084	0.015	0.023	0.016
0.019	0.043	0.166	0.005	0.017	0.015
0.026	0.07	0.079	0.035	0.007	0.003
0.057	0.057	0.068	0.008	0.008	0.012
0.037	0.046	0.144	0.019	0.01	0.015
0.013	0.09	0.106	0.016	0.011	0.009
0.051	0.02	0.655	0.012	0.007	0.023
0.02	0.04	0.095	0.008	0.007	0.04
0.043	0.024	0.018	0.016	0.013	0.012
0.054	0.051	0.107	0.012	0.019	0.034
0.051	0.022	0.166	0.011	0.009	0.011
0.032	0.032	0.127	0.012	0.007	0.017
0.025	0.039	0.021	0.019	0.013	0.021
0.078	0.076	0.026	0.018	0.006	0.066
0.037	0.038	0.11	0.01	0.009	0.01
0.031	0.048	0.064	0.008	0.019	0.01
0.066	0.112	0.033	0.011	0.024	0.017
0.021	0.049	0.139	0.019	0.02	0.008
0.043	0.033	0.038	0.019	0.01	0.015
0.054	0.1	0.078	0.014	0.007	0.012
0.044	0.082	0.131	0.01	0.007	0.009
0.078	0.037	0.083	0.009	0.016	0.013
0.019	0.031	0.058	0.003	0.007	0.006
0.037	0.047	0.064	0.006	0.009	0.012
0.085	0.131	0.042	0.008	0.016	0.005
0.026	0.031	0.084	0.022	0.014	0.06
0.027	0.065	0.022	0.013	0.004	0.024
0.024	0.048	0.03	0.014	0.015	0.019
0.051	0.018	0.028	0.01	0.008	0.022
0.14	0.082	0.085	0.015	0.012	0.012
0.097	0.057	0.13	0.016	0.04	0.008
0.035	0.049	0.192	0.006	0.017	0.01
0.064	0.01	0.071	0.014	0.015	0.014
0.042	0.047	0.048	0.011	0.021	0.023
0.019	0.02	0.03	0.02	0.019	0.013
0.02	0.052	0.046	0.026	0.014	0.006
0.025	0.024	0.026	0.008	0.028	0.007
0.014	0.069	0.107	0.007	0.011	0.023
0.047	0.066	0.092	0.018	0.009	0.03
0.077	0.026	0.073	0.01	0.01	0.01
0.033	0.028	0.064	0.012	0.02	0.011
0.111	0.024	0.11	0.005	0.01	0.007
0.106	0.009	0.067	0.009	0.013	0.014
0.042	0.016	0.034	0.03	0.006	0.012
0.062	0.022	0.113	0.014	0.017	0.007
0.05	0.016	0.078	0.011	0.01	0.009
0.026	0.025	0.141	0.009	0.012	0.007
0.069	0.076	0.175	0.021	0.019	0.003
0.049	0.024	0.094	0.016	0.005	0.009
0.079	0.053	0.087	0.012	0.005	0.012
0.081	0.07	0.046	0.009	0.012	0.018
0.063	0.044	0.081	0.006	0.01	0.003
0.052	0.027	0.128	0.021	0.013	0.006
0.08	0.021	0.035	0.004	0.011	0.01
0.062	0.03	0.051	0.012	0.009	0.012
0.041	0.046	0.106	0.008	0.009	0.012
0.044	0.063	0.099	0.007	0.014	0.011
0.076	0.121	0.1	0.012	0.008	0.012
0.085	0.041	0.066	0.02	0.02	0.018
0.072	0.034	0.063	0.019	0.013	0.009
0.019	0.023	0.045	0.013	0.008	0.019
0.057	0.016	0.1	0.015	0.02	0.007
0.04	0.018	0.16	0.015	0.011	0.052
0.047	0.021	0.031	0.051	0.011	0.005
0.107	0.023	0.058	0.009	0.014	0.01
0.081	0.045	0.067	0.012	0.009	0.006
0.109	0.074	0.038	0.011	0.055	0.018
0.022	0.018	0.069	0.006	0.016	0.027
0.032	0.069	0.122	0.008	0.014	0.012
0.012	0.062	0.079	0.02	0.04	0.039
0.12	0.024	0.08	0.009	0.016	0.009
0.014	0.062	0.18	0.057	0.011	0.018
0.039	0.053	0.051	0.012	0.007	0.016
0.03	0.083	0.144	0.014	0.012	0.017
0.07	0.058	0.031	0.012	0.014	0.019
0.053	0.036	0.129	0.007	0.005	0.003
0.109	0.025	0.015	0.009	0.008	0.006
0.08	0.035	0.287	0.015	0.013	0.008
0.076	0.06	0.028	0.006	0.015	0.007
0.026	0.053	0.074	0.007	0.014	0.02
0.101	0.057	0.036	0.006	0.02	0.011
0.034	0.098	0.033	0.014	0.012	0.032
0.032	0.037	0.021	0.011	0.018	0.009
0.081	0.072	0.088	0.006	0.023	0.006
0.065	0.016	0.065	0.034	0.012	0.011
0.056	0.078	0.072	0.011	0.022	0.011
0.073	0.039	0.156	0.009	0.014	0.012
0.021	0.03	0.149	0.008	0.018	0.008
0.02	0.027	0.077	0.011	0.006	0.011
0.06	0.021	0.028	0.015	0.012	0.042
0.035	0.049	0.189	0.011	0.01	0.017
0.143	0.065	0.068	0.018	0.005	0.007
0.034	0.058	0.042	0.014	0.007	0.067
0.088	0.05	0.06	0.013	0.042	0.006
0.082	0.016	0.059	0.007	0.026	0.005
0.022	0.036	0.02	0.034	0.009	0.013
0.098	0.031	0.167	0.007	0.011	0.006
0.041	0.018	0.154	0.014	0.013	0.005
0.029	0.07	0.091	0.016	0.029	0.012
0.091	0.069	0.154	0.005	0.004	0.014
0.072	0.061	0.034	0.021	0.012	0.02
0.066	0.03	0.129	0.019	0.017	0.007
0.026	0.081	0.079	0.016	0.016	0.04
0.02	0.104	0.09	0.011	0.008	0.015
0.024	0.052	0.022	0.016	0.003	0.021
0.054	0.048	0.095	0.015	0.008	0.034
0.044	0.052	0.085	0.013	0.013	0.012
0.07	0.042	0.114	0.029	0.011	0.011
0.041	0.069	0.072	0.016	0.021	0.013
0.019	0.026	0.076	0.008	0.012	0.016
0.099	0.028	0.069	0.006	0.009	0.02
0.066	0.039	0.075	0.016	0.029	0.05
0.098	0.091	0.039	0.01	0.007	0.051
0.063	0.024	0.035	0.012	0.021	0.027
0.021	0.077	0.139	0.027	0.011	0.008
0.048	0.047	0.06	0.023	0.01	0.022
0.058	0.07	0.024	0.014	0.007	0.003
0.012	0.031	0.021	0.006	0.005	0.011
0.047	0.092	0.038	0.009	0.011	0.008
0.077	0.019	0.105	0.008	0.004	0.005
0.059	0.026	0.133	0.017	0.031	0.024
0.121	0.053	0.026	0.015	0.014	0.014
0.022	0.089	0.092	0.024	0.01	0.015
0.053	0.07	0.103	0.014	0.013	0.029
0.027	0.071	0.043	0.012	0.011	0.019
0.085	0.101	0.03	0.049	0.014	0.029
0.03	0.062	0.064	0.008	0.027	0.011
0.062	0.059	0.103	0.014	0.008	0.02
0.039	0.02	0.088	0.009	0.018	0.022
0.115	0.059	0.146	0.014	0.018	0.009
0.027	0.053	0.124	0.015	0.009	0.076
0.087	0.017	0.12	0.02	0.01	0.006
0.024	0.032	0.211	0.006	0.02	0.011
0.063	0.072	0.068	0.023	0.008	0.007
0.076	0.033	0.077	0.011	0.019	0.044
0.11	0.031	0.047	0.012	0.015	0.043
0.029	0.047	0.058	0.016	0.009	0.018
0.06	0.143	0.076	0.009	0.039	0.007
0.027	0.017	0.052	0.006	0.008	0.01
0.156	0.118	0.103	0.013	0.015	0.011
0.079	0.039	0.093	0.012	0.014	0.019
0.064	0.061	0.102	0.008	0.011	0.003
0.052	0.021	0.065	0.015	0.024	0.004
0.041	0.065	0.056	0.009	0.022	0.007
0.103	0.016	0.071	0.01	0.01	0.008
0.064	0.078	0.031	0.008	0.008	0.008
0.089	0.02	0.023	0.01	0.011	0.01
0.024	0.059	0.055	0.019	0.005	0.029
0.108	0.077	0.126	0.01	0.014	0.007
0.048	0.089	0.033	0.016	0.015	0.006
0.101	0.028	0.074	0.015	0.005	0.008
0.03	0.054	0.062	0.003	0.007	0.005
0.032	0.006	0.029	0.005	0.01	0.015
0.023	0.04	0.026	0.012	0.017	0.011
0.021	0.093	0.029	0.01	0.008	0.014
0.069	0.01	0.019	0.008	0.029	0.014
0.018	0.069	0.181	0.07	0.007	0.022
0.019	0.034	0.077	0.019	0.016	0.011
0.116	0.05	0.093	0.008	0.039	0.015
0.075	0.016	0.12	0.021	0.011	0.033
0.087	0.035	0.065	0.007	0.008	0.006
0.044	0.091	0.142	0.012	0.013	0.021
0.077	0.014	0.086	0.01	0.012	0.013
0.024	0.08	0.041	0.014	0.013	0.018
0.037	0.02	0.096	0.016	0.012	0.031
0.109	0.027	0.059	0.007	0.032	0.019
0.118	0.076	0.035	0.02	0.011	0.012
0.028	0.06	0.041	0.014	0.014	0.008
0.024	0.03	0.03	0.006	0.008	0.005
0.053	0.063	0.181	0.011	0.011	0.017
0.083	0.035	0.097	0.013	0.014	0.012
0.028	0.015	0.088	0.015	0.013	0.009
0.032	0.018	0.029	0.013	0.015	0.01
0.025	0.03	0.111	0.015	0.013	0.008
0.085	0.025	0.05	0.013	0.014	0.019
0.09	0.035	0.026	0.018	0.023	0.011
0.084	0.011	0.043	0.005	0.013	0.01
0.014	0.015	0.333	0.006	0.015	0.012
0.112	0.106	0.034	0.009	0.015	0.012
0.038	0.027	0.04	0.014	0.006	0.072
0.117	0.029	0.134	0.009	0.014	0.012
0.033	0.051	0.039	0.01	0.008	0.017
0.059	0.045	0.019	0.064	0.016	0.007
0.016	0.047	0.12	0.024	0.029	0.007
0.117	0.054	0.028	0.021	0.014	0.045
0.054	0.038	0.184	0.016	0.056	0.009
0.031	0.036	0.045	0.03	0.016	0.029
0.042	0.051	0.04	0.022	0.016	0.009
0.025	0.043	0.085	0.013	0.004	0.02
0.073	0.021	0.046	0.049	0.011	0.02
0.133	0.061	0.055	0.014	0.003	0.011
0.042	0.016	0.097	0.007	0.009	0.005
0.28	0.026	0.042	0.007	0.011	0.014
0.059	0.032	0.021	0.017	0.016	0.037
0.079	0.048	0.101	0.009	0.011	0.013
0.072	0.042	0.04	0.018	0.011	0.01
0.073	0.033	0.131	0.027	0.012	0.013
0.066	0.075	0.043	0.006	0.014	0.004
0.062	0.062	0.078	0.009	0.013	0.007
0.118	0.041	0.066	0.015	0.017	0.015
0.054	0.083	0.024	0.019	0.009	0.005
0.046	0.015	0.025	0.01	0.011	0.008
0.053	0.043	0.029	0.011	0.019	0.014
0.013	0.03	0.043	0.017	0.008	0.013
0.037	0.016	0.211	0.012	0.012	0.016
0.042	0.061	0.18	0.019	0.011	0.009
0.067	0.027	0.044	0.004	0.005	0.01
0.077	0.052	0.036	0.016	0.015	0.023
0.111	0.06	0.059	0.014	0.011	0.007
0.056	0.066	0.052	0.008	0.008	0.012
0.028	0.048	0.095	0.016	0.012	0.006
0.053	0.028	0.031	0.011	0.016	0.014
0.094	0.019	0.054	0.008	0.013	0.007
0.07	0.086	0.062	0.01	0.025	0.008
0.047	0.02	0.03	0.016	0.006	0.011
0.029	0.041	0.144	0.01	0.021	0.007
0.043	0.055	0.018	0.008	0.013	0.009
0.036	0.028	0.043	0.004	0.009	0.022
0.03	0.047	0.088	0.016	0.015	0.009
0.085	0.039	0.028	0.005	0.036	0.01
0.024	0.091	0.057	0.004	0.006	0.005
0.032	0.077	0.038	0.03	0.019	0.04
0.096	0.066	0.088	0.012	0.011	0.006
0.013	0.085	0.011	0.006	0.014	0.013
0.015	0.039	0.085	0.007	0.008	0.009
0.02	0.066	0.052	0.007	0.006	0.009
0.033	0.058	0.056	0.015	0.007	0.015
0.053	0.095	0.022	0.01	0.016	0.017
0.026	0.094	0.02	0.023	0.017	0.013
0.101	0.021	0.053	0.013	0.015	0.011
0.027	0.046	0.183	0.003	0.008	0.01
0.032	0.017	0.107	0.016	0.008	0.003
0.075	0.113	0.07	0.007	0.009	0.023
0.087	0.048	0.049	0.023	0.015	0.035
0.046	0.061	0.059	0.012	0.028	0.019
0.062	0.039	0.069	0.005	0.007	0.027
0.015	0.047	0.142	0.008	0.007	0.015
0.07	0.032	0.056	0.012	0.008	0.007
0.078	0.067	0.066	0.012	0.009	0.033
0.034	0.018	0.132	0.007	0.009	0.012
0.025	0.091	0.032	0.007	0.014	0.01
0.058	0.024	0.045	0.014	0.034	0.021
0.053	0.054	0.108	0.003	0.01	0.009
0.05	0.015	0.122	0.006	0.013	0.02
0.068	0.072	0.054	0.012	0.013	0.006
0.061	0.118	0.044	0.012	0.015	0.035
0.065	0.028	0.033	0.01	0.006	0.067
0.044	0.019	0.027	0.01	0.014	0.092
0.067	0.027	0.084	0.008	0.02	0.008
0.058	0.045	0.109	0.043	0.01	0.008
0.024	0.071	0.038	0.012	0.017	0.011
0.013	0.023	0.043	0.013	0.01	0.006
0.068	0.032	0.075	0.048	0.008	0.013
0.094	0.11	0.093	0.009	0.011	0.009
0.014	0.015	0.015	0.012	0.008	0.005
0.036	0.093	0.037	0.012	0.012	0.005
0.049	0.074	0.039	0.017	0.009	0.01
0.025	0.019	0.11	0.01	0.012	0.018
0.072	0.027	0.241	0.057	0.007	0.005
0.085	0.012	0.12	0.039	0.02	0.031
0.128	0.041	0.031	0.045	0.044	0.006
0.084	0.015	0.075	0.014	0.008	0.007
0.017	0.067	0.043	0.01	0.013	0.004
0.167	0.038	0.036	0.014	0.022	0.018
0.055	0.063	0.11	0.009	0.012	0.034
0.098	0.089	0.069	0.014	0.01	0.078
0.074	0.055	0.111	0.005	0.006	0.006
0.091	0.04	0.069	0.018	0.01	0.042
0.094	0.016	0.079	0.014	0.011	0.007
0.102	0.015	0.148	0.01	0.007	0.006
0.054	0.042	0.093	0.013	0.015	0.012
0.042	0.057	0.04	0.012	0.01	0.056
0.043	0.081	0.043	0.022	0.012	0.006
0.069	0.061	0.103	0.006	0.015	0.015
0.014	0.101	0.025	0.01	0.046	0.022
0.046	0.027	0.051	0.007	0.012	0.012
0.059	0.028	0.223	0.006	0.011	0.01
0.103	0.035	0.089	0.005	0.008	0.011
0.041	0.071	0.044	0.016	0.034	0.005
0.085	0.024	0.019	0.019	0.005	0.013
0.084	0.068	0.177	0.016	0.012	0.004
0.079	0.02	0.19	0.036	0.062	0.016
0.081	0.015	0.174	0.011	0.011	0.014
0.088	0.073	0.042	0.012	0.031	0.005
0.027	0.032	0.044	0.01	0.009	0.007
0.073	0.083	0.059	0.005	0.01	0.011
0.093	0.034	0.011	0.012	0.016	0.041
0.032	0.015	0.025	0.009	0.013	0.014
0.033	0.057	0.092	0.009	0.034	0.01
0.033	0.071	0.109	0.013	0.018	0.017
0.04	0.028	0.168	0.011	0.014	0.018
0.055	0.026	0.113	0.026	0.015	0.008
0.013	0.043	0.078	0.018	0.05	0.009
0.014	0.084	0.031	0.004	0.007	0.008
0.059	0.068	0.269	0.011	0.01	0.021
0.032	0.012	0.065	0.016	0.008	0.026
0.101	0.047	0.039	0.064	0.013	0.01
0.068	0.059	0.031	0.006	0.046	0.013
0.073	0.037	0.098	0.012	0.009	0.01
0.054	0.055	0.039	0.009	0.007	0.017
0.034	0.114	0.161	0.009	0.01	0.04
0.02	0.03	0.032	0.009	0.011	0.008
0.031	0.056	0.125	0.021	0.017	0.017
0.029	0.092	0.029	0.011	0.022	0.018
0.068	0.025	0.017	0.016	0.013	0.013
0.075	0.058	0.077	0.008	0.014	0.013
0.011	0.057	0.076	0.033	0.018	0.014
0.07	0.088	0.046	0.005	0.026	0.008
0.03	0.088	0.032	0.015	0.015	0.007
0.052	0.033	0.069	0.01	0.01	0.013
0.057	0.034	0.037	0.025	0.013	0.015
0.051	0.084	0.164	0.014	0.015	0.019
0.083	0.064	0.15	0.015	0.023	0.008
0.056	0.08	0.078	0.013	0.02	0.003
0.042	0.07	0.133	0.01	0.006	0.012
0.057	0.018	0.02	0.008	0.006	0.006
0.033	0.073	0.047	0.012	0.01	0.01
0.022	0.068	0.082	0.009	0.011	0.012
0.033	0.089	0.118	0.037	0.011	0.024
0.079	0.022	0.053	0.01	0.03	0.014
0.114	0.054	0.115	0.008	0.013	0.011
0.043	0.068	0.036	0.014	0.008	0.011
0.058	0.042	0.084	0.006	0.011	0.012
0.036	0.043	0.041	0.048	0.017	0.009
0.063	0.037	0.129	0.014	0.008	0.009
0.042	0.061	0.026	0.009	0.005	0.01
0.036	0.05	0.069	0.011	0.019	0.004
0.013	0.018	0.044	0.022	0.008	0.005
0.04	0.043	0.18	0.019	0.018	0.008
0.076	0.05	0.028	0.01	0.008	0.008
0.022	0.07	0.089	0.012	0.015	0.016
0.059	0.057	0.048	0.028	0.055	0.01
0.037	0.027	0.048	0.025	0.022	0.009
0.045	0.03	0.022	0.009	0.01	0.014
0.099	0.096	0.034	0.032	0.01	0.008
0.113	0.12	0.194	0.022	0.009	0.009
0.052	0.025	0.126	0.01	0.005	0.028
0.072	0.055	0.132	0.013	0.017	0.005
0.052	0.031	0.037	0.009	0.006	0.008
0.042	0.065	0.094	0.005	0.012	0.008
0.076	0.028	0.052	0.008	0.015	0.008
0.065	0.083	0.056	0.008	0.019	0.043
0.025	0.04	0.135	0.02	0.012	0.017
0.011	0.024	0.04	0.006	0.019	0.012
0.044	0.054	0.091	0.016	0.008	0.01
0.061	0.013	0.081	0.011	0.01	0.03
0.03	0.037	0.035	0.009	0.024	0.015
0.042	0.058	0.024	0.012	0.006	0.02
0.015	0.028	0.052	0.009	0.082	0.009
0.083	0.057	0.026	0.006	0.032	0.048
0.007	0.065	0.031	0.018	0.005	0.014
0.104	0.08	0.037	0.005	0.014	0.016
0.076	0.085	0.04	0.018	0.011	0.009
0.03	0.082	0.029	0.009	0.015	0.009
0.062	0.01	0.061	0.009	0.015	0.005
0.091	0.068	0.058	0.032	0.004	0.016
0.056	0.063	0.093	0.012	0.013	0.009
0.065	0.052	0.031	0.008	0.009	0.012
0.025	0.046	0.098	0.005	0.003	0.013
0.134	0.073	0.084	0.011	0.012	0.026
0.064	0.077	0.017	0.013	0.007	0.007
0.025	0.026	0.055	0.011	0.041	0.007
0.066	0.088	0.082	0.007	0.006	0.012
0.027	0.028	0.058	0.013	0.014	0.013
0.061	0.018	0.136	0.01	0.005	0.01
0.025	0.06	0.087	0.008	0.046	0.013
0.041	0.056	0.024	0.005	0.009	0.021
0.13	0.059	0.1	0.019	0.013	0.018
0.023	0.058	0.049	0.004	0.009	0.018
0.028	0.033	0.033	0.008	0.013	0.013
0.055	0.024	0.073	0.01	0.013	0.012
0.03	0.046	0.113	0.016	0.011	0.011
0.022	0.018	0.036	0.009	0.012	0.003
0.073	0.017	0.051	0.024	0.017	0.006
0.019	0.027	0.033	0.008	0.026	0.009
0.05	0.059	0.099	0.014	0.01	0.009
0.072	0.019	0.101	0.017	0.008	0.014
0.059	0.032	0.135	0.073	0.026	0.009
0.09	0.051	0.031	0.006	0.01	0.01
0.035	0.016	0.068	0.021	0.012	0.017
0.068	0.048	0.035	0.051	0.007	0.013
0.041	0.03	0.032	0.009	0.022	0.012
0.082	0.071	0.134	0.009	0.009	0.008
0.041	0.074	0.13	0.012	0.007	0.009
0.043	0.03	0.138	0.012	0.008	0.012
0.036	0.027	0.015	0.019	0.037	0.008
0.212	0.082	0.031	0.012	0.01	0.011
0.074	0.059	0.082	0.008	0.016	0.015
0.052	0.033	0.06	0.025	0.01	0.012
0.075	0.044	0.085	0.01	0.005	0.015
0.011	0.016	0.131	0.009	0.015	0.003
0.124	0.045	0.05	0.011	0.024	0.012
0.061	0.018	0.086	0.014	0.017	0.009
0.04	0.036	0.063	0.023	0.009	0.015
0.018	0.075	0.073	0.014	0.007	0.007
0.078	0.066	0.171	0.026	0.024	0.005
0.057	0.063	0.368	0.011	0.016	0.015
0.105	0.056	0.04	0.006	0.013	0.012
0.031	0.076	0.042	0.018	0.005	0.014
0.06	0.032	0.186	0.011	0.012	0.006
0.024	0.045	0.151	0.015	0.007	0.027
0.031	0.023	0.076	0.01	0.006	0.009
0.05	0.071	0.092	0.011	0.023	0.006
0.021	0.04	0.054	0.017	0.011	0.012
0.063	0.052	0.048	0.008	0.003	0.011
0.098	0.072	0.078	0.017	0.013	0.012
0.021	0.045	0.028	0.024	0.035	0.01
0.051	0.021	0.097	0.008	0.012	0.011
0.068	0.065	0.126	0.005	0.043	0.008
0.021	0.091	0.055	0.009	0.009	0.014
0.056	0.021	0.087	0.016	0.008	0.017
0.025	0.037	0.062	0.013	0.018	0.014
0.056	0.051	0.137	0.009	0.01	0.019
0.05	0.028	0.058	0.005	0.007	0.015
0.073	0.013	0.07	0.005	0.008	0.013
0.23	0.025	0.038	0.015	0.003	0.008
0.074	0.016	0.031	0.018	0.018	0.009
0.111	0.06	0.042	0.006	0.004	0.005
0.07	0.02	0.046	0.027	0.015	0.004
0.053	0.069	0.056	0.015	0.005	0.011
0.094	0.049	0.03	0.008	0.005	0.005
0.087	0.054	0.035	0.015	0.009	0.018
0.068	0.038	0.057	0.015	0.021	0.01
0.055	0.111	0.099	0.016	0.006	0.006
0.098	0.057	0.038	0.009	0.007	0.005
0.032	0.034	0.04	0.009	0.009	0.022
0.029	0.088	0.066	0.006	0.013	0.011
0.074	0.021	0.13	0.005	0.006	0.015
0.051	0.062	0.125	0.013	0.007	0.01
0.083	0.016	0.083	0.013	0.007	0.051
0.036	0.068	0.03	0.011	0.014	0.012
0.035	0.026	0.081	0.006	0.004	0.012
0.055	0.038	0.02	0.012	0.01	0.008
0.045	0.027	0.03	0.008	0.003	0.008
0.062	0.019	0.074	0.005	0.012	0.007
0.03	0.051	0.115	0.009	0.015	0.011
0.026	0.053	0.127	0.009	0.012	0.01
0.015	0.102	0.152	0.006	0.011	0.028
0.055	0.021	0.176	0.006	0.015	0.01
0.047	0.013	0.076	0.025	0.011	0.007
0.027	0.029	0.114	0.013	0.027	0.016
0.076	0.032	0.053	0.015	0.008	0.007
0.041	0.034	0.179	0.01	0.017	0.011
0.115	0.062	0.016	0.011	0.006	0.014
0.045	0.028	0.037	0.015	0.008	0.015
0.066	0.078	0.045	0.017	0.008	0.013
0.101	0.131	0.044	0.006	0.008	0.012
0.05	0.039	0.029	0.082	0.007	0.051
0.038	0.022	0.059	0.012	0.009	0.008
0.025	0.009	0.151	0.017	0.012	0.006
0.085	0.052	0.112	0.017	0.012	0.032
0.149	0.038	0.019	0.027	0.011	0.006
0.089	0.073	0.068	0.011	0.014	0.006
0.056	0.034	0.158	0.006	0.008	0.008
0.047	0.037	0.078	0.018	0.018	0.011
0.048	0.053	0.103	0.019	0.019	0.009
0.119	0.014	0.035	0.011	0.013	0.035
0.023	0.029	0.023	0.007	0.019	0.009
0.038	0.048	0.064	0.018	0.014	0.016
0.133	0.09	0.033	0.009	0.004	0.011
0.073	0.023	0.054	0.008	0.003	0.007
0.024	0.048	0.072	0.006	0.011	0.005
0.025	0.055	0.096	0.005	0.005	0.004
0.03	0.071	0.037	0.012	0.008	0.01
0.036	0.023	0.106	0.006	0.011	0.009
0.048	0.064	0.038	0.043	0.009	0.011
0.11	0.078	0.044	0.018	0.008	0.011
0.037	0.017	0.031	0.057	0.01	0.01
0.054	0.032	0.03	0.01	0.011	0.01
0.093	0.009	0.046	0.011	0.012	0.009
0.043	0.051	0.069	0.008	0.02	0.014
0.131	0.086	0.132	0.046	0.044	0.008
0.037	0.028	0.06	0.011	0.016	0.005
0.051	0.042	0.208	0.007	0.012	0.009
0.113	0.045	0.103	0.013	0.01	0.024
0.037	0.028	0.026	0.061	0.015	0.016
0.122	0.066	0.134	0.006	0.012	0.01
0.017	0.074	0.053	0.008	0.018	0.034
0.05	0.063	0.052	0.014	0.014	0.012
0.04	0.078	0.126	0.008	0.026	0.01
0.088	0.016	0.054	0.009	0.007	0.005
0.017	0.028	0.045	0.02	0.012	0.048
0.04	0.06	0.025	0.009	0.008	0.007
0.072	0.053	0.023	0.014	0.014	0.049
0.063	0.04	0.029	0.013	0.032	0.049
0.023	0.121	0.032	0.023	0.008	0.011
0.051	0.085	0.033	0.011	0.005	0.03
0.046	0.055	0.065	0.017	0.009	0.008
0.041	0.023	0.172	0.006	0.022	0.005
0.043	0.025	0.085	0.008	0.034	0.011
0.108	0.102	0.027	0.008	0.01	0.005
0.045	0.047	0.068	0.014	0.005	0.011
0.049	0.012	0.045	0.007	0.01	0.02
0.067	0.072	0.065	0.009	0.016	0.018
0.08	0.034	0.032	0.013	0.011	0.01
0.062	0.015	0.029	0.014	0.017	0.011
0.038	0.037	0.082	0.005	0.019	0.009
0.052	0.044	0.095	0.01	0.011	0.01
0.043	0.033	0.071	0.012	0.007	0.006
0.085	0.082	0.039	0.009	0.01	0.017
0.083	0.012	0.052	0.069	0.008	0.009
0.054	0.042	0.082	0.009	0.011	0.008
0.016	0.046	0.064	0.006	0.007	0.004
0.087	0.035	0.065	0.009	0.012	0.009
0.091	0.079	0.037	0.014	0.014	0.007
0.054	0.073	0.041	0.019	0.01	0.01
0.066	0.027	0.059	0.011	0.01	0.011
0.123	0.068	0.078	0.005	0.012	0.018
0.014	0.055	0.027	0.012	0.013	0.013
0.048	0.048	0.058	0.006	0.012	0.008
0.025	0.033	0.166	0.031	0.007	0.014
0.031	0.084	0.057	0.019	0.015	0.015
0.091	0.097	0.111	0.01	0.017	0.03
0.061	0.042	0.049	0.01	0.013	0.008
0.039	0.057	0.05	0.01	0.01	0.011
0.014	0.022	0.176	0.053	0.004	0.005
0.098	0.095	0.095	0.005	0.012	0.004
0.036	0.084	0.04	0.011	0.009	0.01
0.025	0.02	0.04	0.018	0.011	0.005
0.057	0.027	0.107	0.005	0.011	0.007
0.024	0.05	0.033	0.016	0.012	0.009
0.112	0.025	0.021	0.012	0.017	0.01
0.046	0.049	0.035	0.016	0.027	0.009
0.06	0.035	0.069	0.022	0.01	0.011
0.106	0.066	0.166	0.013	0.004	0.01
0.038	0.016	0.04	0.09	0.009	0.007
0.073	0.048	0.059	0.004	0.014	0.013
0.029	0.016	0.233	0.008	0.01	0.011
0.082	0.073	0.021	0.015	0.006	0.013
0.015	0.072	0.023	0.018	0.015	0.004
0.091	0.067	0.024	0.028	0.007	0.013
0.086	0.038	0.096	0.013	0.009	0.004
0.016	0.017	0.036	0.007	0.015	0.008
0.087	0.076	0.334	0.01	0.013	0.018
0.053	0.017	0.056	0.014	0.007	0.016
0.03	0.052	0.023	0.007	0.011	0.009
0.086	0.04	0.132	0.011	0.007	0.01
0.128	0.022	0.042	0.024	0.008	0.004
0.017	0.044	0.028	0.008	0.041	0.008
0.03	0.051	0.076	0.011	0.012	0.007
0.051	0.041	0.033	0.014	0.013	0.005
0.016	0.015	0.046	0.024	0.004	0.009
0.057	0.041	0.102	0.014	0.009	0.012
0.085	0.015	0.109	0.013	0.018	0.01
0.088	0.036	0.097	0.02	0.006	0.015
0.021	0.062	0.039	0.009	0.007	0.008
0.031	0.068	0.069	0.008	0.009	0.011
0.053	0.019	0.133	0.01	0.012	0.006
0.121	0.021	0.156	0.028	0.009	0.007
0.037	0.025	0.063	0.008	0.006	0.01
0.057	0.048	0.017	0.008	0.018	0.008
0.029	0.021	0.045	0.016	0.015	0.007
0.038	0.033	0.046	0.007	0.012	0.007
0.03	0.101	0.062	0.032	0.026	0.006
0.028	0.079	0.054	0.006	0.008	0.02
0.024	0.042	0.104	0.013	0.013	0.006
0.032	0.021	0.042	0.004	0.012	0.012
0.059	0.043	0.092	0.016	0.045	0.008
0.038	0.067	0.102	0.012	0.033	0.007
0.075	0.033	0.135	0.008	0.021	0.009
0.02	0.07	0.085	0.011	0.013	0.016
0.052	0.049	0.048	0.012	0.01	0.012
0.107	0.068	0.144	0.012	0.009	0.007
0.068	0.053	0.068	0.01	0.008	0.01
0.017	0.015	0.044	0.007	0.01	0.01
0.025	0.051	0.047	0.006	0.008	0.009
0.074	0.03	0.039	0.009	0.011	0.005
0.058	0.022	0.09	0.008	0.007	0.011
0.075	0.021	0.145	0.012	0.009	0.018
0.084	0.027	0.17	0.008	0.017	0.006
0.061	0.089	0.06	0.021	0.02	0.01
0.099	0.022	0.351	0.049	0.024	0.008
0.031	0.033	0.055	0.014	0.004	0.011
0.047	0.042	0.096	0.009	0.012	0.009
0.064	0.018	0.055	0.008	0.009	0.007
0.059	0.107	0.033	0.01	0.005	0.027
0.063	0.026	0.049	0.004	0.008	0.014
0.056	0.016	0.022	0.008	0.016	0.016
0.102	0.045	0.073	0.02	0.011	0.006
0.028	0.053	0.091	0.013	0.01	0.012
0.09	0.019	0.054	0.008	0.007	0.013
0.021	0.028	0.098	0.006	0.01	0.009
0.052	0.046	0.034	0.015	0.011	0.013
0.11	0.092	0.034	0.009	0.02	0.009
0.062	0.043	0.041	0.01	0.03	0.008
0.048	0.027	0.03	0.007	0.016	0.01
0.079	0.046	0.068	0.006	0.049	0.013
0.057	0.063	0.041	0.013	0.008	0.006
0.088	0.049	0.052	0.011	0.009	0.016
0.079	0.101	0.023	0.01	0.01	0.011
0.033	0.062	0.039	0.013	0.009	0.013
0.074	0.017	0.029	0.013	0.024	0.007
0.107	0.019	0.051	0.011	0.025	0.008
0.039	0.023	0.03	0.004	0.006	0.021
0.031	0.014	0.162	0.034	0.013	0.026
0.013	0.066	0.129	0.01	0.02	0.009
0.061	0.039	0.063	0.021	0.009	0.009
0.126	0.034	0.055	0.024	0.013	0.004
0.129	0.037	0.03	0.026	0.027	0.006
0.07	0.025	0.074	0.014	0.009	0.01
0.081	0.02	0.231	0.013	0.009	0.008
0.097	0.023	0.058	0.006	0.014	0.009
0.041	0.02	0.052	0.014	0.011	0.009
0.019	0.154	0.109	0.015	0.014	0.003
0.035	0.043	0.028	0.017	0.005	0.006
0.084	0.052	0.086	0.009	0.015	0.051
0.016	0.035	0.175	0.006	0.011	0.012
0.065	0.021	0.162	0.009	0.004	0.01
0.068	0.033	0.044	0.007	0.01	0.007
0.04	0.198	0.096	0.009	0.006	0.004
0.018	0.036	0.061	0.027	0.007	0.019
0.04	0.046	0.056	0.015	0.005	0.014
0.021	0.074	0.056	0.01	0.014	0.012
0.044	0.046	0.146	0.01	0.012	0.013
0.02	0.088	0.078	0.016	0.005	0.01
0.115	0.028	0.035	0.01	0.024	0.007
0.091	0.066	0.028	0.011	0.007	0.007
0.111	0.072	0.09	0.016	0.005	0.012
0.051	0.037	0.103	0.013	0.013	0.033
0.047	0.06	0.039	0.043	0.009	0.006
0.018	0.017	0.123	0.01	0.003	0.01
0.072	0.085	0.147	0.022	0.011	0.01
0.041	0.024	0.067	0.031	0.013	0.018
0.061	0.041	0.099	0.009	0.008	0.007
0.055	0.051	0.042	0.014	0.014	0.01
0.033	0.089	0.052	0.027	0.007	0.01
0.028	0.063	0.16	0.009	0.007	0.013
0.056	0.059	0.039	0.008	0.005	0.079
0.075	0.019	0.041	0.022	0.011	0.019
0.025	0.026	0.089	0.032	0.006	0.006
0.018	0.056	0.052	0.021	0.011	0.012
0.025	0.073	0.093	0.05	0.019	0.009
0.05	0.021	0.047	0.029	0.008	0.01
0.048	0.107	0.021	0.01	0.012	0.011
0.074	0.051	0.209	0.011	0.015	0.017
0.057	0.084	0.087	0.012	0.038	0.011
0.051	0.082	0.05	0.009	0.006	0.008
0.098	0.072	0.125	0.036	0.012	0.005
0.06	0.025	0.056	0.012	0.02	0.007
0.098	0.035	0.052	0.007	0.015	0.013
0.034	0.037	0.109	0.007	0.011	0.004
0.097	0.062	0.029	0.011	0.009	0.019
0.017	0.032	0.071	0.007	0.006	0.01
0.078	0.056	0.038	0.016	0.009	0.046
0.048	0.022	0.156	0.01	0.016	0.007
0.07	0.066	0.014	0.009	0.005	0.012
0.073	0.015	0.102	0.013	0.012	0.003
0.019	0.036	0.096	0.007	0.011	0.008
0.022	0.04	0.051	0.009	0.019	0.011
0.039	0.027	0.152	0.018	0.017	0.007
0.024	0.031	0.038	0.012	0.009	0.007
0.036	0.026	0.095	0.017	0.011	0.012
0.116	0.059	0.11	0.01	0.016	0.01
0.032	0.038	0.188	0.007	0.008	0.009
0.065	0.065	0.088	0.014	0.01	0.004
0.023	0.099	0.106	0.018	0.023	0.009
0.102	0.021	0.118	0.018	0.012	0.008
0.033	0.071	0.072	0.009	0.006	0.019
0.048	0.04	0.047	0.01	0.006	0.011
0.067	0.023	0.136	0.01	0.012	0.004
0.035	0.043	0.056	0.008	0.006	0.011
0.055	0.105	0.016	0.021	0.013	0.008
0.028	0.101	0.062	0.015	0.013	0.015
0.073	0.056	0.09	0.008	0.012	0.009
0.087	0.038	0.102	0.006	0.016	0.011
0.11	0.065	0.039	0.021	0.014	0.008
0.067	0.096	0.023	0.019	0.011	0.024
0.076	0.02	0.052	0.011	0.011	0.008
0.113	0.067	0.051	0.032	0.016	0.006
0.054	0.096	0.017	0.016	0.007	0.01
0.102	0.054	0.193	0.008	0.011	0.011
0.014	0.019	0.098	0.014	0.024	0.008
0.051	0.028	0.087	0.028	0.014	0.011
0.073	0.08	0.024	0.014	0.01	0.012
0.022	0.107	0.069	0.05	0.006	0.011
0.03	0.041	0.029	0.01	0.009	0.011
0.058	0.051	0.121	0.009	0.019	0.017
0.02	0.029	0.064	0.01	0.023	0.012
0.068	0.027	0.043	0.008	0.01	0.006
0.083	0.019	0.027	0.009	0.017	0.012
0.051	0.027	0.168	0.004	0.008	0.017
0.063	0.077	0.028	0.01	0.007	0.009
0.039	0.061	0.02	0.034	0.014	0.007
0.054	0.019	0.059	0.009	0.019	0.013
0.053	0.022	0.113	0.006	0.012	0.011
0.121	0.047	0.047	0.014	0.02	0.007
0.091	0.09	0.033	0.017	0.012	0.012
0.043	0.015	0.073	0.01	0.007	0.015
0.066	0.046	0.098	0.009	0.018	0.008
0.022	0.014	0.05	0.015	0.01	0.009
0.045	0.02	0.059	0.005	0.006	0.008
0.082	0.059	0.111	0.022	0.007	0.012
0.064	0.038	0.093	0.012	0.028	0.01
0.081	0.067	0.041	0.017	0.015	0.007
0.037	0.035	0.165	0.004	0.061	0.008
0.081	0.04	0.105	0.013	0.005	0.011
0.016	0.022	0.147	0.02	0.009	0.015
0.108	0.146	0.133	0.018	0.015	0.01
0.076	0.071	0.113	0.011	0.009	0.011
0.052	0.078	0.234	0.018	0.02	0.008
0.101	0.049	0.063	0.011	0.014	0.005
0.049	0.092	0.021	0.031	0.017	0.028
0.059	0.073	0.061	0.015	0.008	0.011
0.017	0.022	0.084	0.025	0.006	0.009
0.041	0.04	0.035	0.026	0.01	0.017
0.036	0.079	0.017	0.01	0.013	0.012
0.056	0.03	0.237	0.007	0.011	0.017
0.098	0.06	0.12	0.009	0.01	0.006
0.077	0.015	0.103	0.006	0.016	0.008
0.036	0.036	0.05	0.019	0.045	0.004
0.087	0.027	0.107	0.019	0.008	0.012
0.065	0.022	0.021	0.016	0.012	0.01
0.013	0.048	0.093	0.018	0.014	0.008
0.029	0.029	0.021	0.013	0.014	0.017
0.021	0.028	0.155	0.009	0.011	0.007
0.023	0.055	0.017	0.01	0.005	0.018
0.032	0.058	0.034	0.015	0.03	0.031
0.012	0.092	0.075	0.022	0.013	0.006
0.022	0.005	0.052	0.011	0.006	0.013
0.153	0.062	0.262	0.009	0.014	0.008
0.052	0.022	0.109	0.011	0.017	0.016
0.071	0.063	0.084	0.006	0.006	0.003
0.136	0.019	0.021	0.008	0.009	0.01
0.034	0.004	0.046	0.012	0.009	0.037
0.025	0.031	0.062	0.012	0.006	0.022
0.022	0.058	0.03	0.003	0.011	0.096
0.101	0.025	0.059	0.012	0.016	0.008
0.025	0.045	0.063	0.009	0.01	0.048
0.029	0.06	0.086	0.03	0.017	0.007
0.091	0.021	0.135	0.004	0.008	0.011
0.091	0.033	0.083	0.015	0.02	0.004
0.017	0.045	0.113	0.013	0.009	0.009
0.038	0.062	0.031	0.009	0.017	0.004
0.017	0.065	0.188	0.009	0.016	0.015
0.045	0.03	0.112	0.009	0.01	0.007
0.041	0.027	0.127	0.013	0.035	0.011
0.256	0.048	0.032	0.019	0.011	0.011
0.047	0.038	0.196	0.008	0.013	0.006
0.055	0.169	0.036	0.015	0.004	0.013
0.027	0.025	0.149	0.004	0.012	0.013
0.02	0.069	0.116	0.033	0.009	0.008
0.033	0.039	0.022	0.006	0.008	0.009
0.02	0.019	0.189	0.012	0.011	0.007
0.03	0.03	0.112	0.006	0.012	0.003
0.036	0.077	0.122	0.014	0.003	0.006
0.055	0.088	0.17	0.011	0.007	0.01
0.02	0.02	0.152	0.024	0.008	0.008
0.03	0.024	0.031	0.006	0.008	0.012
0.067	0.018	0.116	0.015	0.012	0.014
0.091	0.079	0.096	0.016	0.011	0.008
0.066	0.027	0.06	0.049	0.016	0.01
0.08	0.067	0.023	0.015	0.038	0.027
0.018	0.045	0.093	0.016	0.011	0.011
0.103	0.104	0.138	0.006	0.018	0.011
0.079	0.088	0.152	0.014	0.034	0.008
0.012	0.035	0.103	0.008	0.004	0.022
0.095	0.083	0.021	0.007	0.009	0.007
0.095	0.031	0.19	0.007	0.014	0.009
0.036	0.052	0.064	0.031	0.007	0.007
0.122	0.056	0.067	0.013	0.008	0.011
0.052	0.077	0.202	0.011	0.016	0.006
0.058	0.015	0.078	0.009	0.017	0.008
0.025	0.076	0.053	0.008	0.017	0.008
0.092	0.022	0.091	0.004	0.006	0.014
0.059	0.052	0.068	0.009	0.011	0.011
0.082	0.028	0.032	0.012	0.019	0.013
0.041	0.066	0.051	0.025	0.006	0.006
0.088	0.027	0.051	0.035	0.007	0.013
0.093	0.031	0.107	0.011	0.018	0.005
0.031	0.035	0.018	0.009	0.006	0.01
0.06	0.019	0.108	0.015	0.011	0.006
0.051	0.03	0.126	0.015	0.058	0.008
0.134	0.024	0.058	0.012	0.023	0.058
0.015	0.016	0.065	0.011	0.014	0.007
0.083	0.038	0.197	0.013	0.004	0.004
0.025	0.014	0.082	0.009	0.008	0.011
0.079	0.011	0.084	0.052	0.005	0.03
0.054	0.034	0.034	0.006	0.007	0.006
0.025	0.036	0.11	0.025	0.009	0.015
0.088	0.044	0.096	0.009	0.004	0.011
0.045	0.08	0.034	0.004	0.016	0.011
0.074	0.044	0.095	0.012	0.012	0.005
0.089	0.029	0.038	0.016	0.012	0.015
0.027	0.019	0.117	0.005	0.024	0.011
0.029	0.018	0.226	0.011	0.011	0.015
0.023	0.031	0.099	0.018	0.009	0.005
0.056	0.034	0.059	0.006	0.013	0.022
0.064	0.02	0.057	0.008	0.009	0.011
0.024	0.034	0.096	0.02	0.006	0.004
0.031	0.055	0.171	0.031	0.006	0.014
0.101	0.011	0.037	0.021	0.003	0.009
0.124	0.07	0.061	0.008	0.006	0.007
0.051	0.075	0.037	0.012	0.011	0.006
0.042	0.032	0.051	0.013	0.01	0.003
0.072	0.058	0.089	0.005	0.021	0.009
0.045	0.02	0.045	0.01	0.012	0.01
0.076	0.019	0.079	0.02	0.008	0.008
0.106	0.048	0.069	0.005	0.012	0.014
0.057	0.042	0.041	0.008	0.014	0.015
0.099	0.033	0.037	0.012	0.011	0.012
0.037	0.039	0.041	0.014	0.005	0.009
0.092	0.053	0.024	0.008	0.014	0.01
0.028	0.065	0.02	0.013	0.024	0.018
0.112	0.073	0.106	0.005	0.005	0.012
0.059	0.047	0.064	0.014	0.008	0.01
0.071	0.077	0.009	0.006	0.081	0.01
0.091	0.071	0.027	0.006	0.005	0.007
0.076	0.063	0.067	0.01	0.009	0.015
0.069	0.073	0.102	0.01	0.011	0.009
0.053	0.069	0.033	0.016	0.011	0.008
0.05	0.019	0.092	0.015	0.018	0.006
0.042	0.032	0.079	0.004	0.009	0.006
0.049	0.05	0.174	0.007	0.016	0.01
0.024	0.05	0.082	0.008	0.01	0.006
0.029	0.041	0.111	0.006	0.009	0.019
0.023	0.06	0.081	0.012	0.012	0.005
0.044	0.028	0.099	0.019	0.015	0.011
0.121	0.034	0.04	0.029	0.01	0.009
0.027	0.086	0.05	0.015	0.063	0.004
0.054	0.014	0.122	0.008	0.009	0.012
0.087	0.09	0.068	0.01	0.01	0.007
0.079	0.039	0.096	0.006	0.012	0.009
0.063	0.017	0.05	0.052	0.042	0.022
0.053	0.029	0.044	0.004	0.012	0.015
0.066	0.021	0.07	0.009	0.017	0.006
0.065	0.038	0.038	0.014	0.017	0.007
0.073	0.041	0.179	0.014	0.013	0.008
0.018	0.018	0.057	0.011	0.01	0.005
0.073	0.058	0.075	0.009	0.011	0.011
0.028	0.011	0.037	0.007	0.003	0.01
0.052	0.024	0.03	0.011	0.006	0.006
0.035	0.038	0.153	0.037	0.01	0.016
0.053	0.043	0.046	0.017	0.007	0.046
0.086	0.02	0.144	0.008	0.016	0.01
0.076	0.027	0.111	0.018	0.012	0.01
0.03	0.083	0.045	0.018	0.006	0.003
0.024	0.048	0.028	0.017	0.01	0.009
0.036	0.062	0.038	0.012	0.013	0.012
0.023	0.076	0.036	0.009	0.013	0.008
0.06	0.03	0.147	0.016	0.004	0.072
0.02	0.015	0.016	0.006	0.027	0.012
0.036	0.018	0.071	0.013	0.007	0.009
0.043	0.019	0.102	0.01	0.012	0.027
0.021	0.028	0.025	0.012	0.008	0.016
0.032	0.033	0.099	0.006	0.005	0.006
0.099	0.03	0.104	0.007	0.031	0.01
0.044	0.024	0.12	0.013	0.007	0.005
0.029	0.058	0.058	0.042	0.015	0.016
0.076	0.062	0.015	0.01	0.011	0.006
0.023	0.078	0.046	0.021	0.011	0.045
0.033	0.015	0.04	0.017	0.019	0.01
0.028	0.054	0.07	0.008	0.018	0.014
0.034	0.02	0.042	0.008	0.026	0.012
0.03	0.064	0.039	0.01	0.088	0.01
0.04	0.027	0.06	0.01	0.007	0.013
0.098	0.027	0.06	0.006	0.005	0.015
0.014	0.081	0.051	0.007	0.01	0.008
0.076	0.057	0.13	0.011	0.018	0.012
0.019	0.083	0.109	0.008	0.035	0.005
0.04	0.061	0.05	0.021	0.021	0.012
0.088	0.012	0.064	0.013	0.02	0.004
0.093	0.031	0.049	0.026	0.019	0.015
0.02	0.054	0.069	0.013	0.022	0.013
0.067	0.058	0.123	0.03	0.036	0.01
0.051	0.016	0.093	0.016	0.047	0.005
0.02	0.032	0.055	0.009	0.01	0.01
0.038	0.025	0.04	0.01	0.005	0.012
0.064	0.062	0.063	0.005	0.031	0.028
0.063	0.04	0.1	0.003	0.013	0.073
0.033	0.064	0.095	0.013	0.012	0.006
0.055	0.034	0.037	0.023	0.008	0.008
0.088	0.016	0.04	0.026	0.015	0.007
0.075	0.083	0.148	0.012	0.026	0.009
0.016	0.013	0.158	0.013	0.006	0.009
0.055	0.093	0.114	0.016	0.026	0.011
0.045	0.051	0.11	0.012	0.019	0.017
0.03	0.088	0.029	0.01	0.01	0.018
0.078	0.011	0.084	0.012	0.012	0.011
0.044	0.019	0.111	0.014	0.015	0.005
0.022	0.028	0.027	0.024	0.012	0.011
0.095	0.031	0.078	0.029	0.005	0.011
0.029	0.019	0.042	0.008	0.014	0.013
0.05	0.074	0.048	0.008	0.007	0.018
0.089	0.06	0.041	0.004	0.018	0.011
0.089	0.026	0.147	0.016	0.017	0.009
0.039	0.031	0.139	0.009	0.01	0.005
0.123	0.08	0.203	0.01	0.005	0.014
0.049	0.02	0.092	0.014	0.012	0.013
0.031	0.024	0.091	0.015	0.011	0.013
0.015	0.027	0.009	0.007	0.009	0.008
0.064	0.024	0.107	0.006	0.023	0.012
0.081	0.033	0.174	0.011	0.007	0.01
0.064	0.022	0.02	0.048	0.011	0.011
0.033	0.083	0.081	0.016	0.006	0.017
0.118	0.046	0.045	0.007	0.008	0.01
0.171	0.056	0.031	0.014	0.01	0.009
0.029	0.071	0.041	0.005	0.009	0.008
0.058	0.038	0.028	0.011	0.012	0.009
0.033	0.023	0.051	0.024	0.012	0.009
0.042	0.064	0.103	0.018	0.006	0.007
0.041	0.031	0.105	0.012	0.009	0.012
0.022	0.1	0.08	0.015	0.02	0.011
0.011	0.086	0.043	0.016	0.023	0.009
0.053	0.055	0.024	0.015	0.013	0.011
0.081	0.016	0.134	0.016	0.011	0.013
0.039	0.076	0.031	0.013	0.014	0.009
0.074	0.078	0.103	0.008	0.02	0.005
0.061	0.022	0.045	0.005	0.012	0.008
0.096	0.055	0.112	0.009	0.06	0.006
0.044	0.023	0.086	0.011	0.034	0.007
0.029	0.023	0.044	0.018	0.01	0.01
0.021	0.022	0.02	0.019	0.008	0.01
0.045	0.015	0.03	0.01	0.013	0.003
0.086	0.017	0.06	0.007	0.008	0.004
0.022	0.014	0.029	0.02	0.008	0.009
0.055	0.022	0.03	0.012	0.018	0.01
0.035	0.028	0.076	0.007	0.015	0.008
0.043	0.089	0.075	0.012	0.012	0.008
0.094	0.079	0.015	0.035	0.007	0.006
0.079	0.122	0.063	0.008	0.011	0.017
0.032	0.038	0.052	0.021	0.013	0.005
0.03	0.034	0.035	0.008	0.012	0.012
0.052	0.057	0.154	0.006	0.027	0.017
0.016	0.029	0.114	0.016	0.014	0.021
0.037	0.034	0.02	0.035	0.017	0.012
0.032	0.018	0.16	0.01	0.016	0.007
0.022	0.01	0.014	0.009	0.049	0.011
0.026	0.075	0.03	0.013	0.01	0.005
0.092	0.024	0.189	0.013	0.016	0.012
0.037	0.04	0.046	0.009	0.017	0.005
0.045	0.049	0.064	0.005	0.015	0.012
0.024	0.067	0.1	0.004	0.02	0.009
0.023	0.019	0.049	0.009	0.076	0.011
0.053	0.023	0.047	0.005	0.011	0.01
0.101	0.093	0.28	0.006	0.011	0.017
0.013	0.019	0.044	0.162	0.009	0.028
0.097	0.043	0.056	0.018	0.009	0.031
0.065	0.093	0.028	0.007	0.037	0.007
0.065	0.059	0.049	0.005	0.007	0.035
0.029	0.023	0.15	0.008	0.019	0.006
0.092	0.038	0.053	0.017	0.015	0.01
0.057	0.018	0.034	0.01	0.009	0.004
0.019	0.027	0.061	0.004	0.002	0.008
0.025	0.014	0.018	0.014	0.014	0.011
0.07	0.067	0.031	0.016	0.013	0.009
0.031	0.046	0.019	0.01	0.012	0.007
0.031	0.093	0.024	0.015	0.013	0.013
0.103	0.108	0.052	0.006	0.013	0.026
0.115	0.034	0.099	0.012	0.043	0.015
0.016	0.056	0.147	0.021	0.004	0.006
0.061	0.078	0.036	0.008	0.014	0.009
0.025	0.019	0.02	0.032	0.008	0.009
0.035	0.073	0.074	0.011	0.017	0.008
0.074	0.062	0.018	0.008	0.035	0.014
0.02	0.024	0.054	0.014	0.014	0.013
0.035	0.041	0.041	0.01	0.013	0.1
0.068	0.022	0.051	0.008	0.014	0.008
0.054	0.081	0.162	0.01	0.018	0.013
0.049	0.021	0.031	0.012	0.011	0.056
0.029	0.049	0.065	0.009	0.015	0.005
0.019	0.091	0.043	0.032	0.01	0.037
0.127	0.027	0.085	0.006	0.114	0.016
0.059	0.029	0.035	0.009	0.005	0.015
0.072	0.019	0.026	0.007	0.018	0.015
0.062	0.023	0.049	0.004	0.043	0.018
0.052	0.044	0.089	0.045	0.028	0.009
0.074	0.045	0.044	0.016	0.014	0.006
0.078	0.096	0.029	0.008	0.011	0.009
0.035	0.017	0.048	0.011	0.01	0.003
0.02	0.055	0.047	0.007	0.015	0.008
0.077	0.071	0.057	0.022	0.021	0.01
0.028	0.075	0.049	0.01	0.013	0.01
0.067	0.05	0.068	0.686	0.007	0.013
0.075	0.033	0.082	0.018	0.019	0.012
0.021	0.074	0.067	0.016	0.014	0.016
0.067	0.057	0.098	0.01	0.004	0.01
0.087	0.067	0.114	0.007	0.115	0.012
0.035	0.06	0.139	0.008	0.014	0.007
0.05	0.053	0.117	0.01	0.013	0.005
0.058	0.047	0.053	0.011	0.012	0.024
0.041	0.015	0.074	0.006	0.006	0.008
0.117	0.03	0.029	0.013	0.012	0.048
0.062	0.015	0.074	0.007	0.005	0.007
0.021	0.03	0.07	0.021	0.014	0.008
0.033	0.037	0.044	0.033	0.006	0.013
0.126	0.033	0.047	0.011	0.029	0.004
0.108	0.033	0.025	0.006	0.035	0.007
0.033	0.091	0.041	0.009	0.013	0.009
0.074	0.026	0.051	0.006	0.005	0.042
0.068	0.024	0.052	0.016	0.01	0.015
0.019	0.066	0.097	0.007	0.007	0.016
0.089	0.059	0.085	0.02	0.011	0.01
0.106	0.079	0.03	0.035	0.009	0.009
0.082	0.049	0.021	0.032	0.007	0.008
0.082	0.04	0.033	0.015	0.016	0.006
0.026	0.045	0.441	0.008	0.017	0.008
0.02	0.074	0.023	0.009	0.009	0.004
0.019	0.068	0.165	0.011	0.01	0.009
0.042	0.023	0.151	0.004	0.009	0.035
0.061	0.019	0.03	0.008	0.019	0.008
0.021	0.032	0.045	0.008	0.007	0.009
0.084	0.036	0.135	0.011	0.008	0.008
0.08	0.04	0.033	0.014	0.012	0.022
0.031	0.031	0.028	0.022	0.007	0.007
0.02	0.023	0.028	0.016	0.012	0.007
0.035	0.059	0.103	0.01	0.017	0.007
0.042	0.02	0.018	0.008	0.008	0.014
0.09	0.028	0.089	0.009	0.017	0.008
0.028	0.064	0.068	0.011	0.011	0.008
0.115	0.072	0.085	0.012	0.016	0.008
0.049	0.008	0.048	0.017	0.019	0.011
0.023	0.025	0.091	0.012	0.023	0.006
0.069	0.069	0.056	0.004	0.016	0.016
0.043	0.058	0.089	0.064	0.015	0.013
0.025	0.07	0.034	0.026	0.023	0.011
0.08	0.023	0.051	0.019	0.022	0.014
0.116	0.071	0.023	0.009	0.031	0.01
0.027	0.133	0.064	0.028	0.013	0.004
0.024	0.098	0.072	0.011	0.025	0.008
0.03	0.052	0.025	0.02	0.015	0.005
0.032	0.058	0.083	0.026	0.013	0.016
0.063	0.014	0.156	0.008	0.01	0.021
0.065	0.024	0.096	0.019	0.022	0.006
0.068	0.055	0.054	0.018	0.013	0.007
0.03	0.056	0.045	0.005	0.007	0.006
0.047	0.052	0.068	0.01	0.015	0.017
0.034	0.026	0.059	0.018	0.016	0.003
0.029	0.105	0.068	0.012	0.032	0.009
0.114	0.026	0.058	0.004	0.007	0.009
0.061	0.082	0.09	0.017	0.027	0.009
0.021	0.023	0.078	0.008	0.006	0.011
0.03	0.017	0.117	0.019	0.011	0.013
0.063	0.087	0.029	0.011	0.014	0.011
0.034	0.016	0.062	0.018	0.016	0.009
0.023	0.042	0.032	0.012	0.081	0.009
0.013	0.031	0.081	0.013	0.012	0.008
0.04	0.017	0.03	0.013	0.004	0.01
0.021	0.022	0.013	0.013	0.038	0.015
0.126	0.022	0.077	0.014	0.008	0.012
0.072	0.104	0.11	0.008	0.024	0.009
0.012	0.054	0.057	0.015	0.003	0.018
0.104	0.07	0.05	0.004	0.016	0.016
0.114	0.038	0.078	0.014	0.014	0.04
0.029	0.075	0.056	0.025	0.014	0.012
0.073	0.064	0.032	0.006	0.012	0.01
0.128	0.012	0.096	0.01	0.058	0.015
0.048	0.085	0.066	0.008	0.009	0.019
0.04	0.046	0.08	0.016	0.023	0.007
0.038	0.09	0.062	0.005	0.01	0.014
0.023	0.043	0.064	0.005	0.005	0.003
0.071	0.022	0.047	0.005	0.012	0.012
0.051	0.049	0.099	0.006	0.036	0.019
0.026	0.062	0.023	0.007	0.003	0.014
0.081	0.067	0.022	0.018	0.025	0.016
0.111	0.033	0.079	0.009	0.005	0.013
0.04	0.064	0.085	0.014	0.007	0.034
0.097	0.041	0.049	0.014	0.013	0.012
0.063	0.01	0.074	0.011	0.011	0.007
0.061	0.069	0.145	0.013	0.009	0.009
0.034	0.037	0.144	0.011	0.008	0.012
0.143	0.036	0.03	0.01	0.012	0.009
0.023	0.058	0.031	0.018	0.014	0.013
0.028	0.021	0.04	0.01	0.036	0.014
0.021	0.033	0.046	0.012	0.006	0.01
0.059	0.011	0.032	0.01	0.026	0.015
0.042	0.022	0.122	0.011	0.022	0.007
0.088	0.013	0.123	0.031	0.049	0.013
0.056	0.023	0.03	0.011	0.01	0.014
0.055	0.026	0.106	0.048	0.008	0.013
0.051	0.042	0.072	0.009	0.01	0.013
0.037	0.085	0.116	0.013	0.014	0.014
0.089	0.063	0.05	0.015	0.018	0.008
0.056	0.056	0.087	0.011	0.064	0.007
0.063	0.016	0.062	0.015	0.006	0.012
0.059	0.024	0.07	0.014	0.007	0.011
0.023	0.047	0.118	0.011	0.007	0.006
0.034	0.015	0.053	0.008	0.011	0.005
0.116	0.026	0.083	0.01	0.011	0.011
0.059	0.092	0.22	0.012	0.018	0.012
0.02	0.017	0.046	0.011	0.015	0.025
0.049	0.038	0.097	0.013	0.018	0.011
0.031	0.02	0.064	0.029	0.005	0.015
0.091	0.051	0.028	0.006	0.01	0.013
0.073	0.025	0.167	0.018	0.014	0.033
0.039	0.015	0.116	0.008	0.018	0.017
0.044	0.043	0.11	0.012	0.009	0.01
0.045	0.042	0.135	0.003	0.013	0.009
0.03	0.045	0.039	0.008	0.005	0.011
0.079	0.034	0.12	0.01	0.028	0.009
0.04	0.079	0.055	0.012	0.025	0.002
0.011	0.019	0.043	0.015	0.009	0.005
0.026	0.018	0.096	0.016	0.013	0.014
0.021	0.049	0.077	0.011	0.014	0.006
0.024	0.066	0.054	0.011	0.01	0.011
0.061	0.099	0.062	0.004	0.012	0.039
0.023	0.067	0.038	0.006	0.01	0.014
0.086	0.014	0.03	0.023	0.023	0.029
0.038	0.02	0.039	0.006	0.016	0.018
0.125	0.026	0.065	0.019	0.06	0.014
0.045	0.015	0.053	0.006	0.011	0.016
0.02	0.017	0.04	0.02	0.009	0.007
0.044	0.03	0.067	0.025	0.006	0.011
0.054	0.02	0.025	0.024	0.009	0.013
0.04	0.035	0.15	0.009	0.008	0.006
0.038	0.029	0.135	0.009	0.018	0.01
0.022	0.081	0.069	0.014	0.004	0.007
0.023	0.032	0.142	0.015	0.016	0.008
0.028	0.023	0.144	0.009	0.018	0.008
0.028	0.063	0.071	0.009	0.012	0.009
0.042	0.027	0.024	0.011	0.036	0.014
0.026	0.052	0.088	0.012	0.011	0.007
0.033	0.048	0.067	0.006	0.013	0.017
0.058	0.015	0.056	0.029	0.01	0.059
0.028	0.047	0.031	0.02	0.01	0.014
0.045	0.019	0.056	0.104	0.01	0.006
0.029	0.063	0.128	0.007	0.038	0.011
0.074	0.034	0.038	0.003	0.012	0.016
0.065	0.025	0.036	0.028	0.008	0.02
0.047	0.033	0.052	0.01	0.011	0.016
0.058	0.06	0.054	0.02	0.016	0.008
0.065	0.094	0.044	0.009	0.005	0.005
0.016	0.088	0.111	0.005	0.015	0.006
0.023	0.024	0.06	0.013	0.003	0.016
0.091	0.079	0.075	0.018	0.016	0.01
0.104	0.069	0.041	0.009	0.012	0.02
0.05	0.05	0.13	0.007	0.041	0.011
0.108	0.018	0.122	0.008	0.012	0.027
0.117	0.021	0.051	0.005	0.018	0.01
0.074	0.103	0.097	0.02	0.009	0.039
0.052	0.015	0.076	0.014	0.01	0.021
0.075	0.047	0.069	0.015	0.017	0.004
0.071	0.054	0.104	0.011	0.011	0.015
0.048	0.04	0.037	0.008	0.013	0.006
0.096	0.05	0.048	0.007	0.007	0.011
0.081	0.044	0.1	0.089	0.016	0.009
0.077	0.058	0.052	0.015	0.018	0.013
0.038	0.066	0.063	0.014	0.012	0.007
0.074	0.019	0.085	0.007	0.009	0.01
0.026	0.02	0.052	0.008	0.019	0.015
0.09	0.022	0.095	0.01	0.018	0.023
0.018	0.02	0.031	0.007	0.014	0.015
0.076	0.085	0.118	0.021	0.005	0.01
0.142	0.071	0.081	0.011	0.016	0.005
0.05	0.038	0.071	0.004	0.01	0.014
0.08	0.018	0.034	0.009	0.011	0.028
0.078	0.013	0.088	0.013	0.006	0.011
0.048	0.048	0.413	0.013	0.023	0.02
0.018	0.024	0.042	0.015	0.005	0.015
0.018	0.033	0.026	0.005	0.009	0.004
0.107	0.03	0.029	0.009	0.038	0.009
0.037	0.083	0.083	0.007	0.005	0.024
0.017	0.038	0.017	0.018	0.008	0.004
0.088	0.02	0.13	0.007	0.012	0.02
0.022	0.02	0.054	0.005	0.024	0.009
0.023	0.023	0.066	0.008	0.012	0.008
0.02	0.067	0.121	0.014	0.013	0.008
0.032	0.033	0.124	0.02	0.008	0.007
0.079	0.052	0.03	0.013	0.006	0.012
0.042	0.026	0.082	0.019	0.016	0.012
0.054	0.02	0.079	0.016	0.01	0.01
0.052	0.083	0.159	0.02	0.006	0.004
0.016	0.03	0.142	0.006	0.008	0.052
0.075	0.087	0.055	0.021	0.016	0.014
0.047	0.112	0.032	0.015	0.011	0.02
0.046	0.034	0.113	0.01	0.016	0.008
0.083	0.024	0.084	0.012	0.004	0.004
0.033	0.023	0.044	0.007	0.008	0.011
0.028	0.063	0.057	0.01	0.011	0.004
0.033	0.02	0.1	0.006	0.007	0.015
0.027	0.033	0.15	0.008	0.01	0.011
0.019	0.018	0.034	0.016	0.017	0.017
0.051	0.1	0.076	0.019	0.019	0.021
0.03	0.079	0.142	0.015	0.019	0.011
0.019	0.044	0.059	0.009	0.006	0.011
0.065	0.014	0.045	0.008	0.012	0.003
0.032	0.07	0.061	0.013	0.011	0.011
0.08	0.064	0.032	0.011	0.018	0.007
0.028	0.069	0.048	0.014	0.011	0.012
0.023	0.098	0.087	0.012	0.007	0.027
0.085	0.049	0.047	0.009	0.02	0.027
0.059	0.067	0.034	0.013	0.01	0.008
0.049	0.038	0.027	0.015	0.009	0.007
0.035	0.038	0.04	0.008	0.008	0.01
0.076	0.016	0.021	0.054	0.01	0.009
0.06	0.024	0.046	0.021	0.007	0.008
0.021	0.035	0.052	0.012	0.008	0.006
0.052	0.011	0.134	0.015	0.006	0.04
0.052	0.079	0.109	0.008	0.032	0.031
0.071	0.033	0.125	0.009	0.009	0.024
0.053	0.064	0.031	0.008	0.006	0.012
0.012	0.039	0.116	0.007	0.013	0.006
0.034	0.075	0.041	0.012	0.006	0.122
0.066	0.053	0.029	0.01	0.011	0.014
0.045	0.041	0.033	0.022	0.018	0.005
0.021	0.035	0.058	0.006	0.014	0.008
0.037	0.015	0.106	0.009	0.006	0.008
0.07	0.045	0.12	0.009	0.006	0.004
0.108	0.031	0.054	0.02	0.008	0.006
0.066	0.015	0.116	0.008	0.014	0.008
0.028	0.019	0.091	0.021	0.012	0.021
0.016	0.06	0.029	0.007	0.064	0.024
0.034	0.074	0.014	0.017	0.007	0.011
0.059	0.015	0.052	0.011	0.016	0.015
0.055	0.031	0.135	0.007	0.02	0.017
0.027	0.021	0.026	0.006	0.007	0.006
0.042	0.038	0.062	0.008	0.031	0.003
0.049	0.027	0.038	0.008	0.01	0.006
0.023	0.091	0.031	0.02	0.036	0.014
0.099	0.02	0.065	0.007	0.017	0.013
0.034	0.022	0.037	0.011	0.008	0.011
0.018	0.051	0.185	0.026	0.005	0.013
0.13	0.038	0.047	0.003	0.011	0.021
0.042	0.011	0.108	0.011	0.008	0.005
0.089	0.021	0.057	0.012	0.007	0.009
0.083	0.039	0.065	0.012	0.012	0.01
0.013	0.075	0.072	0.02	0.01	0.023
0.067	0.029	0.11	0.025	0.007	0.009
0.086	0.022	0.082	0.009	0.008	0.009
0.071	0.058	0.074	0.008	0.01	0.011
0.029	0.056	0.141	0.005	0.005	0.013
0.034	0.06	0.149	0.018	0.005	0.011
0.043	0.062	0.056	0.017	0.022	0.005
0.102	0.017	0.053	0.013	0.011	0.061
0.141	0.096	0.038	0.049	0.017	0.022
0.025	0.068	0.031	0.012	0.067	0.009
0.034	0.09	0.035	0.01	0.009	0.01
0.041	0.073	0.141	0.019	0.01	0.006
0.068	0.015	0.018	0.013	0.012	0.016
0.096	0.045	0.05	0.006	0.017	0.01
0.067	0.023	0.06	0.011	0.02	0.009
0.03	0.017	0.052	0.007	0.009	0.018
0.05	0.049	0.021	0.013	0.012	0.007
0.068	0.074	0.082	0.086	0.012	0.013
0.045	0.04	0.069	0.038	0.008	0.024
0.055	0.028	0.056	0.033	0.005	0.006
0.04	0.057	0.027	0.01	0.022	0.012
0.051	0.025	0.112	0.007	0.006	0.01
0.114	0.099	0.121	0.008	0.012	0.016
0.053	0.035	0.111	0.011	0.015	0.011
0.056	0.045	0.098	0.019	0.025	0.02
0.024	0.032	0.038	0.026	0.009	0.007
0.113	0.069	0.061	0.1	0.017	0.056
0.038	0.022	0.029	0.013	0.011	0.007
0.022	0.044	0.039	0.013	0.02	0.04
0.082	0.117	0.279	0.007	0.006	0.052
0.033	0.071	0.021	0.012	0.01	0.002
0.018	0.017	0.058	0.008	0.007	0.012
0.069	0.041	0.04	0.015	0.011	0.008
0.043	0.088	0.07	0.009	0.005	0.005
0.059	0.026	0.128	0.019	0.009	0.007
0.015	0.043	0.058	0.009	0.013	0.009
0.02	0.08	0.088	0.023	0.006	0.011
0.033	0.043	0.012	0.014	0.014	0.008
0.043	0.025	0.093	0.008	0.008	0.009
0.031	0.055	0.061	0.007	0.007	0.009
0.083	0.121	0.088	0.035	0.011	0.007
0.061	0.044	0.165	0.018	0.015	0.005
0.026	0.067	0.035	0.008	0.039	0.01
0.052	0.022	0.037	0.01	0.011	0.007
0.017	0.047	0.109	0.04	0.023	0.009
0.055	0.017	0.106	0.015	0.005	0.007
0.06	0.014	0.103	0.01	0.005	0.036
0.039	0.059	0.054	0.009	0.01	0.026
0.07	0.011	0.041	0.005	0.006	0.015
0.098	0.052	0.021	0.009	0.019	0.012
0.09	0.121	0.086	0.024	0.015	0.103
0.039	0.055	0.081	0.013	0.014	0.008
0.025	0.061	0.133	0.01	0.006	0.011
0.108	0.021	0.026	0.012	0.014	0.013
0.076	0.045	0.105	0.014	0.011	0.007
0.07	0.018	0.033	0.012	0.011	0.013
0.052	0.045	0.055	0.044	0.025	0.005
0.074	0.045	0.042	0.008	0.013	0.004
0.08	0.039	0.075	0.017	0.014	0.014
0.091	0.034	0.027	0.002	0.011	0.007
0.029	0.045	0.056	0.008	0.01	0.007
0.028	0.09	0.121	0.023	0.016	0.01
0.034	0.047	0.085	0.01	0.01	0.019
0.049	0.033	0.018	0.017	0.016	0.011
0.021	0.036	0.105	0.008	0.009	0.011
0.07	0.033	0.104	0.011	0.02	0.013
0.012	0.082	0.023	0.006	0.013	0.009
0.011	0.024	0.119	0.007	0.002	0.011
0.101	0.08	0.069	0.012	0.026	0.011
0.036	0.065	0.063	0.037	0.009	0.014
0.043	0.06	0.167	0.013	0.009	0.014
0.065	0.05	0.084	0.011	0.011	0.008
0.04	0.053	0.023	0.016	0.015	0.009
0.071	0.012	0.065	0.006	0.005	0.009
0.118	0.015	0.079	0.014	0.007	0.055
0.047	0.038	0.038	0.033	0.014	0.008
0.052	0.027	0.062	0.005	0.006	0.005
0.049	0.048	0.108	0.006	0.023	0.01
0.038	0.018	0.034	0.018	0.01	0.008
0.088	0.016	0.069	0.011	0.006	0.041
0.078	0.125	0.019	0.028	0.008	0.009
0.05	0.051	0.038	0.004	0.041	0.011
0.069	0.083	0.05	0.022	0.022	0.019
0.03	0.019	0.037	0.129	0.026	0.011
0.052	0.039	0.093	0.064	0.008	0.011
0.039	0.026	0.087	0.01	0.011	0.008
0.077	0.023	0.042	0.014	0.016	0.012
0.079	0.108	0.099	0.009	0.029	0.01
0.026	0.045	0.133	0.005	0.039	0.01
0.022	0.016	0.008	0.011	0.015	0.033
0.026	0.021	0.129	0.019	0.01	0.011
0.039	0.05	0.098	0.006	0.008	0.008
0.018	0.028	0.034	0.012	0.009	0.008
0.024	0.07	0.106	0.008	0.009	0.094
0.014	0.041	0.049	0.016	0.004	0.006
0.04	0.017	0.061	0.011	0.009	0.016
0.054	0.058	0.051	0.011	0.009	0.06
0.208	0.013	0.036	0.019	0.014	0.011
0.012	0.073	0.091	0.043	0.007	0.026
0.078	0.062	0.161	0.011	0.015	0.009
0.062	0.05	0.053	0.013	0.006	0.221
0.072	0.027	0.139	0.009	0.009	0.005
0.088	0.053	0.027	0.007	0.014	0.102
0.013	0.037	0.052	0.005	0.016	0.012
0.061	0.032	0.052	0.021	0.007	0.035
0.049	0.035	0.105	0.012	0.007	0.007
0.037	0.019	0.091	0.022	0.011	0.007
0.072	0.072	0.089	0.011	0.007	0.01
0.064	0.035	0.108	0.007	0.014	0.004
0.05	0.052	0.167	0.012	0.009	0.011
0.022	0.061	0.101	0.009	0.008	0.02
0.056	0.073	0.075	0.009	0.01	0.083
0.047	0.014	0.041	0.01	0.008	0.015
0.056	0.072	0.067	0.109	0.014	0.013
0.096	0.06	0.127	0.016	0.008	0.017
0.053	0.029	0.031	0.016	0.018	0.015
0.039	0.089	0.055	0.008	0.03	0.004
0.018	0.073	0.16	0.015	0.014	0.038
0.024	0.059	0.015	0.009	0.012	0.011
0.061	0.043	0.038	0.015	0.012	0.004
0.084	0.073	0.048	0.014	0.009	0.01
0.055	0.018	0.055	0.006	0.008	0.011
0.025	0.016	0.134	0.01	0.015	0.007
0.02	0.029	0.09	0.01	0.005	0.01
0.069	0.039	0.039	0.009	0.004	0.005
0.067	0.041	0.05	0.011	0.012	0.013
0.057	0.014	0.045	0.047	0.007	0.008
0.057	0.044	0.045	0.014	0.016	0.039
0.017	0.042	0.086	0.008	0.007	0.088
0.05	0.044	0.057	0.017	0.047	0.02
0.054	0.024	0.029	0.045	0.041	0.007
0.074	0.043	0.053	0.013	0.015	0.01
0.067	0.016	0.043	0.013	0.009	0.007
0.089	0.01	0.092	0.004	0.004	0.008
0.089	0.096	0.087	0.008	0.009	0.006
0.023	0.016	0.163	0.014	0.011	0.01
0.125	0.059	0.028	0.023	0.076	0.034
0.037	0.023	0.051	0.006	0.004	0.008
0.148	0.096	0.115	0.012	0.012	0.004
0.154	0.039	0.066	0.068	0.007	0.005
0.025	0.04	0.014	0.008	0.011	0.012
0.078	0.027	0.1	0.011	0.017	0.054
0.039	0.071	0.167	0.015	0.019	0.006
0.045	0.106	0.065	0.011	0.008	0.013
0.058	0.019	0.059	0.006	0.019	0.008
0.022	0.041	0.041	0.004	0.01	0.009
0.016	0.081	0.062	0.025	0.008	0.006
0.028	0.021	0.049	0.014	0.012	0.007
0.024	0.086	0.17	0.02	0.004	0.01
0.107	0.075	0.05	0.015	0.007	0.007
0.057	0.08	0.024	0.005	0.012	0.018
0.042	0.075	0.046	0.006	0.013	0.004
0.031	0.017	0.089	0.027	0.02	0.006
0.022	0.102	0.038	0.008	0.005	0.004
0.069	0.098	0.059	0.007	0.035	0.01
0.054	0.069	0.112	0.005	0.013	0.009
0.07	0.046	0.131	0.005	0.012	0.015
0.105	0.032	0.15	0.006	0.026	0.006
0.076	0.025	0.112	0.004	0.006	0.004
0.024	0.045	0.021	0.011	0.008	0.01
0.091	0.049	0.082	0.02	0.013	0.013
0.058	0.057	0.046	0.009	0.007	0.015
0.047	0.107	0.115	0.005	0.011	0.006
0.047	0.085	0.196	0.011	0.011	0.01
0.018	0.106	0.069	0.016	0.009	0.02
0.04	0.104	0.066	0.008	0.013	0.009
0.093	0.063	0.227	0.012	0.07	0.011
0.051	0.028	0.056	0.012	0.008	0.004
0.076	0.018	0.046	0.012	0.005	0.011
0.032	0.061	0.067	0.024	0.18	0.008
0.045	0.071	0.065	0.006	0.012	0.012
0.08	0.016	0.079	0.022	0.012	0.007
0.087	0.04	0.077	0.006	0.008	0.012
0.08	0.029	0.042	0.011	0.022	0.008
0.039	0.049	0.229	0.022	0.012	0.007
0.078	0.095	0.043	0.024	0.016	0.006
0.023	0.029	0.113	0.019	0.018	0.008
0.034	0.051	0.067	0.061	0.007	0.009
0.026	0.048	0.117	0.01	0.012	0.005
0.017	0.057	0.091	0.009	0.018	0.031
0.056	0.056	0.056	0.011	0.006	0.008
0.023	0.072	0.036	0.02	0.007	0.009
0.044	0.04	0.034	0.009	0.012	0.03
0.051	0.019	0.051	0.014	0.003	0.005
0.074	0.068	0.129	0.008	0.04	0.011
0.04	0.065	0.088	0.004	0.018	0.005
0.017	0.025	0.033	0.063	0.014	0.041
0.034	0.029	0.059	0.011	0.005	0.011
0.049	0.065	0.063	0.009	0.015	0.014
0.027	0.069	0.031	0.04	0.008	0.009
0.117	0.038	0.06	0.012	0.038	0.019
0.05	0.024	0.142	0.01	0.011	0.06
0.04	0.013	0.033	0.011	0.005	0.01
0.017	0.065	0.173	0.004	0.027	0.014
0.059	0.107	0.139	0.014	0.006	0.006
0.147	0.014	0.037	0.01	0.01	0.009
0.142	0.025	0.062	0.007	0.015	0.013
0.093	0.095	0.076	0.006	0.01	0.043
0.055	0.033	0.053	0.015	0.008	0.006
0.086	0.076	0.135	0.012	0.005	0.044
0.022	0.095	0.079	0.01	0.009	0.034
0.031	0.01	0.016	0.014	0.008	0.029
0.123	0.022	0.099	0.016	0.019	0.023
0.054	0.017	0.093	0.007	0.013	0.012
0.023	0.034	0.117	0.007	0.009	0.005
0.06	0.036	0.078	0.006	0.01	0.004
0.012	0.068	0.086	0.009	0.01	0.023
0.06	0.02	0.098	0.01	0.007	0.008
0.083	0.047	0.078	0.003	0.01	0.007
0.095	0.053	0.06	0.009	0.019	0.01
0.094	0.016	0.115	0.005	0.005	0.005
0.019	0.057	0.099	0.007	0.01	0.019
0.04	0.023	0.071	0.018	0.007	0.008
0.083	0.048	0.176	0.004	0.013	0.024
0.035	0.051	0.101	0.009	0.009	0.014
0.066	0.024	0.04	0.014	0.007	0.011
0.091	0.032	0.068	0.011	0.003	0.018
0.062	0.011	0.044	0.017	0.015	0.019
0.038	0.09	0.041	0.009	0.034	0.012
0.084	0.024	0.067	0.01	0.007	0.043
0.017	0.061	0.166	0.024	0.012	0.01
0.058	0.04	0.051	0.009	0.009	0.014
0.105	0.033	0.055	0.01	0.015	0.008
0.024	0.062	0.037	0.012	0.008	0.008
0.134	0.017	0.021	0.015	0.007	0.007
0.028	0.08	0.116	0.012	0.006	0.029
0.083	0.032	0.225	0.013	0.014	0.012
0.039	0.022	0.055	0.011	0.006	0.004
0.056	0.067	0.029	0.015	0.014	0.009
0.076	0.084	0.015	0.008	0.01	0.016
0.046	0.11	0.067	0.015	0.006	0.008
0.023	0.042	0.023	0.008	0.011	0.026
0.053	0.031	0.07	0.019	0.01	0.008
0.02	0.028	0.018	0.009	0.012	0.005
0.035	0.054	0.081	0.139	0.023	0.006
0.071	0.038	0.019	0.012	0.008	0.012
0.019	0.088	0.113	0.006	0.007	0.044
0.015	0.044	0.04	0.013	0.007	0.018
0.038	0.076	0.033	0.006	0.01	0.019
0.024	0.055	0.091	0.007	0.009	0.004
0.023	0.013	0.084	0.005	0.023	0.009
0.085	0.03	0.028	0.014	0.038	0.003
0.028	0.068	0.025	0.008	0.015	0.012
0.087	0.022	0.043	0.047	0.007	0.018
0.064	0.051	0.036	0.105	0.012	0.028
0.035	0.017	0.066	0.01	0.007	0.009
0.046	0.016	0.031	0.011	0.011	0.008
[truncated: 7,595 more rows]

## Sheet: Extended Data Fig.5b
KinprolaAMPK_basal	KinprolaAMPK_SBI	KinprolaAMPK_2DG	KinprolaAMPK_T/A_basal	KinprolaAMPK_T/A_SBI	KinprolaAMPK_T/A_2DG
0.139	0.202	0.292	0.008	0.017	0.03
0.125	0.194	0.093	0.005	0.026	0.019
0.088	0.149	0.186	0.027	0.019	0.012
0.119	0.192	0.088	0.021	0.015	0.024
0.358	0.051	1.554	0.039	0.041	0.014
0.065	0.061	0.34	0.023	0.03	0.028
0.99	0.244	0.463	0.054	0.028	0.005
0.543	0.377	0.543	0.018	0.012	0.016
0.56	0.31	0.17	0.01	0.028	0.015
0.158	0.26	0.536	0.027	0.02	0.008
0.691	0.286	1.378	0.014	0.009	0.033
0.354	0.078	0.193	0.013	0.012	0.028
0.316	0.286	0.276	0.01	0.029	0.024
0.202	0.194	0.176	0.026	0.007	0.006
0.086	0.037	0.589	0.005	0.029	0.026
0.396	0.253	0.976	0.011	0.012	0.039
0.634	0.125	0.665	0.035	0.022	0.003
0.139	0.202	0.438	0.006	0.012	0.016
0.327	0.32	1.068	0.032	0.037	0.028
0.103	0.208	0.732	0.012	0.024	0.054
0.166	0.26	0.376	0.06	0.041	0.025
0.272	0.041	0.161	0.018	0.011	0.023
0.721	0.286	0.785	0.013	0.012	0.009
0.138	0.281	0.813	0.019	0.004	0.034
0.126	0.093	0.677	0.028	0.019	0.024
0.142	0.067	0.478	0.033	0.019	0.006
0.492	0.205	0.637	0.031	0.006	0.033
0.407	0.067	0.588	0.023	0.042	0.038
0.091	0.219	0.423	0.015	0.007	0.026
0.257	0.462	0.298	0.007	0.013	0.019
0.398	0.087	0.297	0.008	0.014	0.012
0.085	0.069	0.629	0.016	0.023	0.009
0.551	0.06	0.152	0.017	0.031	0.013
0.142	0.176	0.241	0.027	0.013	0.092
0.09	0.052	0.664	0.037	0.023	0.009
0.406	0.045	1.308	0.036	0.02	0.045
0.229	0.063	0.803	0.009	0.013	0.005
0.272	0.426	0.4	0.031	0.019	0.009
0.089	0.057	0.43	0.027	0.023	0.047
0.447	0.128	0.414	0.009	0.006	0.026
0.736	0.283	0.389	0.008	0.01	0.004
0.332	0.282	0.723	0.015	0.021	0.012
0.083	0.243	0.704	0.019	0.015	0.027
0.072	0.285	0.699	0.02	0.009	0.06
0.431	0.357	1.342	0.013	0.012	0.026
0.42	0.177	0.443	0.024	0.012	0.035
0.161	0.033	1.216	0.025	0.031	0.038
0.477	0.252	0.863	0.015	0.01	0.025
0.297	0.189	0.535	0.012	0.013	0.026
0.248	0.135	0.474	0.024	0.026	0.026
0.11	0.08	0.572	0.023	0.007	0.012
0.152	0.262	0.471	0.008	0.014	0.009
0.096	0.245	0.263	0.023	0.023	0.016
0.353	0.056	0.311	0.022	0.005	0.022
0.372	0.099	0.278	0.011	0.023	0.015
0.106	0.458	0.184	0.028	0.012	0.019
0.104	0.277	0.068	0.021	0.015	0.019
0.824	0.191	0.758	0.019	0.016	0.01
0.12	0.287	0.392	0.026	0.041	0.012
0.147	0.074	1.079	0.005	0.02	0.013
0.437	0.07	1.541	0.011	0.029	0.007
0.566	0.037	0.316	0.027	0.011	0.012
0.303	0.055	0.327	0.014	0.026	0.018
0.237	0.304	0.829	0.011	0.029	0.043
0.297	0.135	0.532	0.032	0.025	0.005
0.236	0.213	0.583	0.017	0.021	0.011
0.084	0.085	0.164	0.022	0.044	0.016
0.063	0.194	0.491	0.018	0.033	0.028
0.447	0.421	0.201	0.017	0.02	0.032
0.403	0.045	0.723	0.004	0.031	0.025
0.58	0.175	0.145	0.01	0.02	0.018
0.359	0.068	0.452	0.014	0.013	0.016
0.091	0.095	1.241	0.078	0.019	0.026
0.117	0.273	0.455	0.027	0.032	0.01
0.697	0.237	0.3	0.014	0.005	0.027
0.088	0.074	0.428	0.02	0.027	0.018
0.087	0.065	0.143	0.01	0.009	0.032
0.077	0.182	0.79	0.037	0.019	0.022
0.197	0.321	0.717	0.037	0.017	0.021
0.478	0.256	0.138	0.037	0.015	0.008
0.38	0.069	0.281	0.013	0.006	0.023
0.045	0.093	0.537	0.018	0.017	0.058
0.286	0.171	0.567	0.033	0.014	0.018
0.057	0.284	0.381	0.014	0.015	0.037
0.123	0.26	0.649	0.053	0.027	0.023
0.542	0.043	0.127	0.025	0.025	0.019
0.46	0.276	0.675	0.03	0.03	0.007
0.133	0.107	0.714	0.038	0.008	0.013
0.47	0.31	1.08	0.016	0.014	0.017
0.589	0.443	0.482	0.021	0.065	0.004
0.287	0.181	0.594	0.013	0.024	0.036
0.158	0.318	0.494	0.022	0.015	0.006
0.141	0.295	0.296	0.01	0.011	0.016
0.514	0.2	0.508	0.016	0.012	0.013
0.401	0.406	0.526	0.006	0.036	0.004
0.39	0.046	0.27	0.013	0.016	0.009
0.298	0.165	0.211	0.005	0.01	0.033
0.072	0.045	0.806	0.035	0.011	0.006
0.174	0.043	0.339	0.032	0.024	0.022
0.421	0.103	0.279	0.03	0.029	0.03
0.105	0.196	0.87	0.029	0.039	0.045
0.253	0.061	0.647	0.007	0.012	0.053
0.302	0.108	0.513	0.037	0.04	0.013
0.423	0.039	0.327	0.032	0.058	0.037
0.084	0.216	0.833	0.015	0.026	0.027
0.457	0.15	0.276	0.009	0.02	0.006
0.087	0.268	0.192	0.016	0.014	0.05
0.595	0.157	0.952	0.034	0.006	0.026
0.455	0.217	0.316	0.037	0.014	0.004
0.336	0.328	0.266	0.054	0.026	0.025
0.403	0.063	0.357	0.02	0.02	0.017
0.499	0.327	0.258	0.022	0.024	0.009
0.413	0.164	0.411	0.03	0.015	0.016
0.073	0.027	0.352	0.005	0.024	0.018
0.394	0.108	0.607	0.004	0.021	0.008
0.349	0.141	0.692	0.01	0.022	0.019
0.295	0.296	0.399	0.01	0.031	0.016
0.368	0.141	0.313	0.032	0.016	0.006
0.522	0.169	0.566	0.008	0.023	0.028
0.072	0.295	0.255	0.057	0.014	0.036
0.217	0.119	0.382	0.03	0.008	0.01
0.232	0.25	0.638	0.028	0.012	0.034
0.269	0.091	0.558	0.026	0.019	0.012
0.256	0.293	1.116	0.009	0.021	0.022
0.098	0.267	0.219	0.009	0.021	0.008
0.243	0.152	0.528	0.023	0.007	0.015
0.374	0.155	0.461	0.041	0.008	0.038
1.046	0.112	0.536	0.027	0.033	0.011
0.609	0.243	0.197	0.016	0.027	0.034
0.239	0.226	0.505	0.035	0.042	0.004
0.077	0.067	0.239	0.011	0.017	0.011
0.419	0.219	1.148	0.011	0.012	0.025
0.439	0.145	0.213	0.017	0.043	0.018
0.057	0.025	0.598	0.023	0.02	0.095
0.098	0.19	0.259	0.044	0.017	0.018
0.158	0.052	0.253	0.006	0.031	0.023
0.4	0.108	0.226	0.01	0.026	0.006
0.092	0.056	0.645	0.012	0.007	0.02
0.322	0.09	0.436	0.012	0.03	0.038
0.168	0.106	0.148	0.029	0.007	0.009
0.094	0.256	0.17	0.043	0.015	0.016
0.042	0.073	0.202	0.035	0.031	0.013
0.52	0.398	0.124	0.006	0.029	0.01
0.377	0.128	0.512	0.026	0.015	0.03
0.135	0.215	0.199	0.067	0.022	0.007
0.414	0.298	1.407	0.013	0.032	0.022
0.281	0.319	0.755	0.048	0.035	0.034
0.442	0.173	0.811	0.007	0.013	0.027
0.245	0.176	0.136	0.02	0.06	0.005
0.231	0.091	0.618	0.008	0.011	0.016
0.386	0.08	0.238	0.019	0.047	0.01
0.374	0.36	0.183	0.011	0.027	0.008
0.07	0.104	0.319	0.015	0.021	0.04
0.391	0.297	0.191	0.011	0.019	0.017
0.301	0.151	0.343	0.01	0.018	0.02
0.142	0.262	0.54	0.009	0.036	0.013
0.565	0.223	0.359	0.028	0.015	0.011
0.445	0.236	0.122	0.037	0.018	0.022
0.049	0.102	0.782	0.021	0.038	0.019
0.1	0.219	0.332	0.022	0.016	0.01
0.23	0.054	0.832	0.01	0.034	0.017
0.513	0.103	0.135	0.043	0.026	0.006
0.221	0.193	0.685	0.02	0.028	0.008
0.297	0.174	0.192	0.003	0.009	0.019
0.302	0.28	0.827	0.025	0.022	0.031
0.209	0.074	0.27	0.018	0.013	0.004
0.32	0.129	0.585	0.026	0.023	0.005
0.132	0.215	0.623	0.032	0.027	0.016
0.105	0.073	0.215	0.019	0.051	0.039
0.058	0.125	0.254	0.02	0.003	0.042
0.405	0.057	0.488	0.014	0.014	0.022
0.079	0.225	0.783	0.01	0.011	0.012
0.115	0.055	0.202	0.02	0.014	0.014
0.115	0.038	0.615	0.041	0.043	0.032
0.204	0.041	0.494	0.012	0.01	0.02
0.3	0.355	0.263	0.027	0.025	0.005
0.106	0.102	0.751	0.01	0.02	0.009
0.673	0.022	0.101	0.016	0.014	0.015
0.525	0.073	0.086	0.034	0.003	0.031
0.15	0.107	0.726	0.021	0.007	0.008
0.361	0.099	0.494	0.016	0.037	0.302
0.524	0.192	1.164	0.017	0.032	0.027
0.282	0.332	1.005	0.018	0.024	0.017
0.274	0.087	0.328	0.007	0.005	0.014
0.329	0.065	0.776	0.005	0.026	0.004
0.099	0.311	0.28	0.004	0.013	0.013
0.612	0.301	0.299	0.014	0.01	0.013
0.219	0.157	0.247	0.009	0.02	0.005
0.244	0.124	0.248	0.008	0.024	0.005
0.426	0.208	0.604	0.017	0.014	0.013
0.364	0.076	0.327	0.015	0.031	0.034
0.399	0.107	0.42	0.011	0.047	0.007
0.101	0.067	0.138	0.036	0.032	0.032
0.468	0.081	0.201	0.012	0.032	0.038
0.042	0.288	0.806	0.018	0.007	0.036
0.462	0.047	0.171	0.006	0.018	0.036
0.065	0.315	0.247	0.052	0.011	0.047
0.12	0.462	0.489	0.019	0.02	0.004
0.173	0.214	0.779	0.025	0.033	0.012
0.171	0.062	0.17	0.019	0.05	0.032
0.414	0.174	0.192	0.003	0.008	0.008
0.316	0.101	0.314	0.045	0.039	0.008
0.325	0.225	1.403	0.049	0.038	0.045
0.334	0.274	0.674	0.038	0.013	0.019
0.303	0.182	0.497	0.035	0.025	0.005
0.098	0.262	0.263	0.021	0.005	0.049
0.378	0.121	0.709	0.009	0.012	0.011
0.513	0.277	0.768	0.008	0.067	0.013
0.371	0.049	0.286	0.006	0.017	0.028
0.171	0.101	0.937	0.009	0.028	0.008
0.328	0.204	0.929	0.007	0.028	0.009
0.255	0.085	0.226	0.054	0.03	0.03
0.173	0.158	0.128	0.019	0.03	0.009
0.407	0.037	0.15	0.013	0.017	0.009
0.191	0.086	0.219	0.008	0.013	0.008
0.559	0.159	0.663	0.007	0.005	0.007
0.281	0.18	0.625	0.04	0.019	0.026
0.387	0.036	0.634	0.006	0.016	0.028
0.266	0.322	0.715	0.008	0.019	0.034
0.036	0.13	0.578	0.036	0.026	0.016
0.134	0.08	0.249	0.023	0.029	0.028
0.25	0.244	0.539	0.008	0.014	0.02
0.212	0.269	0.64	0.019	0.015	0.014
0.399	0.282	0.262	0.005	0.02	0.014
0.228	0.293	0.164	0.029	0.015	0.025
0.285	0.107	0.089	0.01	0.035	0.035
0.121	0.121	0.327	0.011	0.245	0.007
0.24	0.072	0.086	0.008	0.038	0.019
0.423	0.093	0.19	0.023	0.024	0.012
0.17	0.126	0.33	0.02	0.024	0.033
0.132	0.295	0.571	0.029	0.048	0.017
0.133	0.039	0.822	0.01	0.023	0.041
0.172	0.061	0.672	0.02	0.007	0.015
0.152	0.105	0.313	0.012	0.008	0.01
0.493	0.073	0.403	0.04	0.02	0.051
0.078	0.138	0.609	0.017	0.035	0.004
0.097	0.034	0.193	0.022	0.005	0.009
0.098	0.056	0.558	0.014	0.015	0.035
0.415	0.074	0.275	0.014	0.051	0.01
0.079	0.144	0.509	0.043	0.019	0.03
0.139	0.3	0.759	0.018	0.004	0.012
0.262	0.08	0.451	0.025	0.013	0.014
0.232	0.133	0.776	0.029	0.012	0.01
0.56	0.075	0.16	0.039	0.02	0.021
0.466	0.287	0.599	0.029	0.008	0.018
0.141	0.354	0.259	0.003	0.011	0.021
0.106	0.188	0.824	0.064	0.016	0.048
0.209	0.257	0.904	0.008	0.013	0.021
0.083	0.07	0.775	0.006	0.028	0.009
0.263	0.092	0.796	0.027	0.013	0.016
0.063	0.072	0.207	0.017	0.013	0.013
0.117	0.24	0.909	0.015	0.022	0.026
0.145	0.225	0.251	0.029	0.019	0.064
0.11	0.053	0.519	0.02	0.013	0.04
0.113	0.046	0.096	0.02	0.008	0.013
0.191	0.234	0.779	0.016	0.023	0.007
0.069	0.065	0.973	0.005	0.038	0.012
0.436	0.119	0.499	0.008	0.006	0.007
0.401	0.173	0.282	0.005	0.024	0.016
0.352	0.088	0.23	0.027	0.041	0.007
0.081	0.064	0.753	0.005	0.016	0.019
0.105	0.341	0.225	0.014	0.023	0.02
0.081	0.037	0.702	0.023	0.024	0.009
0.477	0.171	0.647	0.016	0.012	0.023
0.076	0.141	0.79	0.042	0.01	0.01
0.097	0.078	0.13	0.015	0.006	0.016
0.558	0.092	0.313	0.023	0.038	0.016
0.081	0.129	0.202	0.029	0.052	0.019
0.56	0.39	0.93	0.009	0.029	0.035
0.538	0.062	1.01	0.02	0.024	0.023
0.627	0.124	0.828	0.014	0.009	0.029
0.227	0.045	0.149	0.019	0.022	0.014
0.078	0.072	0.229	0.033	0.02	0.019
0.373	0.082	0.347	0.037	0.015	0.024
0.434	0.236	0.139	0.009	0.008	0.022
0.101	0.276	1.021	0.013	0.041	0.051
0.457	0.339	0.763	0.028	0.043	0.019
0.471	0.143	0.367	0.009	0.04	0.005
0.218	0.241	0.478	0.02	0.041	0.025
0.296	0.073	0.886	0.012	0.027	0.017
0.214	0.119	0.228	0.016	0.006	0.005
0.229	0.048	0.228	0.017	0.022	0.005
0.492	0.287	0.199	0.009	0.034	0.017
0.837	0.155	0.177	0.005	0.019	0.025
0.045	0.2	0.108	0.008	0.006	0.011
0.1	0.218	0.836	0.04	0.049	0.012
0.095	0.123	0.313	0.019	0.009	0.015
0.07	0.107	0.374	0.032	0.016	0.007
0.368	0.231	0.516	0.023	0.028	0.031
0.194	0.068	0.438	0.01	0.015	0.01
0.317	0.18	0.764	0.025	0.02	0.005
0.163	0.08	0.282	0.013	0.023	0.005
0.193	0.172	0.137	0.034	0.024	0.004
0.187	0.283	0.626	0.025	0.01	0.024
0.096	0.242	0.641	0.01	0.033	0.019
0.13	0.281	0.149	0.021	0.009	0.004
0.299	0.065	0.459	0.026	0.007	0.017
0.416	0.046	0.441	0.032	0.016	0.016
0.293	0.499	0.849	0.031	0.022	0.007
0.287	0.044	0.264	0.02	0.012	0.008
0.465	0.353	0.319	0.023	0.018	0.017
0.233	0.073	0.274	0.034	0.005	0.036
0.061	0.476	1.026	0.015	0.012	0.02
0.149	0.374	0.005	0.015	0.031	0.007
0.068	0.166	0.13	0.011	0.024	0.009
0.088	0.236	0.385	0.015	0.01	0.009
0.341	0.021	0.047	0.011	0.006	0.024
0.097	0.04	0.517	0.023	0.004	0.029
0.368	0.239	0.847	0.013	0.028	0.014
0.327	0.161	0.183	0.017	0.02	0.022
0.158	0.083	0.174	0.012	0.021	0.055
0.647	0.108	0.874	0.02	0.018	0.015
0.408	0.178	0.89	0.014	0.003	0.028
0.157	0.071	0.235	0.006	0.007	0.021
0.418	0.185	0.687	0.017	0.02	0.016
0.107	0.047	0.408	0.013	0.026	0.006
0.128	0.225	1.14	0.052	0.037	0.036
0.321	0.222	0.463	0.012	0.014	0.018
0.392	0.095	0.066	0.007	0.035	0.05
0.178	0.296	0.393	0.017	0.019	0.004
0.112	0.2	0.327	0.032	0.03	0.023
0.471	0.1	0.099	0.012	0.006	0.013
0.412	0.297	0.112	0.007	0.021	0.015
0.087	0.196	0.428	0.015	0.013	0.015
0.105	0.144	0.203	0.016	0.015	0.029
0.101	0.064	0.974	0.016	0.035	0.021
0.644	0.081	0.838	0.009	0.009	0.009
0.096	0.179	0.691	0.009	0.007	0.029
0.373	0.215	0.324	0.009	0.045	0.003
0.156	0.058	0.354	0.013	0.017	0.004
0.551	0.32	0.112	0.006	0.016	0.066
0.613	0.07	0.31	0.013	0.015	0.032
0.067	0.1	0.38	0.035	0.042	0.031
0.405	0.14	0.221	0.005	0.025	0.024
0.365	0.033	0.859	0.107	0.027	0.008
0.236	0.202	0.325	0.007	0.006	0.025
0.041	0.113	0.204	0.019	0.033	0.008
0.14	0.13	0.144	0.005	0.027	0.007
0.55	0.251	0.172	0.009	0.006	0.009
0.305	0.057	0.439	0.017	0.007	0.005
0.177	0.072	0.074	0.031	0.013	0.018
0.612	0.297	0.307	0.058	0.02	0.022
0.149	0.197	0.039	0.009	0.014	0.015
0.141	0.083	0.405	0.01	0.028	0.023
0.262	0.063	0.581	0.01	0.012	0.011
0.455	0.208	0.681	0.016	0.035	0.039
0.185	0.068	0.486	0.008	0.004	0.016
0.066	0.218	0.284	0.018	0.008	0.022
0.295	0.078	0.218	0.006	0.047	0.007
0.103	0.038	0.856	0.005	0.011	0.008
0.121	0.054	0.442	0.01	0.045	0.027
0.065	0.102	0.179	0.017	0.031	0.027
0.166	0.145	0.294	0.023	0.01	0.057
0.462	0.2	0.473	0.02	0.022	0.028
0.105	0.13	0.602	0.009	0.016	0.007
0.219	0.41	0.516	0.012	0.019	0.01
0.069	0.026	1.172	0.007	0.049	0.004
0.242	0.102	0.138	0.007	0.042	0.04
0.462	0.136	0.695	0.012	0.048	0.03
0.503	0.16	0.292	0.06	0.03	0.013
0.101	0.282	0.904	0.028	0.019	0.035
0.131	0.059	0.665	0.026	0.035	0.013
0.122	0.173	0.195	0.019	0.012	0.019
0.172	0.058	0.856	0.015	0.052	0.015
0.097	0.326	0.382	0.024	0.014	0.01
0.506	0.337	0.513	0.028	0.027	0.006
0.149	0.281	0.135	0.022	0.039	0.013
0.524	0.247	0.641	0.007	0.026	0.032
0.164	0.069	0.411	0.011	0.011	0.01
0.275	0.245	0.248	0.006	0.012	0.051
0.082	0.348	0.819	0.01	0.035	0.024
0.076	0.165	0.378	0.019	0.014	0.017
0.087	0.227	0.592	0.007	0.027	0.019
0.388	0.053	0.694	0.056	0.013	0.015
0.296	0.242	0.172	0.006	0.01	0.027
0.078	0.262	0.56	0.015	0.011	0.028
0.372	0.258	0.117	0.039	0.018	0.037
0.382	0.034	0.541	0.008	0.02	0.015
0.074	0.303	0.172	0.005	0.054	0.019
0.081	0.341	0.544	0.018	0.034	0.009
0.084	0.074	0.129	0.029	0.012	0.011
0.145	0.103	0.427	0.059	0.007	0.01
0.391	0.146	0.455	0.022	0.037	0.004
0.061	0.05	0.185	0.032	0.01	0.037
0.121	0.08	0.591	0.028	0.01	0.008
0.119	0.059	0.255	0.036	0.041	0.009
0.093	0.103	0.312	0.018	0.018	0.016
0.108	0.073	0.141	0.022	0.038	0.025
0.182	0.037	0.199	0.019	0.017	0.299
0.451	0.222	0.553	0.007	0.019	0.018
0.13	0.106	0.358	0.021	0.026	0.011
0.261	0.12	0.492	0.023	0.02	0.014
0.078	0.336	0.235	0.015	0.025	0.011
0.43	0.132	0.25	0.017	0.008	0.013
0.098	0.052	0.334	0.019	0.043	0.025
0.347	0.034	0.319	0.033	0.048	0.013
0.103	0.288	0.961	0.025	0.03	0.012
0.104	0.219	0.55	0.039	0.019	0.022
0.123	0.21	0.369	0.023	0.014	0.027
0.111	0.257	0.855	0.021	0.021	0.023
0.353	0.262	0.312	0.035	0.016	0.018
0.446	0.137	0.605	0.034	0.028	0.019
0.451	0.053	0.685	0.017	0.006	0.005
0.219	0.072	0.058	0.014	0.005	0.017
0.099	0.095	0.393	0.022	0.015	0.006
0.181	0.235	0.451	0.01	0.026	0.009
0.088	0.174	0.21	0.027	0.017	0.011
0.152	0.358	0.334	0.007	0.019	0.014
0.288	0.046	0.626	0.017	0.017	0.018
0.32	0.11	0.088	0.016	0.009	0.009
0.306	0.139	0.691	0.006	0.044	0.007
0.101	0.27	0.649	0.007	0.028	0.027
0.549	0.077	0.775	0.009	0.022	0.006
0.119	0.292	0.861	0.018	0.011	0.013
0.089	0.124	0.519	0.012	0.021	0.007
0.677	0.1	1.173	0.027	0.033	0.037
0.086	0.248	0.144	0.008	0.013	0.017
0.234	0.13	0.777	0.004	0.024	0.024
0.41	0.311	0.761	0.074	0.021	0.019
0.319	0.069	0.502	0.008	0.016	0.011
0.088	0.34	0.674	0.009	0.039	0.026
0.411	0.328	0.802	0.015	0.015	0.021
0.358	0.155	0.891	0.047	0.013	0.019
0.139	0.125	0.305	0.014	0.009	0.022
0.214	0.359	0.575	0.014	0.016	0.019
0.135	0.107	0.564	0.009	0.039	0.022
0.318	0.22	0.431	0.015	0.071	0.038
0.126	0.311	0.226	0.025	0.03	0.03
0.086	0.302	0.437	0.026	0.014	0.006
0.044	0.083	0.552	0.014	0.011	0.01
0.264	0.327	0.496	0.009	0.016	0.031
0.061	0.238	0.344	0.012	0.01	0.06
0.113	0.146	0.127	0.022	0.023	0.015
0.058	0.199	0.444	0.008	0.022	0.02
0.203	0.094	0.307	0.006	0.039	0.005
0.351	0.307	0.251	0.025	0.047	0.006
0.098	0.039	0.606	0.044	0.006	0.007
0.112	0.053	0.14	0.012	0.014	0.021
0.233	0.09	0.724	0.029	0.004	0.018
0.545	0.111	0.411	0.081	0.007	0.018
0.259	0.121	0.218	0.01	0.038	0.016
0.24	0.209	0.358	0.021	0.007	0.045
0.116	0.093	0.42	0.008	0.064	0.015
0.412	0.11	0.795	0.022	0.017	0.013
0.295	0.043	0.271	0.026	0.006	0.019
0.14	0.052	0.587	0.008	0.013	0.053
0.081	0.057	1.734	0.014	0.021	0.006
0.075	0.334	0.453	0.004	0.031	0.021
0.112	0.283	0.267	0.071	0.044	0.023
0.475	0.251	0.459	0.015	0.022	0.035
0.311	0.19	0.902	0.039	0.019	0.033
0.058	0.234	0.096	0.012	0.031	0.017
0.292	0.163	0.664	0.044	0.009	0.018
0.285	0.103	0.362	0.006	0.045	0.014
0.419	0.063	0.627	0.024	0.017	0.027
0.394	0.174	0.539	0.03	0.012	0.044
0.092	0.132	0.276	0.01	0.036	0.008
0.4	0.212	0.287	0.024	0.066	0.012
0.455	0.062	0.492	0.014	0.01	0.026
0.061	0.081	0.484	0.015	0.018	0.008
0.253	0.042	0.151	0.045	0.023	0.028
0.42	0.205	0.575	0.013	0.006	0.019
0.419	0.082	1.627	0.004	0.018	0.019
0.206	0.054	0.426	0.021	0.012	0.028
0.689	0.246	0.248	0.006	0.019	0.005
0.373	0.064	0.126	0.028	0.015	0.012
0.522	0.068	0.771	0.045	0.012	0.006
0.12	0.077	0.218	0.039	0.015	0.008
0.081	0.204	0.24	0.009	0.019	0.005
0.259	0.078	0.449	0.024	0.008	0.017
0.288	0.089	0.178	0.068	0.01	0.018
0.28	0.047	0.253	0.025	0.055	0.027
0.066	0.119	0.147	0.035	0.022	0.029
0.064	0.404	0.347	0.027	0.03	0.023
0.361	0.356	0.244	0.005	0.057	0.014
0.425	0.052	0.913	0.046	0.039	0.027
0.39	0.1	0.225	0.01	0.02	0.017
0.526	0.263	0.657	0.033	0.023	0.009
0.566	0.182	0.123	0.021	0.045	0.007
0.114	0.173	0.319	0.011	0.03	0.027
0.574	0.245	0.273	0.007	0.032	0.016
0.311	0.285	0.285	0.008	0.067	0.019
0.118	0.077	0.211	0.01	0.034	0.011
0.453	0.066	0.303	0.023	0.026	0.02
0.325	0.105	0.156	0.004	0.031	0.05
0.101	0.267	0.182	0.03	0.01	0.015
0.319	0.19	0.61	0.047	0.029	0.011
0.528	0.166	0.474	0.009	0.013	0.026
0.402	0.08	0.248	0.007	0.016	0.006
0.126	0.315	0.358	0.021	0.005	0.006
1.043	0.127	0.163	0.007	0.016	0.009
0.148	0.048	0.746	0.034	0.031	0.008
0.394	0.256	0.91	0.022	0.013	0.007
0.354	0.067	0.311	0.014	0.014	0.026
0.102	0.304	0.9	0.029	0.017	0.013
0.284	0.257	0.192	0.014	0.022	0.014
0.297	0.234	0.672	0.028	0.036	0.021
0.045	0.229	0.534	0.007	0.006	0.031
0.12	0.049	0.706	0.008	0.009	0.005
0.32	0.091	0.225	0.031	0.023	0.017
0.09	0.208	0.269	0.013	0.027	0.014
0.218	0.135	0.353	0.029	0.052	0.008
0.051	0.267	0.496	0.023	0.009	0.03
0.183	0.273	0.28	0.038	0.023	0.014
0.105	0.145	0.66	0.013	0.029	0.025
0.118	0.054	0.525	0.014	0.008	0.012
0.572	0.057	0.161	0.021	0.014	0.016
0.133	0.174	0.296	0.036	0.044	0.006
0.095	0.298	0.123	0.032	0.018	0.018
0.284	0.084	0.703	0.064	0.034	0.039
0.16	0.394	0.518	0.009	0.031	0.025
0.368	0.267	0.224	0.009	0.016	0.019
0.321	0.062	0.438	0.023	0.006	0.015
0.132	0.062	0.386	0.018	0.006	0.012
0.222	0.069	0.837	0.004	0.018	0.009
0.235	0.052	0.51	0.005	0.023	0.027
0.075	0.223	0.1	0.008	0.012	0.026
0.127	0.136	0.277	0.016	0.035	0.007
0.13	0.102	0.574	0.03	0.032	0.006
0.468	0.126	0.845	0.01	0.048	0.024
0.41	0.057	0.405	0.056	0.014	0.007
0.344	0.285	0.071	0.024	0.009	0.021
0.413	0.073	0.127	0.027	0.006	0.012
0.34	0.208	0.887	0.006	0.019	0.036
0.289	0.05	1.099	0.026	0.024	0.01
0.059	0.313	0.275	0.026	0.031	0.021
0.084	0.348	0.355	0.007	0.014	0.009
0.26	0.062	0.944	0.017	0.005	0.017
0.393	0.35	0.505	0.025	0.022	0.052
0.264	0.093	0.114	0.022	0.02	0.03
0.307	0.115	0.596	0.101	0.008	0.038
0.178	0.168	0.185	0.017	0.016	0.023
0.089	0.055	0.586	0.01	0.023	0.037
0.209	0.127	0.68	0.025	0.019	0.01
0.847	0.144	1.019	0.026	0.017	0.012
0.385	0.073	0.413	0.011	0.007	0.003
0.49	0.176	0.372	0.01	0.023	0.004
0.454	0.051	0.399	0.024	0.021	0.028
0.082	0.118	0.439	0.028	0.016	0.024
0.327	0.053	0.679	0.034	0.01	0.02
0.498	0.248	0.526	0.013	0.012	0.015
0.336	0.198	0.385	0.011	0.006	0.016
0.162	0.211	0.19	0.025	0.034	0.047
0.189	0.051	0.222	0.02	0.013	0.01
0.357	0.255	0.324	0.019	0.02	0.014
0.3	0.265	0.284	0.015	0.035	0.031
0.439	0.377	0.072	0.03	0.019	0.005
0.061	0.15	0.412	0.009	0.014	0.031
0.044	0.229	0.335	0.018	0.043	0.035
0.333	0.203	1.002	0.014	0.013	0.03
0.466	0.312	1.002	0.011	0.004	0.015
0.733	0.102	0.131	0.013	0.027	0.025
0.208	0.129	1.387	0.013	0.03	0.044
0.374	0.082	0.302	0.017	0.006	0.025
0.104	0.107	0.398	0.04	0.011	0.426
0.426	0.203	0.419	0.014	0.035	0.017
0.132	0.068	0.311	0.045	0.008	0.004
0.356	0.145	0.413	0.014	0.026	0.037
0.083	0.385	0.457	0.014	0.043	0.051
0.256	0.187	0.823	0.092	0.021	0.005
0.154	0.094	0.313	0.015	0.016	0.009
0.364	0.233	0.168	0.026	0.012	0.012
0.555	0.056	0.081	0.016	0.028	0.018
0.059	0.195	0.516	0.013	0.032	0.022
0.217	0.04	0.321	0.01	0.011	0.017
0.167	0.051	0.126	0.027	0.013	0.014
0.079	0.048	0.083	0.014	0.014	0.053
0.078	0.102	0.286	0.012	0.015	0.036
0.158	0.177	0.299	0.007	0.021	0.007
0.485	0.077	0.61	0.065	0.012	0.007
0.391	0.07	0.369	0.012	0.02	0.018
0.218	0.089	0.089	0.012	0.045	0.007
0.099	0.06	0.545	0.02	0.04	0.018
0.165	0.129	0.532	0.007	0.015	0.007
0.141	0.149	0.357	0.013	0.006	0.021
0.108	0.304	0.244	0.014	0.027	0.018
0.304	0.156	0.654	0.033	0.01	0.007
0.074	0.15	0.398	0.006	0.041	0.01
0.414	0.072	0.115	0.042	0.008	0.009
0.342	0.249	0.269	0.013	0.02	0.007
0.165	0.081	0.215	0.009	0.043	0.023
0.057	0.04	0.23	0.019	0.046	0.021
0.383	0.156	0.476	0.021	0.007	0.024
1.416	0.048	0.247	0.01	0.028	0.027
0.074	0.265	0.186	0.008	0.008	0.028
0.335	0.095	0.318	0.023	0.012	0.004
0.058	0.085	0.673	0.013	0.012	0.004
0.061	0.265	0.833	0.014	0.03	0.017
0.369	0.053	0.25	0.018	0.02	0.032
0.122	0.053	0.754	0.011	0.015	0.008
0.152	0.091	0.078	0.01	0.03	0.016
0.065	0.082	0.189	0.016	0.008	0.016
0.096	0.078	0.147	0.033	0.014	0.042
0.172	0.173	0.659	0.014	0.005	0.061
0.306	0.508	0.792	0.026	0.055	0.006
0.33	0.122	0.246	0.017	0.004	0.016
0.688	0.12	0.722	0.027	0.032	0.023
0.28	0.475	0.579	0.015	0.018	0.021
0.38	0.099	0.128	0.009	0.023	0.039
0.103	0.035	0.158	0.033	0.006	0.016
0.354	0.258	0.985	0.029	0.018	0.025
0.103	0.051	0.731	0.023	0.037	0.01
0.321	0.091	0.152	0.044	0.011	0.017
0.115	0.199	0.712	0.036	0.027	0.021
0.134	0.066	0.482	0.006	0.018	0.018
0.051	0.055	0.031	0.028	0.008	0.009
0.103	0.052	0.54	0.005	0.014	0.025
0.067	0.057	0.173	0.017	0.015	0.014
0.061	0.067	0.171	0.022	0.007	0.017
0.252	0.191	0.475	0.023	0.015	0.012
0.08	0.273	0.406	0.048	0.009	0.004
0.176	0.061	0.269	0.013	0.011	0.018
0.087	0.248	0.32	0.023	0.015	0.01
0.098	0.259	1.044	0.016	0.026	0.044
0.257	0.245	1.055	0.029	0.032	0.011
0.91	0.158	0.33	0.018	0.009	0.02
0.326	0.227	0.358	0.006	0.038	0.032
0.407	0.088	0.391	0.028	0.006	0.056
0.225	0.211	0.942	0.009	0.04	0.055
0.182	0.277	0.52	0.022	0.025	0.027
0.292	0.051	0.34	0.005	0.011	0.018
0.418	0.377	0.119	0.023	0.021	0.02
0.376	0.067	0.197	0.013	0.009	0.011
0.102	0.21	0.581	0.015	0.008	0.021
0.078	0.119	0.458	0.022	0.019	0.016
0.06	0.34	0.852	0.016	0.05	0.018
0.179	0.13	0.848	0.023	0.028	0.013
0.349	0.052	0.132	0.027	0.014	0.013
0.346	0.19	0.305	0.016	0.019	0.021
0.091	0.11	1.168	0.016	0.042	0.024
0.484	0.386	0.213	0.016	0.014	0.004
0.822	0.139	0.422	0.005	0.021	0.021
0.284	0.05	2.383	0.069	0.052	0.015
0.107	0.23	0.49	0.019	0.064	0.007
0.21	0.259	0.483	0.011	0.023	0.022
0.267	0.17	0.397	0.006	0.035	0.017
0.345	0.242	0.321	0.026	0.007	0.005
0.101	0.082	0.206	0.004	0.014	0.011
0.132	0.193	0.281	0.027	0.04	0.036
0.487	0.196	0.294	0.023	0.02	0.026
0.09	0.051	0.328	0.017	0.014	0.03
0.085	0.096	0.494	0.005	0.004	0.006
0.235	0.07	0.237	0.006	0.02	0.009
0.709	0.074	0.176	0.009	0.025	0.024
0.092	0.043	0.789	0.008	0.009	0.032
0.302	0.044	0.224	0.018	0.038	0.021
0.085	0.276	0.286	0.037	0.037	0.023
0.122	0.501	0.214	0.006	0.004	0.043
0.438	0.118	0.248	0.03	0.015	0.035
0.109	0.046	0.723	0.013	0.02	0.03
0.073	0.205	0.191	0.02	0.042	0.016
1.008	0.054	0.395	0.014	0.037	0.034
0.098	0.343	0.198	0.035	0.018	0.035
0.276	0.052	0.116	0.014	0.023	0.008
0.659	0.051	0.321	0.018	0.029	0.02
0.272	0.05	0.354	0.007	0.027	0.012
0.044	0.117	0.499	0.015	0.006	0.018
0.231	0.308	0.252	0.013	0.01	0.015
0.173	0.115	0.973	0.035	0.019	0.019
0.153	0.248	0.647	0.026	0.02	0.032
0.243	0.196	0.43	0.036	0.014	0.015
0.113	0.158	0.308	0.008	0.031	0.006
0.483	0.087	0.148	0.01	0.005	0.016
0.063	0.049	0.361	0.042	0.049	0.038
0.26	0.043	0.509	0.026	0.005	0.007
0.268	0.2	0.197	0.055	0.006	0.005
0.72	0.16	1.178	0.026	0.011	0.022
0.094	0.095	1.05	0.01	0.011	0.016
0.079	0.431	0.353	0.015	0.015	0.041
0.051	0.039	0.549	0.03	0.018	0.003
0.244	0.202	0.147	0.022	0.041	0.014
0.126	0.315	0.313	0.006	0.017	0.022
0.097	0.054	0.586	0.018	0.019	0.007
0.069	0.041	0.609	0.03	0.03	0.008
0.452	0.201	0.178	0.014	0.022	0.01
0.325	0.361	0.358	0.013	0.009	0.026
0.111	0.075	0.129	0.019	0.01	0.016
0.391	0.079	0.207	0.043	0.019	0.026
0.374	0.402	0.385	0.03	0.019	0.035
0.142	0.124	0.162	0.005	0.046	0.045
0.615	0.071	0.507	0.008	0.048	0.011
0.394	0.272	2.675	0.022	0.025	0.007
0.269	0.195	0.28	0.012	0.011	0.025
0.43	0.267	0.42	0.041	0.04	0.021
0.404	0.222	0.579	0.008	0.024	0.012
0.339	0.141	0.186	0.025	0.02	0.017
0.125	0.219	0.143	0.014	0.011	0.004
0.269	0.209	0.531	0.038	0.011	0.016
1.891	0.237	0.184	0.011	0.007	0.008
0.352	0.192	0.694	0.008	0.022	0.005
0.122	0.089	0.107	0.042	0.019	0.005
0.31	0.288	1.087	0.032	0.017	0.025
0.344	0.335	0.099	0.026	0.051	0.008
0.119	0.275	0.253	0.017	0.008	0.017
0.587	0.174	0.127	0.029	0.017	0.037
0.361	0.087	0.711	0.017	0.014	0.023
0.076	0.222	0.442	0.012	0.006	0.034
0.107	0.368	0.71	0.015	0.026	0.015
0.185	0.298	0.1	0.058	0.008	0.014
0.34	0.07	0.09	0.014	0.04	0.009
0.718	0.095	0.149	0.026	0.019	0.017
0.474	0.406	0.318	0.011	0.025	0.013
0.179	0.271	0.799	0.017	0.018	0.017
0.082	0.191	0.328	0.014	0.009	0.013
0.091	0.079	0.532	0.024	0.057	0.011
0.39	0.396	0.847	0.007	0.035	0.007
0.059	0.171	0.475	0.029	0.015	0.021
0.116	0.113	0.619	0.007	0.018	0.02
0.199	0.06	0.198	0.034	0.014	0.005
0.041	0.069	0.726	0.022	0.02	0.013
0.24	0.061	0.122	0.023	0.016	0.009
0.194	0.052	0.149	0.007	0.018	0.036
0.086	0.176	0.61	0.006	0.008	0.032
0.27	0.166	0.838	0.006	0.023	0.014
0.225	0.384	0.323	0.004	0.026	0.039
0.262	0.318	0.143	0.024	0.011	0.066
0.081	0.124	0.787	0.016	0.028	0.035
0.438	0.039	0.25	0.022	0.036	0.043
0.12	0.336	0.211	0.185	0.045	0.03
0.329	0.263	0.472	0.023	0.037	0.014
0.459	0.194	0.221	0.021	0.057	0.019
0.113	0.092	1.042	0.009	0.026	0.015
0.174	0.298	0.17	0.053	0.028	0.026
0.079	0.228	0.395	0.006	0.029	0.008
0.596	0.244	0.205	0.021	0.042	0.027
0.526	0.163	0.458	0.026	0.006	0.056
0.367	0.133	0.174	0.007	0.02	0.006
0.19	0.125	0.207	0.023	0.019	0.046
0.101	0.278	0.199	0.008	0.018	0.028
0.489	0.098	0.856	0.009	0.036	0.009
0.195	0.068	0.44	0.021	0.024	0.01
0.178	0.363	0.596	0.006	0.004	0.018
0.156	0.148	0.115	0.028	0.028	0.022
0.169	0.102	0.917	0.013	0.007	0.005
0.525	0.188	0.442	0.02	0.045	0.047
0.076	0.304	0.666	0.007	0.008	0.01
0.381	0.067	1.1	0.022	0.008	0.025
0.05	0.063	0.924	0.006	0.006	0.006
0.156	0.106	1.16	0.01	0.036	0.006
0.252	0.196	0.498	0.02	0.053	0.013
0.073	0.12	0.162	0.03	0.036	0.027
0.331	0.189	0.262	0.007	0.022	0.019
0.067	0.21	0.387	0.012	0.017	0.027
0.137	0.26	0.651	0.023	0.027	0.013
0.303	0.329	0.231	0.027	0.012	0.018
0.366	0.102	0.595	0.01	0.01	0.01
0.423	0.098	0.115	0.049	0.033	0.016
0.575	0.218	0.493	0.016	0.003	0.009
0.057	0.354	0.653	0.009	0.036	0.006
0.301	0.144	0.327	0.009	0.018	0.018
0.185	0.096	1.037	0.043	0.016	0.012
0.369	0.057	0.583	0.011	0.02	0.008
0.119	0.215	0.237	0.027	0.008	0.009
0.347	0.052	0.409	0.018	0.028	0.006
0.052	0.175	0.435	0.025	0.014	0.012
0.092	0.535	3.678	0.013	0.02	0.015
0.505	0.052	0.615	0.007	0.027	0.01
0.442	0.079	0.359	0.049	0.055	0.019
0.36	0.082	0.165	0.018	0.007	0.006
0.2	0.189	0.478	0.009	0.008	0.021
0.101	0.076	0.534	0.04	0.01	0.024
0.449	0.064	0.287	0.007	0.008	0.02
0.127	0.073	0.389	0.01	0.017	0.028
0.045	0.089	0.384	0.028	0.017	0.052
0.323	0.283	0.16	0.006	0.018	0.026
0.265	0.257	0.962	0.026	0.011	0.028
0.361	0.429	0.499	0.02	0.005	0.014
0.377	0.099	0.131	0.037	0.019	0.01
0.05	0.155	0.172	0.008	0.027	0.017
0.089	0.063	0.312	0.01	0.061	0.023
0.144	0.274	0.199	0.016	0.017	0.018
0.485	0.062	0.098	0.007	0.025	0.022
0.318	0.307	0.26	0.027	0.012	0.027
0.092	0.08	0.399	0.026	0.023	0.036
0.18	0.296	0.49	0.02	0.026	0.026
0.075	0.085	0.199	0.016	0.013	0.011
0.306	0.196	0.72	0.05	0.011	0.022
0.464	0.072	0.256	0.021	0.018	0.011
0.148	0.22	0.451	0.013	0.041	0.013
0.459	0.145	0.658	0.017	0.014	0.051
0.096	0.275	0.227	0.023	0.019	0.042
0.609	0.167	0.092	0.011	0.012	0.047
0.105	0.137	0.276	0.033	0.045	0.035
0.121	0.28	0.554	0.044	0.031	0.006
0.114	0.045	0.145	0.025	0.005	0.014
0.133	0.054	0.643	0.024	0.016	0.02
0.063	0.303	0.753	0.005	0.029	0.027
0.383	0.242	0.753	0.016	0.063	0.042
0.157	0.068	0.703	0.006	0.014	0.028
0.089	0.082	0.296	0.007	0.018	0.003
0.477	0.25	0.607	0.015	0.019	0.024
0.335	0.162	0.174	0.02	0.021	0.026
0.098	0.367	0.2	0.029	0.026	0.027
0.293	0.359	0.621	0.014	0.004	0.02
0.103	0.073	0.156	0.014	0.018	0.038
0.161	0.041	0.098	0.013	0.022	0.007
0.133	0.051	0.749	0.007	0.025	0.015
0.163	0.22	0.477	0.012	0.02	0.008
0.237	0.136	0.685	0.006	0.008	0.029
0.139	0.08	0.67	0.005	0.011	0.036
0.187	0.161	0.213	0.014	0.026	0.013
0.357	0.282	1.013	0.014	0.01	0.015
0.215	0.271	0.185	0.009	0.022	0.035
0.419	0.144	0.36	0.035	0.019	0.011
0.296	0.306	0.654	0.025	0.013	0.009
0.403	0.152	0.311	0.014	0.024	0.011
0.591	0.185	0.383	0.017	0.032	0.015
0.243	0.09	0.515	0.008	0.012	0.023
0.138	0.356	0.143	0.018	0.023	0.019
0.3	0.212	1.84	0.02	0.019	0.06
0.212	0.174	0.186	0.011	0.028	0.027
0.442	0.098	0.238	0.049	0.021	0.042
0.537	0.222	0.435	0.026	0.014	0.022
0.221	0.211	0.246	0.017	0.012	0.039
0.237	0.309	0.963	0.041	0.042	0.023
0.055	0.279	0.621	0.037	0.027	0.004
0.273	0.177	0.525	0.042	0.019	0.01
0.291	0.048	0.109	0.031	0.023	0.018
0.093	0.152	1.206	0.009	0.012	0.017
0.136	0.253	0.321	0.018	0.017	0.015
0.319	0.302	0.292	0.028	0.007	0.018
0.148	0.188	0.969	0.018	0.007	0.006
0.107	0.093	0.086	0.018	0.012	0.028
0.107	0.155	0.134	0.038	0.063	0.008
0.159	0.094	0.224	0.03	0.03	0.016
0.175	0.127	0.343	0.01	0.022	0.027
0.173	0.045	0.21	0.008	0.008	0.023
0.092	0.178	0.47	0.03	0.021	0.005
0.538	0.081	0.164	0.024	0.01	0.02
0.402	0.467	0.945	0.037	0.005	0.007
0.188	0.123	0.215	0.011	0.044	0.012
0.219	0.184	0.283	0.054	0.006	0.019
0.275	0.149	0.155	0.008	0.193	0.012
0.219	0.144	0.15	0.008	0.021	0.006
0.413	0.179	0.446	0.019	0.012	0.038
0.1	0.308	0.525	0.022	0.008	0.009
0.295	0.047	0.826	0.05	0.05	0.011
0.002	0.257	0.629	0.009	0.008	0.015
0.37	0.044	0.269	0.018	0.02	0.035
0.263	0.207	0.226	0.006	0.015	0.017
0.107	0.297	0.42	0.015	0.036	0.017
0.419	0.071	0.364	0.032	0.008	0.02
0.062	0.261	0.695	0.016	0.011	0.031
0.301	0.136	0.093	0.013	0.011	0.012
0.318	0.346	0.428	0.005	0.036	0.011
0.099	0.085	0.415	0.042	0.007	0.01
0.17	0.051	0.359	0.014	0.006	0.023
0.26	0.379	0.19	0.007	0.03	0.01
0.109	0.099	0.656	0.025	0.019	0.033
0.118	0.08	0.264	0.044	0.056	0.01
0.331	0.354	0.405	0.052	0.013	0.023
0.075	0.152	0.335	0.018	0.027	0.013
1.182	0.188	0.586	0.009	0.025	0.016
0.436	0.297	0.387	0.02	0.009	0.023
0.088	0.22	0.31	0.016	0.016	0.026
0.189	0.069	0.21	0.009	0.017	0.01
0.099	0.207	0.104	0.032	0.013	0.01
0.457	0.131	0.507	0.045	0.025	0.043
0.1	0.125	0.636	0.008	0.004	0.008
0.156	0.043	0.224	0.017	0.01	0.017
0.138	0.104	0.693	0.029	0.024	0.01
0.311	0.134	0.495	0.006	0.027	0.005
0.341	0.066	0.751	0.032	0.044	0.038
0.091	0.283	0.438	0.008	0.042	0.035
0.413	0.081	0.592	0.014	0.008	0.034
0.149	0.037	0.218	0.055	0.012	0.006
0.115	0.14	0.493	0.047	0.071	0.043
0.157	0.175	0.556	0.015	0.037	0.016
0.129	0.073	0.195	0.023	0.01	0.017
0.047	0.249	0.176	0.007	0.027	0.007
0.056	0.044	0.228	0.011	0.018	0.011
0.486	0.148	0.185	0.018	0.01	0.021
0.197	0.277	0.81	0.014	0.014	0.005
0.245	0.321	0.18	0.008	0.017	0.01
0.34	0.123	0.896	0.023	0.017	0.032
0.114	0.07	0.203	0.023	0.008	0.034
0.142	0.138	0.186	0.047	0.03	0.022
0.385	0.121	0.154	0.009	0.012	0.03
0.354	0.066	0.089	0.011	0.015	0.013
0.106	0.228	0.322	0.018	0.033	0.031
0.073	0.526	0.948	0.01	0.035	0.007
0.377	0.175	0.293	0.023	0.006	0.045
0.497	0.089	0.337	0.016	0.006	0.023
0.108	0.186	0.193	0.02	0.027	0.034
0.322	0.215	0.187	0.016	0.043	0.007
0.418	0.062	0.087	0.018	0.025	0.02
0.403	0.049	0.392	0.062	0.03	0.011
0.097	0.046	0.635	0.011	0.024	0.017
0.299	0.088	0.14	0.011	0.01	0.016
0.136	0.087	0.477	0.017	0.025	0.014
0.363	0.34	0.092	0.01	0.027	0.023
0.187	0.109	0.476	0.016	0.033	0.015
0.199	0.08	0.045	0.013	0.031	0.012
0.296	0.221	0.617	0.019	0.012	0.003
0.235	0.24	0.52	0.012	0.017	0.047
0.475	0.304	0.212	0.007	0.033	0.022
0.107	0.323	1.029	0.02	0.011	0.044
0.064	0.162	0.093	0.013	0.009	0.025
0.393	0.116	0.961	0.033	0.072	0.026
0.073	0.301	0.529	0.009	0.04	0.009
0.112	0.191	0.533	0.022	0.006	0.006
0.695	0.245	0.401	0.019	0.007	0.028
0.278	0.238	0.525	0.011	0.026	0.011
0.112	0.249	0.572	0.027	0.019	0.01
0.097	0.253	0.66	0.038	0.045	0.016
0.148	0.036	0.228	0.019	0.028	0.015
0.143	0.088	0.217	0.03	0.01	0.044
0.335	0.213	0.543	0.015	0.006	0.035
0.127	0.171	0.401	0.028	0.019	0.021
0.093	0.221	0.946	0.031	0.016	0.006
0.565	0.225	0.465	0.02	0.015	0.031
0.477	0.15	0.526	0.031	0.025	0.017
0.368	0.096	0.481	0.012	0.029	0.007
0.043	0.292	0.404	0.013	0.008	0.03
0.097	0.079	0.504	0.009	0.04	0.017
0.067	0.229	0.963	0.019	0.014	0.006
0.425	0.093	0.407	0.012	0.023	0.007
0.466	0.169	0.464	0.309	0.026	0.013
0.187	0.073	0.416	0.019	0.006	0.013
0.315	0.441	0.334	0.017	0.02	0.011
0.463	0.346	0.295	0.011	0.019	0.016
0.179	0.108	0.297	0.017	0.028	0.013
0.361	0.337	0.518	0.02	0.017	0.006
0.151	0.085	0.372	0.05	0.008	0.012
0.144	0.243	0.479	0.024	0.009	0.019
0.143	0.064	0.418	0.019	0.011	0.021
0.534	0.051	0.43	0.009	0.007	0.032
0.321	0.217	0.457	0.02	0.043	0.023
0.049	0.294	0.721	0.05	0.011	0.042
0.083	0.033	0.616	0.122	0.02	0.041
0.054	0.077	0.189	0.015	0.025	0.044
0.573	0.083	0.41	0.049	0.018	0.01
0.207	0.268	0.159	0.042	0.04	0.004
0.112	0.066	0.483	0.027	0.013	0.004
0.073	0.083	0.644	0.007	0.026	0.034
0.166	0.193	0.765	0.011	0.013	0.014
0.193	0.032	0.233	0.037	0.013	0.011
0.09	0.075	0.285	0.009	0.008	0.024
0.049	0.227	0.871	0.005	0.011	0.049
0.108	0.045	0.233	0.013	0.028	0.006
0.102	0.069	0.393	0.005	0.009	0.013
0.249	0.225	0.717	0.032	0.022	0.017
0.254	0.232	0.539	0.034	0.009	0.015
0.342	0.15	0.195	0.042	0.032	0.017
0.089	0.121	0.501	0.014	0.03	0.03
0.106	0.027	0.322	0.003	0.022	0.005
0.161	0.081	0.222	0.022	0.023	0.012
0.171	0.082	0.365	0.022	0.014	0.036
0.386	0.182	1.149	0.027	0.013	0.021
0.413	0.143	0.161	0.017	0.008	0.013
0.133	0.22	0.232	0.014	0.009	0.02
0.302	0.089	0.375	0.03	0.015	0.015
0.214	0.2	0.302	0.008	0.021	0.02
0.105	0.253	0.166	0.036	0.016	0.014
0.47	0.2	0.092	0.014	0.023	0.023
0.255	0.321	0.749	0.01	0.014	0.024
0.55	0.212	0.517	0.01	0.029	0.035
0.467	0.044	0.51	0.003	0.01	0.02
0.111	0.115	0.671	0.017	0.007	0.053
0.297	0.045	0.779	0.035	0.017	0.026
0.253	0.072	0.658	0.026	0.006	0.034
0.385	0.131	0.132	0.084	0.01	0.009
0.388	0.182	0.431	0.003	0.017	0.012
0.604	0.266	0.12	0.009	0.01	0.01
0.072	0.262	0.546	0.013	0.024	0.022
0.342	0.126	0.157	0.049	0.017	0.055
0.152	0.099	0.734	0.021	0.027	0.025
0.528	0.034	0.49	0.017	0.068	0.016
0.508	0.018	0.24	0.029	0.008	0.028
0.145	0.305	0.862	0.013	0.011	0.027
0.172	0.191	0.303	0.006	0.015	0.037
0.093	0.083	0.116	0.027	0.018	0.015
0.131	0.144	0.347	0.009	0.021	0.023
0.176	0.109	0.472	0.011	0.018	0.01
0.354	0.159	0.16	0.019	0.013	0.01
0.352	0.347	0.144	0.022	0.024	0.014
0.411	0.046	0.361	0.019	0.005	0.008
0.543	0.106	0.636	0.014	0.02	0.019
0.438	0.046	0.089	0.021	0.016	0.005
0.099	0.051	0.695	0.026	0.007	0.031
0.384	0.329	0.36	0.009	0.009	0.01
0.457	0.3	0.297	0.009	0.025	0.011
0.3	0.108	0.153	0.025	0.042	0.026
0.447	0.244	0.406	0.011	0.015	0.02
0.229	0.275	0.381	0.013	0.025	0.009
0.278	0.04	0.536	0.007	0.044	0.01
0.404	0.198	0.966	0.006	0.027	0.015
0.23	0.215	0.238	0.021	0.021	0.021
0.267	0.062	0.27	0.025	0.025	0.007
0.201	0.241	0.62	0.03	0.032	0.047
0.102	0.267	0.351	0.042	0.036	0.01
0.096	0.22	0.116	0.022	0.025	0.009
0.467	0.042	0.541	0.03	0.019	0.036
0.448	0.04	0.255	0.013	0.016	0.014
0.421	0.245	0.142	0.024	0.012	0.026
0.521	0.102	0.212	0.032	0.036	0.023
0.073	0.057	0.123	0.013	0.008	0.023
0.229	0.044	0.735	0.009	0.011	0.016
0.141	0.227	0.275	0.012	0.054	0.012
0.209	0.233	0.768	0.015	0.03	0.052
0.152	0.16	0.502	0.013	0.006	0.013
0.177	0.075	0.672	0.03	0.018	0.014
0.191	0.062	0.658	0.021	0.031	0.034
0.267	0.21	0.095	0.023	0.003	0.034
0.358	0.211	0.225	0.006	0.016	0.006
0.166	0.206	0.248	0.012	0.012	0.014
0.339	0.03	0.378	0.009	0.01	0.022
0.102	0.297	0.229	0.034	0.031	0.017
0.075	0.349	0.35	0.005	0.073	0.024
0.301	0.074	0.133	0.019	0.026	0.02
0.418	0.091	0.569	0.009	0.025	0.017
0.233	0.236	0.45	0.029	0.022	0.017
0.303	0.194	0.259	0.02	0.03	0.018
0.114	0.398	0.285	0.017	0.017	0.016
0.058	0.209	0.406	0.026	0.013	0.022
0.052	0.067	0.645	0.026	0.009	0.033
0.223	0.063	0.579	0.009	0.015	0.016
0.248	0.101	0.416	0.027	0.024	0.03
0.306	0.123	0.182	0.009	0.018	0.025
0.393	0.3	0.103	0.007	0.008	0.051
0.114	0.199	0.612	0.027	0.022	0.02
0.218	0.282	0.231	0.013	0.026	0.015
0.083	0.125	0.479	0.022	0.044	0.007
0.101	0.277	0.125	0.024	0.015	0.012
0.091	0.389	0.182	0.008	0.009	0.016
0.282	0.039	0.222	0.033	0.006	0.006
0.305	0.074	0.353	0.022	0.036	0.017
0.495	0.093	0.325	0.009	0.009	0.007
0.123	0.283	0.694	0.028	0.014	0.023
0.149	0.104	0.201	0.022	0.062	0.006
0.727	0.212	0.935	0.013	0.019	0.008
0.287	0.054	0.188	0.007	0.017	0.021
0.227	0.332	0.143	0.027	0.027	0.009
0.33	0.026	0.364	0.025	0.007	0.028
0.655	0.146	0.11	0.032	0.017	0.026
0.208	0.085	0.817	0.035	0.013	0.032
0.545	0.132	0.222	0.014	0.035	0.017
0.445	0.368	0.179	0.022	0.019	0.006
0.234	0.201	0.451	0.006	0.031	0.025
0.201	0.43	0.405	0.023	0.007	0.036
0.273	0.063	0.174	0.024	0.018	0.012
0.623	0.071	0.251	0.026	0.015	0.011
0.289	0.064	0.709	0.038	0.009	0.045
0.266	0.135	0.741	0.024	0.039	0.024
0.318	0.31	0.107	0.016	0.048	0.011
0.313	0.186	0.675	0.019	0.049	0.02
0.117	0.321	0.61	0.015	0.057	0.014
0.326	0.114	0.107	0.014	0.034	0.021
0.313	0.056	0.275	0.03	0.016	0.006
0.077	0.185	0.708	0.022	0.024	0.021
0.087	0.075	0.28	0.015	0.017	0.019
0.643	0.163	0.143	0.011	0.011	0.009
0.138	0.102	0.127	0.02	0.018	0.022
0.123	0.278	0.115	0.037	0.023	0.023
0.421	0.214	0.175	0.003	0.042	0.016
0.083	0.056	0.398	0.017	0.042	0.009
0.258	0.062	0.369	0.01	0.019	0.021
2.137	0.197	0.6	0.023	0.018	0.01
0.292	0.041	0.694	0.005	0.024	0.031
0.494	0.052	0.232	0.041	0.03	0.026
0.061	0.309	3.039	0.006	0.01	0.008
0.104	0.087	0.304	0.005	0.015	0.046
0.172	0.37	0.479	0.017	0.04	0.028
0.265	0.066	0.191	0.015	0.014	0.037
0.091	0.299	0.243	0.008	0.043	0.027
0.176	0.058	0.244	0.016	0.025	0.022
0.47	0.224	0.622	0.005	0.017	0.008
0.382	0.198	0.426	0.007	0.016	0.006
0.299	0.231	0.204	0.025	0.008	0.018
0.074	0.077	0.504	0.005	0.012	0.01
0.048	0.226	0.508	0.009	0.007	0.014
0.436	0.166	0.128	0.03	0.047	0.02
0.2	0.233	0.19	0.015	0.007	0.01
0.307	0.286	0.899	0.005	0.009	0.012
0.142	0.338	0.127	0.013	0.023	0.015
0.179	0.336	0.07	0.007	0.013	0.024
0.3	0.194	0.656	0.032	0.012	0.007
0.217	0.167	0.31	0.033	0.027	0.013
0.306	0.199	0.63	0.017	0.034	0.007
0.196	0.287	0.491	0.006	0.012	0.019
0.532	0.187	0.804	0.021	0.014	0.043
0.3	0.113	0.502	0.042	0.024	0.013
0.091	0.029	0.253	0.019	0.034	0.04
0.36	0.083	0.419	0.006	0.004	0.02
0.122	0.29	0.624	0.039	0.019	0.018
0.24	0.096	0.875	0.019	0.036	0.007
0.102	0.179	0.815	0.044	0.146	0.037
0.096	0.253	0.454	0.031	0.023	0.019
0.503	0.064	0.458	0.008	0.037	0.005
0.128	0.351	0.35	0.009	0.006	0.008
0.179	0.062	0.692	0.032	0.011	0.011
0.583	0.278	0.861	0.014	0.008	0.023
0.101	0.261	0.099	0.017	0.016	0.005
0.136	0.276	0.532	0.017	0.015	0.02
0.168	0.16	0.837	0.017	0.039	0.013
0.742	0.099	0.215	0.01	0.008	0.043
0.336	0.202	0.136	0.053	0.015	0.031
0.117	0.069	0.521	0.025	0.018	0.004
0.102	0.126	0.166	0.023	0.037	0.027
0.111	0.325	0.207	0.005	0.018	0.018
0.479	0.145	0.127	0.023	0.021	0.015
0.107	0.08	0.29	0.015	0.016	0.023
0.122	0.121	0.198	0.019	0.015	0.015
0.098	0.136	0.371	0.015	0.01	0.023
0.112	0.17	0.376	0.017	0.005	0.015
0.268	0.271	0.325	0.01	0.045	0.011
0.289	0.046	0.424	0.026	0.018	0.005
0.402	0.282	0.435	0.009	0.027	0.008
0.51	0.204	0.418	0.048	0.085	0.015
0.158	0.046	1.023	0.016	0.021	0.024
0.31	0.412	0.25	0.006	0.01	0.011
0.395	0.045	0.516	0.03	0.009	0.034
0.223	0.261	0.306	0.009	0.019	0.006
0.428	0.066	0.367	0.026	0.03	0.009
0.064	0.11	0.408	0.015	0.023	0.013
0.157	0.085	0.943	0.008	0.026	0.039
0.233	0.257	0.469	0.033	0.004	0.045
0.141	0.521	0.33	0.021	0.008	0.01
0.227	0.068	0.607	0.033	0.007	0.013
0.109	0.161	0.359	0.037	0.037	0.013
0.223	0.176	0.066	0.036	0.004	0.029
0.261	0.065	0.956	0.035	0.016	0.008
0.095	0.14	0.283	0.03	0.051	0.013
0.224	0.352	0.226	0.046	0.018	0.016
0.084	0.304	0.746	0.039	0.005	0.006
0.165	0.265	0.506	0.012	0.02	0.018
0.112	0.289	0.208	0.022	0.045	0.017
0.241	0.271	0.751	0.014	0.01	0.016
0.053	0.211	0.401	0.016	0.016	0.016
0.594	0.102	1.562	0.013	0.017	0.016
0.172	0.034	1.225	0.021	0.038	0.022
0.229	0.113	0.26	0.007	0.04	0.007
0.557	0.461	0.325	0.019	0.024	0.026
0.369	0.079	0.407	0.009	0.02	0.015
0.099	0.08	0.412	0.022	0.053	0.005
0.056	0.194	0.782	0.029	0.017	0.025
0.069	0.226	0.643	0.046	0.09	0.011
0.043	0.036	0.725	0.009	0.04	0.008
0.066	0.236	0.157	0.009	0.023	0.012
0.402	0.039	0.496	0.024	0.015	0.012
0.123	0.342	0.443	0.013	0.035	0.027
0.252	0.267	0.634	0.038	0.024	0.033
0.259	0.105	0.169	0.013	0.005	0.023
0.273	0.071	0.709	0.007	0.012	0.029
0.169	0.275	0.636	0.031	0.031	0.009
0.073	0.07	0.64	0.009	0.02	0.043
0.492	0.043	0.457	0.007	0.008	0.022
0.449	0.069	0.28	0.025	0.016	0.047
0.308	0.095	0.693	0.016	0.003	0.051
0.329	0.13	0.256	0.013	0.02	0.015
0.264	0.043	0.15	0.004	0.028	0.005
0.44	0.33	0.598	0.025	0.013	0.03
0.348	0.046	0.11	0.031	0.036	0.008
0.507	0.216	1.005	0.024	0.048	0.005
0.539	0.289	0.676	0.008	0.037	0.022
0.113	0.491	0.162	0.02	0.011	0.017
0.516	0.087	0.21	0.01	0.032	0.005
0.179	0.073	0.527	0.011	0.016	0.03
0.419	0.254	0.507	0.038	0.053	0.018
0.076	0.284	0.475	0.01	0.021	0.006
0.341	0.302	0.265	0.007	0.021	0.018
0.136	0.05	0.655	0.025	0.007	0.023
0.101	0.155	0.712	0.014	0.025	0.01
0.102	0.282	0.228	0.037	0.031	0.01
0.577	0.141	0.158	0.006	0.026	0.008
0.156	0.189	0.616	0.009	0.016	0.017
0.106	0.037	0.113	0.024	0.011	0.029
0.087	0.397	0.266	0.014	0.028	0.013
0.133	0.177	0.146	0.041	0.044	0.022
0.096	0.261	0.158	0.028	0.011	0.003
0.052	0.234	0.415	0.027	0.05	0.024
0.332	0.068	0.249	0.016	0.009	0.005
0.287	0.17	0.602	0.026	0.047	0.043
0.346	0.124	0.118	0.05	0.025	0.021
0.085	0.067	0.256	0.005	0.012	0.03
0.262	0.085	0.944	0.006	0.029	0.01
0.339	0.092	0.213	0.01	0.041	0.019
0.144	0.225	0.622	0.016	0.032	0.019
0.414	0.265	0.071	0.019	0.032	0.014
0.361	0.169	1.088	0.007	0.055	0.009
0.229	0.056	0.894	0.031	0.018	0.042
0.117	0.273	0.303	0.03	0.021	0.017
0.152	0.141	0.091	0.027	0.04	0.012
0.108	0.099	0.769	0.005	0.016	0.022
0.532	0.157	0.228	0.08	0.018	0.011
0.426	0.426	0.301	0.019	0.029	0.016
0.413	0.218	0.175	0.014	0.022	0.007
0.097	0.057	0.507	0.024	0.021	0.018
0.057	0.265	0.242	0.003	0.03	0.031
0.336	0.054	0.125	0.018	0.011	0.033
0.171	0.087	0.455	0.012	0.031	0.031
0.053	0.057	0.699	0.024	0.03	0.023
0.614	0.109	0.153	0.024	0.032	0.032
0.415	0.174	0.88	0.023	0.013	0.019
0.09	0.059	0.735	0.009	0.02	0.019
0.359	0.243	0.359	0.029	0.015	0.028
0.086	0.234	0.165	0.003	0.013	0.013
0.097	0.071	0.199	0.023	0.025	0.019
0.1	0.207	0.721	0.019	0.01	0.016
0.072	0.051	0.724	0.014	0.02	0.01
0.093	0.062	0.329	0.062	0.015	0.025
0.121	0.107	0.545	0.017	0.026	0.022
0.08	0.041	0.388	0.023	0.045	0.027
0.378	0.2	0.539	0.01	0.011	0.039
0.618	0.155	0.4	0.017	0.015	0.015
0.513	0.067	1.008	0.054	0.018	0.013
0.071	0.032	0.146	0.019	0.007	0.014
0.307	0.188	0.255	0.005	0.017	0.003
0.473	0.463	0.317	0.013	0.016	0.02
0.354	0.132	0.309	0.019	0.03	0.018
0.208	0.052	0.595	0.007	0.008	0.023
0.127	0.091	0.308	0.016	0.029	0.014
0.302	0.192	0.148	0.034	0.036	0.034
0.281	0.311	0.608	0.004	0.008	0.021
0.092	0.102	0.621	0.013	0.032	0.062
0.101	0.169	0.087	0.028	0.012	0.008
0.197	0.087	0.579	0.008	0.016	0.03
0.092	0.358	0.172	0.013	0.008	0.013
0.621	0.074	0.444	0.016	0.026	0.012
0.126	0.242	0.187	0.018	0.006	0.005
0.363	0.184	0.416	0.017	0.055	0.018
0.282	0.308	0.557	0.018	0.031	0.03
0.365	0.304	0.45	0.014	0.081	0.008
0.139	0.222	0.695	0.006	0.023	0.007
0.363	0.031	0.711	0.023	0.041	0.005
0.286	0.293	0.377	0.022	0.02	0.01
0.492	0.228	0.233	0.016	0.05	0.016
0.338	0.225	0.525	0.022	0.021	0.005
0.374	0.066	0.67	0.009	0.025	0.022
0.545	0.062	0.25	0.017	0.005	0.03
0.245	0.051	0.597	0.024	0.012	0.024
0.467	0.154	0.958	0.005	0.03	0.019
0.364	0.087	0.488	0.024	0.012	0.016
0.097	0.192	0.506	0.021	0.019	0.012
0.044	0.065	0.585	0.017	0.019	0.01
0.099	0.242	0.693	0.006	0.027	0.011
0.386	0.325	0.319	0.016	0.015	0.036
0.326	0.119	0.271	0.017	0.056	0.012
0.253	0.245	0.274	0.037	0.025	0.009
0.367	0.241	0.206	0.023	0.027	0.025
0.127	0.089	0.596	0.022	0.016	0.014
0.191	0.107	0.857	0.016	0.018	0.004
0.835	0.119	0.556	0.022	0.035	0.014
0.576	0.078	0.488	0.032	0.026	0.013
0.454	0.048	0.237	0.051	0.03	0.028
0.151	0.299	0.093	0.007	0.007	0.027
0.187	0.064	0.367	0.038	0.027	0.054
0.575	0.301	0.848	0.008	0.029	0.015
0.078	0.199	0.602	0.023	0.019	0.031
0.059	0.24	0.093	0.012	0.007	0.019
0.181	0.042	1.056	0.044	0.029	0.01
0.389	0.063	0.812	0.031	0.027	0.061
0.071	0.182	0.041	0.012	0.012	0.021
0.552	0.157	0.433	0.025	0.025	0.039
0.088	0.231	0.852	0.017	0.026	0.006
0.295	0.215	0.304	0.039	0.008	0.01
0.117	0.27	0.254	0.011	0.025	0.033
0.092	0.063	0.912	0.017	0.02	0.008
0.301	0.081	0.482	0.021	0.024	0.014
0.193	0.066	0.498	0.011	0.02	0.026
0.048	0.116	0.503	0.008	0.009	0.016
0.108	0.095	0.778	0.007	0.009	0.018
0.316	0.172	0.439	0.021	0.024	0.016
0.065	0.26	0.263	0.014	0.024	0.016
0.228	0.209	0.114	0.024	0.054	0.029
0.13	0.088	0.453	0.013	0.02	0.034
0.153	0.258	0.402	0.016	0.005	0.022
0.514	0.122	1.134	0.008	0.005	0.007
0.475	0.313	0.199	0.043	0.03	0.047
0.342	0.169	0.528	0.025	0.065	0.006
0.061	0.05	0.641	0.011	0.03	0.013
0.093	0.176	0.874	0.008	0.007	0.03
0.314	0.212	0.496	0.018	0.062	0.011
0.369	0.142	0.113	0.018	0.01	0.032
0.309	0.164	0.652	0.017	0.012	0.03
0.275	0.097	0.186	0.02	0.018	0.017
0.069	0.24	0.123	0.005	0.022	0.017
0.421	0.084	0.464	0.014	0.007	0.022
0.107	0.111	0.137	0.022	0.017	0.027
0.14	0.372	0.998	0.006	0.008	0.012
0.397	0.248	0.226	0.008	0.021	0.018
0.091	0.225	0.34	0.008	0.028	0.019
0.205	0.452	0.297	0.013	0.009	0.028
0.236	0.136	0.282	0.052	0.038	0.041
0.224	0.121	0.099	0.015	0.027	0.009
0.187	0.159	0.191	0.026	0.023	0.013
0.256	0.08	1.209	0.004	0.022	0.016
0.09	0.177	0.276	0.017	0.018	0.019
0.39	0.045	0.453	0.008	0.012	0.005
0.172	0.07	0.559	0.017	0.031	0.031
0.041	0.407	0.589	0.056	0.015	0.031
0.097	0.167	0.474	0.019	0.077	0.01
0.354	0.059	0.679	0.028	0.011	0.01
0.095	0.059	0.53	0.021	0.023	0.021
0.108	0.124	0.488	0.009	0.058	0.008
0.36	0.078	0.271	0.017	0.016	0.021
0.072	0.474	0.577	0.008	0.016	0.005
0.421	0.304	1.248	0.06	0.029	0.01
0.086	0.232	0.34	0.028	0.017	0.036
0.14	0.289	0.431	0.017	0.012	0.03
0.188	0.272	0.476	0.004	0.01	0.039
0.294	0.151	0.513	0.036	0.02	0.018
0.062	0.053	0.424	0.018	0.009	0.042
0.164	0.301	0.684	0.024	0.031	0.011
0.23	0.089	0.23	0.039	0.008	0.016
0.112	0.101	0.286	0.014	0.033	0.035
0.243	0.199	0.338	0.009	0.018	0.012
0.33	0.203	1.395	0.01	0.027	0.013
0.122	0.052	0.129	0.017	0.054	0.003
0.097	0.056	0.53	0.038	0.022	0.009
0.102	0.271	0.598	0.03	0.011	0.013
0.128	0.066	0.269	0.012	0.03	0.038
0.164	0.199	0.928	0.021	0.027	0.006
0.096	0.169	0.782	0.032	0.037	0.018
0.45	0.249	0.159	0.029	0.025	0.006
0.466	0.252	0.864	0.014	0.037	0.014
0.39	0.215	1.111	0.017	0.018	0.015
0.492	0.281	0.661	0.013	0.021	0.039
0.503	0.314	0.247	0.012	0.058	0.008
0.343	0.32	1.022	0.018	0.012	0.023
0.889	0.035	0.178	0.008	0.034	0.041
0.256	0.186	0.148	0.033	0.007	0.019
0.422	0.303	0.422	0.018	0.04	0.062
0.056	0.214	1.047	0.011	0.022	0.047
0.538	0.262	0.36	0.018	0.025	0.036
0.052	0.079	0.249	0.031	0.013	0.015
0.096	0.359	0.289	0.018	0.042	0.007
0.888	0.252	0.283	0.02	0.043	0.005
0.133	0.066	0.425	0.024	0.011	0.014
0.08	0.544	0.191	0.025	0.016	0.014
0.133	0.16	0.529	0.028	0.028	0.007
0.071	0.281	0.451	0.014	0.029	0.006
0.086	0.243	0.239	0.012	0.042	0.02
0.108	0.084	0.197	0.034	0.013	0.033
0.271	0.082	0.074	0.008	0.023	0.013
0.07	0.077	0.485	0.007	0.03	0.024
0.576	0.292	0.514	0.011	0.015	0.026
0.446	0.333	0.339	0.016	0.066	0.035
0.168	0.141	0.491	0.025	0.01	0.007
0.094	0.151	0.357	0.015	0.016	0.01
0.631	0.267	0.575	0.011	0.024	0.017
0.128	0.26	0.569	0.026	0.041	0.04
0.733	0.05	0.967	0.023	0.055	0.006
0.367	0.066	0.158	0.008	0.027	0.032
0.238	0.046	0.608	0.021	0.01	0.009
0.345	0.064	0.835	0.015	0.006	0.04
0.26	0.031	0.229	0.036	0.02	0.036
0.458	0.078	0.806	0.034	0.043	0.015
0.33	0.213	0.197	0.029	0.013	0.035
0.071	0.463	0.236	0.005	0.008	0.017
0.108	0.056	1.299	0.024	0.024	0.02
0.221	0.09	0.656	0.007	0.006	0.021
0.322	0.064	0.267	0.014	0.014	0.024
0.247	0.348	0.227	0.026	0.01	0.03
0.059	0.041	0.931	0.023	0.056	0.028
0.332	0.152	0.939	0.006	0.019	0.012
0.487	0.175	1.291	0.019	0.03	0.032
0.24	0.178	0.362	0.025	0.023	0.016
0.266	0.182	0.24	0.028	0.013	0.019
0.098	0.052	0.479	0.029	0.011	0.014
0.334	0.072	0.313	0.024	0.015	0.017
0.146	0.225	0.156	0.015	0.009	0.03
0.475	0.183	0.49	0.008	0.027	0.03
0.124	0.131	0.55	0.018	0.011	0.005
0.087	0.171	0.738	0.006	0.016	0.034
0.197	0.037	0.124	0.031	0.027	0.034
0.13	0.154	0.398	0.025	0.012	0.008
0.085	0.069	0.197	0.024	0.035	0.005
0.173	0.146	0.415	0.025	0.011	0.003
0.044	0.122	0.396	0.031	0.024	0.008
0.179	0.314	0.754	0.015	0.02	0.007
0.466	0.223	0.401	0.032	0.027	0.014
0.216	0.035	0.19	0.017	0.009	0.019
0.507	0.238	0.511	0.013	0.013	0.006
0.411	0.285	0.595	0.04	0.025	0.022
0.146	0.28	0.069	0.014	0.008	0.021
0.091	0.096	0.574	0.009	0.015	0.02
0.351	0.137	0.345	0.011	0.01	0.003
0.124	0.049	0.153	0.037	0.013	0.071
0.411	0.307	0.728	0.01	0.029	0.042
0.215	0.411	0.389	0.025	0.023	0.016
0.299	0.138	0.337	0.019	0.017	0.01
0.058	0.273	0.573	0.011	0.007	0.006
0.532	0.247	0.188	0.025	0.006	0.032
0.357	0.211	0.331	0.024	0.012	0.034
0.146	0.037	0.622	0.004	0.011	0.044
0.338	0.252	0.387	0.012	0.056	0.024
0.103	0.042	1.624	0.088	0.009	0.021
0.134	0.35	0.245	0.011	0.042	0.013
0.102	0.055	0.09	0.015	0.013	0.026
0.217	0.064	0.563	0.029	0.031	0.009
0.094	0.106	0.707	0.02	0.018	0.021
0.166	0.341	0.19	0.016	0.007	0.027
0.1	0.209	0.865	0.01	0.036	0.012
0.09	0.226	0.506	0.039	0.008	0.031
0.083	0.064	0.199	0.018	0.008	0.016
0.455	0.326	0.513	0.031	0.035	0.01
0.529	0.299	0.286	0.008	0.024	0.025
0.063	0.076	0.356	0.012	0.04	0.075
0.436	0.069	0.886	0.011	0.004	0.018
0.14	0.221	0.609	0.038	0.042	0.005
0.503	0.07	0.761	0.007	0.03	0.012
0.261	0.181	0.564	0.017	0.019	0.014
0.152	0.093	0.723	0.026	0.013	0.005
0.056	0.226	0.22	0.028	0.024	0.004
0.408	0.285	0.889	0.027	0.032	0.026
0.385	0.05	1.184	0.018	0.011	0.019
0.392	0.137	0.638	0.026	0.042	0.056
0.28	0.065	0.394	0.044	0.007	0.007
0.046	0.265	0.423	0.025	0.01	0.028
0.164	0.051	0.279	0.055	0.015	0.013
0.154	0.043	0.34	0.005	0.024	0.023
0.225	0.356	0.335	0.038	0.011	0.024
0.46	0.221	0.307	0.017	0.014	0.009
0.849	0.152	0.693	0.069	0.011	0.014
0.316	0.054	0.594	0.047	0.021	0.014
0.126	0.349	0.374	0.041	0.016	0.014
0.199	0.242	0.511	0.014	0.025	0.009
0.239	0.107	0.526	0.032	0.035	0.021
0.126	0.343	0.294	0.019	0.009	0.016
0.278	0.109	0.153	0.017	0.055	0.007
0.21	0.194	0.363	0.015	0.014	0.025
0.166	0.279	0.08	0.04	0.031	0.024
0.544	0.288	0.425	0.038	0.028	0.02
0.085	0.311	0.398	0.021	0.034	0.016
0.129	0.157	0.663	0.006	0.024	0.026
0.088	0.072	0.835	0.026	0.012	0.03
0.31	0.216	0.186	0.025	0.016	0.006
0.066	0.386	0.236	0.019	0.007	0.008
0.133	0.216	0.461	0.014	0.028	0.02
0.398	0.264	0.631	0.007	0.04	0.03
0.309	0.224	0.209	0.009	0.006	0.009
0.191	0.13	0.172	0.008	0.031	0.018
0.139	0.263	0.76	0.011	0.025	0.034
0.108	0.165	0.925	0.011	0.066	0.007
0.503	0.298	0.711	0.032	0.041	0.027
0.458	0.231	0.309	0.012	0.009	0.014
0.26	0.042	0.222	0.011	0.006	0.017
0.374	0.042	0.322	0.006	0.043	0.029
0.237	0.222	0.415	0.027	0.031	0.008
0.161	0.184	0.552	0.013	0.034	0.023
0.057	0.245	0.39	0.018	0.014	0.021
0.107	0.304	0.114	0.009	0.02	0.026
0.333	0.182	0.662	0.022	0.027	0.005
0.051	0.24	0.718	0.023	0.016	0.02
0.617	0.063	0.517	0.011	0.021	0.009
0.822	0.185	0.609	0.007	0.014	0.023
0.111	0.044	0.371	0.006	0.031	0.021
0.606	0.232	0.16	0.015	0.011	0.01
0.446	0.219	0.565	0.041	0.064	0.04
0.161	0.249	0.531	0.042	0.006	0.022
0.078	0.04	0.098	0.012	0.02	0.011
0.261	0.413	0.296	0.033	0.009	0.041
0.04	0.267	0.343	0.024	0.008	0.013
0.365	0.379	0.614	0.02	0.008	0.011
0.093	0.069	0.288	0.004	0.005	0.016
0.248	0.13	0.563	0.024	0.009	0.019
0.21	0.199	0.339	0.007	0.015	0.016
0.477	0.097	1.043	0.038	0.02	0.023
0.107	0.189	0.156	0.016	0.018	0.009
0.239	0.318	0.291	0.016	0.015	0.037
0.068	0.062	0.762	0.033	0.012	0.037
0.24	0.154	0.408	0.02	0.013	0.018
0.24	0.111	0.189	0.014	0.02	0.026
0.348	0.076	1.052	0.017	0.011	0.025
0.203	0.275	0.584	0.013	0.026	0.015
0.104	0.053	0.429	0.017	0.023	0.018
0.36	0.331	0.406	0.035	0.013	0.007
0.269	0.301	0.165	0.024	0.026	0.017
0.369	0.179	0.15	0.012	0.037	0.028
0.437	0.075	0.206	0.01	0.025	0.025
0.159	0.144	0.04	0.023	0.014	0.011
0.12	0.039	0.833	0.028	0.025	0.011
0.506	0.163	1.235	0.056	0.022	0.029
0.357	0.202	0.783	0.062	0.039	0.015
0.125	0.235	0.214	0.015	0.018	0.02
0.311	0.123	0.288	0.023	0.019	0.007
0.848	0.349	0.166	0.019	0.015	0.01
0.304	0.19	0.838	0.012	0.012	0.024
0.08	0.078	0.493	0.025	0.011	0.015
0.12	0.107	0.482	0.019	0.009	0.012
0.392	0.303	0.624	0.023	0.004	0.005
0.097	0.256	0.321	0.004	0.032	0.021
0.282	0.046	0.506	0.008	0.017	0.019
0.162	0.179	0.791	0.027	0.012	0.013
0.337	0.165	0.139	0.008	0.044	0.012
0.427	0.295	0.175	0.014	0.046	0.036
0.312	0.241	0.585	0.006	0.021	0.027
0.227	0.096	0.38	0.018	0.016	0.014
0.114	0.244	0.754	0.004	0.006	0.009
0.372	0.25	0.733	0.008	0.027	0.018
0.185	0.067	0.67	0.03	0.027	0.016
0.946	0.215	0.823	0.023	0.009	0.016
0.056	0.174	0.152	0.035	0.028	0.016
0.291	0.175	0.894	0.031	0.021	0.028
0.097	0.11	0.669	0.017	0.012	0.01
0.136	0.075	0.512	0.033	0.043	0.006
0.549	0.087	0.555	0.03	0.01	0.005
0.136	0.394	0.129	0.025	0.021	0.005
0.07	0.121	0.787	0.039	0.03	0.041
0.385	0.211	0.56	0.02	0.004	0.017
0.528	0.075	0.32	0.035	0.018	0.017
0.172	0.191	0.265	0.042	0.025	0.022
0.196	0.067	0.233	0.011	0.016	0.006
0.039	0.308	0.445	0.045	0.027	0.01
0.389	0.246	0.599	0.014	0.013	0.019
0.196	0.118	0.42	0.022	0.042	0.023
0.11	0.161	0.571	0.01	0.013	0.022
0.138	0.121	0.221	0.035	0.019	0.007
0.307	0.182	0.321	0.032	0.021	0.026
0.423	0.07	1.008	0.044	0.017	0.019
0.117	0.201	0.216	0.015	0.021	0.021
0.497	0.077	0.48	0.036	0.028	0.026
0.458	0.091	0.362	0.013	0.02	0.02
0.41	0.224	0.546	0.021	0.008	0.024
0.521	0.068	0.522	0.006	0.011	0.013
0.339	0.131	1.073	0.007	0.042	0.012
0.193	0.262	0.102	0.004	0.02	0.009
0.335	0.294	1.082	0.021	0.018	0.006
0.079	0.074	0.199	0.013	0.014	0.031
0.218	0.092	0.523	0.01	0.025	0.004
0.153	0.145	0.173	0.007	0.03	0.029
0.664	0.14	0.465	0.02	0.029	0.008
0.525	0.214	0.118	0.021	0.005	0.031
0.255	0.251	0.837	0.027	0.006	0.021
0.112	0.094	0.6	0.015	0.004	0.037
0.37	0.061	0.821	0.038	0.021	0.007
0.142	0.211	0.073	0.015	0.024	0.009
0.208	0.175	0.544	0.008	0.037	0.013
0.119	0.076	0.195	0.009	0.03	0.018
0.158	0.117	1.112	0.046	0.035	0.023
0.086	0.063	0.294	0.034	0.017	0.024
0.16	0.152	0.896	0.014	0.01	0.028
0.252	0.144	0.661	0.039	0.04	0.005
0.338	0.095	0.583	0.018	0.029	0.021
0.318	0.172	0.553	0.013	0.026	0.02
0.051	0.167	0.715	0.01	0.017	0.028
0.167	0.297	0.555	0.026	0.008	0.017
0.296	0.066	0.838	0.04	0.027	0.011
0.154	0.08	0.634	0.03	0.012	0.02
0.339	0.184	0.164	0.006	0.057	0.03
0.398	0.056	0.654	0.018	0.013	0.017
0.347	0.16	0.274	0.007	0.05	0.029
0.098	0.043	0.587	0.024	0.01	0.005
0.474	0.035	0.386	0.02	0.043	0.009
0.39	0.317	0.186	0.006	0.038	0.009
0.227	0.163	0.288	0.022	0.018	0.024
0.534	0.074	0.675	0.013	0.014	0.017
1.123	0.514	0.27	0.007	0.028	0.011
0.237	0.256	0.295	0.01	0.013	0.021
0.094	0.313	0.865	0.007	0.038	0.02
0.107	0.033	0.287	0.063	0.052	0.015
0.37	0.204	0.435	0.015	0.007	0.027
0.13	0.277	0.615	0.005	0.008	0.013
0.354	0.244	0.486	0.017	0.023	0.016
0.262	0.106	0.722	0.029	0.005	0.013
0.431	0.181	0.473	0.025	0.07	0.021
0.482	0.248	0.304	0.015	0.046	0.024
0.218	0.04	0.227	0.065	0.008	0.03
0.326	0.227	1.047	0.016	0.012	0.016
0.108	0.04	0.719	0.005	0.024	0.022
0.386	0.053	0.706	0.019	0.049	0.011
0.785	0.092	0.753	0.018	0.013	0.014
0.485	0.139	0.863	0.075	0.014	0.02
0.295	0.256	0.101	0.014	0.042	0.016
0.073	0.049	0.258	0.024	0.042	0.029
0.087	0.054	0.471	0.016	0.024	0.02
0.25	0.251	0.415	0.008	0.017	0.05
0.453	0.353	0.221	0.012	0.017	0.012
0.167	0.209	0.27	0.016	0.023	0.016
0.387	0.049	0.177	0.008	0.012	0.017
0.063	0.072	0.322	0.01	0.017	0.014
0.092	0.216	0.593	0.024	0.006	0.006
0.057	0.09	0.3	0.007	0.008	0.038
0.369	0.045	0.422	0.015	0.013	0.013
0.134	0.194	0.194	0.032	0.019	0.011
0.46	0.04	0.179	0.026	0.022	0.009
0.241	0.129	0.255	0.01	0.021	0.006
0.136	0.331	0.31	0.022	0.023	0.01
0.069	0.264	0.139	0.019	0.027	0.015
0.07	0.117	0.293	0.009	0.022	0.019
0.881	0.291	0.379	0.014	0.029	0.021
0.13	0.21	0.381	0.023	0.032	0.041
0.584	0.208	0.684	0.006	0.023	0.017
0.256	0.055	0.282	0.012	0.008	0.041
0.248	0.239	0.706	0.006	0.023	0.022
0.132	0.08	0.295	0.053	0.056	0.005
0.346	0.313	0.937	0.009	0.025	0.015
0.114	0.157	0.264	0.022	0.029	0.022
0.068	0.106	0.352	0.016	0.022	0.013
0.061	0.089	0.202	0.032	0.01	0.011
0.233	0.089	0.696	0.018	0.045	0.027
0.093	0.085	0.697	0.006	0.031	0.024
0.098	0.035	0.201	0.011	0.027	0.017
0.178	0.059	0.36	0.027	0.009	0.021
0.055	0.362	0.48	0.036	0.007	0.012
0.272	0.064	0.138	0.015	0.027	0.006
0.103	0.045	0.412	0.038	0.029	0.005
0.24	0.094	0.459	0.022	0.023	0.024
0.36	0.051	0.632	0.005	0.024	0.008
0.202	0.073	0.216	0.019	0.015	0.022
0.097	0.099	0.068	0.036	0.042	0.022
0.208	0.071	0.446	0.009	0.016	0.024
0.068	0.094	0.241	0.008	0.037	0.016
0.381	0.311	0.297	0.017	0.009	0.009
0.111	0.222	0.662	0.038	0.017	0.023
0.531	0.068	0.464	0.041	0.015	0.007
0.43	0.039	0.042	0.06	0.028	0.012
0.079	0.087	1.563	0.005	0.008	0.049
0.259	0.124	0.389	0.009	0.02	0.023
0.355	0.062	0.623	0.015	0.009	0.023
0.119	0.173	0.399	0.018	0.026	0.012
0.479	0.11	0.277	0.006	0.017	0.005
0.284	0.094	0.812	0.011	0.019	0.031
0.081	0.064	0.08	0.039	0.017	0.021
0.339	0.164	0.318	0.011	0.013	0.016
0.146	0.374	1.162	0.03	0.037	0.025
0.133	0.268	0.435	0.013	0.026	0.006
0.113	0.204	0.935	0.014	0.035	0.017
0.281	0.328	0.304	0.013	0.007	0.007
0.307	0.114	0.837	0.032	0.025	0.028
0.327	0.07	0.268	0.026	0.017	0.022
0.523	0.104	0.284	0.025	0.02	0.016
0.173	0.287	0.798	0.005	0.011	0.023
0.476	0.146	0.095	0.024	0.007	0.026
0.057	0.059	0.389	0.024	0.041	0.011
0.424	0.157	0.497	0.021	0.01	0.024
0.199	0.237	0.288	0.02	0.013	0.009
0.317	0.143	0.699	0.021	0.008	0.022
0.15	0.222	0.228	0.009	0.022	0.006
0.301	0.092	0.572	0.034	0.006	0.032
0.144	0.071	0.2	0.022	0.013	0.047
0.36	0.078	0.503	0.018	0.027	0.018
0.52	0.184	0.175	0.007	0.009	0.016
0.1	0.283	0.562	0.021	0.017	0.016
0.28	0.163	0.558	0.028	0.016	0.032
0.384	0.073	0.448	0.03	0.017	0.012
0.166	0.144	0.083	0.022	0.015	0.011
0.169	0.181	0.684	0.032	0.027	0.02
0.231	0.289	0.093	0.011	0.018	0.02
0.103	0.087	0.76	0.007	0.033	0.006
0.14	0.055	0.137	0.018	0.024	0.018
0.058	0.135	0.176	0.024	0.008	0.012
0.338	0.089	0.394	0.006	0.009	0.007
0.122	0.04	0.235	0.025	0.034	0.013
0.296	0.346	0.302	0.038	0.008	0.015
0.147	0.281	0.376	0.015	0.027	0.006
0.216	0.075	0.287	0.014	0.023	0.021
0.252	0.313	0.249	0.025	0.007	0.027
0.159	0.125	0.307	0.025	0.043	0.014
0.355	0.096	0.836	0.02	0.026	0.024
0.057	0.259	0.695	0.011	0.028	0.014
0.084	0.1	0.811	0.009	0.018	0.014
0.435	0.269	0.77	0.029	0.044	0.011
0.727	0.101	0.151	0.014	0.03	0.005
0.515	0.166	0.283	0.056	0.007	0.014
0.226	0.225	0.159	0.01	0.021	0.047
0.476	0.156	0.641	0.017	0.028	0.006
0.105	0.108	0.561	0.008	0.011	0.039
0.583	0.206	0.13	0.063	0.023	0.011
0.096	0.202	0.29	0.007	0.024	0.008
0.341	0.268	0.259	0.011	0.018	0.024
0.364	0.261	0.242	0.013	0.011	0.034
0.583	0.198	0.353	0.036	0.037	0.034
0.114	0.256	0.53	0.023	0.024	0.031
0.312	0.28	0.819	0.016	0.009	0.057
0.544	0.291	0.074	0.021	0.023	0.017
0.411	0.347	0.569	0.028	0.029	0.018
0.125	0.185	0.098	0.029	0.008	0.022
0.098	0.071	0.369	0.021	0.01	0.015
0.154	0.075	0.797	0.023	0.033	0.01
0.1	0.206	0.708	0.03	0.009	0.022
0.359	0.04	0.814	0.008	0.004	0.018
0.598	0.061	0.295	0.009	0.05	0.016
0.703	0.088	0.861	0.012	0.018	0.025
0.053	0.121	0.995	0.019	0.018	0.008
0.269	0.283	0.368	0.011	0.034	0.008
0.566	0.153	0.676	0.021	0.029	0.016
0.298	0.33	0.347	0.016	0.026	0.005
0.091	0.145	0.255	0.007	0.015	0.011
0.365	0.26	0.164	0.004	0.016	0.033
0.065	0.091	0.271	0.035	0.031	0.093
0.392	0.158	0.562	0.025	0.009	0.028
0.091	0.404	0.259	0.032	0.03	0.005
0.239	0.07	0.642	0.022	0.023	0.013
0.055	0.144	0.827	0.019	0.004	0.007
1.4	0.107	0.289	0.008	0.035	0.004
0.12	0.216	0.748	0.019	0.012	0.008
0.135	0.07	0.491	0.027	0.018	0.026
0.198	0.249	0.101	0.034	0.014	0.015
0.083	0.232	0.789	0.008	0.006	0.01
0.327	0.162	0.774	0.013	0.058	0.008
0.454	0.089	0.484	0.012	0.044	0.017
0.346	0.079	0.518	0.01	0.02	0.015
0.136	0.069	0.941	0.026	0.004	0.023
0.113	0.211	0.171	0.038	0.031	0.048
0.066	0.054	0.678	0.037	0.03	0.005
0.453	0.153	0.662	0.019	0.048	0.007
0.453	0.147	0.228	0.037	0.022	0.013
0.112	0.055	0.481	0.017	0.005	0.014
0.264	0.223	0.57	0.021	0.018	0.007
0.392	0.216	0.316	0.039	0.023	0.046
0.27	0.199	0.165	0.01	0.058	0.009
0.548	0.162	0.814	0.036	0.029	0.023
0.09	0.407	0.98	0.014	0.012	0.019
0.347	0.066	0.746	0.038	0.015	0.015
0.423	0.053	0.124	0.029	0.019	0.017
0.363	0.094	0.63	0.009	0.031	0.028
0.163	0.096	0.647	0.011	0.013	0.005
0.142	0.167	0.14	0.04	0.01	0.02
0.475	0.054	1.001	0.016	0.007	0.038
0.394	0.335	0.548	0.015	0.018	0.021
0.128	0.292	0.342	0.012	0.012	0.021
0.157	0.16	0.283	0.041	0.017	0.025
0.12	0.196	0.386	0.021	0.025	0.014
0.459	0.364	0.202	0.031	0.013	0.024
0.053	0.306	0.378	0.007	0.008	0.043
0.134	0.172	0.125	0.008	0.021	0.015
0.388	0.085	0.694	0.021	0.109	0.014
0.078	0.18	0.175	0.034	0.009	0.041
0.095	0.105	0.571	0.005	0.068	0.017
0.073	0.068	0.292	0.016	0.051	0.015
0.176	0.344	0.245	0.006	0.033	0.027
0.297	0.043	0.795	0.007	0.017	0.028
0.248	0.14	0.271	0.017	0.015	0.028
0.367	0.259	0.209	0.029	0.02	0.025
0.914	0.259	0.205	0.022	0.028	0.03
0.044	0.133	0.345	0.018	0.021	0.014
0.264	0.185	0.496	0.047	0.02	0.009
0.393	0.084	0.207	0.02	0.016	0.023
0.103	0.061	0.604	0.018	0.043	0.027
0.213	0.38	0.504	0.009	0.015	0.032
0.067	0.208	0.316	0.016	0.008	0.036
0.136	0.065	0.118	0.008	0.012	0.006
0.478	0.087	0.186	0.031	0.033	0.007
0.578	0.064	0.201	0.035	0.054	0.009
0.407	0.12	0.312	0.009	0.012	0.013
0.315	0.144	0.202	0.016	0.016	0.012
0.448	0.277	0.436	0.011	0.034	0.015
0.275	0.08	0.077	0.034	0.028	0.01
0.122	0.211	0.35	0.017	0.049	0.007
0.171	0.085	0.792	0.016	0.005	0.006
0.248	0.136	0.3	0.015	0.029	0.033
0.109	0.033	0.343	0.039	0.022	0.017
0.137	0.496	0.613	0.02	0.048	0.021
0.096	0.104	1.011	0.021	0.019	0.014
0.248	0.239	0.23	0.03	0.009	0.005
0.169	0.311	0.308	0.019	0.018	0.011
0.147	0.118	0.318	0.034	0.015	0.016
0.14	0.15	0.173	0.015	0.015	0.036
0.195	0.127	0.72	0.045	0.016	0.006
0.35	0.169	0.369	0.031	0.02	0.017
0.472	0.289	0.78	0.011	0.03	0.017
0.09	0.383	0.247	0.012	0.005	0.014
0.421	0.204	0.316	0.005	0.015	0.017
0.234	0.316	0.411	0.014	0.019	0.046
0.179	0.058	0.073	0.014	0.028	0.038
0.168	0.104	0.775	0.014	0.029	0.045
0.124	0.044	0.726	0.041	0.041	0.016
0.327	0.066	0.2	0.022	0.026	0.033
0.181	0.095	0.451	0.035	0.025	0.008
0.095	0.087	0.365	0.022	0.022	0.01
0.153	0.123	0.198	0.044	0.016	0.017
0.116	0.087	0.643	0.012	0.062	0.033
0.077	0.3	0.649	0.013	0.035	0.012
0.101	0.051	0.539	0.034	0.02	0.026
0.554	0.055	0.582	0.013	0.017	0.034
0.408	0.284	0.117	0.013	0.022	0.018
0.336	0.058	0.697	0.029	0.019	0.019
0.356	0.081	0.075	0.043	0.045	0.021
0.101	0.051	0.204	0.015	0.019	0.02
0.35	0.236	0.7	0.029	0.012	0.022
0.414	0.246	0.911	0.004	0.028	0.172
0.347	0.343	0.25	0.007	0.023	0.007
0.164	0.174	0.494	0.018	0.03	0.008
0.33	0.25	0.34	0.021	0.017	0.019
0.118	0.155	0.678	0.007	0.015	0.012
0.227	0.235	0.25	0.016	0.015	0.035
0.136	0.116	0.389	0.004	0.011	0.011
1.726	0.36	0.13	0.018	0.021	0.016
0.417	0.074	0.936	0.031	0.033	0.011
0.287	0.335	0.725	0.009	0.003	0.016
0.411	0.047	1.143	0.015	0.029	0.009
0.477	0.092	0.594	0.008	0.038	0.031
0.407	0.19	0.212	0.024	0.014	0.012
0.305	0.222	0.146	0.007	0.029	0.015
0.065	0.289	0.093	0.028	0.016	0.028
0.412	0.143	0.653	0.045	0.015	0.019
0.104	0.092	0.66	0.017	0.021	0.007
0.464	0.102	0.112	0.006	0.007	0.011
0.291	0.257	0.306	0.038	0.018	0.028
0.298	0.203	0.364	0.006	0.01	0.025
0.088	0.149	0.307	0.02	0.014	0.038
0.346	0.251	0.484	0.02	0.02	0.011
0.278	0.082	0.167	0.021	0.017	0.047
0.083	0.07	0.179	0.024	0.009	0.017
0.278	0.124	0.421	0.01	0.039	0.019
0.144	0.442	0.149	0.028	0.008	0.018
0.298	0.153	0.563	0.039	0.019	0.05
0.063	0.232	0.1	0.015	0.052	0.014
0.047	0.36	0.624	0.024	0.024	0.031
0.276	0.046	0.566	0.043	0.026	0.011
0.189	0.27	0.838	0.02	0.005	0.004
0.193	0.295	0.665	0.017	0.026	0.017
0.386	0.159	0.403	0.008	0.039	0.042
0.319	0.125	0.117	0.007	0.022	0.026
0.399	0.186	0.264	0.063	0.045	0.007
0.129	0.064	0.387	0.018	0.009	0.011
0.346	0.061	0.581	0.011	0.008	0.012
0.279	0.14	0.269	0.022	0.011	0.003
0.27	0.082	0.22	0.029	0.025	0.011
0.167	0.24	0.86	0.03	0.017	0.01
0.06	0.095	0.693	0.044	0.012	0.038
0.522	0.154	0.423	0.013	0.02	0.026
0.23	0.072	0.134	0.02	0.012	0.029
0.085	0.06	0.242	0.026	0.027	0.015
0.135	0.198	0.364	0.027	0.024	0.009
0.266	0.15	0.435	0.029	0.016	0.011
0.494	0.162	0.164	0.004	0.021	0.045
0.205	0.143	0.762	0.054	0.022	0.005
0.139	0.051	0.337	0.021	0.017	0.006
0.257	0.09	0.34	0.01	0.012	0.008
0.078	0.162	0.448	0.017	0.042	0.019
0.249	0.27	0.455	0.012	0.024	0.007
0.055	0.06	0.194	0.025	0.025	0.022
0.288	0.063	1.042	0.017	0.005	0.005
0.275	0.057	0.36	0.023	0.017	0.008
0.513	0.082	0.259	0.02	0.015	0.024
0.244	0.078	0.451	0.027	0.029	0.014
0.47	0.077	0.133	0.01	0.008	0.02
0.246	0.337	0.092	0.017	0.05	0.02
0.122	0.33	0.981	0.008	0.022	0.021
0.199	0.268	0.29	0.005	0.013	0.031
0.652	0.422	0.767	0.01	0.012	0.017
0.402	0.354	0.148	0.013	0.014	0.015
0.423	0.07	0.604	0.057	0.014	0.005
0.434	0.175	0.583	0.013	0.031	0.011
1.145	0.146	0.346	0.017	0.011	0.017
0.53	0.171	0.185	0.009	0.013	0.009
0.261	0.262	0.238	0.058	0.005	0.015
0.082	0.064	0.047	0.05	0.05	0.013
0.106	0.215	0.567	0.007	0.042	0.023
0.301	0.092	0.183	0.022	0.006	0.04
0.131	0.255	0.164	0.042	0.025	0.016
0.319	0.087	1.012	0.034	0.012	0.014
0.238	0.214	0.357	0.03	0.019	0.025
0.151	0.134	0.522	0.006	0.057	0.012
0.526	0.09	0.932	0.012	0.046	0.016
0.199	0.084	0.38	0.038	0.037	0.012
0.045	0.309	0.187	0.014	0.025	0.011
0.189	0.083	1.585	0.015	0.02	0.015
0.277	0.121	0.686	0.007	0.008	0.028
0.125	0.058	0.321	0.009	0.015	0.016
0.501	0.206	0.623	0.008	0.01	0.02
0.137	0.114	0.815	0.025	0.012	0.053
0.147	0.053	0.115	0.026	0.022	0.014
0.653	0.067	0.612	0.014	0.012	0.014
0.092	0.094	0.523	0.031	0.021	0.04
0.354	0.103	0.106	0.013	0.027	0.007
0.071	0.045	0.577	0.027	0.016	0.006
0.282	0.068	0.903	0.024	0.037	0.018
0.15	0.607	0.21	0.051	0.018	0.019
0.489	0.286	0.173	0.011	0.02	0.003
0.39	0.215	0.637	0.021	0.029	0.017
0.059	0.31	0.897	0.02	0.01	0.027
0.351	0.258	0.23	0.015	0.021	0.039
0.265	0.329	0.521	0.014	0.048	0.024
0.141	0.127	0.343	0.011	0.064	0.009
0.307	0.071	0.9	0.081	0.019	0.035
0.233	0.044	0.746	0.02	0.008	0.011
0.204	0.37	0.945	0.013	0.039	0.051
0.607	0.283	0.356	0.015	0.007	0.012
0.275	0.232	0.083	0.003	0.007	0.026
0.063	0.463	0.384	0.005	0.066	0.015
0.196	0.058	0.153	0.011	0.042	0.024
0.481	0.146	0.628	0.017	0.011	0.012
0.527	0.074	0.259	0.047	0.013	0.021
0.078	0.086	0.762	0.008	0.015	0.065
0.259	0.068	0.98	0.006	0.057	0.04
0.077	0.221	0.54	0.011	0.025	0.013
0.286	0.211	0.291	0.054	0.02	0.008
0.213	0.183	0.215	0.018	0.015	0.029
0.168	0.046	0.47	0.032	0.019	0.01
0.093	0.036	0.469	0.008	0.011	0.011
0.372	0.199	0.625	0.004	0.007	0.014
0.085	0.112	0.539	0.031	0.022	0.014
0.319	0.252	0.194	0.083	0.005	0.015
0.089	0.049	0.424	0.007	0.025	0.024
0.404	0.283	0.209	0.011	0.03	0.02
0.264	0.193	0.751	0.03	0.019	0.01
0.208	0.254	0.179	0.013	0.021	0.008
0.097	0.127	0.197	0.022	0.007	0.032
0.231	0.272	0.525	0.037	0.015	0.033
0.198	0.228	0.882	0.035	0.034	0.044
0.326	0.044	0.671	0.01	0.009	0.02
0.5	0.192	0.875	0.004	0.027	0.022
0.156	0.271	0.847	0.012	0.012	0.025
0.102	0.098	0.54	0.016	0.023	0.008
0.111	0.25	0.694	0.014	0.029	0.017
0.184	0.236	1.036	0.02	0.021	0.026
0.553	0.213	0.468	0.009	0.045	0.028
0.121	0.272	0.698	0.02	0.032	0.018
0.542	0.486	0.845	0.031	0.007	0.015
0.155	0.131	0.049	0.003	0.013	0.017
0.453	0.193	0.486	0.053	0.025	0.023
0.124	0.637	0.822	0.024	0.011	0.06
0.237	0.081	0.758	0.014	0.03	0.015
0.083	0.087	0.469	0.008	0.009	0.014
0.463	0.073	0.626	0.02	0.003	0.014
0.205	0.117	0.437	0.021	0.023	0.012
0.34	0.155	0.115	0.003	0.015	0.015
0.521	0.074	0.45	0.015	0.024	0.054
0.134	0.392	0.161	0.009	0.017	0.011
0.089	0.116	0.272	0.041	0.02	0.032
0.066	0.112	0.248	0.024	0.035	0.026
0.493	0.201	0.639	0.015	0.012	0.009
0.119	0.157	1.179	0.01	0.037	0.021
0.429	0.06	0.118	0.006	0.016	0.006
0.104	0.104	0.183	0.02	0.007	0.013
0.198	0.064	0.677	0.025	0.009	0.021
0.088	0.329	0.283	0.024	0.01	0.009
0.101	0.113	0.42	0.005	0.011	0.027
0.353	0.072	0.461	0.025	0.017	0.005
0.465	0.039	0.811	0.015	0.009	0.01
0.117	0.367	0.127	0.024	0.06	0.015
0.414	0.055	0.399	0.072	0.027	0.02
0.355	0.116	0.443	0.024	0.041	0.035
0.263	0.171	0.746	0.007	0.01	0.007
0.253	0.227	0.191	0.047	0.014	0.082
0.139	0.164	0.28	0.04	0.011	0.033
0.103	0.109	0.314	0.018	0.031	0.014
0.173	0.333	1.017	0.021	0.016	0.027
0.259	0.071	0.392	0.022	0.006	0.018
0.075	0.158	0.786	0.004	0.03	0.014
0.066	0.119	0.319	0.02	0.048	0.012
0.133	0.047	0.254	0.034	0.02	0.005
0.363	0.051	0.147	0.027	0.033	0.019
0.096	0.18	0.242	0.062	0.02	0.009
0.101	0.074	0.169	0.015	0.004	0.006
0.178	0.082	0.197	0.013	0.021	0.007
0.481	0.319	0.917	0.024	0.027	0.013
0.335	0.157	0.316	0.018	0.024	0.01
0.627	0.087	0.386	0.014	0.018	0.02
0.059	0.289	0.682	0.009	0.009	0.01
0.252	0.334	0.278	0.007	0.01	0.02
0.419	0.191	0.223	0.013	0.023	0.011
0.264	0.325	0.419	0.033	0.01	0.037
0.204	0.335	0.561	0.004	0.037	0.015
0.346	0.053	0.64	0.054	0.012	0.01
0.167	0.046	0.225	0.012	0.036	0.015
0.056	0.023	0.491	0.021	0.078	0.049
0.528	0.192	0.249	0.007	0.032	0.031
0.106	0.066	0.897	0.017	0.039	0.027
0.314	0.199	1.025	0.059	0.036	0.01
0.11	0.078	0.366	0.012	0.008	0.005
0.45	0.064	0.638	0.027	0.034	0.006
0.277	0.087	0.426	0.038	0.012	0.238
0.114	0.143	0.553	0.012	0.024	0.025
0.08	0.325	0.294	0.032	0.023	0.012
0.078	0.221	0.359	0.01	0.033	0.004
0.332	0.097	0.533	0.013	0.017	0.021
0.189	0.282	0.505	0.01	0.013	0.02
0.406	0.082	0.352	0.021	0.023	0.023
0.291	0.088	0.23	0.007	0.019	0.014
0.277	0.207	0.506	0.034	0.012	0.024
0.659	0.072	0.483	0.029	0.024	0.043
0.199	0.083	0.357	0.055	0.017	0.021
0.207	0.069	0.075	0.034	0.015	0.014
0.078	0.262	1.026	0.008	0.04	0.017
0.313	0.291	0.866	0.05	0.019	0.009
0.294	0.218	0.278	0.027	0.02	0.013
0.565	0.088	0.158	0.04	0.015	0.013
0.121	0.163	0.106	0.014	0.015	0.021
0.159	0.182	0.156	0.028	0.015	0.009
0.045	0.422	0.665	0.016	0.126	0.02
0.177	0.317	0.132	0.031	0.018	0.007
0.227	0.279	0.233	0.023	0.037	0.017
0.079	0.169	0.19	0.026	0.023	0.03
1.864	0.183	0.735	0.015	0.005	0.025
0.453	0.252	0.451	0.017	0.007	0.02
0.167	0.14	0.129	0.029	0.052	0.036
0.074	0.101	0.26	0.025	0.012	0.02
0.453	0.068	0.538	0.03	0.018	0.006
0.193	0.045	0.483	0.025	0.003	0.013
0.092	0.161	0.512	0.044	0.025	0.045
0.098	0.053	0.154	0.01	0.042	0.007
0.103	0.237	0.747	0.025	0.035	0.01
0.413	0.267	0.619	0.021	0.01	0.014
0.549	0.059	0.498	0.031	0.015	0.01
0.086	0.159	0.258	0.055	0.016	0.007
0.083	0.204	0.843	0.014	0.014	0.01
0.535	0.431	1.071	0.025	0.011	0.017
0.851	0.205	0.104	0.019	0.023	0.033
0.092	0.125	0.518	0.018	0.021	0.019
0.456	0.057	0.239	0.006	0.008	0.01
0.273	0.047	0.146	0.018	0.06	0.022
0.091	0.114	0.569	0.017	0.018	0.028
0.114	0.35	0.924	0.02	0.024	0.011
0.442	0.287	0.055	0.023	0.031	0.011
[truncated: 6,724 more rows]

## Sheet: Extended Data Fig.5e
NES-Kinprola-mTagBFP2-basal	NES-Kinprola-mTagBFP2-Fsk/IBMX		Kinprola-EGFP-NLS3X-basal	Kinprola-EGFP-NLS3X-Fsk/IBMX
CPY-CA / mTagBFP2			CPY-CA / EGFP
0.262545	1.36075		0.372243	0.505862
0.32206	1.48475		0.441842	0.373623
0.165571	1.50572		0.106147	0.867454
0.186766	1.28068		0.0746272	0.841949
0.145493	1.19943		0.0714979	0.788712
0.207206	1.2197		0.0494439	0.885758
0.159908	1.21182		0.13666	1.65558
0.18107	1.17365		0.0504133	0.935614
0.162812	0.918866		0.147709	0.477373
0.143434	1.00927		0.148014	0.587617
0.154816	1.07351		0.156705	0.665487
0.116148	1.01892		0.0496646	0.650754
0.245906	1.00656		0.211109	0.502815
0.163993	0.980815		0.130765	0.394152
0.216565	0.981989		0.135402	1.34089
0.175746	1.13788		0.273557	1.20007
0.17293	1.15196		0.285423	1.16773
0.245099	1.1455		0.207288	0.475073
0.24012	1.15279		0.255257	0.440765
0.230786	1.18597		0.208227	0.593714
0.225373	1.09192		0.192534	0.718618
0.179106	1.23179		0.0859453	0.659672
0.170156	1.16423		0.114651	0.853149
0.532938	1.07112		0.216457	0.90108
0.206575	1.04085		0.236207	1.03848
0.229928	0.957307		0.686406	0.975418
0.372175	0.913421		0.510628	1.09872
0.36886	1.16511		0.782041	1.48017
0.182543	1.13749		0.284395	1.47112
0.124548	1.20288		0.209566	1.29843
0.149834	0.900801		0.248663	0.495909
0.124674	0.924161		0.0768238	0.723357
0.131485	0.869672		0.0658994	0.979382
0.152635	0.87133		0.0645092	0.826945
0.126277	0.852529		0.053387	1.00755
0.146904	0.842631		0.129189	1.07407
0.22744	2.64828		0.152126	0.675532
0.511887	2.57029		0.801189	0.546284
0.291265	0.918858		0.0634856	0.418689
0.196953	0.857154		0.0458986	0.344674
0.373025	0.873194		0.426251	0.431116
0.403995	0.889399		0.446381	1.06632
0.325188	0.81122		0.404135	1.46847
0.302134	0.83952		0.450416	0.856064
0.184402	0.811345		0.225359	0.974999
0.203383	0.864153		0.176939	0.402373
0.352789	0.845325		0.0642649	0.342426
0.07982	0.630129		0.336367	0.312954
0.0755278	0.625761		0.152864	0.258883
0.13561	0.811323		0.0687684	0.237804
0.273672	0.842436		0.0634032	0.332363
0.217571	0.991031		0.359636	0.312339
0.401799	1.00085		0.163113	0.263557
0.276522	0.927955		0.0717019	0.460983
0.130832	0.883983		0.104141	0.621263
0.170193	0.922773		0.228491	0.840029
0.238414	0.895409		0.217586	0.426668
0.225692	0.989383		0.215741	0.63208
0.211341	0.8593		0.185473	0.370528
0.241628	0.935859		0.298867	0.561366
0.217985	0.884387		0.18266	0.817407
0.204649	0.958491		0.560554	0.464379
0.280002	0.998407		0.463908	0.383194
0.237667	0.9612		0.418213	0.374539
0.259095	0.988076		0.0891121	0.482363
0.237958	0.953758		0.120665	0.337343
0.243249	0.940442		0.099151	0.295426
0.212111	0.964267		0.0957276	0.377455
0.19961	0.985704		0.103194	0.385224
0.20346	0.969221		0.130959	0.53512
0.216476	1.42646		0.091486	1.53783
0.264261	1.41073		0.106135	0.750201
0.169945	1.45343		0.0969398	0.613939
0.180058	1.43174		0.100438	0.916828
0.159916	1.41192		0.103497	1.22083
0.173689	1.43951		0.108593	1.18873
0.282641	1.36564		0.166633	0.611341
0.274246	1.38865		0.297731	0.560006
0.291877	1.8053		0.152636	0.385326
0.242361	1.74793		0.065332	0.310059
0.224255	1.85757		0.0621952	0.444257
0.216786	1.85337		0.0712415	0.414741
0.452676	1.55164		0.0790874	0.50073
	1.63771			0.686227
	1.7053			0.659253
	1.64093			0.517572
	1.70202			0.363751
	1.81985			0.623609
	1.67595			0.528872
	1.65707			0.575871
	1.94823			0.664393
	1.89581			0.617391
	1.97024			0.714529
	1.95525			0.726668
	1.87781			0.541062
	2.0446			0.539572
	1.98593			0.767725
	2.0284			1.00936
	1.99015			1.02346
	1.97398			0.482746
	1.98163			0.476487
	1.35172			0.688594
	1.77403			0.636865
	1.40096			0.483096
	1.47615			0.613351
	1.49046			0.391911
	1.4924			0.346314
	1.15927			0.35133
	1.1963			0.333287
	1.14122			0.48089
	1.40821			0.251441
	1.50341			0.954958
	1.65701			0.47272
