# Supplementary material for: Molecular recording of cellular protein kinase activity with chemical labeling
Source: Nat Chem Biol. 2025 Jul 10;21(11):1818–27. doi: 10.1038/s41589-025-01949-6 (PMC12568631; doi:10.1038/s41589-025-01949-6)
Supplement: Supplementary file 13 — Statistical source data. [file 41589_2025_1949_MOESM13_ESM.xlsx]

## Sheet: Extended Data Fig. 7a
	Labeling High Rep.1	Labeling High Rep.2	Labeling High Rep.3	Labeling Medium Rep.1	Labeling Medium Rep.2	Labeling Medium Rep.3	Labeling Low Rep.1	Labeling Low Rep.2	Labeling Low Rep.3	Also in KinprolaPKA	Also in Mitotic Cell Cycle Progression
ABCB9	1.4103	0.815043	0.966727	0.140699	0.273331	-0.215643	-0.655965	-1.1412	-1.59329	0	0
ABHD8	1.5568	0.612501	0.818839	0.193136	0.146402	-0.0839449	-0.426458	-1.01206	-1.80522	0	0
AC005356.1	1.32958	0.85186	1.0848	-0.512701	0.318316	0.301378	-1.16257	-1.3049	-0.905771	0	0
AHRR	1.11475	1.14275	0.701483	0.362895	0.217148	-0.158101	-0.454466	-1.0979	-1.82856	0	0
ALDH9A1	0.95191	1.31406	1.2958	-0.44823	-0.0636988	-0.00505112	-0.510411	-1.19311	-1.34126	0	0
ARSF	1.04706	0.556907	1.31365	-0.0714849	0.251712	0.273482	-0.40077	-1.20973	-1.76083	10000	0
C6orf15	0.965451	1.33028	1.04215	0.133663	-0.534901	0.374363	-0.994782	-1.37721	-0.939009	10000	0
CD59	1.15258	1.33502	1.3545	-0.518687	-0.333531	-0.209427	-0.747642	-0.96479	-1.06803	0	0
CHRM3	1.23082	1.22493	1.2912	-0.385941	-0.364929	-0.186632	-0.455152	-1.0725	-1.2818	10000	0
CHST7	1.34342	0.836117	0.690692	0.400432	0.276252	-0.250672	-0.30047	-1.23144	-1.76433	10000	0
CLYBL	1.1336	1.15093	1.18732	-0.455838	-0.067164	0.204497	-0.559359	-1.4539	-1.14008	10000	0
COL8A2	1.1004	1.12675	0.913432	0.152887	0.234409	-0.0103905	-0.612384	-1.37545	-1.52966	0	0
CPNE5	1.17192	1.01236	1.17662	-0.0261763	0.0524683	-0.147605	-0.478341	-1.10584	-1.65541	10000	0
CSRP1	1.5684	0.739937	0.717029	0.307628	0.337717	-0.257579	-0.732451	-1.1481	-1.53258	0	0
CST3	1.36234	1.02271	1.38376	-0.582206	-0.110585	-0.180382	-0.972352	-1.00937	-0.913918	10000	0
CTC-340A15.2	0.969425	1.43195	1.10984	-0.297729	0.0615601	0.00484171	-1.29336	-0.852523	-1.134	0	0
DDO	0.896209	1.09264	1.31332	-0.303985	0.000185547	0.375413	-0.75792	-1.15143	-1.46444	0	0
DNAH6	1.07531	1.20167	1.17098	0.0422052	0.0526094	-0.167063	-0.822371	-1.10349	-1.44985	0	0
EFHD2	1.37998	1.13778	1.02203	-0.121178	-0.0349111	-0.224424	-0.586722	-1.15021	-1.42235	10000	0
ELN	1.13293	0.641374	0.848948	0.365072	0.526447	0.188657	-0.62298	-1.48682	-1.59363	0	0
FABP7	0.999929	1.1336	1.3757	-0.47239	-0.00245705	0.207949	-0.897626	-1.20073	-1.14397	0	0
FAM227A	0.890639	1.13161	0.798233	0.342432	0.368758	0.264396	-1.44855	-0.936938	-1.41059	0	0
FAM46A	1.11879	0.768653	1.35666	-0.256109	-0.00803564	0.363366	-0.65293	-1.5373	-1.1531	10000	0
FAR2	0.389368	0.912402	1.32357	0.0398724	0.302475	0.598452	-0.584007	-1.60338	-1.37875	10000	0
GARNL3	0.778663	1.48901	1.04523	-0.27006	0.223744	0.0467818	-0.829116	-0.937448	-1.54681	0	0
GJB2	0.417407	1.21563	1.13347	-0.0330777	0.452057	0.148956	-0.30444	-1.79114	-1.23886	10000	0
GRIP2	1.43714	1.21004	0.233515	0.368173	0.350412	-0.243457	-0.653747	-1.2503	-1.45178	0	0
GSTT1	1.52959	0.54836	1.00724	0.19885	0.155151	0.11642	-1.26755	-1.29181	-0.996243	0	0
HIVEP3	1.46176	0.94033	0.933354	-0.00430714	-0.0546678	0.0173503	-0.551124	-1.23054	-1.51215	10000	0
HSD17B8	1.32269	0.593296	0.873221	0.156997	0.398533	0.0922585	-0.335385	-1.44715	-1.65447	0	0
ISM2	1.17978	0.62893	0.773432	0.637102	0.134756	0.273774	-0.515507	-1.61315	-1.49911	10000	0
KIAA1211L	0.970721	1.27668	0.72992	0.390298	0.0956993	0.245719	-1.01079	-1.27447	-1.42378	10000	0
LDLR	1.35139	1.0919	1.04908	-0.219991	0.0897866	-0.119705	-0.630634	-1.33468	-1.27714	0	0
LIPG	0.998447	1.18176	0.912034	-0.0260922	0.262758	-0.0430856	-0.242154	-1.44247	-1.6012	0	0
MCTP1	0.538721	1.17576	0.998762	0.0563458	0.254047	0.289003	-0.196602	-1.18047	-1.93557	10000	0
MDH1	1.0589	1.19982	1.45799	-0.441916	-0.208873	-0.076165	-0.77176	-1.1907	-1.02729	10000	0
METTL7B	0.988593	0.796803	1.13621	0.185341	0.202564	0.176262	-0.370383	-1.544	-1.57139	10000	0
MID1	0.831691	1.03706	0.868787	0.20981	0.2084	0.154264	-0.120753	-1.22959	-1.95967	0	0
MIR29B1	0.682435	1.69051	0.479627	-0.333959	0.510745	0.34423	-1.44357	-0.89747	-1.03255	0	0
MRAP2	0.8745	1.15527	1.44427	-0.47156	0.208195	-0.0107401	-0.84222	-1.00547	-1.35224	10000	0
MT3	1.55091	0.847482	1.14706	-0.268578	-0.0772559	0.0308307	-1.04332	-1.11968	-1.06745	10000	0
MTTP	0.30623	1.44507	0.899501	-0.150078	0.442303	0.329366	-0.239909	-1.4007	-1.63179	10000	0
NMNAT3	1.28162	0.873304	1.14177	-0.313318	0.0229628	0.426216	-0.936839	-1.1508	-1.34491	0	0
OGDHL	1.29707	0.973291	0.729749	0.198794	0.129338	-0.0881175	-0.199237	-1.28532	-1.75557	0	0
OTUB2	1.38033	0.83948	0.67535	0.299941	0.132789	0.0490421	-0.320306	-1.37054	-1.68609	0	0
PACRG	1.09464	1.21586	1.44164	-0.695437	-0.177547	-0.0257066	-1.03574	-0.861304	-0.956401	0	0
PGAM1P7	1.25687	0.555013	1.17906	0.22524	-0.282614	0.410623	-0.675944	-1.78479	-0.883453	0	0
PNPLA3	1.00662	0.89819	0.957179	0.552943	0.300774	-0.0499568	-0.722042	-1.54608	-1.39763	0	0
PPP1R17	1.04068	1.2837	0.867199	-0.221887	0.339761	0.14673	-1.22499	-0.702607	-1.52859	0	0
PREX1	1.11815	1.21423	0.733725	0.512495	0.162398	-0.330186	-0.718876	-1.03061	-1.66134	0	0
PRRX2	1.33197	0.824231	1.24523	0.00984537	0.0282527	-0.0573075	-0.802143	-1.19032	-1.38976	10000	0
PTCHD1	0.287669	1.48398	1.03934	-0.114396	0.0413999	0.496075	-0.445829	-1.01465	-1.7736	0	0
RAB34	1.28497	0.92121	1.22949	-0.170963	0.22169	-0.171044	-0.724707	-1.2951	-1.29555	0	0
REEP6	1.57996	0.796457	1.21151	-0.164962	-0.049543	-0.34576	-0.651581	-1.23806	-1.13802	0	0
RP11-152P17.2	0.893633	1.10459	1.20575	-0.115951	0.0749489	0.275599	-0.690227	-1.0747	-1.67364	0	0
RP11-160O5.1	1.03813	1.14954	0.777341	-0.126746	0.00966263	0.731175	-1.19524	-1.48842	-0.895449	0	0
RP11-402D21.2	0.360421	1.0343	1.43947	0.0632533	0.123306	0.518766	-1.51665	-0.794998	-1.22787	0	0
RP11-71N10.1	1.15289	1.19815	1.16902	-0.134468	0.032244	-0.148758	-0.731476	-1.07824	-1.45937	0	0
RP11-742D12.2	1.25678	1.13601	1.25051	-0.233234	-0.29168	-0.1198	-0.502961	-1.09717	-1.39844	0	0
RP11-796G6.2	1.25067	1.25045	1.09989	-0.0414092	0.158896	-0.578573	-1.04199	-1.13349	-0.964455	0	0
RP5-1027G4.3	0.945461	1.14704	0.997381	-0.359134	0.131056	0.237962	-1.75641	-0.121419	-1.22194	0	0
SHANK2	1.01137	1.23068	1.15938	-0.0598927	-0.0229454	-0.0651205	-0.46223	-1.37442	-1.41681	0	0
SLC9A7	1.12584	1.37266	0.999031	-0.112685	-0.092118	-0.00198309	-0.793333	-1.04725	-1.45015	10000	0
ST8SIA5	1.10707	1.00524	1.08602	0.0378068	0.194977	-0.0363122	-0.529319	-1.15162	-1.71385	0	0
SUCLG1	1.26097	1.22382	1.3855	-0.529445	-0.374877	-0.259207	-0.700181	-0.978982	-1.02759	10000	0
TEKT2	1.41215	0.538208	1.18007	0.464601	-0.004943	-0.238573	-0.699629	-1.17575	-1.47613	0	0
TIMP4	0.99825	0.848382	1.09954	0.0450157	0.352098	0.20471	-0.523504	-1.3405	-1.68399	10000	0
TLCD1	1.34455	1.00427	1.23239	-0.634354	-0.017167	0.169622	-1.0777	-0.891504	-1.13011	10000	0
TMEM53	1.50071	0.402088	1.10207	0.157458	0.506341	-0.1869	-1.07855	-1.24936	-1.15385	0	0
TNFRSF1B	0.961949	0.979944	0.630201	0.283532	0.602447	0.11923	-0.425637	-1.33919	-1.81247	0	0
TNR	1.24176	1.00448	1.11071	-0.224756	0.0399187	0.0334837	-0.372431	-1.34593	-1.48724	0	0
TNXB	1.31767	1.27907	1.08431	-0.0146371	-0.406956	-0.127865	-1.04932	-1.02087	-1.0614	0	0
TRAPPC3	1.0047	1.29935	1.06482	-0.123043	0.271236	-0.141193	-0.712557	-1.27949	-1.38382	0	0
TRIM36-IT1	0.565964	1.4888	1.06943	-0.30883	0.161188	0.120728	-1.56774	-0.237525	-1.29202	0	0
VAC14-AS1	1.41517	0.662975	0.537044	0.272603	0.221357	0.19537	-0.200903	-1.19734	-1.90627	0	0
AC007277.3	-1.26868	-1.09774	-1.52228	0.646285	0.247682	0.421151	0.818596	0.849077	0.905906	0	0
AC007405.4	-1.35695	-1.29055	-1.20559	0.316507	0.236923	0.616137	0.712431	0.821816	1.14928	0	0
AC017104.6	-1.25315	-0.906199	-1.5723	0.403667	0.319458	0.156989	0.65844	1.03231	1.16078	0	0
AC021188.4	-1.60656	-1.36915	-0.557958	0.210189	0.0826596	0.292495	0.630081	1.0804	1.23784	0	0
ADAM23	-1.16497	-1.26586	-1.46769	0.418533	0.353493	0.524334	0.720745	0.836049	1.04537	0	0
ADAMTS4	-1.03106	-1.14702	-1.26661	0.2428	0.256357	-0.306983	0.682653	1.16253	1.40733	0	0
ADAMTS7	-0.630626	-0.936072	-1.51	-0.101746	-0.22921	-0.104312	0.753576	1.37838	1.38	0	0
ADCY2	-1.42123	-0.977768	-1.32684	0.278684	0.168771	0.296713	0.74301	1.04348	1.19518	0	0
ADM2	-1.05936	-1.42412	-1.35258	0.309812	0.383109	0.370655	0.699332	1.00505	1.0681	10000	0
AK4	-1.37478	-1.2812	-0.989092	-0.00157753	0.0355948	0.496793	1.01362	0.985699	1.11495	0	0
AKT3	-1.19178	-1.37088	-1.23212	0.245333	0.206202	0.419775	0.786485	1.04216	1.09483	0	0
AMER2	-1.28588	-1.35757	-1.27113	0.479612	0.373737	0.504353	0.637885	0.871572	1.04743	10000	0
AQP4	-1.39064	-1.3222	-1.23532	0.509287	0.403611	0.540895	0.792763	0.83036	0.871246	10000	0
ASCL1	-1.33623	-0.936929	-1.05643	-0.257099	0.00113975	0.179206	0.728583	1.2826	1.39517	0	0
ASIC1	-0.948538	-1.26178	-1.22546	0.0618668	-0.0499676	0.0594618	0.746032	1.23152	1.38686	0	0
ASIC4	-0.974216	-1.30219	-1.16144	0.0361135	-0.00296883	0.0326442	0.810298	1.09927	1.46249	10000	0
ATP1A2	-1.12097	-1.39018	-1.15158	0.203142	0.287704	0.082567	0.700038	1.12585	1.26343	0	0
ATP8A1	-1.54043	-0.80115	-0.781711	-0.113944	-0.116251	0.0307178	0.443975	1.49375	1.38504	0	0
B3GNT7	-1.22712	-1.34112	-1.3698	0.586037	0.432019	0.472007	0.625937	0.82539	0.996643	10000	0
BCAN	-1.21811	-1.34066	-1.24085	0.244644	0.381523	0.316392	0.634383	1.08846	1.13422	10000	0
BCHE	-1.44514	-0.895701	-1.19822	-0.0285126	0.0285858	0.410708	0.652148	1.15945	1.31667	0	0
BCL11A	-1.05921	-1.16643	-1.09744	-0.0794619	-0.000731861	-0.158425	1.0144	1.20914	1.33816	0	0
BEND7	-1.24983	-1.40959	-1.17721	0.368395	0.333436	0.280214	0.832639	0.977062	1.04489	0	0
BEST3	-1.22206	-1.34218	-1.04545	0.0969311	0.0203928	0.448456	0.588011	1.08694	1.36895	0	0
BHLHE41	-1.10124	-1.07614	-1.10422	-0.176597	0.283554	-0.282878	0.856168	1.07507	1.52627	0	0
BMP7	-1.15148	-1.41627	-1.31133	0.428543	0.398817	0.39198	0.657568	0.912775	1.0894	0	0
BRSK2	-1.01298	-0.940591	-0.915002	-0.0382124	-0.477354	-0.286866	0.687365	1.40026	1.58338	0	-10000
C1orf106	-0.841235	-1.70025	-1.15361	0.418225	0.26813	0.229972	0.564302	1.12494	1.08952	0	0
C1orf162	-1.63163	-0.864622	-0.824148	0.184439	0.133833	-0.165619	0.487707	1.30508	1.37496	0	0
C1orf94	-1.10732	-1.33165	-1.05605	0.305211	-0.218431	0.287323	0.867389	0.696457	1.55707	0	0
C1QTNF6	-1.28384	-1.25936	-1.33834	0.491133	0.444704	0.382103	0.516554	0.906004	1.14104	0	0
CAMK1D	-1.19871	-1.35082	-1.30984	0.389633	0.245015	0.416787	0.87214	1.00554	0.930262	0	0
CBLB	-1.19982	-1.532	-1.11666	0.538681	0.16674	0.472555	0.712377	0.962385	0.995747	0	0
CBX2	-0.870532	-1.02644	-1.31226	0.281154	-0.12494	-0.276551	0.572764	1.0891	1.6677	0	0
CCDC41	-1.61148	-1.1681	-0.895831	0.209855	0.0809533	0.40498	0.892759	1.19681	0.89005	0	0
CD200	-1.30239	-1.42291	-1.1728	0.370573	0.403796	0.561557	0.617744	0.882934	1.06149	0	0
CD82	-1.11344	-1.51249	-1.08648	0.284605	0.156045	0.315374	0.658937	1.0649	1.23255	0	0
CDKN1C	-1.20987	-1.38777	-1.26322	0.399834	0.315317	0.559099	0.517011	0.90485	1.16475	10000	0
CDR2L	-1.08301	-1.28705	-1.39403	0.656266	0.2095	0.10263	0.644318	0.995775	1.15561	0	0
CEACAM1	-1.04237	-1.25464	-1.52146	0.419297	0.338891	0.348297	0.737342	0.743163	1.23149	0	0
CEBPG	-1.63409	-0.863452	-0.74879	0.0357988	-0.253003	0.0285564	1.18845	1.22707	1.01946	0	0
CECR2	-1.55283	-1.42642	-0.624556	0.221772	0.152079	0.395119	0.577402	0.964188	1.29325	0	0
CERKL	-1.67406	-0.848007	-1.04884	-0.0734675	0.290791	0.291523	0.811306	1.04703	1.20372	0	0
CHD3	-1.31167	-1.48571	-0.858458	0.0813148	0.143512	0.508381	0.813836	0.768255	1.34054	0	0
CHD7	-1.16781	-1.45887	-1.23414	0.406097	0.33486	0.494947	0.548766	0.981347	1.09481	10000	0
CLDN11	-1.31613	-0.858097	-1.54794	0.359161	0.082091	0.340908	0.977467	1.01408	0.948464	0	0
CMTM8	-0.640975	-1.17236	-1.18961	-0.281667	-0.198156	-0.119016	0.72655	1.38531	1.48991	0	0
CNRIP1	-1.3313	-1.2365	-1.25607	0.30928	0.259424	0.443417	0.692311	0.925401	1.19404	0	0
CNTN2	-1.11809	-1.09754	-1.23554	0.13729	0.0818412	0.027368	0.456606	1.31071	1.43735	0	0
COL20A1	-1.12202	-1.75156	-0.693288	0.260538	0.139207	0.200994	0.701155	1.06882	1.19615	0	0
COL9A1	-0.956895	-0.658702	-1.42839	-0.543368	0.332282	-0.210637	0.84793	1.22295	1.39483	0	0
COLGALT2	-1.18197	-1.16451	-1.26216	0.149584	0.0760604	0.220551	0.656461	1.30819	1.19779	0	0
CPXM1	-1.0826	-1.40142	-1.26179	0.394595	0.148434	0.296235	0.64488	1.00249	1.25918	0	0
CSMD2	-0.984295	-1.29053	-1.43681	0.368133	0.268879	0.250102	0.445175	1.15769	1.22167	0	0
CTNND2	-1.09864	-1.10808	-0.79999	-0.167295	-0.0428995	-0.384908	0.672092	1.42098	1.50873	0	0
DACT1	-1.21707	-1.34476	-1.36818	0.638507	0.383706	0.373531	0.807067	0.886532	0.840663	0	0
DENND1B	-1.40977	-1.2914	-1.02462	0.187428	0.214272	0.364567	0.660949	1.11412	1.18445	0	0
DLL1	-1.29172	-1.07154	-1.17725	0.0524387	0.0972809	0.0988541	0.768996	1.28775	1.23519	0	0
DOK5	-1.41764	-1.11053	-0.712228	0.491268	-0.474565	0.110097	0.576477	0.936717	1.60041	0	0
DSEL	-1.4966	-1.04832	-0.905677	0.0561042	-0.112242	0.325521	0.598313	1.40455	1.17835	0	0
E2F8	-1.38055	-1.23458	-1.26596	0.392505	0.349948	0.425428	0.74404	0.891424	1.07774	0	0
EBF3	-1.15102	-0.663616	-1.43281	0.0189858	-0.237293	-0.0286728	1.04409	1.09842	1.35192	0	0
EN1	-0.941979	-1.39613	-1.32235	0.262197	0.0257768	0.485063	0.493383	1.21992	1.17412	0	0
EPB41	-1.10456	-1.48952	-1.11431	0.249716	0.223921	0.220868	0.713343	1.19057	1.10996	0	0
ERBB3	-1.17807	-1.59785	-0.616309	0.201906	-0.188271	0.206141	0.693387	1.18125	1.29782	0	0
EYA2	-1.0009	-1.49029	-1.21272	0.315596	0.193001	0.144864	0.844346	1.06885	1.13725	0	0
FAM101B	-1.58275	-1.00513	-0.625944	-0.106473	-0.244103	0.259925	0.683096	1.1496	1.47178	0	0
FAM107B	-1.35847	-1.27075	-0.787373	-0.0713829	-0.00441798	0.1598	0.767359	1.21155	1.35368	0	0
FAM110D	-1.21132	-1.513	-1.10531	0.421657	0.323081	0.379221	0.610059	0.929731	1.16588	0	0
FAM166A	-0.233961	-1.67447	-1.26066	-0.0642592	0.0060088	0.186338	0.653321	0.850394	1.53729	10000	0
FAM189A1	-1.09969	-1.54667	-1.13079	0.571818	0.494064	-0.0292392	0.755676	0.932933	1.05189	0	0
FAM198A	-0.713223	-1.07978	-1.88557	0.181895	0.453921	0.42203	0.668982	0.95909	0.992658	0	0
FAM46B	-1.24189	-1.38899	-1.33929	0.663549	0.481252	0.492172	0.731485	0.763727	0.837988	0	0
FAXC	-1.62995	-0.987285	-1.18134	0.178508	0.411644	0.49298	0.689716	0.98913	1.0366	0	0
FGD3	-1.31882	-1.2543	-0.892363	-0.0457374	0.0568183	0.1225	0.823137	1.10226	1.40651	10000	0
FHDC1	-1.08148	-1.23123	-1.14157	-0.131169	0.0629413	0.0814013	1.01042	1.15051	1.28018	0	0
FKBP7	-1.20204	-1.27374	-1.16862	0.00286335	0.00821768	0.552476	0.899638	0.898862	1.28234	0	0
FLRT3	-1.48645	-1.1655	-1.09387	0.268727	0.100984	0.433054	0.829568	0.908474	1.20502	0	0
FOXL2	-1.00778	-1.38072	-1.34803	0.441533	0.164693	0.282613	0.587647	0.957315	1.30272	0	0
FOXN3	-1.51213	-1.26166	-1.09114	0.313578	0.347082	0.575749	0.841602	0.698566	1.08835	0	-10000
FRAS1	-1.23562	-1.4238	-1.27297	0.525834	0.41817	0.568257	0.56746	0.84536	1.00731	10000	0
FUT8	-1.25052	-1.36623	-1.33172	0.583352	0.460162	0.409802	0.854554	0.827583	0.813016	0	0
FXYD7	-0.874063	-1.52404	-1.16265	0.136408	0.273869	0.256538	0.339469	1.16713	1.38734	0	0
GCNT1	-1.1107	-1.14965	-0.748921	-0.364624	-0.197167	0.00518252	0.627246	1.45106	1.48757	0	0
GDF15	-0.667885	-1.15379	-1.69861	0.480569	0.0220221	0.0221606	0.774266	1.25026	0.971006	0	0
GLCCI1	-1.45483	-1.16668	-1.14679	0.3056	0.273163	0.276812	0.671544	1.12925	1.11193	0	0
GNAI1	-0.987931	-1.04429	-0.784573	-0.572928	-0.323107	-0.0262635	0.866495	1.37361	1.49898	0	0
GPC2	-0.661305	-1.26961	-1.25082	0.228508	-0.210074	-0.281248	0.738347	1.30931	1.39689	0	0
GPR123	-0.928404	-1.19406	-1.55885	0.236292	0.340301	0.151703	0.637263	1.16602	1.14974	0	0
GPR27	-1.16622	-0.589701	-1.62891	0.0820011	0.202006	-0.0858629	0.715915	1.33304	1.13772	0	0
GPR88	-1.54417	-1.05368	-0.969868	0.00253129	0.309734	0.21699	0.546586	1.34116	1.15072	0	0
GPRC5C	-1.22227	-1.48185	-1.2093	0.602305	0.441764	0.389177	0.612996	0.83493	1.03224	0	0
GRASP	-1.17322	-1.48443	-1.08196	0.308698	0.257067	0.252122	0.657185	1.01289	1.25164	10000	0
GRIK3	-1.5706	-0.863232	-1.30318	0.300126	0.491813	0.12859	0.685425	1.04592	1.08514	0	0
HEY2	-1.21723	-1.02749	-1.59759	0.426028	0.242363	0.518173	0.712713	0.917064	1.02597	0	0
HIVEP2	-0.829189	-1.27178	-1.61977	0.165092	0.627571	0.123725	0.956276	1.00402	0.844062	0	0
HOXC13	-0.917904	-1.45825	-1.48718	0.512137	0.387673	0.387344	0.688931	0.919475	0.967774	0	0
HRH2	-1.22962	-1.49965	-1.15835	0.618268	0.294823	0.493154	0.539897	0.904712	1.03678	0	0
IGDCC3	-0.839022	-1.53071	-0.91814	0.0461572	-0.0525742	-0.0803573	0.700488	1.20984	1.46432	0	0
IGF1R	-1.17185	-1.50249	-1.02255	0.187317	0.0940945	0.459866	0.724374	0.950842	1.2804	10000	0
IGSF10	-1.1027	-1.19629	-1.25127	0.402334	-0.0394097	-0.0607573	0.823075	1.17818	1.24683	0	0
IL17D	-1.25617	-1.37137	-1.24293	0.397243	0.39409	0.388623	0.661031	0.88057	1.14891	0	0
IL20RA	-1.00019	-1.111	-1.64399	0.178672	0.21335	0.503978	0.901154	0.946054	1.01197	0	0
INTS4L2	-1.28006	-1.06863	-0.862707	-0.0579224	-0.135072	-0.114918	0.773746	1.56339	1.18217	0	0
ITGA10	-1.1479	-1.46033	-0.936189	0.268153	-0.0439534	0.21839	0.59421	1.08859	1.41903	0	0
JAM2	-1.11986	-1.06132	-1.14939	-0.0343139	-0.128808	0.0288127	0.725133	1.34893	1.39082	0	0
JAM3	-1.20431	-1.19997	-1.47215	0.521998	0.365461	0.283756	0.840672	1.0061	0.85845	0	0
KCNK3	-1.31665	-1.26426	-1.32314	0.608506	0.359819	0.344658	0.723751	0.80796	1.05935	0	0
KCTD15	-1.35508	-1.37634	-1.2052	0.551898	0.373129	0.494165	0.751784	0.832772	0.932869	0	0
KIAA1244	-1.2787	-1.48389	-1.18697	0.561344	0.461988	0.578613	0.5938	0.865294	0.888512	0	0
KIAA1462	-1.09576	-1.57574	-1.2715	0.637938	0.428285	0.546332	0.774844	0.763657	0.791953	0	0
KIF19	-0.953954	-0.723822	-1.74038	0.00708841	0.470053	-0.0934884	0.613175	1.21087	1.21046	0	0
KIF1A	-1.12992	-1.42446	-1.04956	0.161029	0.0648421	0.29897	0.569689	1.25114	1.25826	0	0
KLF4	-1.05836	-1.09887	-1.60414	0.394273	0.0983209	0.452471	0.815994	0.822988	1.17732	0	0
KLHL14	-1.50907	-0.907447	-1.16471	0.0806939	0.010356	0.302979	0.977828	0.95064	1.25873	0	0
KLHL4	-1.27616	-1.18478	-1.41004	0.376156	0.239044	0.569295	0.783113	0.824963	1.0784	0	0
LBX1-AS1	-0.761329	-1.37635	-0.833912	-0.151771	-0.0826882	-0.228525	0.407913	1.54341	1.48325	0	0
LDLRAD4	-1.27404	-1.07283	-1.52256	0.314499	0.397633	0.504346	0.721344	1.0378	0.893813	10000	0
LGR5	-1.42539	-1.14368	-0.752805	-0.121597	-0.079607	0.182521	0.6529	1.36697	1.32069	0	0
LGR6	-0.87434	-1.43262	-1.38176	0.503034	0.219049	0.124319	0.527606	1.16141	1.15331	0	0
LINC00472	-1.80755	-0.763242	-0.94454	0.0521295	0.0669437	0.368194	0.844867	0.995869	1.18733	0	0
LRRC1	-1.48161	-1.18381	-1.27107	0.504035	0.444794	0.555269	0.628477	0.849299	0.954618	10000	0
LRRN1	-1.01645	-1.04326	-1.09277	-0.118782	-0.291508	-0.126249	1.09431	1.34964	1.24507	0	0
LRRN3	-1.62223	-0.995304	-0.694856	-0.190554	-0.00220561	0.259071	0.684298	1.13621	1.42557	10000	0
LSMEM1	-1.01459	-1.05713	-1.46728	0.102357	0.0416391	0.127078	0.954246	1.36257	0.951114	0	0
LURAP1L	-1.09072	-1.00642	-1.48524	0.205982	0.0223321	0.200908	0.701521	1.15219	1.29945	0	0
MAFB	-0.75115	-1.63028	-0.755063	0.0775016	-0.371771	0.0446382	0.743974	1.22709	1.41506	0	0
MAP3K1	-1.59431	-0.887078	-1.14227	0.079523	0.239017	0.302769	0.744503	1.36147	0.896369	0	0
MASP1	-1.15984	-1.29771	-0.84335	-0.0559539	-0.208015	0.0694636	0.88782	1.20319	1.4044	0	0
MB21D2	-1.50709	-0.806428	-1.29392	0.250472	0.122477	0.288526	0.540697	1.03209	1.37317	0	0
MBNL3	-1.24173	-1.43465	-1.22404	0.388503	0.398682	0.442607	0.779389	0.94729	0.943945	0	0
MEF2C	-1.44821	-1.18581	-1.01252	0.154405	-0.0331836	0.417941	0.860852	1.06302	1.1835	0	0
MEST	-1.47676	-1.47275	-0.696869	0.0747236	0.38739	0.251957	0.750566	1.12323	1.05851	10000	0
MEX3B	-1.13208	-1.24094	-1.32148	0.273689	0.050108	0.284188	0.801514	1.04021	1.24479	0	0
MFNG	-0.998494	-1.06677	-1.01046	-0.269683	-0.101041	-0.238538	0.898816	1.3067	1.47946	0	0
MGAT3	-1.44185	-1.03703	-1.33383	0.268162	0.567294	0.219675	0.676048	1.01691	1.06462	0	0
MGLL	-1.08806	-1.50685	-1.25472	0.478659	0.175595	0.474899	0.840385	0.862365	1.01774	10000	0
MIAT	-0.836414	-1.57254	-1.23224	0.349509	0.0973028	0.206347	0.721653	0.981741	1.28464	10000	0
MPPED2	-1.03953	-1.52078	-1.32492	0.439845	0.390537	0.42585	0.770989	0.888342	0.969674	0	0
MXD1	-1.50442	-0.82673	-0.888272	-0.465066	0.0208345	0.208306	1.02768	1.18924	1.23842	0	0
MYCL	-0.914075	-1.03376	-0.875528	-0.557095	-0.312976	-0.110449	1.03029	1.36653	1.40707	0	0
MYLIP	-1.19187	-1.44278	-1.21844	0.343664	0.26497	0.547524	0.66095	0.929606	1.10639	0	0
MYO5B	-1.23955	-1.05664	-1.4478	0.618591	0.120737	0.200454	0.702976	1.28698	0.81425	0	0
NCOA7	-1.35129	-0.905401	-1.33189	-0.00549215	0.161227	0.20023	0.998483	1.01311	1.22101	0	0
NDNF	-0.528167	-1.33636	-1.40516	0.249126	-0.430437	0.265155	0.654098	1.33779	1.19396	0	0
NDRG2	-1.16755	-1.30616	-1.36707	0.428337	0.336886	0.270236	0.755052	0.92531	1.12497	10000	0
NECAB2	-1.1353	-1.41197	-1.2462	0.321266	0.367772	0.292433	0.56835	1.10697	1.13668	0	0
NEO1	-1.16905	-0.957306	-1.41471	0.163088	0.0946789	0.0469218	0.732589	1.30908	1.19471	0	0
NEU4	-1.06848	-1.68562	-0.9164	0.153296	0.266264	0.305628	0.72797	1.08387	1.13347	10000	0
NFATC4	-1.07411	-1.44213	-1.31195	0.531468	0.405948	0.136956	0.747499	0.940325	1.066	0	0
NFIL3	-1.67562	-1.03185	-0.645105	0.340664	0.00889303	-0.233484	1.00418	0.973329	1.25899	0	0
NGFR	-0.58301	-1.05088	-1.19751	0.181292	-0.560608	-0.430372	0.885915	1.31056	1.44462	0	0
NID1	-1.39189	-1.04782	-1.18622	0.293278	0.314881	0.0396048	0.46711	1.25395	1.2571	0	0
NTNG2	-0.961173	-1.46273	-1.04563	0.330562	-0.0462512	0.241954	0.307597	1.08844	1.54723	0	0
NUPR1	-1.18013	-1.36532	-1.39259	0.553525	0.434659	0.513538	0.662043	0.759677	1.0146	10000	0
NYNRIN	-1.16207	-1.03554	-1.48962	0.537772	0.136972	0.077765	0.638216	1.15068	1.14582	0	0
OGFRL1	-1.5635	-0.67473	-1.08285	0.0379956	0.018031	0.110871	0.433961	1.24725	1.47297	0	0
OLFM1	-1.34868	-1.23733	-1.33558	0.51532	0.42677	0.454363	0.655931	0.802453	1.06676	0	0
OPRD1	-0.962599	-1.07381	-0.923051	-0.0396633	-0.0706036	-0.566106	0.763685	1.56535	1.3068	0	0
OSR1	-0.929537	-1.3522	-0.792535	0.109728	-0.685179	0.211668	0.780857	1.40915	1.24806	10000	0
PARP8	-1.12622	-1.60888	-1.09758	0.285813	0.32281	0.578202	0.68692	0.861847	1.09709	0	0
PAX6	-1.59442	-1.16795	-1.11337	0.417703	0.376912	0.433294	0.790633	0.919332	0.937862	0	-10000
PCBP4	-0.709763	-1.43479	-1.33566	0.413788	0.0657569	-0.207443	1.04846	1.0368	1.12286	0	0
PCDH1	-1.02183	-0.604327	-1.72852	0.371579	-0.0329256	-0.115034	0.700437	1.26972	1.1609	0	0
PDE10A	-0.907376	-1.15246	-1.56323	0.527371	-0.0708355	0.194697	0.685703	1.15723	1.12889	0	0
PERP	-0.902249	-1.56077	-0.954676	-0.23657	0.181191	0.197002	1.22441	0.794438	1.25723	0	0
PHGDH	-1.09509	-1.37555	-1.41464	0.607131	0.388104	0.324978	0.647897	0.84669	1.07048	0	0
PHYHIPL	-1.20181	-1.40395	-1.3067	0.450037	0.33446	0.676016	0.565143	0.88709	0.999708	10000	0
PIRT	-1.09239	-1.13899	-1.0613	-0.133044	-0.179567	0.0600828	0.879526	1.29417	1.37151	0	0
PKDCC	-0.898261	-1.19094	-0.812674	-0.115726	-0.440105	-0.289141	0.949913	1.32809	1.46884	0	0
PLCE1	-1.29419	-1.35963	-1.05041	0.292126	0.137864	0.454683	0.432567	1.07938	1.30761	0	0
PLEKHH1	-1.72357	-1.07773	-0.790593	0.569076	-0.00177286	0.14499	0.727567	0.913365	1.23867	0	0
PLXNC1	-1.37594	-1.42732	-1.04617	0.335356	0.378059	0.434447	0.67744	0.903722	1.1204	0	0
PMP2	-1.57988	-1.02984	-1.20928	0.221375	0.240864	0.700918	0.796005	1.02904	0.830791	10000	0
PODXL2	-0.898336	-1.2156	-1.08018	0.0847522	-0.149958	-0.164919	0.588381	1.16852	1.66734	0	0
PRKCZ	-0.810302	-1.58775	-1.1794	0.505078	0.0143659	-0.0270176	0.983757	1.05103	1.05023	0	0
PTGIS	-1.35892	-0.803507	-1.41952	0.384781	-0.218158	0.445916	0.777777	0.881794	1.30984	0	0
PTX3	-1.34148	-1.04601	-0.956375	-0.168713	0.00270956	0.170436	0.630484	1.1709	1.53805	0	0
RAB3IL1	-0.87572	-1.32075	-1.50407	0.438102	0.163965	0.159197	0.788047	0.921596	1.22963	0	0
RAP1GAP	-1.01762	-1.27143	-1.35318	0.292704	0.180846	0.111101	0.630218	1.06724	1.36012	10000	0
RAPGEF4	-1.33013	-1.4106	-1.12076	0.341166	0.320663	0.47182	0.706987	1.03606	0.984781	0	0
RASGRP1	-1.34587	-1.31496	-1.16332	0.271772	0.246608	0.463013	0.771007	0.944731	1.12702	0	0
RASL12	-1.05938	-0.999573	-1.41271	-0.0197363	0.0850489	0.186156	0.612601	1.12285	1.48474	0	0
RELL1	-1.04728	-0.964702	-1.27623	-0.246231	0.0680769	-0.0821935	1.0009	1.38494	1.16271	0	0
REM1	-1.14904	-1.25634	-0.874025	0.30723	-0.103269	-0.242834	0.527746	1.42079	1.36974	0	0
REM2	-1.07947	-1.11264	-0.929094	-0.102004	-0.167493	0.0684224	0.286479	1.53126	1.50453	0	0
RHBDL3	-0.934786	-1.39559	-1.35118	0.314253	0.440995	-0.0239437	0.680082	1.03585	1.23432	0	0
RIMS4	-1.61181	-1.16362	-1.02643	0.289294	0.367784	0.38555	0.681432	0.994687	1.08311	0	0
RLBP1	-0.786426	-1.2898	-1.44054	0.3207	-0.16306	0.140483	0.908692	1.15467	1.15528	0	0
RNF165	-0.907319	-1.30234	-0.624986	-0.299366	-0.468222	-0.0512304	0.758732	1.3661	1.52863	0	0
RP11-309G3.3	-1.51435	-0.86488	-0.903594	-0.491188	0.240709	0.407157	0.677248	1.55613	0.892768	0	0
RP11-356I2.4	-1.25226	-1.42695	-1.07522	0.224094	0.321306	0.390092	0.505079	1.12641	1.18745	0	0
RP11-834C11.4	-1.05948	-1.59527	-1.16442	0.428096	0.407156	0.227569	0.748923	1.01235	0.995078	0	0
RUNDC3A	-0.879439	-1.44742	-1.0387	0.208139	0.0831782	-0.233261	0.658378	1.37755	1.27158	0	0
SATB2-AS1	-1.17213	-1.20529	-1.16615	0.00662095	0.370944	-0.0263684	0.678334	1.42252	1.09153	0	0
SBK1	-0.896784	-1.20737	-1.21374	0.327362	0.00363104	-0.154227	0.297307	1.39131	1.45251	0	0
SCN10A	-1.41117	-1.28736	-1.04832	0.329409	0.199533	0.231854	0.774626	1.1555	1.05594	0	0
SCN1A	-1.25172	-1.51419	-1.18257	0.550596	0.439942	0.547547	0.744946	0.790218	0.875236	10000	0
SCN1B	-0.722835	-1.10885	-1.72545	0.39561	0.275085	-0.0162003	0.596375	1.04536	1.26091	0	0
SCN3A	-1.4039	-1.07012	-1.22205	0.320889	0.0955626	0.197814	0.80897	1.10502	1.16781	0	0
SCN4A	-0.595227	-1.76589	-0.857609	0.158066	-0.21142	0.260628	0.366295	1.42653	1.21863	0	0
SCN5A	-0.795796	-1.2229	-1.47294	-0.211487	0.298609	0.237202	0.724524	1.18284	1.25995	0	0
SCUBE2	-1.09088	-1.23234	-1.3448	0.385656	-0.0538138	0.244899	0.843005	0.995307	1.25297	0	0
SEMA4D	-1.24708	-1.3508	-1.33188	0.569681	0.53397	0.317506	0.676902	0.919811	0.911882	0	0
SEMA6B	-0.918752	-1.1945	-0.978055	-0.438324	-0.0356843	0.191143	0.462685	1.24351	1.66798	0	0
SEPT3	-1.13781	-0.987188	-1.10053	0.015046	-0.0837382	-0.247656	0.786638	1.24218	1.51305	0	0
SH3KBP1	-1.37193	-1.26447	-1.00064	0.068381	0.0213392	0.514733	0.834989	0.838394	1.35921	0	0
SH3PXD2A	-1.04405	-1.23871	-1.19366	0.293274	0.0503121	-0.146557	0.738981	1.08611	1.4543	0	0
SHD	-0.952146	-1.42052	-1.46822	0.486306	0.317682	0.350649	0.718553	0.923475	1.04422	10000	0
SHF	-0.690877	-1.26903	-1.21058	0.244037	-0.146175	-0.308026	0.573339	1.433	1.37431	0	0
SLC16A2	-1.28765	-1.22634	-1.16821	0.152148	0.198636	0.180809	0.840035	1.11666	1.19391	0	0
SLC1A2	-1.5117	-1.20339	-0.617068	-0.284957	-0.00826342	0.3344	0.886431	1.2918	1.11275	0	0
SLC7A11	-0.9704	-1.45268	-1.32434	0.0574965	0.260504	0.560056	0.759534	1.11296	0.996874	0	0
SLC8A1	-1.20348	-1.69336	-0.817461	0.336468	0.264497	0.268068	0.756407	1.10389	0.984974	0	0
SOX3	-1.06829	-1.28461	-1.44061	0.264706	0.405563	0.286705	0.68855	0.940942	1.20704	0	0
SPSB4	-1.46263	-1.1512	-1.14287	0.435445	0.323426	0.200089	0.498115	1.11245	1.18718	0	0
SRC	-1.08499	-1.22033	-1.21413	0.640428	-0.300554	0.180373	0.533534	1.20115	1.26452	0	0
SRCIN1	-1.15927	-1.06738	-1.22652	0.298304	0.0589206	-0.0550291	0.450978	1.16478	1.53521	0	0
STK32A	-1.20482	-1.27568	-1.32526	0.300887	0.259058	0.373696	0.677269	1.0923	1.10255	0	0
STXBP5	-0.838823	-1.80372	-0.966968	0.407558	0.257195	0.0819683	0.654738	1.06849	1.13957	0	0
SYNDIG1	-0.552491	-1.65777	-1.39668	0.390369	0.375521	0.0490932	0.786945	0.814466	1.19054	0	0
SYNE1	-1.31262	-1.02633	-1.13887	0.0229364	-0.0125406	0.21633	0.606645	1.23681	1.40764	0	0
TACR1	-1.26858	-1.23603	-1.34358	0.297317	0.435229	0.479771	0.48657	1.03444	1.11486	0	0
TAGLN3	-1.07061	-1.29279	-1.11388	0.0102452	0.0909225	0.115171	0.607802	1.20185	1.45129	0	0
TBX2	-1.15484	-1.42508	-1.29106	0.592915	0.327238	0.310101	0.654658	0.912178	1.07388	0	0
TFAP2A	-1.05508	-1.52967	-1.2806	0.355974	0.539489	0.390128	0.646629	0.807868	1.12527	0	0
TIGD3	-1.23462	-1.0666	-0.967315	0.125388	0.110969	-0.128285	0.23881	1.33271	1.58895	0	0
TMEFF1	-0.962681	-1.1898	-1.14014	0.224409	-0.20533	-0.200425	0.801768	1.25918	1.41302	0	0
TMEM100	-1.32291	-1.46944	-0.580389	-0.147643	0.030642	0.411667	0.509257	1.32214	1.24668	0	0
TMEM178A	-1.42702	-1.38161	-0.991091	0.296384	0.32253	0.431815	0.602284	0.956652	1.19006	0	0
TMEM2	-1.41305	-0.617847	-1.31069	0.412069	0.000512788	-0.116536	0.72735	1.66119	0.657007	0	0
TMEM255A	-1.34771	-1.3428	-0.956563	0.0743467	0.175625	0.376345	0.603157	1.18275	1.23485	0	0
TNFAIP3	-1.30482	-1.25074	-1.31376	0.383585	0.40539	0.325491	0.742141	1.08836	0.924347	0	0
TNFRSF11B	-1.26606	-1.6056	-0.946492	0.306221	0.305262	0.529104	0.683047	0.977393	1.01712	0	0
TNS1	-0.918069	-1.43086	-1.15442	-0.0304322	0.0928125	0.139982	0.849053	1.3286	1.12334	10000	0
TP53I11	-0.947696	-1.19977	-0.760288	-0.27876	-0.134208	-0.394488	0.850382	1.3765	1.48833	0	0
TRIB3	-1.13373	-0.887697	-1.18828	0.0385003	-0.116826	-0.252727	0.788669	1.49143	1.26066	0	0
TRNP1	-1.35125	-1.21161	-1.26534	0.337892	0.306931	0.426336	0.584136	1.00615	1.16676	0	0
UBE2QL1	-0.861375	-0.924449	-0.848296	-0.516442	-0.443694	-0.269534	0.971385	1.34372	1.54869	0	0
WASF3	-1.52358	-0.898687	-1.18019	0.207378	0.207788	0.243037	0.456008	1.12299	1.36526	0	0
WNT5A	-1.33703	-1.46678	-1.12645	0.401323	0.419703	0.644892	0.732815	0.828482	0.903053	0	0
WWC3	-1.40736	-1.21873	-1.17037	0.40496	0.127158	0.379018	0.824819	0.893728	1.16678	0	0
YPEL1	-1.06976	-1.3066	-1.34704	0.265143	0.189025	0.258683	0.773307	0.944939	1.2923	0	0
ZBTB34	-1.49098	-0.868129	-1.01587	-0.0343225	-0.158462	0.136425	1.04463	1.13431	1.25241	0	0
ZBTB46	-1.04501	-1.281	-1.37114	0.518973	0.130765	0.160273	0.549572	1.02611	1.31146	0	0
ZC4H2	-1.23175	-1.27692	-1.30378	0.442644	0.387134	0.100557	0.979793	0.834683	1.06763	0	0
ZDHHC22	-1.03108	-1.20031	-1.28111	0.213435	0.050527	-0.0409042	0.733225	1.26475	1.29146	0	0
ZIC2	-1.49813	-1.12642	-0.967894	0.036061	0.275624	0.318361	0.447109	1.19397	1.32132	0	0
ZIC5	-1.49874	-1.37388	-0.712655	0.153379	0.0123981	0.366886	0.826199	0.973523	1.25289	0	0
ZNF521	-1.24239	-1.39372	-1.25517	0.530389	0.336048	0.339938	0.770824	0.92	0.99408	0	0
ZNF79	-1.14948	-1.11535	-1.37206	0.460068	0.165645	-0.106781	0.926975	1.24069	0.950293	0	0

## Sheet: 7c
Enrichment FDR	nGenes	Pathway Genes	Fold Enrichment	Pathway	URL	Genes
2.10555e-10	28	187	5.45547	GO:0005201 extracellular matrix structural constituent	http://amigo.geneontology.org/amigo/term/GO:0005201	FN1 COL4A5 COL4A6 COL23A1 LAMB1 COL9A3 COL8A1 COL15A1 FBLN1 PXDN DCN LTBP1 NID2 LAMA4 FRAS1 LUM DPT CHI3L1 SRPX SRPX2 MGP SPARC POSTN ECM1 IGFBP7 NPNT COL6A6 MATN3
1.00434e-07	54	775	2.53868	GO:0005509 calcium ion binding	http://amigo.geneontology.org/amigo/term/GO:0005509	NUCB2 SPARC CDH6 AIF1L CDH11 EFHD2 CALM2 ITPR1 SPARCL1 CALM3 SYT12 MCTP1 S100A4 CALM1 BAIAP3 FBLN1 ACER3 PITPNM3 SPOCK2 THBS4 CIB2 ASTN2 SPOCK1 ALPL MELK GJB2 KCNIP1 LTBP1 ACTN1 ACTN2 NID2 EHD4 MGP EFCC1 PLCH1 PLCD4 MAN1C1 NCAN MATN3 LRP4 FBLN7 TENM2 SCUBE3 VSNL1 RASEF NPNT PCDH7 WDR49 ATP2A1 CACNA1E SMOC1 PCDH20 RPH3A HSP90B1
1.00434e-07	66	1053	2.28366	GO:0008092 cytoskeletal protein binding	http://amigo.geneontology.org/amigo/term/GO:0008092	CCDC88C TMSB10 SPTB ACTN1 GTSE1 ACTN2 NEBL KIF22 TPX2 KIF16B CORO1A COTL1 COBL PHACTR2 KIF20A TRAK2 ARHGEF2 KIF14 DLGAP5 AIF1L HIP1 BIN1 CDK5RAP2 NUSAP1 KIF2C PLEKHH2 SPC24 PDLIM5 SYNPO2L REEP4 CKAP5 NEB IQGAP3 KIF18B MYO5A EML6 SPAG5 ALDOC CXCR4 RHCG ALDOA RACGAP1 PLK1 CAMK2B CNN2 MYLK TNS1 KIF4A CNN3 CENPF YWHAH TRIM36 DPYSL5 TLN2 HSPB7 KIF24 S100A4 LYN ACTB PPARG CALM2 CALM3 CALM1 GAPDH BRCA1 …
4.57382e-06	20	164	4.44326	GO:0005178 integrin binding	http://amigo.geneontology.org/amigo/term/GO:0005178	LAMB1 FN1 ITGB1BP1 ITGA11 ITGA10 ITGA9 THY1 TLN2 ITGB3 CX3CL1 ACTN1 FBLN1 THBS4 FGF1 CIB2 NPNT LYN SPP1 TSPAN4 ACTN2
4.57382e-06	12	56	7.80744	GO:0050840 extracellular matrix binding	http://amigo.geneontology.org/amigo/term/GO:0050840	LGALS1 SPARC SPP1 SPARCL1 SMOC1 PXDN CTSS ITGB3 DCN SPOCK2 THSD1 ECM1
1.25111e-05	26	286	3.31225	GO:0008017 microtubule binding	http://amigo.geneontology.org/amigo/term/GO:0008017	CCDC88C GTSE1 KIF22 TPX2 KIF16B KIF20A ARHGEF2 KIF14 DLGAP5 CDK5RAP2 NUSAP1 KIF2C SPC24 REEP4 CKAP5 KIF18B EML6 SPAG5 RACGAP1 PLK1 KIF4A CENPF DPYSL5 KIF24 GAPDH BIRC5
1.25111e-05	72	1379	1.90232	GO:0030234 enzyme regulator activity	http://amigo.geneontology.org/amigo/term/GO:0030234	NGEF RAP1GAP SIPA1 TRIO TPX2 BIRC5 TIMP1 RGCC CCND1 CCND3 CDC20 PIK3R3 MOB3B CHN1 CDKN2D CCNB1 AGT ANP32E CALM2 CCNA2 DOCK11 INCENP THY1 TIMP4 CCNB2 CALM3 SERPINI1 RANBP3L ARHGAP42 ANGPTL4 CKS1B CCNE2 A2M IQGAP3 CALM1 CCDC88C ADRB1 APLP2 MT3 CST3 GAPDH ARHGEF2 ITGB1BP1 RAB3IP RGS10 SPOCK1 ELMO1 RACGAP1 MAP2K1 RGS6 CARD16 NUCB2 FBLN1 MGST2 PAPLN CAV1 PHACTR2 FN1 PLCD4 FGD3 BIN1 NCAPG2 CD109 NUPR1 …
7.15458e-05	30	400	2.7326	GO:0015631 tubulin binding	http://amigo.geneontology.org/amigo/term/GO:0015631	CCDC88C GTSE1 KIF22 TPX2 KIF16B KIF20A ARHGEF2 KIF14 DLGAP5 CDK5RAP2 NUSAP1 KIF2C SPC24 REEP4 CKAP5 KIF18B EML6 SPAG5 RACGAP1 PLK1 KIF4A CENPF TRIM36 DPYSL5 KIF24 LYN GAPDH BRCA1 BIRC5 ALDOA
0.000124008	81	1728	1.70788	GO:0005102 signaling receptor binding	http://amigo.geneontology.org/amigo/term/GO:0005102	CX3CL1 SEMA3B DKK3 SEMA3A SEMA5B PTHLH LAMB1 APLP1 CCL2 NMU FGF1 FN1 TRAK2 ITGB1BP1 EDN3 CHN1 SHC2 MPP1 MRAP2 ANGPTL2 ITGA11 ITGA10 ITGA9 SYTL5 THY1 WNT7A ANGPTL4 EFNA1 LINGO1 PDGFD TLN2 SCG2 NXPH4 S100A4 LYN ITGB3 AGT ACTN1 FBLN1 TIMP1 CCKBR ULBP1 THBS4 IGF1R TACC1 HSP90B1 APLN SRPX2 LAMA4 SPP1 ADM2 LRP4 CIB2 ECM1 LRRTM2 LY96 CALM3 GABRB1 CMTM5 NPNT FABP4 FLRT2 PITPNM3 A2M CCDC88C ADRB1 CAV1 CCN…
0.000152415	48	849	2.05991	GO:0016301 kinase activity	http://amigo.geneontology.org/amigo/term/GO:0016301	AURKA ACVR2B PLK1 AURKB LYN CAMK2B MYLK TTK NEK2 WNK4 PDGFRA IGF1R PLK4 PLK2 CHEK1 EPHB1 HKDC1 HK1 BUB1B STK17A MELK PIP5KL1 TK1 DTYMK MAP2K1 BUB1 AATK DAPK1 PKM CDK16 HTATIP2 TRIO NRP1 CCND1 CCND3 CDKN2D CALM2 NRGN CALM3 PBK NPR1 CKS1B CALM1 LTBP1 PHKA1 CCL2 PIK3R3 MPP1
0.00057352	21	255	3.00051	GO:0061134 peptidase regulator activity	http://amigo.geneontology.org/amigo/term/GO:0061134	BIRC5 TIMP1 AGT TIMP4 SERPINI1 A2M APLP2 MT3 CST3 GAPDH SPOCK1 CARD16 FBLN1 PAPLN CAV1 FN1 BIN1 CD109 PTTG1 SPOCK2 CASP1
0.000649889	52	1008	1.87957	GO:0016772 transferase activity transferring phosphorus-containing groups	http://amigo.geneontology.org/amigo/term/GO:0016772	AURKA ACVR2B PLK1 AURKB LYN CAMK2B MYLK PKM OAS1 OAS3 CHPT1 TTK NEK2 WNK4 PDGFRA IGF1R PLK4 PLK2 CHEK1 EPHB1 HKDC1 HK1 BUB1B STK17A MELK PIP5KL1 TK1 DTYMK MAP2K1 BUB1 POLR2L AATK DAPK1 CDK16 HTATIP2 TRIO NRP1 CCND1 CCND3 CDKN2D CALM2 NRGN CALM3 PBK NPR1 CKS1B CALM1 LTBP1 PHKA1 CCL2 PIK3R3 MPP1
0.00128763	44	824	1.94554	GO:0019900 kinase binding	http://amigo.geneontology.org/amigo/term/GO:0019900	ACTB RGCC CAV2 CAV1 CDKN2D SHC2 CDK5RAP2 THY1 CKS1B PLEK TPX2 NRP1 CCND1 CCND3 ITGB1BP1 LRP4 TBR1 ATP1B1 CCNA2 CCNE2 ITGB3 PITPNM3 TFRC AURKA RFFL FOXM1 KIF20A KIF14 TUBA4A TOP2A CCNB1 CHIA CASP1 CALM2 CDC25C CALM3 RACGAP1 PLK1 PGAM1 AURKB CALM1 CARD16 PDLIM5 BTG1
0.00201389	10	75	4.85796	GO:0005518 collagen binding	http://amigo.geneontology.org/amigo/term/GO:0005518	SPARC LUM SPARCL1 CTSS DCN ITGA11 ITGA10 CD44 FN1 NID2
0.00204795	14	143	3.56703	GO:0019838 growth factor binding	http://amigo.geneontology.org/amigo/term/GO:0019838	IGFBP2 PDGFRA IGFBP6 SRPX2 LRRC32 IGF1R A2M ITGB3 LTBP1 NRP1 ACVR2B IGFBP7 CD109 PXDN
0.00219015	17	203	3.05118	GO:0004866 endopeptidase inhibitor activity	http://amigo.geneontology.org/amigo/term/GO:0004866	BIRC5 TIMP1 AGT TIMP4 SERPINI1 A2M APLP2 MT3 CST3 GAPDH SPOCK1 CARD16 PAPLN BIN1 CD109 PTTG1 SPOCK2
0.00219015	46	908	1.84581	GO:0005198 structural molecule activity	http://amigo.geneontology.org/amigo/term/GO:0005198	ACTB FN1 COL4A5 COL4A6 COL23A1 LAMB1 COL9A3 PLP1 TUBA4A TUBG1 COL8A1 TUBB6 ACTG1 TUBB4B COL15A1 ACTN1 FBLN1 PXDN DCN LTBP1 SPTB JPH1 CENPA TLN2 NID2 LAMA4 FRAS1 LUM DPT NEBL CHI3L1 SRPX SRPX2 MGP SPARC POSTN ECM1 IGFBP7 NPNT COL6A6 LAMC3 ACTN2 HIP1 MATN3 SORBS2 NEB
0.00219015	8	49	5.94852	GO:0016538 cyclin-dependent protein serine/threonine kinase regulator activity	http://amigo.geneontology.org/amigo/term/GO:0016538	CCND1 CCND3 CDKN2D CCNB1 CCNA2 CCNB2 CKS1B CCNE2
0.0023733	6	26	8.40801	GO:0001965 G-protein alpha-subunit binding	http://amigo.geneontology.org/amigo/term/GO:0001965	IGF1R RGS10 LPAR1 CCDC88C PLCD4 NUCB2
0.00257276	35	632	2.01775	GO:0004672 protein kinase activity	http://amigo.geneontology.org/amigo/term/GO:0004672	AURKA ACVR2B PLK1 AURKB LYN CAMK2B MYLK TTK NEK2 WNK4 PDGFRA IGF1R PLK4 PLK2 CHEK1 EPHB1 BUB1B STK17A MELK MAP2K1 BUB1 AATK DAPK1 PKM CDK16 HTATIP2 TRIO NRP1 CCND1 CCND3 PBK NPR1 LTBP1 PHKA1 CCL2
0.00257276	20	273	2.66921	GO:0019207 kinase regulator activity	http://amigo.geneontology.org/amigo/term/GO:0019207	TPX2 RGCC CCND1 CCND3 PIK3R3 MOB3B CDKN2D CCNB1 CCNA2 INCENP CCNB2 CKS1B CCNE2 MT3 MAP2K1 NCAPG2 CCKBR CALM2 CALM3 CALM1
0.00257276	17	209	2.96359	GO:0030414 peptidase inhibitor activity	http://amigo.geneontology.org/amigo/term/GO:0030414	BIRC5 TIMP1 AGT TIMP4 SERPINI1 A2M APLP2 MT3 CST3 GAPDH SPOCK1 CARD16 PAPLN BIN1 CD109 PTTG1 SPOCK2
0.00259266	72	1662	1.5784	GO:0005524 ATP binding	http://amigo.geneontology.org/amigo/term/GO:0005524	ABCD1 ABCD2 RAD51 GSS OAS3 STK17A DTYMK DAPK1 TRIO CAMK2B MYLK PKM ACTB UBE2T KIF22 RAD54L AURKA OAS1 KIF16B KIF4A CDK16 ACSBG1 EHD4 MCM4 ACSS3 RFC5 TTK KIF20A ACVR2B NEK2 KIF14 RUNX2 XRCC3 WNK4 CHTF18 ATP8B3 TOP2A PDGFRA IGF1R ABCA8 PLK4 KIF2C PLK2 MKI67 CHEK1 EPHB1 HKDC1 HK1 ATAD2 BUB1B RECQL4 MELK HSP90B1 PLK1 PIP5KL1 TK1 PBK MAP2K1 NPR1 BUB1 CHD7 PC UBE2C AURKB AATK ACTG1 KIF18B KIF24 ERCC6L …
0.00261194	39	739	1.92281	GO:0019901 protein kinase binding	http://amigo.geneontology.org/amigo/term/GO:0019901	ACTB RGCC CAV2 CAV1 CDKN2D SHC2 CDK5RAP2 THY1 CKS1B PLEK TPX2 NRP1 CCND1 CCND3 ITGB1BP1 LRP4 TBR1 ATP1B1 CCNA2 CCNE2 ITGB3 PITPNM3 TFRC AURKA RFFL FOXM1 KIF20A KIF14 TUBA4A TOP2A CCNB1 CALM2 CDC25C CALM3 RACGAP1 PLK1 PGAM1 CALM1 PDLIM5
0.00276141	74	1729	1.55938	GO:0032559 adenyl ribonucleotide binding	http://amigo.geneontology.org/amigo/term/GO:0032559	ACADVL ACOT7 ABCD1 ABCD2 RAD51 GSS OAS3 STK17A DTYMK DAPK1 TRIO CAMK2B MYLK PKM ACTB UBE2T KIF22 RAD54L AURKA OAS1 KIF16B KIF4A CDK16 ACSBG1 EHD4 MCM4 ACSS3 RFC5 TTK KIF20A ACVR2B NEK2 KIF14 RUNX2 XRCC3 WNK4 CHTF18 ATP8B3 TOP2A PDGFRA IGF1R ABCA8 PLK4 KIF2C PLK2 MKI67 CHEK1 EPHB1 HKDC1 HK1 ATAD2 BUB1B RECQL4 MELK HSP90B1 PLK1 PIP5KL1 TK1 PBK MAP2K1 NPR1 BUB1 CHD7 PC UBE2C AURKB AATK ACTG1 KIF18B …
0.00305636	39	748	1.89967	GO:0016773 phosphotransferase activity alcohol group as acceptor	http://amigo.geneontology.org/amigo/term/GO:0016773	AURKA ACVR2B PLK1 AURKB LYN CAMK2B MYLK PKM TTK NEK2 WNK4 PDGFRA IGF1R PLK4 PLK2 CHEK1 EPHB1 HKDC1 HK1 BUB1B STK17A MELK PIP5KL1 MAP2K1 BUB1 AATK DAPK1 CDK16 HTATIP2 TRIO NRP1 CCND1 CCND3 PBK NPR1 LTBP1 PHKA1 CCL2 PIK3R3
0.00305636	74	1741	1.54863	GO:0030554 adenyl nucleotide binding	http://amigo.geneontology.org/amigo/term/GO:0030554	ACADVL ACOT7 ABCD1 ABCD2 RAD51 GSS OAS3 STK17A DTYMK DAPK1 TRIO CAMK2B MYLK PKM ACTB UBE2T KIF22 RAD54L AURKA OAS1 KIF16B KIF4A CDK16 ACSBG1 EHD4 MCM4 ACSS3 RFC5 TTK KIF20A ACVR2B NEK2 KIF14 RUNX2 XRCC3 WNK4 CHTF18 ATP8B3 TOP2A PDGFRA IGF1R ABCA8 PLK4 KIF2C PLK2 MKI67 CHEK1 EPHB1 HKDC1 HK1 ATAD2 BUB1B RECQL4 MELK HSP90B1 PLK1 PIP5KL1 TK1 PBK MAP2K1 NPR1 BUB1 CHD7 PC UBE2C AURKB AATK ACTG1 KIF18B …
0.00305636	33	594	2.02415	GO:0050839 cell adhesion molecule binding	http://amigo.geneontology.org/amigo/term/GO:0050839	CNN2 PKM EHD4 CNN3 EFHD2 ALDOA CCNB2 PDLIM5 CKAP5 LAMB1 CDH6 FN1 ITGB1BP1 POSTN ITGA11 CDH11 ITGA10 ITGA9 TENM2 THY1 TLN2 ITGB3 CX3CL1 ACTN1 FBLN1 THBS4 FGF1 CIB2 NPNT LYN SPP1 TSPAN4 ACTN2
0.00319526	17	219	2.82827	GO:0061135 endopeptidase regulator activity	http://amigo.geneontology.org/amigo/term/GO:0061135	BIRC5 TIMP1 AGT TIMP4 SERPINI1 A2M APLP2 MT3 CST3 GAPDH SPOCK1 CARD16 PAPLN BIN1 CD109 PTTG1 SPOCK2
0.00339082	18	242	2.71002	GO:0019887 protein kinase regulator activity	http://amigo.geneontology.org/amigo/term/GO:0019887	TPX2 RGCC CCND1 CCND3 MOB3B CDKN2D CCNB1 CCNA2 INCENP CCNB2 CKS1B CCNE2 MT3 MAP2K1 NCAPG2 CALM2 CALM3 CALM1
0.00350287	28	476	2.14322	GO:0003779 actin binding	http://amigo.geneontology.org/amigo/term/GO:0003779	TMSB10 SPTB ACTN1 ACTN2 NEBL CORO1A COTL1 COBL PHACTR2 AIF1L HIP1 PLEKHH2 PDLIM5 SYNPO2L NEB IQGAP3 MYO5A CXCR4 BIN1 CAMK2B CNN2 MYLK TNS1 CNN3 YWHAH TLN2 S100A4 ALDOA
0.00471344	64	1477	1.57876	GO:0044877 protein-containing complex binding	http://amigo.geneontology.org/amigo/term/GO:0044877	PKM ACTB ATP1B1 SPTB ACTN1 ACTN2 NEBL LAMB1 CLSPN CORO1A COTL1 SPARC CPEB4 ACVR2B FN1 CDC20 CENPF ITGB1BP1 AIF1L HIP1 ITGA11 LUM ITGA10 NUF2 ITGA9 SPARCL1 THY1 COLEC12 TLN2 NEB IQGAP3 MYO5A ITGB3 CX3CL1 FBLN1 THBS4 FGF1 ADM2 BIN1 IGF1R CDCA5 CTSS CKAP5 DCN YBX3 CCND1 PLP1 PDGFRA CIB2 CDK5RAP2 MTTP KCNH5 EPHB1 SALL2 NPNT LYN TFRC CAV1 SPP1 PLK1 TSPAN4 RPH3A CD44 NID2
0.00472712	7	45	5.66762	GO:0030020 extracellular matrix structural constituent conferring tensile strength	http://amigo.geneontology.org/amigo/term/GO:0030020	COL4A5 COL4A6 COL9A3 COL15A1 COL23A1 COL8A1 COL6A6
0.00477601	5	21	8.67493	GO:0005520 insulin-like growth factor binding	http://amigo.geneontology.org/amigo/term/GO:0005520	IGFBP2 IGFBP6 IGF1R ITGB3 IGFBP7
0.00526458	6	33	6.62449	GO:0008200 ion channel inhibitor activity	http://amigo.geneontology.org/amigo/term/GO:0008200	WNK4 PHPT1 CAV1 CALM2 ITPR1 CALM1
0.00590808	27	471	2.08861	GO:0004674 protein serine/threonine kinase activity	http://amigo.geneontology.org/amigo/term/GO:0004674	AURKA ACVR2B PLK1 AURKB CAMK2B MYLK TTK NEK2 WNK4 PLK4 PLK2 CHEK1 STK17A MELK DAPK1 PKM CDK16 HTATIP2 TRIO CCND3 BUB1B PBK MAP2K1 BUB1 AATK LTBP1 PHKA1
0.00590808	6	34	6.42966	GO:0016248 channel inhibitor activity	http://amigo.geneontology.org/amigo/term/GO:0016248	WNK4 PHPT1 CAV1 CALM2 ITPR1 CALM1
0.00601954	18	259	2.53214	GO:0005539 glycosaminoglycan binding	http://amigo.geneontology.org/amigo/term/GO:0005539	CD44 SMOC1 THBS4 FGF1 HK1 DCN COL23A1 APLP2 CCDC80 NRP1 APLP1 SPOCK2 FN1 NCAN BCAN POSTN FBLN7 VIT
0.00601954	32	601	1.93995	GO:0008047 enzyme activator activity	http://amigo.geneontology.org/amigo/term/GO:0008047	RAP1GAP SIPA1 TPX2 RGCC CDC20 MOB3B CHN1 INCENP THY1 RANBP3L ARHGAP42 CKS1B IQGAP3 MT3 CCNB1 CALM2 RGS10 CALM3 RACGAP1 MAP2K1 RGS6 CALM1 FBLN1 MGST2 CAV1 FN1 NCAPG2 NUPR1 NRP1 CASP1 PLXNB1 MMP17
0.00662778	12	135	3.23864	GO:0044325 transmembrane transporter binding	http://amigo.geneontology.org/amigo/term/GO:0044325	CAV1 KCNIP1 ACTN2 YWHAH KCNH5 CALM3 PHPT1 ACTN1 CALM2 GPD1L CALM1 LYN
0.00927855	11	121	3.31225	GO:0030295 protein kinase activator activity	http://amigo.geneontology.org/amigo/term/GO:0030295	TPX2 RGCC MOB3B INCENP CKS1B MT3 CCNB1 MAP2K1 CALM2 CALM3 CALM1
0.00927855	7	52	4.90467	GO:0043539 protein serine/threonine kinase activator activity	http://amigo.geneontology.org/amigo/term/GO:0043539	INCENP CKS1B CCNB1 MAP2K1 CALM2 CALM3 CALM1
0.00975907	12	142	3.07899	GO:0099106 ion channel regulator activity	http://amigo.geneontology.org/amigo/term/GO:0099106	WNK4 KCNIP1 PHPT1 CACNG7 CAV1 YWHAH DPP6 CALM2 ITPR1 CALM1 TSPAN13 GPD1L
0.0103889	17	251	2.46769	GO:0015291 secondary active transmembrane transporter activity	http://amigo.geneontology.org/amigo/term/GO:0015291	SLC25A5 SLC4A8 SLC9A7 SLC1A3 SLC25A11 SLC10A4 SLC24A2 SLC6A1 SLCO2A1 SLC25A10 SLC24A3 SLC7A8 SLC25A15 SLC15A2 SLC1A5 SLC38A1 SLC16A9
0.0108857	13	165	2.87061	GO:0046943 carboxylic acid transmembrane transporter activity	http://amigo.geneontology.org/amigo/term/GO:0046943	SLC7A8 SLC25A15 MPC1 SLC1A3 SLC1A5 SLC25A11 SLC38A1 SLC10A4 SLC43A1 SLC6A1 SLC16A9 SLC25A10 SERINC5
0.011271	13	166	2.85332	GO:0005342 organic acid transmembrane transporter activity	http://amigo.geneontology.org/amigo/term/GO:0005342	SLC7A8 SLC25A15 MPC1 SLC1A3 SLC1A5 SLC25A11 SLC38A1 SLC10A4 SLC43A1 SLC6A1 SLC16A9 SLC25A10 SERINC5
0.0119572	12	147	2.97426	GO:0016247 channel regulator activity	http://amigo.geneontology.org/amigo/term/GO:0016247	CACNG7 WNK4 KCNIP1 PHPT1 CAV1 YWHAH DPP6 CALM2 ITPR1 CALM1 TSPAN13 GPD1L
0.0119572	11	127	3.15576	GO:0019209 kinase activator activity	http://amigo.geneontology.org/amigo/term/GO:0019209	TPX2 RGCC MOB3B INCENP CKS1B MT3 CCNB1 MAP2K1 CALM2 CALM3 CALM1
0.0120346	4	16	9.10868	GO:0008191 metalloendopeptidase inhibitor activity	http://amigo.geneontology.org/amigo/term/GO:0008191	TIMP1 TIMP4 SPOCK1 SPOCK2
0.0138853	8	74	3.93889	GO:0003777 microtubule motor activity	http://amigo.geneontology.org/amigo/term/GO:0003777	KIF22 KIF16B KIF20A KIF14 KIF2C KIF18B KIF24 KIF4A
0.0138853	6	42	5.20496	GO:0015175 neutral amino acid transmembrane transporter activity	http://amigo.geneontology.org/amigo/term/GO:0015175	SLC1A3 SLC7A8 SLC1A5 SLC38A1 SLC43A1 SERINC5
0.0148792	8	75	3.88637	GO:0003678 DNA helicase activity	http://amigo.geneontology.org/amigo/term/GO:0003678	MCM4 CHTF18 RECQL4 RAD51 RFC5 RAD54L CHD7 ERCC6L
0.015896	7	59	4.32276	GO:0015179 L-amino acid transmembrane transporter activity	http://amigo.geneontology.org/amigo/term/GO:0015179	SLC25A15 SLC1A3 SLC7A8 SLC1A5 SLC38A1 SLC43A1 SERINC5
0.0165306	10	114	3.19603	GO:0005200 structural constituent of cytoskeleton	http://amigo.geneontology.org/amigo/term/GO:0005200	ACTB TUBA4A TUBG1 TUBB6 ACTG1 TUBB4B SPTB TLN2 HIP1 SORBS2
0.0165423	6	44	4.96837	GO:0005246 calcium channel regulator activity	http://amigo.geneontology.org/amigo/term/GO:0005246	PHPT1 CACNG7 CALM2 ITPR1 CALM1 TSPAN13
0.0166364	4	18	8.0966	GO:0005324 long-chain fatty acid transporter activity	http://amigo.geneontology.org/amigo/term/GO:0005324	ABCD1 ABCD2 FABP4 FABP5
0.0166364	14	199	2.56325	GO:0008514 organic anion transmembrane transporter activity	http://amigo.geneontology.org/amigo/term/GO:0008514	SLC25A15 SLC25A5 SLC4A8 MPC1 SLC1A3 SLC1A5 SLC25A11 SLC38A1 SLC6A1 SLCO2A1 SLC25A10 SLC7A8 SLC16A9 SERINC5
0.0166364	25	468	1.9463	GO:0022804 active transmembrane transporter activity	http://amigo.geneontology.org/amigo/term/GO:0022804	SLC25A5 SLC4A8 SLC9A7 SLC1A3 ABCD1 SLC25A11 ABCA8 SLC10A4 SLC24A2 SLC6A1 ABCD2 SLCO2A1 SLC25A10 SLC24A3 ATP2A1 SLC7A8 SLC25A15 SLC15A2 SLC1A5 SLC38A1 COX7B ATP1B1 SLC16A9 COX8A COX5A
0.017341	25	470	1.93802	GO:0004712 protein serine/threonine/tyrosine kinase activity	http://amigo.geneontology.org/amigo/term/GO:0004712	TTK MAP2K1 TRIO CAMK2B AURKA CDK16 ACVR2B NEK2 WNK4 PDGFRA IGF1R PLK4 PLK2 CHEK1 EPHB1 BUB1B STK17A MELK PLK1 PBK BUB1 AURKB AATK DAPK1 LYN
0.0188782	14	203	2.51274	GO:0008022 protein C-terminus binding	http://amigo.geneontology.org/amigo/term/GO:0008022	PPARG MAP2K1 ATP1B1 SIPA1 RAD51 FBLN1 CORO1A FN1 CDC20 CENPF TOP2A ECM1 MKI67 HSPB7
0.0192848	4	19	7.67047	GO:0035173 histone kinase activity	http://amigo.geneontology.org/amigo/term/GO:0035173	AURKA AURKB PKM CHEK1
0.0204984	33	694	1.73249	GO:0008324 cation transmembrane transporter activity	http://amigo.geneontology.org/amigo/term/GO:0008324	SLC25A15 KCNG1 SLC4A8 SLC9A7 ASIC4 SLC1A3 CACNG7 SLC38A1 TRPC3 KCNH5 RHCG SCN1A SLC10A4 ITPR1 GRIA4 SLC24A2 SLC6A1 GRIN2A SLC24A3 ATP2A1 CACNA1E SLC7A8 SLC1A5 SLC15A2 SLC16A9 COX7B SLC41A2 ATP1B1 KCNIP1 NNT SERINC5 COX8A COX5A
0.0229143	5	33	5.52041	GO:0001968 fibronectin binding	http://amigo.geneontology.org/amigo/term/GO:0001968	IGFBP6 ITGB3 CCDC80 FBLN1 CTSS
0.0233572	8	83	3.51178	GO:0015171 amino acid transmembrane transporter activity	http://amigo.geneontology.org/amigo/term/GO:0015171	SLC7A8 SLC25A15 SLC1A3 SLC1A5 SLC38A1 SLC43A1 SLC6A1 SERINC5
0.0254585	5	34	5.35805	GO:0071855 neuropeptide receptor binding	http://amigo.geneontology.org/amigo/term/GO:0071855	NMU EDN3 MRAP2 CCKBR APLN
0.0273767	17	285	2.1733	GO:1901681 sulfur compound binding	http://amigo.geneontology.org/amigo/term/GO:1901681	ACADVL ACOT7 GSS SMOC1 MGST2 THBS4 FGF1 COL23A1 APLP2 CCDC80 NRP1 ILVBL APLP1 FN1 POSTN FBLN7 PC
0.0279639	17	286	2.1657	GO:0022853 active ion transmembrane transporter activity	http://amigo.geneontology.org/amigo/term/GO:0022853	SLC25A5 SLC4A8 SLC9A7 SLC1A3 SLC10A4 SLC24A2 SLC6A1 SLCO2A1 SLC24A3 ATP2A1 SLC15A2 SLC38A1 COX7B ATP1B1 SLC25A11 COX8A COX5A
0.0320821	6	52	4.20401	GO:0015026 coreceptor activity	http://amigo.geneontology.org/amigo/term/GO:0015026	RAMP1 ACKR3 NRP1 CXCR4 LY96 ITGB3
0.0333649	40	922	1.58068	GO:0015075 ion transmembrane transporter activity	http://amigo.geneontology.org/amigo/term/GO:0015075	SLC25A15 SLC25A5 KCNG1 SLC4A8 MPC1 SLC9A7 ASIC4 SLC1A3 SLC1A5 CACNG7 SLC25A11 SLC38A1 TRPC3 KCNH5 RHCG SCN1A SLC10A4 ITPR1 GRIA4 SLC24A2 SLC6A1 GABRB1 SLCO2A1 SLC25A10 GRIN2A SLC24A3 ATP2A1 CACNA1E SLC7A8 SLC15A2 SLC16A9 COX7B SLC41A2 ATP1B1 KCNIP1 GJC1 NNT SERINC5 COX8A COX5A
0.0346171	5	37	4.92361	GO:0097718 disordered domain specific binding	http://amigo.geneontology.org/amigo/term/GO:0097718	GAPDH FN1 CALM2 CALM3 CALM1
0.0347023	4	23	6.33647	GO:0017116 single-stranded DNA helicase activity	http://amigo.geneontology.org/amigo/term/GO:0017116	MCM4 CHTF18 RAD51 RFC5
0.03552	54	1346	1.46172	GO:0005215 transporter activity	http://amigo.geneontology.org/amigo/term/GO:0005215	SLC7A8 ABCD1 SLC25A15 AQP4 SLC25A5 KCNG1 SLC4A8 MPC1 SLC9A7 ASIC4 SLC1A3 SLC1A5 CACNG7 SLC25A11 SLC38A1 ATP8B3 TRPC3 MTTP KCNH5 RHCG ABCA8 SCN1A SLC10A4 SLC43A1 ITPR1 GRIA4 SLC24A2 SLC6A1 GABRB1 SLC15A2 SLC16A9 GJB2 GJB1 ABCD2 SLCO2A1 GJC1 SLC25A10 GRIN2A SLC24A3 ATP2A1 CACNA1E PITPNM3 COX7B SLC41A2 ATP1B1 FABP4 KCNIP1 TNFAIP8L3 IGF1R FABP5 NNT SERINC5 COX8A COX5A
0.0362069	6	54	4.0483	GO:0016830 carbon-carbon lyase activity	http://amigo.geneontology.org/amigo/term/GO:0016830	ALDOC CLYBL GADL1 ALDOA GOT1 ME3
0.0362441	14	223	2.28738	GO:0016829 lyase activity	http://amigo.geneontology.org/amigo/term/GO:0016829	MGST2 ALDOC CA14 CLYBL CA6 CHAC2 GADL1 ALDOA NPR1 ILVBL TPI1 GOT1 CYP1B1 ME3
0.0384587	20	376	1.93802	GO:0016887 ATP hydrolysis activity	http://amigo.geneontology.org/amigo/term/GO:0016887	KIF22 KIF16B KIF20A KIF14 KIF2C ATAD2 CHD7 KIF18B ABCD1 ABCD2 RAD54L MCM4 RFC5 CHTF18 ATP8B3 RECQL4 ALPL HSP90B1 ERCC6L ATP2A1
0.0384587	4	24	6.07245	GO:0030215 semaphorin receptor binding	http://amigo.geneontology.org/amigo/term/GO:0030215	SEMA3B SEMA3A SEMA5B PLXNB1
0.0384587	20	376	1.93802	GO:0106310 protein serine kinase activity	http://amigo.geneontology.org/amigo/term/GO:0106310	TRIO CAMK2B AURKA CDK16 TTK NEK2 WNK4 PLK4 PLK2 CHEK1 BUB1B STK17A MELK PLK1 PBK MAP2K1 BUB1 AURKB AATK DAPK1
0.0386369	36	820	1.59957	GO:0016491 oxidoreductase activity	http://amigo.geneontology.org/amigo/term/GO:0016491	MDH1 CHDH CYP46A1 FAR2 MAOB ACADVL MGST2 HEPH ETFB PTGR1 GAPDH NNT LOXL1 CDO1 PXDN CYP1B1 P4HA3 ME3 IDH3A PAH RRM2 PIPOX NQO1 IDH2 AKR1C1 DPYD DHFR HTATIP2 YWHAH COX7B GPD1L HR VAT1L CYCS COX8A COX5A
0.0431746	11	159	2.52064	GO:0004713 protein tyrosine kinase activity	http://amigo.geneontology.org/amigo/term/GO:0004713	LYN PDGFRA IGF1R EPHB1 MELK AATK PKM NRP1 TTK PBK MAP2K1
0.0433288	6	57	3.83523	GO:0004869 cysteine-type endopeptidase inhibitor activity	http://amigo.geneontology.org/amigo/term/GO:0004869	BIRC5 MT3 CST3 SPOCK1 CARD16 PTTG1
0.0441311	11	160	2.50489	GO:0015081 sodium ion transmembrane transporter activity	http://amigo.geneontology.org/amigo/term/GO:0015081	SLC4A8 SLC9A7 ASIC4 SLC1A3 SCN1A SLC10A4 SLC24A2 SLC6A1 SLC24A3 SLC38A1 ATP1B1
0.0442119	10	138	2.6402	GO:0008094 ATP-dependent activity acting on DNA	http://amigo.geneontology.org/amigo/term/GO:0008094	RAD51 RAD54L MCM4 RFC5 CHTF18 RECQL4 CHD7 ERCC6L TOP2A XRCC3
0.0444722	8	96	3.03623	GO:0015297 antiporter activity	http://amigo.geneontology.org/amigo/term/GO:0015297	SLC25A5 SLC9A7 SLC25A11 SLC24A2 SLC25A10 SLC24A3 SLC25A15 SLC4A8
0.0489396	6	59	3.70523	GO:0051287 NAD binding	http://amigo.geneontology.org/amigo/term/GO:0051287	NNT GAPDH ME3 GPD1L IDH3A IDH2
0.049682	22	442	1.81349	GO:0004857 enzyme inhibitor activity	http://amigo.geneontology.org/amigo/term/GO:0004857	BIRC5 TIMP1 CDKN2D AGT ANP32E TIMP4 SERPINI1 ANGPTL4 A2M APLP2 MT3 CST3 GAPDH SPOCK1 CARD16 PAPLN PHACTR2 BIN1 NCAPG2 CD109 PTTG1 SPOCK2
0.0520745	4	27	5.39774	GO:0043236 laminin binding	http://amigo.geneontology.org/amigo/term/GO:0043236	LGALS1 PXDN CTSS ECM1
0.0560775	29	643	1.64325	GO:0140657 ATP-dependent activity	http://amigo.geneontology.org/amigo/term/GO:0140657	RAD51 KIF22 RAD54L KIF16B ABCD1 ACSBG1 MCM4 RFC5 KIF20A KIF14 CHTF18 ATP8B3 ABCA8 KIF2C ATAD2 RECQL4 CHD7 ABCD2 KIF18B ERCC6L ATP2A1 MYO5A TOP2A KIF24 KIF4A XRCC3 ATP1B1 ALPL HSP90B1
0.058715	9	123	2.66595	GO:0003774 cytoskeletal motor activity	http://amigo.geneontology.org/amigo/term/GO:0003774	KIF22 KIF16B KIF20A KIF14 KIF2C KIF18B MYO5A KIF24 KIF4A
0.060125	18	344	1.90647	GO:0008509 anion transmembrane transporter activity	http://amigo.geneontology.org/amigo/term/GO:0008509	SLC25A15 SLC25A5 SLC4A8 MPC1 SLC9A7 SLC1A3 SLC1A5 SLC25A11 SLC38A1 SLC24A2 SLC6A1 GABRB1 SLCO2A1 SLC25A10 SLC24A3 SLC7A8 SLC16A9 SERINC5
0.0608723	7	82	3.11028	GO:0033293 monocarboxylic acid binding	http://amigo.geneontology.org/amigo/term/GO:0033293	CRABP2 PMP2 FABP5 FABP4 AKR1C1 PPARG PC
0.0645676	25	539	1.68992	GO:0030695 GTPase regulator activity	http://amigo.geneontology.org/amigo/term/GO:0030695	NGEF RAP1GAP SIPA1 TRIO CHN1 DOCK11 THY1 RANBP3L ARHGAP42 IQGAP3 CCDC88C ADRB1 ARHGEF2 ITGB1BP1 RAB3IP RGS10 ELMO1 RACGAP1 RGS6 NUCB2 PLCD4 FGD3 NRP1 RCBTB2 PLXNB1
0.0645676	25	539	1.68992	GO:0060589 nucleoside-triphosphatase regulator activity	http://amigo.geneontology.org/amigo/term/GO:0060589	NGEF RAP1GAP SIPA1 TRIO CHN1 DOCK11 THY1 RANBP3L ARHGAP42 IQGAP3 CCDC88C ADRB1 ARHGEF2 ITGB1BP1 RAB3IP RGS10 ELMO1 RACGAP1 RGS6 NUCB2 PLCD4 FGD3 NRP1 RCBTB2 PLXNB1
0.0660356	10	149	2.44528	GO:0015293 symporter activity	http://amigo.geneontology.org/amigo/term/GO:0015293	SLC4A8 SLC1A3 SLC10A4 SLC6A1 SLC15A2 SLC1A5 SLC38A1 SLC24A2 SLC16A9 SLC24A3
0.0662743	5	46	3.96029	GO:0008307 structural constituent of muscle	http://amigo.geneontology.org/amigo/term/GO:0008307	JPH1 NEBL ACTN2 SORBS2 NEB
0.0668573	3	16	6.83151	GO:0010851 cyclase regulator activity	http://amigo.geneontology.org/amigo/term/GO:0010851	CALM2 CALM3 CALM1
0.0668573	3	16	6.83151	GO:0015556 C4-dicarboxylate transmembrane transporter activity	http://amigo.geneontology.org/amigo/term/GO:0015556	SLC1A5 SLC25A11 SLC25A10
0.0668573	4	30	4.85796	GO:0045499 chemorepellent activity	http://amigo.geneontology.org/amigo/term/GO:0045499	SEMA3B SEMA3A SEMA5B FLRT2
0.0668573	3	16	6.83151	GO:0050700 CARD domain binding	http://amigo.geneontology.org/amigo/term/GO:0050700	CASP1 CASP4 CARD16
0.0668573	3	16	6.83151	GO:0072542 protein phosphatase activator activity	http://amigo.geneontology.org/amigo/term/GO:0072542	CALM2 CALM3 CALM1
0.0700738	11	176	2.27717	GO:0005319 lipid transporter activity	http://amigo.geneontology.org/amigo/term/GO:0005319	ABCD1 ATP8B3 MTTP ABCA8 SLC10A4 ABCD2 PITPNM3 FABP4 TNFAIP8L3 FABP5 SLCO2A1
0.0700738	11	176	2.27717	GO:0031406 carboxylic acid binding	http://amigo.geneontology.org/amigo/term/GO:0031406	CRABP2 PMP2 FABP5 FABP4 AKR1C1 FOLR1 DHFR SLC1A3 P4HA3 PPARG PC
0.0700738	6	66	3.31225	GO:0140678 molecular function inhibitor activity	http://amigo.geneontology.org/amigo/term/GO:0140678	WNK4 PHPT1 CAV1 CALM2 ITPR1 CALM1
0.0715172	4	31	4.70125	GO:0005343 organic acid:sodium symporter activity	http://amigo.geneontology.org/amigo/term/GO:0005343	SLC1A3 SLC10A4 SLC6A1 SLC38A1
0.0740669	28	637	1.60153	GO:0022890 inorganic cation transmembrane transporter activity	http://amigo.geneontology.org/amigo/term/GO:0022890	KCNG1 SLC4A8 SLC9A7 ASIC4 SLC1A3 CACNG7 TRPC3 KCNH5 RHCG SCN1A SLC10A4 ITPR1 GRIA4 SLC24A2 SLC6A1 GRIN2A SLC24A3 ATP2A1 CACNA1E SLC15A2 SLC38A1 COX7B SLC41A2 ATP1B1 KCNIP1 NNT COX8A COX5A
0.0742974	3	17	6.42966	GO:0005283 amino acid:sodium symporter activity	http://amigo.geneontology.org/amigo/term/GO:0005283	SLC1A3 SLC6A1 SLC38A1
0.0742974	3	17	6.42966	GO:0008574 plus-end-directed microtubule motor activity	http://amigo.geneontology.org/amigo/term/GO:0008574	KIF16B KIF18B KIF14
0.0757578	5	49	3.71783	GO:0005504 fatty acid binding	http://amigo.geneontology.org/amigo/term/GO:0005504	CRABP2 PMP2 FABP5 FABP4 PPARG
0.0835546	3	18	6.07245	GO:0000900 mRNA regulatory element binding translation repressor activity	http://amigo.geneontology.org/amigo/term/GO:0000900	CPEB4 PAIP2B DHFR
0.0835546	3	18	6.07245	GO:0004129 cytochrome-c oxidase activity	http://amigo.geneontology.org/amigo/term/GO:0004129	COX7B COX8A COX5A
0.0835546	33	794	1.51429	GO:0015318 inorganic molecular entity transmembrane transporter activity	http://amigo.geneontology.org/amigo/term/GO:0015318	AQP4 KCNG1 SLC4A8 SLC9A7 ASIC4 SLC1A3 CACNG7 SLC25A11 TRPC3 KCNH5 RHCG SCN1A SLC10A4 ITPR1 GRIA4 SLC24A2 SLC6A1 GABRB1 SLC25A10 GRIN2A SLC24A3 ATP2A1 CACNA1E SLC15A2 SLC38A1 COX7B SLC41A2 ATP1B1 KCNIP1 GJC1 NNT COX8A COX5A
0.0835546	4	33	4.41633	GO:0019956 chemokine binding	http://amigo.geneontology.org/amigo/term/GO:0019956	CXCR4 ACKR3 ITGB3 A2M
0.0846813	12	208	2.102	GO:0005516 calmodulin binding	http://amigo.geneontology.org/amigo/term/GO:0005516	CAMK2B CDK5RAP2 IQGAP3 DAPK1 CNN2 MYLK ASPM PHKA1 CNN3 KCNH5 NRGN MYO5A
0.0861164	13	234	2.02415	GO:0051015 actin filament binding	http://amigo.geneontology.org/amigo/term/GO:0051015	SPTB ACTN1 ACTN2 NEBL CORO1A COTL1 AIF1L HIP1 NEB IQGAP3 MYO5A BIN1 TLN2
0.0894984	13	236	2.007	GO:0000287 magnesium ion binding	http://amigo.geneontology.org/amigo/term/GO:0000287	DUT FEN1 GSS CLYBL TOP2A CIB2 IDH3A PKM ILVBL ATP8B3 IDH2 PGP PLK1
0.0894984	10	161	2.26303	GO:0002020 protease binding	http://amigo.geneontology.org/amigo/term/GO:0002020	TIMP1 TIMP4 A2M CARD16 ITGB3 RFFL CST3 FN1 BIN1 ECM1
0.0894984	5	52	3.50334	GO:0050661 NADP binding	http://amigo.geneontology.org/amigo/term/GO:0050661	NNT DPYD DHFR ME3 GAPDH
0.0896158	47	1230	1.39222	GO:0022857 transmembrane transporter activity	http://amigo.geneontology.org/amigo/term/GO:0022857	SLC7A8 SLC25A15 AQP4 SLC25A5 KCNG1 SLC4A8 MPC1 SLC9A7 ASIC4 SLC1A3 ABCD1 SLC1A5 CACNG7 SLC25A11 SLC38A1 TRPC3 KCNH5 RHCG ABCA8 SCN1A SLC10A4 SLC43A1 ITPR1 GRIA4 SLC24A2 SLC6A1 GABRB1 SLC15A2 SLC16A9 GJB2 GJB1 ABCD2 SLCO2A1 GJC1 SLC25A10 GRIN2A SLC24A3 ATP2A1 CACNA1E COX7B SLC41A2 ATP1B1 KCNIP1 NNT SERINC5 COX8A COX5A
0.0896158	7	93	2.7424	GO:0043178 alcohol binding	http://amigo.geneontology.org/amigo/term/GO:0043178	TRPC3 ASTN2 ITPR1 PMP2 CRABP2 RPH3A CAV1
0.0898052	3	19	5.75285	GO:0008484 sulfuric ester hydrolase activity	http://amigo.geneontology.org/amigo/term/GO:0008484	ARSF STS ARSJ
0.0898052	3	19	5.75285	GO:0016675 oxidoreductase activity acting on a heme group of donors	http://amigo.geneontology.org/amigo/term/GO:0016675	COX7B COX8A COX5A
0.091483	10	163	2.23526	GO:0019955 cytokine binding	http://amigo.geneontology.org/amigo/term/GO:0019955	CXCR4 ACKR3 LRRC32 A2M ITGB3 LTBP1 SCUBE3 CD109 NRP1 PXDN
0.0958461	11	189	2.12054	GO:0008201 heparin binding	http://amigo.geneontology.org/amigo/term/GO:0008201	SMOC1 THBS4 FGF1 COL23A1 APLP2 CCDC80 NRP1 APLP1 FN1 POSTN FBLN7
0.0975815	6	74	2.95417	GO:0048029 monosaccharide binding	http://amigo.geneontology.org/amigo/term/GO:0048029	FUOM ALDOA P4HA3 HKDC1 HK1 COLEC12
0.0986069	3	20	5.46521	GO:0022821 potassium ion antiporter activity	http://amigo.geneontology.org/amigo/term/GO:0022821	SLC9A7 SLC24A2 SLC24A3
0.0986069	3	20	5.46521	GO:0035497 cAMP response element binding	http://amigo.geneontology.org/amigo/term/GO:0035497	CREB5 CREB3L1 CREB3L4
0.0986069	3	20	5.46521	GO:0098918 structural constituent of synapse	http://amigo.geneontology.org/amigo/term/GO:0098918	ACTB ACTG1 ACTN1
0.101427	30	724	1.50973	GO:0017111 nucleoside-triphosphatase activity	http://amigo.geneontology.org/amigo/term/GO:0017111	KIF22 KIF16B KIF20A KIF14 KIF2C GBP5 ATAD2 CHD7 KIF18B ABCD1 ABCD2 RAD54L MCM4 RFC5 CHTF18 ATP8B3 RAB33A RAB30 RECQL4 ALPL RASEF HSP90B1 TUBB6 ERCC6L TUBB4B ATP2A1 RASL10B RAP1GAP RGS10 RGS6
0.101607	9	143	2.29309	GO:0070851 growth factor receptor binding	http://amigo.geneontology.org/amigo/term/GO:0070851	FGF1 LINGO1 PDGFD ECM1 FLRT2 LYN PDGFRA ITGB3 HIP1
0.105141	21	464	1.64898	GO:0046873 metal ion transmembrane transporter activity	http://amigo.geneontology.org/amigo/term/GO:0046873	KCNG1 SLC4A8 SLC9A7 ASIC4 SLC1A3 CACNG7 TRPC3 KCNH5 SCN1A SLC10A4 ITPR1 SLC24A2 SLC6A1 SLC24A3 ATP2A1 CACNA1E GRIN2A SLC38A1 ATP1B1 KCNIP1 SLC41A2
0.106514	44	1157	1.38559	GO:0046983 protein dimerization activity	http://amigo.geneontology.org/amigo/term/GO:0046983	TENM2 PKM ACTN1 GSS ABCD1 CORO1A CAV2 TPI1 PLEK HIP1 PDGFRA CIB2 MTTP GBP5 ABCD2 DPYD ARNTL2 CAV1 CENPA CENPF LRP4 ATP1B1 STOM GPD1L RRM2 OLIG1 MITF CENPW OLIG2 MXD3 ADRB1 CAMK2B TFRC MGLL RAP1GAP AURKA ACOT7 GALE YWHAH TOP2A TIMM10 GABBR2 ATP2A1 NAGA
0.132433	15	307	1.7802	GO:0030246 carbohydrate binding	http://amigo.geneontology.org/amigo/term/GO:0030246	LGALS1 FUOM PPP1R3G ALDOA CHI3L2 FBXO2 NCAN BCAN CHI3L1 GALNT5 P4HA3 HKDC1 HK1 COLEC12 FREM1
0.135584	3	23	4.75235	GO:0005243 gap junction channel activity	http://amigo.geneontology.org/amigo/term/GO:0005243	GJB2 GJB1 GJC1
0.135584	3	23	4.75235	GO:0005416 amino acid:cation symporter activity	http://amigo.geneontology.org/amigo/term/GO:0005416	SLC1A3 SLC6A1 SLC38A1
0.135584	3	23	4.75235	GO:0047617 acyl-CoA hydrolase activity	http://amigo.geneontology.org/amigo/term/GO:0047617	ACOT7 ABCD1 ABCD2
0.140932	30	748	1.46129	GO:0019904 protein domain specific binding	http://amigo.geneontology.org/amigo/term/GO:0019904	KIF14 LSM4 PPARG CCDC88C ACTN1 LNX1 ACTN2 EFS RUNX2 YWHAH ITPR1 ELMO1 CALM3 PTTG1 SHCBP1 LPAR1 OLIG2 LYN ADRB1 GAPDH FN1 CASP1 CALM2 CCNA2 CHEK1 CDC25C CHAF1A CASP4 CALM1 CARD16
0.143045	33	841	1.42966	GO:0008289 lipid binding	http://amigo.geneontology.org/amigo/term/GO:0008289	PARD3B CPNE5 HIP1 TEX2 BIN1 CRABP2 PMP2 ITPR1 THY1 FABP5 AMER2 FABP4 PAQR8 SYT12 BAIAP3 ACTN2 KIF16B RACGAP1 LPAR1 SPTB RPH3A PITPNM3 MTTP SYTL5 NRGN LY96 SNX7 MELK TNFAIP8L3 LYN PPARG CHPT1 CAV1
0.147112	7	106	2.40607	GO:0004867 serine-type endopeptidase inhibitor activity	http://amigo.geneontology.org/amigo/term/GO:0004867	AGT SERPINI1 APLP2 A2M PAPLN CD109 SPOCK1
0.147467	3	24	4.55434	GO:0019211 phosphatase activator activity	http://amigo.geneontology.org/amigo/term/GO:0019211	CALM2 CALM3 CALM1
0.152462	30	755	1.44774	GO:0042803 protein homodimerization activity	http://amigo.geneontology.org/amigo/term/GO:0042803	TENM2 PKM ACTN1 GSS ABCD1 CORO1A CAV2 TPI1 PLEK HIP1 PDGFRA CIB2 GBP5 ABCD2 DPYD CENPF LRP4 STOM GPD1L RRM2 CAMK2B TFRC MGLL RAP1GAP ACOT7 GALE TOP2A TIMM10 ATP2A1 NAGA
0.154718	31	787	1.43517	GO:0016462 pyrophosphatase activity	http://amigo.geneontology.org/amigo/term/GO:0016462	KIF22 KIF16B KIF20A KIF14 DUT KIF2C GBP5 ATAD2 CHD7 KIF18B ABCD1 ALPL ABCD2 RAD54L MCM4 RFC5 CHTF18 ATP8B3 RAB33A RAB30 RECQL4 RASEF HSP90B1 TUBB6 ERCC6L TUBB4B ATP2A1 RASL10B RAP1GAP RGS10 RGS6
0.156316	3	25	4.37217	GO:0016289 CoA hydrolase activity	http://amigo.geneontology.org/amigo/term/GO:0016289	ACOT7 ABCD1 ABCD2
0.156316	31	790	1.42972	GO:0016817 hydrolase activity acting on acid anhydrides	http://amigo.geneontology.org/amigo/term/GO:0016817	KIF22 KIF16B KIF20A KIF14 DUT KIF2C GBP5 ATAD2 CHD7 KIF18B ABCD1 ALPL ABCD2 RAD54L MCM4 RFC5 CHTF18 ATP8B3 RAB33A RAB30 RECQL4 RASEF HSP90B1 TUBB6 ERCC6L TUBB4B ATP2A1 RASL10B RAP1GAP RGS10 RGS6
0.156316	31	790	1.42972	GO:0016818 hydrolase activity acting on acid anhydrides in phosphorus-containing anhydrides	http://amigo.geneontology.org/amigo/term/GO:0016818	KIF22 KIF16B KIF20A KIF14 DUT KIF2C GBP5 ATAD2 CHD7 KIF18B ABCD1 ALPL ABCD2 RAD54L MCM4 RFC5 CHTF18 ATP8B3 RAB33A RAB30 RECQL4 RASEF HSP90B1 TUBB6 ERCC6L TUBB4B ATP2A1 RASL10B RAP1GAP RGS10 RGS6
0.156316	3	25	4.37217	GO:0070412 R-SMAD binding	http://amigo.geneontology.org/amigo/term/GO:0070412	LDLRAD4 RGCC PPARG
0.156316	3	25	4.37217	GO:0120014 phospholipid transfer activity	http://amigo.geneontology.org/amigo/term/GO:0120014	MTTP TNFAIP8L3 PITPNM3
0.172012	3	26	4.20401	GO:0050431 transforming growth factor beta binding	http://amigo.geneontology.org/amigo/term/GO:0050431	LRRC32 LTBP1 CD109
0.182503	6	89	2.45627	GO:0019199 transmembrane receptor protein kinase activity	http://amigo.geneontology.org/amigo/term/GO:0019199	ACVR2B PDGFRA IGF1R EPHB1 NRP1 LTBP1
0.187463	4	46	3.16824	GO:0016504 peptidase activator activity	http://amigo.geneontology.org/amigo/term/GO:0016504	FBLN1 CAV1 FN1 CASP1
0.188628	6	90	2.42898	GO:0050660 flavin adenine dinucleotide binding	http://amigo.geneontology.org/amigo/term/GO:0050660	MAOB ILVBL ACADVL CHDH PIPOX DPYD
0.190642	8	139	2.09696	GO:0015085 calcium ion transmembrane transporter activity	http://amigo.geneontology.org/amigo/term/GO:0015085	CACNG7 TRPC3 ITPR1 SLC24A2 SLC24A3 ATP2A1 CACNA1E GRIN2A

## Sheet: 7d
Enrichment FDR	nGenes	Pathway Genes	Fold Enrichment	Pathway	URL	Genes
1.84047e-07	41	1105	3.07573	Central nervous system development	http://amigo.geneontology.org/amigo/term/GO:0007417	PAX6 ATP1A2 TNFRSF1B ZIC2 NGFR MT3 PHGDH BMP7 SCN1B PPP1R17 SLC1A2 WNT5A ADAM23 TNR ZC4H2 LDLR KIF1A BCAN WASF3 SOX3 TFAP2A ASCL1 ZIC5 TAGLN3 SLC7A11 TIMP4 SHANK2 AK4 EN1 PTCHD1 NDRG2 SEMA6B KCNK3 CHD7 NDNF SLC8A1 SCN5A CNTN2 SRC MAFB TRNP1
1.84047e-07	54	1757	2.5477	Neurogenesis	http://amigo.geneontology.org/amigo/term/GO:0022008	PAX6 MYLIP TNFRSF1B NGFR ERBB3 NEO1 PRKCZ RAP1GAP MEF2C MT3 PHGDH CECR2 DOK5 BMP7 SCN1B BCHE WNT5A TNR MYCL BCL11A BHLHE41 PREX1 CPNE5 FLRT3 ZC4H2 LDLR KIF1A OLFM1 WASF3 LGR6 SOX3 HEY2 PLXNC1 KLF4 ASCL1 RNF165 SH3KBP1 IGSF10 SHANK2 EN1 JAM3 SEMA6B CTNND2 CHD7 NDNF BRSK2 CAMK1D CNTN2 SEMA4D NTNG2 SRC ZNF521 GPC2 TMEFF1
1.84047e-07	52	1624	2.65426	Generation of neurons	http://amigo.geneontology.org/amigo/term/GO:0048699	PAX6 MYLIP TNFRSF1B NGFR NEO1 PRKCZ RAP1GAP MEF2C MT3 PHGDH CECR2 DOK5 BMP7 SCN1B BCHE WNT5A TNR MYCL BCL11A BHLHE41 PREX1 CPNE5 FLRT3 ZC4H2 LDLR KIF1A OLFM1 LGR6 SOX3 HEY2 PLXNC1 KLF4 ASCL1 RNF165 SH3KBP1 IGSF10 SHANK2 EN1 JAM3 SEMA6B CTNND2 CHD7 NDNF BRSK2 CAMK1D CNTN2 SEMA4D NTNG2 SRC ZNF521 GPC2 TMEFF1
3.47138e-07	39	1045	3.09367	Neuron projection development	http://amigo.geneontology.org/amigo/term/GO:0031175	PAX6 MYLIP NGFR NEO1 PRKCZ RAP1GAP MEF2C MT3 PHGDH CECR2 DOK5 BMP7 SCN1B WNT5A TNR BCL11A PREX1 CPNE5 FLRT3 KIF1A OLFM1 LGR6 PLXNC1 KLF4 RNF165 SH3KBP1 SHANK2 JAM3 SEMA6B CTNND2 NDNF BRSK2 CAMK1D CNTN2 SEMA4D NTNG2 SRC GPC2 TMEFF1
1.11942e-06	19	290	5.43102	Axon guidance	http://amigo.geneontology.org/amigo/term/GO:0007411	PAX6 NGFR NEO1 RAP1GAP DOK5 BMP7 SCN1B WNT5A TNR FLRT3 LGR6 PLXNC1 RNF165 SH3KBP1 SEMA6B CNTN2 SEMA4D SRC TMEFF1
1.11942e-06	46	1473	2.5887	Neuron differentiation	http://amigo.geneontology.org/amigo/term/GO:0030182	PAX6 MYLIP NGFR NEO1 PRKCZ RAP1GAP MEF2C MT3 PHGDH CECR2 DOK5 BMP7 SCN1B WNT5A TNR MYCL BCL11A PREX1 CPNE5 FLRT3 ZC4H2 KIF1A OLFM1 LGR6 SOX3 HEY2 PLXNC1 KLF4 ASCL1 RNF165 SH3KBP1 SHANK2 EN1 JAM3 SEMA6B CTNND2 NDNF BRSK2 CAMK1D CNTN2 SEMA4D NTNG2 SRC ZNF521 GPC2 TMEFF1
1.11942e-06	41	1203	2.82517	Neuron development	http://amigo.geneontology.org/amigo/term/GO:0048666	PAX6 MYLIP NGFR NEO1 PRKCZ RAP1GAP MEF2C MT3 PHGDH CECR2 DOK5 BMP7 SCN1B WNT5A TNR BCL11A PREX1 CPNE5 FLRT3 KIF1A OLFM1 LGR6 PLXNC1 KLF4 ASCL1 RNF165 SH3KBP1 SHANK2 EN1 JAM3 SEMA6B CTNND2 NDNF BRSK2 CAMK1D CNTN2 SEMA4D NTNG2 SRC GPC2 TMEFF1
1.11942e-06	28	620	3.74362	Cell morphogenesis involved in neuron differentiation	http://amigo.geneontology.org/amigo/term/GO:0048667	PAX6 NGFR NEO1 RAP1GAP MEF2C MT3 DOK5 BMP7 SCN1B WNT5A TNR BCL11A FLRT3 KIF1A OLFM1 LGR6 PLXNC1 RNF165 SH3KBP1 SHANK2 SEMA6B CTNND2 BRSK2 CNTN2 SEMA4D NTNG2 SRC TMEFF1
1.11942e-06	26	533	4.04364	Axon development	http://amigo.geneontology.org/amigo/term/GO:0061564	PAX6 NGFR NEO1 RAP1GAP MT3 DOK5 BMP7 SCN1B WNT5A TNR BCL11A FLRT3 OLFM1 LGR6 PLXNC1 KLF4 RNF165 SH3KBP1 JAM3 SEMA6B BRSK2 CNTN2 SEMA4D NTNG2 SRC TMEFF1
1.11942e-06	19	291	5.41236	Neuron projection guidance	http://amigo.geneontology.org/amigo/term/GO:0097485	PAX6 NGFR NEO1 RAP1GAP DOK5 BMP7 SCN1B WNT5A TNR FLRT3 LGR6 PLXNC1 RNF165 SH3KBP1 SEMA6B CNTN2 SEMA4D SRC TMEFF1
1.82993e-06	29	686	3.50429	Neuron projection morphogenesis	http://amigo.geneontology.org/amigo/term/GO:0048812	PAX6 NGFR NEO1 PRKCZ RAP1GAP MT3 DOK5 BMP7 SCN1B WNT5A TNR BCL11A CPNE5 FLRT3 KIF1A OLFM1 LGR6 PLXNC1 RNF165 SH3KBP1 SHANK2 SEMA6B CTNND2 BRSK2 CNTN2 SEMA4D NTNG2 SRC TMEFF1
2.33269e-06	24	490	4.06014	Axonogenesis	http://amigo.geneontology.org/amigo/term/GO:0007409	PAX6 NGFR NEO1 RAP1GAP MT3 DOK5 BMP7 SCN1B WNT5A TNR BCL11A FLRT3 OLFM1 LGR6 PLXNC1 RNF165 SH3KBP1 SEMA6B BRSK2 CNTN2 SEMA4D NTNG2 SRC TMEFF1
2.38292e-06	29	704	3.41469	Cell projection morphogenesis	http://amigo.geneontology.org/amigo/term/GO:0048858	PAX6 NGFR NEO1 PRKCZ RAP1GAP MT3 DOK5 BMP7 SCN1B WNT5A TNR BCL11A CPNE5 FLRT3 KIF1A OLFM1 LGR6 PLXNC1 RNF165 SH3KBP1 SHANK2 SEMA6B CTNND2 BRSK2 CNTN2 SEMA4D NTNG2 SRC TMEFF1
2.38292e-06	8	36	18.421	Membrane depolarization during action potential	http://amigo.geneontology.org/amigo/term/GO:0086010	SCN4A ATP1A2 SCN1B SCN1A SCN3A SLC8A1 SCN5A SCN10A
2.38292e-06	29	700	3.4342	Plasma membrane bounded cell projection morphogenesis	http://amigo.geneontology.org/amigo/term/GO:0120039	PAX6 NGFR NEO1 PRKCZ RAP1GAP MT3 DOK5 BMP7 SCN1B WNT5A TNR BCL11A CPNE5 FLRT3 KIF1A OLFM1 LGR6 PLXNC1 RNF165 SH3KBP1 SHANK2 SEMA6B CTNND2 BRSK2 CNTN2 SEMA4D NTNG2 SRC TMEFF1
3.77298e-06	29	721	3.33418	Cell part morphogenesis	http://amigo.geneontology.org/amigo/term/GO:0032990	PAX6 NGFR NEO1 PRKCZ RAP1GAP MT3 DOK5 BMP7 SCN1B WNT5A TNR BCL11A CPNE5 FLRT3 KIF1A OLFM1 LGR6 PLXNC1 RNF165 SH3KBP1 SHANK2 SEMA6B CTNND2 BRSK2 CNTN2 SEMA4D NTNG2 SRC TMEFF1
5.70887e-06	26	606	3.55653	Regulation of system process	http://amigo.geneontology.org/amigo/term/GO:0044057	SCN4A ATP1A2 TNFRSF1B PRKCZ MGLL SCN1B HRH2 TACR1 TNR OPRD1 TBX2 WASF3 CHRM3 HEY2 KLF4 PLCE1 JAM2 EPB41 SHANK2 TMEM100 KCNK3 SLC8A1 SCN5A SCN10A SRC FXYD7
6.86796e-06	43	1438	2.47877	Regulation of multicellular organismal development	http://amigo.geneontology.org/amigo/term/GO:2000026	PAX6 TNFRSF1B NGFR PRKCZ CEACAM1 MEF2C MT3 BMP7 SYNDIG1 WNT5A TNR MYCL TNFAIP3 BCL11A TBX2 BHLHE41 PTGIS FLRT3 ADM2 LDLR ZBTB46 WASF3 HEY2 PLXNC1 ADAMTS7 KLF4 TFAP2A ASCL1 OSR1 TMEM178A JAM2 PKDCC TMEM100 SEMA6B CHD7 IL17D RASGRP1 LRRN3 LRRN1 NUPR1 SLC8A1 SEMA4D MAFB
1.00913e-05	22	461	3.95592	Regulation of nervous system development	http://amigo.geneontology.org/amigo/term/GO:0051960	PAX6 TNFRSF1B NGFR MT3 BMP7 SYNDIG1 WNT5A TNR BCL11A BHLHE41 FLRT3 LDLR WASF3 HEY2 PLXNC1 ASCL1 JAM2 SEMA6B CHD7 LRRN3 LRRN1 SEMA4D
1.14632e-05	47	1690	2.30535	Cell projection organization	http://amigo.geneontology.org/amigo/term/GO:0030030	PAX6 MYLIP NGFR NEO1 PRKCZ RAP1GAP MEF2C MT3 PHGDH TEKT2 CECR2 DOK5 BMP7 SCN1B RAB34 WNT5A TNR BCL11A PREX1 CPNE5 FLRT3 FGD3 KIF1A OLFM1 WASF3 LGR6 PLXNC1 KLF4 FHDC1 PLCE1 IGF1R RNF165 SH3KBP1 SHANK2 JAM3 SEMA6B CTNND2 NDNF BRSK2 CAMK1D CNTN2 SEMA4D KIF19 NTNG2 SRC GPC2 TMEFF1
1.14632e-05	30	815	3.05133	Cellular component morphogenesis	http://amigo.geneontology.org/amigo/term/GO:0032989	PAX6 NGFR NEO1 PRKCZ RAP1GAP MT3 DOK5 BMP7 SCN1B WNT5A TNR BCL11A CPNE5 FLRT3 KIF1A OLFM1 LGR6 PLXNC1 RNF165 SH3KBP1 CSRP1 SHANK2 SEMA6B CTNND2 BRSK2 CNTN2 SEMA4D NTNG2 SRC TMEFF1
1.30144e-05	29	775	3.10186	Cell morphogenesis involved in differentiation	http://amigo.geneontology.org/amigo/term/GO:0000904	PAX6 NGFR NEO1 RAP1GAP MEF2C MT3 DOK5 BMP7 SCN1B WNT5A TNR BCL11A PREX1 FLRT3 KIF1A OLFM1 LGR6 PLXNC1 RNF165 SH3KBP1 SHANK2 SEMA6B CTNND2 BRSK2 CNTN2 SEMA4D NTNG2 SRC TMEFF1
1.31788e-05	46	1649	2.3124	Plasma membrane bounded cell projection organization	http://amigo.geneontology.org/amigo/term/GO:0120036	PAX6 MYLIP NGFR NEO1 PRKCZ RAP1GAP MEF2C MT3 PHGDH TEKT2 CECR2 DOK5 BMP7 SCN1B WNT5A TNR BCL11A PREX1 CPNE5 FLRT3 FGD3 KIF1A OLFM1 WASF3 LGR6 PLXNC1 KLF4 FHDC1 PLCE1 IGF1R RNF165 SH3KBP1 SHANK2 JAM3 SEMA6B CTNND2 NDNF BRSK2 CAMK1D CNTN2 SEMA4D KIF19 NTNG2 SRC GPC2 TMEFF1
1.53821e-05	10	87	9.52811	Membrane depolarization	http://amigo.geneontology.org/amigo/term/GO:0051899	SCN4A ATP1A2 PRKCZ SCN1B SCN1A SCN3A SLC8A1 SCN5A SCN10A SRC
2.11424e-05	8	50	13.2631	Positive regulation of ossification	http://amigo.geneontology.org/amigo/term/GO:0045778	MEF2C BMP7 WNT5A TFAP2A OSR1 PKDCC SCUBE2 SLC8A1
2.35279e-05	9	70	10.6579	Transmission of nerve impulse	http://amigo.geneontology.org/amigo/term/GO:0019226	SCN4A SCN1B TNR SCN1A SCN3A JAM3 GPR88 SCN5A SCN10A
2.48087e-05	51	1982	2.13301	Locomotion	http://amigo.geneontology.org/amigo/term/GO:0040011	PAX6 ATP1A2 FUT8 NGFR ERBB3 NEO1 PRKCZ RAP1GAP TNS1 CEACAM1 MEF2C CD200 TEKT2 DOK5 BMP7 SCN1B WNT5A PODXL2 TACR1 DNAH6 TNR TNFAIP3 PREX1 ATP8A1 FLRT3 MGAT3 LGR6 PLXNC1 KLF4 ASCL1 IGF1R RNF165 SH3KBP1 SLC7A11 IGSF10 JAM2 JAM3 SEMA6B LDLRAD4 CMTM8 NDNF MCTP1 SLC8A1 CAMK1D CNTN2 GCNT1 SEMA4D NTNG2 SRC GPC2 TMEFF1
2.48087e-05	30	856	2.90518	Head development	http://amigo.geneontology.org/amigo/term/GO:0060322	PAX6 ATP1A2 ZIC2 MT3 PHGDH BMP7 SLC1A2 WNT5A TNR FLRT3 KIF1A BCAN SOX3 ASCL1 SLC7A11 SHANK2 AK4 EN1 PTCHD1 NDRG2 SEMA6B KCNK3 CHD7 NDNF SLC8A1 SCN5A CNTN2 SRC MAFB TRNP1
2.56515e-05	29	811	2.96417	Brain development	http://amigo.geneontology.org/amigo/term/GO:0007420	PAX6 ATP1A2 ZIC2 MT3 PHGDH BMP7 SLC1A2 WNT5A TNR KIF1A BCAN SOX3 ASCL1 SLC7A11 SHANK2 AK4 EN1 PTCHD1 NDRG2 SEMA6B KCNK3 CHD7 NDNF SLC8A1 SCN5A CNTN2 SRC MAFB TRNP1
2.83252e-05	32	962	2.75741	Negative regulation of developmental process	http://amigo.geneontology.org/amigo/term/GO:0051093	PAX6 WWC3 NGFR MBNL3 RAP1GAP CEACAM1 MT3 BMP7 TRIB3 CST3 WNT5A TNR BCL11A TBX2 BHLHE41 LDLR GDF15 ZBTB46 SOX3 HEY2 ADAMTS7 KLF4 ASCL1 OSR1 TMEM178A TNFRSF11B SEMA6B LDLRAD4 IL17D CNTN2 SEMA4D MAFB
3.09145e-05	13	177	6.0883	Sodium ion transmembrane transport	http://amigo.geneontology.org/amigo/term/GO:0035725	SCN4A ATP1A2 SLC9A7 ASIC4 SCN1B ASIC1 OSR1 SCN1A SCN3A SLC8A1 SCN5A SCN10A FXYD7
4.3186e-05	34	1085	2.59762	Cell morphogenesis	http://amigo.geneontology.org/amigo/term/GO:0000902	PAX6 NGFR NEO1 PRKCZ RAP1GAP MEF2C MT3 DOK5 BMP7 SCN1B WNT5A TNR BCL11A PREX1 CPNE5 FLRT3 FGD3 KIF1A OLFM1 WASF3 LGR6 PLXNC1 RNF165 SH3KBP1 EPB41 SHANK2 SEMA6B CTNND2 BRSK2 CNTN2 SEMA4D NTNG2 SRC TMEFF1
5.17225e-05	24	611	3.25609	Behavior	http://amigo.geneontology.org/amigo/term/GO:0007610	ATP1A2 PRKCZ ASIC4 MEF2C SLC1A2 ASIC1 BCHE TNR OPRD1 ATP8A1 ADM2 LDLR GDF15 MRAP2 SCN1A SLC7A11 SHANK2 EN1 PTCHD1 CHD7 GPR88 CNTN2 DDO PIRT
6.95189e-05	20	450	3.6842	Extracellular matrix organization	http://amigo.geneontology.org/amigo/term/GO:0030198	TNFRSF1B ELN COL20A1 CST3 SH3PXD2A COL9A1 TNR NID1 BCAN ADAMTS7 ITGA10 JAM2 ADAMTS4 PTX3 TNFRSF11B JAM3 COL8A2 NDNF NTNG2 COLGALT2
6.95189e-05	34	1111	2.53683	Negative regulation of multicellular organismal process	http://amigo.geneontology.org/amigo/term/GO:0051241	PAX6 MYLIP ATP1A2 TNFRSF1B WWC3 NGFR RAP1GAP CEACAM1 MEF2C MT3 CD200 BMP7 CST3 WNT5A TNR TNFAIP3 BCL11A LDLR GDF15 ZBTB46 CHRM3 HEY2 ADAMTS7 KLF4 OSR1 TMEM178A JAM2 TNFRSF11B NDRG2 SEMA6B LDLRAD4 IL17D SEMA4D MAFB
6.99665e-05	20	451	3.67603	Extracellular structure organization	http://amigo.geneontology.org/amigo/term/GO:0043062	TNFRSF1B ELN COL20A1 CST3 SH3PXD2A COL9A1 TNR NID1 BCAN ADAMTS7 ITGA10 JAM2 ADAMTS4 PTX3 TNFRSF11B JAM3 COL8A2 NDNF NTNG2 COLGALT2
7.29291e-05	20	453	3.6598	Regulation of neuron projection development	http://amigo.geneontology.org/amigo/term/GO:0010975	MYLIP NGFR MT3 BMP7 SCN1B WNT5A TNR BCL11A PREX1 KIF1A PLXNC1 KLF4 SEMA6B NDNF BRSK2 CAMK1D CNTN2 SEMA4D NTNG2 GPC2
7.34866e-05	20	454	3.65174	External encapsulating structure organization	http://amigo.geneontology.org/amigo/term/GO:0045229	TNFRSF1B ELN COL20A1 CST3 SH3PXD2A COL9A1 TNR NID1 BCAN ADAMTS7 ITGA10 JAM2 ADAMTS4 PTX3 TNFRSF11B JAM3 COL8A2 NDNF NTNG2 COLGALT2
9.91771e-05	13	200	5.38815	Multicellular organismal signaling	http://amigo.geneontology.org/amigo/term/GO:0035637	SCN4A ATP1A2 SCN1B TNR SCN1A SCN3A JAM3 KCNK3 GPR88 SLC8A1 SCN5A SCN10A FXYD7
0.000185322	42	1614	2.15711	Positive regulation of multicellular organismal process	http://amigo.geneontology.org/amigo/term/GO:0051240	PAX6 ATP1A2 TNFRSF1B NGFR PRKCZ MEF2C CD200 BMP7 SYNDIG1 LIPG HRH2 WNT5A CBLB TNR BCL11A TBX2 PTGIS FLRT3 ADM2 OLFM1 ZBTB46 WASF3 CHRM3 HEY2 PLXNC1 KLF4 TFAP2A ASCL1 IGF1R OSR1 CEBPG PKDCC CHD7 IL17D RASGRP1 LRRN3 SCUBE2 LRRN1 SLC8A1 SEMA4D SRC DENND1B
0.000212239	25	718	2.8863	Negative regulation of cell differentiation	http://amigo.geneontology.org/amigo/term/GO:0045596	PAX6 NGFR MBNL3 RAP1GAP CEACAM1 MT3 BMP7 TRIB3 WNT5A TNR BCL11A BHLHE41 LDLR ZBTB46 SOX3 HEY2 ADAMTS7 ASCL1 OSR1 TMEM178A SEMA6B LDLRAD4 CNTN2 SEMA4D MAFB
0.000220574	6	33	15.0717	Neuronal action potential	http://amigo.geneontology.org/amigo/term/GO:0019228	SCN4A SCN1A SCN3A GPR88 SCN5A SCN10A
0.000225303	16	327	4.056	Cognition	http://amigo.geneontology.org/amigo/term/GO:0050890	ATP1A2 PRKCZ MEF2C ASIC1 BCHE TNR ATP8A1 MGAT3 LDLR SLC7A11 SHANK2 EN1 PTCHD1 CHD7 GPR88 CNTN2
0.000249687	18	411	3.63042	Forebrain development	http://amigo.geneontology.org/amigo/term/GO:0030900	PAX6 ATP1A2 SLC1A2 WNT5A TNR KIF1A BCAN SOX3 ASCL1 SLC7A11 PTCHD1 SEMA6B CHD7 NDNF SLC8A1 SCN5A CNTN2 SRC
0.000261567	31	1034	2.48523	Regulation of anatomical structure morphogenesis	http://amigo.geneontology.org/amigo/term/GO:0022603	NGFR CEACAM1 MEF2C MT3 BMP7 CST3 WNT5A TNR TNFAIP3 BCL11A TBX2 PREX1 PTGIS CPNE5 FGD3 ADM2 KIF1A WASF3 PLXNC1 KLF4 OSR1 SH3KBP1 EPB41 TNFRSF11B DACT1 SEMA6B BRSK2 CNTN2 SEMA4D NTNG2 SRC
0.000315076	37	1373	2.23387	Positive regulation of developmental process	http://amigo.geneontology.org/amigo/term/GO:0051094	PAX6 TNFRSF1B NGFR PRKCZ CEACAM1 MEF2C BMP7 SYNDIG1 WNT5A BCL11A TBX2 PREX1 PTGIS CPNE5 FLRT3 ZC4H2 ADM2 GDF15 OLFM1 ZBTB46 HEY2 PLXNC1 KLF4 TFAP2A ASCL1 OSR1 SHANK2 PKDCC TMEM100 CHD7 RASGRP1 LRRN3 SCUBE2 LRRN1 SLC8A1 SEMA4D SRC
0.000315076	23	644	2.96052	Regulation of plasma membrane bounded cell projection organization	http://amigo.geneontology.org/amigo/term/GO:0120035	MYLIP NGFR RAP1GAP MT3 BMP7 SCN1B WNT5A TNR BCL11A PREX1 KIF1A PLXNC1 KLF4 PLCE1 SEMA6B NDNF BRSK2 CAMK1D CNTN2 SEMA4D NTNG2 SRC GPC2
0.00047259	23	661	2.88438	Regulation of cell projection organization	http://amigo.geneontology.org/amigo/term/GO:0031344	MYLIP NGFR RAP1GAP MT3 BMP7 SCN1B WNT5A TNR BCL11A PREX1 KIF1A PLXNC1 KLF4 PLCE1 SEMA6B NDNF BRSK2 CAMK1D CNTN2 SEMA4D NTNG2 SRC GPC2
0.000493976	14	273	4.251	Learning or memory	http://amigo.geneontology.org/amigo/term/GO:0007611	ATP1A2 PRKCZ MEF2C ASIC1 BCHE TNR ATP8A1 LDLR SLC7A11 SHANK2 EN1 PTCHD1 GPR88 CNTN2
0.000598226	6	40	12.4342	Positive regulation of bone mineralization	http://amigo.geneontology.org/amigo/term/GO:0030501	MEF2C BMP7 TFAP2A OSR1 PKDCC SLC8A1
0.000756282	18	451	3.30843	Regulation of membrane potential	http://amigo.geneontology.org/amigo/term/GO:0042391	SCN4A ATP1A2 PRKCZ MEF2C RIMS4 SCN1B ASIC1 OPRD1 SCN1A SCN3A SHANK2 GRIK3 KCNK3 GPR88 SLC8A1 SCN5A SCN10A SRC
0.000756282	18	451	3.30843	Synapse organization	http://amigo.geneontology.org/amigo/term/GO:0050808	MEF2C SYNDIG1 WNT5A TNR FLRT3 ZC4H2 KIF1A BCAN WASF3 IGF1R SLC7A11 SHANK2 CTNND2 LRRN3 LRRN1 CNTN2 SEMA4D NTNG2
0.000763273	10	145	5.71687	Appendage morphogenesis	http://amigo.geneontology.org/amigo/term/GO:0035107	BMP7 WNT5A TBX2 TFAP2A FRAS1 RNF165 OSR1 PKDCC EN1 CHD7
0.000763273	10	145	5.71687	Limb morphogenesis	http://amigo.geneontology.org/amigo/term/GO:0035108	BMP7 WNT5A TBX2 TFAP2A FRAS1 RNF165 OSR1 PKDCC EN1 CHD7
0.000779196	13	249	4.32783	Sodium ion transport	http://amigo.geneontology.org/amigo/term/GO:0006814	SCN4A ATP1A2 SLC9A7 ASIC4 SCN1B ASIC1 OSR1 SCN1A SCN3A SLC8A1 SCN5A SCN10A FXYD7
0.000784111	22	640	2.8495	Developmental growth	http://amigo.geneontology.org/amigo/term/GO:0048589	WWC3 PRKCZ MEF2C MT3 SLC1A2 WNT5A TNR BCL11A TBX2 CPNE5 FLRT3 GDF15 OLFM1 LGR6 HEY2 SHANK2 PKDCC EN1 PTX3 SEMA6B CHD7 SEMA4D
0.000861243	11	181	5.03779	Appendage development	http://amigo.geneontology.org/amigo/term/GO:0048736	BMP7 WNT5A TBX2 TFAP2A FRAS1 RNF165 OSR1 SLC7A11 PKDCC EN1 CHD7
0.000861243	11	181	5.03779	Limb development	http://amigo.geneontology.org/amigo/term/GO:0060173	BMP7 WNT5A TBX2 TFAP2A FRAS1 RNF165 OSR1 SLC7A11 PKDCC EN1 CHD7
0.000886899	10	149	5.56339	Regulation of nervous system process	http://amigo.geneontology.org/amigo/term/GO:0031644	TNFRSF1B PRKCZ MGLL TNR OPRD1 WASF3 JAM2 SHANK2 TMEM100 SRC
0.00089763	23	699	2.72757	Chemotaxis	http://amigo.geneontology.org/amigo/term/GO:0006935	PAX6 NGFR NEO1 RAP1GAP DOK5 BMP7 SCN1B WNT5A TNR PREX1 FLRT3 LGR6 PLXNC1 RNF165 SH3KBP1 JAM3 SEMA6B CMTM8 CAMK1D CNTN2 SEMA4D SRC TMEFF1
0.00089763	10	150	5.5263	Learning	http://amigo.geneontology.org/amigo/term/GO:0007612	ATP1A2 ASIC1 BCHE TNR ATP8A1 SLC7A11 SHANK2 EN1 GPR88 CNTN2
0.00089763	10	150	5.5263	Negative regulation of neurogenesis	http://amigo.geneontology.org/amigo/term/GO:0050768	PAX6 NGFR MT3 BMP7 WNT5A TNR BCL11A LDLR SEMA6B SEMA4D
0.000928396	6	45	11.0526	Negative regulation of axon extension	http://amigo.geneontology.org/amigo/term/GO:0030517	MT3 WNT5A TNR BCL11A SEMA6B SEMA4D
0.000928396	23	702	2.71592	Taxis	http://amigo.geneontology.org/amigo/term/GO:0042330	PAX6 NGFR NEO1 RAP1GAP DOK5 BMP7 SCN1B WNT5A TNR PREX1 FLRT3 LGR6 PLXNC1 RNF165 SH3KBP1 JAM3 SEMA6B CMTM8 CAMK1D CNTN2 SEMA4D SRC TMEFF1
0.000928396	16	378	3.50876	Regulation of neurogenesis	http://amigo.geneontology.org/amigo/term/GO:0050767	PAX6 TNFRSF1B NGFR MT3 BMP7 WNT5A TNR BCL11A BHLHE41 LDLR HEY2 PLXNC1 ASCL1 SEMA6B CHD7 SEMA4D
0.0010043	24	757	2.6281	Cell junction organization	http://amigo.geneontology.org/amigo/term/GO:0034330	CLDN11 TNS1 MEF2C SYNDIG1 PERP WNT5A TNR FLRT3 ZC4H2 KIF1A BCAN WASF3 IGF1R SLC7A11 SHANK2 GJB2 JAM3 CTNND2 LRRN3 LRRN1 CNTN2 SEMA4D NTNG2 SRC
0.00107191	31	1133	2.26808	Animal organ morphogenesis	http://amigo.geneontology.org/amigo/term/GO:0009887	PAX6 ELN FOXN3 NGFR CEACAM1 MEF2C BMP7 COL9A1 PERP WNT5A TNFAIP3 TBX2 OLFM1 HEY2 TFAP2A FRAS1 OSR1 SHANK2 TNFRSF11B DACT1 TMEM100 CHD7 COL8A2 SCUBE2 SCN5A SCN10A GCNT1 NTNG2 SRC MAFB TMEFF1
0.00107191	7	69	8.40959	Negative regulation of axonogenesis	http://amigo.geneontology.org/amigo/term/GO:0050771	NGFR MT3 WNT5A TNR BCL11A SEMA6B SEMA4D
0.00107191	10	155	5.34804	Negative regulation of nervous system development	http://amigo.geneontology.org/amigo/term/GO:0051961	PAX6 NGFR MT3 BMP7 WNT5A TNR BCL11A LDLR SEMA6B SEMA4D
0.00108672	42	1776	1.96034	Cell motility	http://amigo.geneontology.org/amigo/term/GO:0048870	PAX6 FUT8 ERBB3 PRKCZ TNS1 CEACAM1 MEF2C CD200 TEKT2 BMP7 WNT5A PODXL2 TACR1 DNAH6 TNR TNFAIP3 PREX1 ATP8A1 FLRT3 MGAT3 LGR6 PLXNC1 KLF4 ASCL1 IGF1R SH3KBP1 SLC7A11 IGSF10 JAM2 JAM3 SEMA6B LDLRAD4 NDNF MCTP1 SLC8A1 CAMK1D CNTN2 GCNT1 SEMA4D NTNG2 SRC GPC2
0.00108672	42	1776	1.96034	Localization of cell	http://amigo.geneontology.org/amigo/term/GO:0051674	PAX6 FUT8 ERBB3 PRKCZ TNS1 CEACAM1 MEF2C CD200 TEKT2 BMP7 WNT5A PODXL2 TACR1 DNAH6 TNR TNFAIP3 PREX1 ATP8A1 FLRT3 MGAT3 LGR6 PLXNC1 KLF4 ASCL1 IGF1R SH3KBP1 SLC7A11 IGSF10 JAM2 JAM3 SEMA6B LDLRAD4 NDNF MCTP1 SLC8A1 CAMK1D CNTN2 GCNT1 SEMA4D NTNG2 SRC GPC2
0.00115322	23	717	2.6591	Negative regulation of cellular component organization	http://amigo.geneontology.org/amigo/term/GO:0051129	MYLIP TNFRSF1B NGFR PRKCZ RAP1GAP MT3 BMP7 CST3 MID1 NECAB2 WNT5A TNR OPRD1 BCL11A LDLR DACT1 JAM3 SEMA6B LDLRAD4 MCTP1 NUPR1 SEMA4D SRC
0.00119127	5	29	14.2922	Embryonic camera-type eye morphogenesis	http://amigo.geneontology.org/amigo/term/GO:0048596	PAX6 BMP7 WNT5A TBX2 TFAP2A
0.00119198	6	48	10.3618	Positive regulation of biomineral tissue development	http://amigo.geneontology.org/amigo/term/GO:0070169	MEF2C BMP7 TFAP2A OSR1 PKDCC SLC8A1
0.00126589	30	1094	2.27316	Tube development	http://amigo.geneontology.org/amigo/term/GO:0035295	PAX6 NGFR CEACAM1 MEF2C PHGDH CECR2 BMP7 WNT5A TNFAIP3 TBX2 PTGIS ADM2 E2F8 LDLR HEY2 KLF4 LGR5 ASCL1 OSR1 SLC7A11 PKDCC EN1 GJB2 DACT1 JAM3 TMEM100 CHD7 COL8A2 NDNF SRC
0.00130928	6	49	10.1504	Positive regulation of biomineralization	http://amigo.geneontology.org/amigo/term/GO:0110151	MEF2C BMP7 TFAP2A OSR1 PKDCC SLC8A1
0.0013531	40	1678	1.97603	Nervous system process	http://amigo.geneontology.org/amigo/term/GO:0050877	SCN4A PAX6 ATP1A2 TNFRSF1B ZIC2 PRKCZ MGLL MEF2C SCN1B ASIC1 BCHE REEP6 TNR OPRD1 ATP8A1 MGAT3 LDLR WASF3 CHRM3 TFAP2A ASCL1 RLBP1 SCN1A SLC7A11 SCN3A JAM2 SHANK2 EN1 PTCHD1 GJB2 JAM3 TMEM100 CHD7 AQP4 IGDCC3 GPR88 SCN5A CNTN2 SCN10A SRC
0.00138489	10	162	5.11695	Regulation of axonogenesis	http://amigo.geneontology.org/amigo/term/GO:0050770	NGFR MT3 WNT5A TNR BCL11A PLXNC1 SEMA6B BRSK2 CNTN2 SEMA4D
0.0013904	11	197	4.62863	Regulation of neuron differentiation	http://amigo.geneontology.org/amigo/term/GO:0045664	PAX6 RAP1GAP MEF2C BMP7 MYCL BCL11A ZC4H2 SOX3 HEY2 ASCL1 CNTN2
0.00143278	21	632	2.75441	Circulatory system process	http://amigo.geneontology.org/amigo/term/GO:0003013	ATP1A2 ELN CEACAM1 SCN1B SLC1A2 HRH2 TBX2 ATP8A1 ADM2 CHRM3 HEY2 SCN1A GRIP2 SLC16A2 KCNK3 CHD7 SLC8A1 SCN5A SCN10A SRC FXYD7
0.00144777	13	274	3.93295	Telencephalon development	http://amigo.geneontology.org/amigo/term/GO:0021537	PAX6 ATP1A2 SLC1A2 WNT5A TNR BCAN ASCL1 SLC7A11 SEMA6B CHD7 SLC8A1 SCN5A CNTN2
0.00151902	9	132	5.6519	Odontogenesis	http://amigo.geneontology.org/amigo/term/GO:0042476	NGFR BMP7 PERP TFAP2A OSR1 TNFRSF11B SCN5A SCN10A SRC
0.00158262	20	589	2.81476	Sensory organ development	http://amigo.geneontology.org/amigo/term/GO:0007423	PAX6 CECR2 BMP7 WNT5A MYCL TBX2 SOX3 HEY2 KLF4 TFAP2A LGR5 ASCL1 OSR1 SLC7A11 GJB2 KCNK3 CHD7 COL8A2 FOXL2 MAFB
0.00160608	8	103	6.43841	Regulation of synapse assembly	http://amigo.geneontology.org/amigo/term/GO:0051963	MEF2C SYNDIG1 WNT5A FLRT3 LRRN3 LRRN1 SEMA4D NTNG2
0.00165007	9	134	5.56754	Action potential	http://amigo.geneontology.org/amigo/term/GO:0001508	SCN4A ATP1A2 SCN1B SCN1A SCN3A GPR88 SLC8A1 SCN5A SCN10A
0.00180188	8	105	6.31577	Negative regulation of developmental growth	http://amigo.geneontology.org/amigo/term/GO:0048640	WWC3 MT3 WNT5A TNR BCL11A GDF15 SEMA6B SEMA4D
0.00180345	6	53	9.38429	Mesenchyme morphogenesis	http://amigo.geneontology.org/amigo/term/GO:0072132	BMP7 WNT5A TBX2 HEY2 OSR1 TMEM100
0.00181973	38	1590	1.98113	Cell migration	http://amigo.geneontology.org/amigo/term/GO:0016477	PAX6 FUT8 PRKCZ TNS1 CEACAM1 MEF2C CD200 BMP7 WNT5A PODXL2 TNR TNFAIP3 PREX1 ATP8A1 FLRT3 MGAT3 LGR6 PLXNC1 KLF4 ASCL1 IGF1R SH3KBP1 SLC7A11 IGSF10 JAM2 JAM3 SEMA6B LDLRAD4 NDNF MCTP1 SLC8A1 CAMK1D CNTN2 GCNT1 SEMA4D NTNG2 SRC GPC2
0.00183017	14	324	3.58186	Regulation of developmental growth	http://amigo.geneontology.org/amigo/term/GO:0048638	WWC3 MEF2C MT3 WNT5A TNR BCL11A TBX2 CPNE5 GDF15 OLFM1 HEY2 SEMA6B CHD7 SEMA4D
0.00196343	9	138	5.40617	Adult behavior	http://amigo.geneontology.org/amigo/term/GO:0030534	ATP1A2 SLC1A2 OPRD1 SCN1A SLC7A11 SHANK2 EN1 CHD7 CNTN2
0.00212948	43	1910	1.86621	Regulation of transport	http://amigo.geneontology.org/amigo/term/GO:0051049	SCN4A ATP1A2 TNFRSF1B ERBB3 PRKCZ CEACAM1 MEF2C REM1 RAPGEF4 CD200 RIMS4 TRIB3 LIPG NECAB2 SCN1B SLC1A2 ASIC1 WNT5A REEP6 OPRD1 ATP8A1 BEST3 CHRM3 OSR1 SCN1A SLC7A11 SCN3A EPB41 SHANK2 PKDCC PTX3 STXBP5 GPR27 CHD7 BRSK2 MCTP1 SLC8A1 CAMK1D SCN5A SCN10A SRC FXYD7 PIRT
0.00246977	40	1738	1.90781	Regulation of cell differentiation	http://amigo.geneontology.org/amigo/term/GO:0045595	PAX6 TNFRSF1B NGFR PRKCZ MBNL3 RAP1GAP CEACAM1 MEF2C MT3 BMP7 TRIB3 WNT5A TNR MYCL BCL11A BHLHE41 PREX1 ZC4H2 LDLR OLFM1 ZBTB46 SOX3 HEY2 PLXNC1 ADAMTS7 KLF4 TFAP2A ASCL1 OSR1 TMEM178A PKDCC TMEM100 SEMA6B LDLRAD4 CHD7 RASGRP1 SCUBE2 CNTN2 SEMA4D MAFB
0.00270781	10	179	4.63098	Neuron projection extension	http://amigo.geneontology.org/amigo/term/GO:1990138	PRKCZ MT3 WNT5A TNR BCL11A CPNE5 FLRT3 OLFM1 SEMA6B SEMA4D
0.00313842	5	37	11.202	Embryonic eye morphogenesis	http://amigo.geneontology.org/amigo/term/GO:0048048	PAX6 BMP7 WNT5A TBX2 TFAP2A
0.00318291	42	1885	1.84699	Cell-cell signaling	http://amigo.geneontology.org/amigo/term/GO:0007267	ATP1A2 TNFRSF1B PRKCZ MEF2C RAPGEF4 RIMS4 SCN1B SLC1A2 ASIC1 HRH2 BCHE WNT5A TNR TNFAIP3 GNAI1 GDF15 CHRM3 LGR6 KLF4 LGR5 SH3KBP1 SLC7A11 PCDH1 SHANK2 GRIK3 STXBP5 PTCHD1 GJB2 AMER2 DACT1 NDRG2 CTNND2 GPR27 KCNK3 CHD7 BRSK2 MCTP1 SCN5A CNTN2 SCN10A NTNG2 SRC
0.00380497	15	394	3.15588	Muscle tissue development	http://amigo.geneontology.org/amigo/term/GO:0060537	ELN EYA2 MEF2C BMP7 WNT5A TBX2 HIVEP3 HEY2 OSR1 CSRP1 CHD7 NUPR1 SLC8A1 FOXL2 SCN5A
0.00393893	5	39	10.6275	Embryonic camera-type eye development	http://amigo.geneontology.org/amigo/term/GO:0031076	PAX6 BMP7 WNT5A TBX2 TFAP2A
0.00408661	29	1127	2.13305	Circulatory system development	http://amigo.geneontology.org/amigo/term/GO:0072359	PAX6 TNFRSF1B ELN NGFR ERBB3 CEACAM1 MEF2C BMP7 WNT5A TNFAIP3 TBX2 PTGIS FLRT3 ADM2 E2F8 LDLR OLFM1 HEY2 KLF4 PLCE1 ASCL1 OSR1 JAM3 TMEM100 CHD7 COL8A2 NDNF SLC8A1 SCN5A
0.00414935	11	228	3.9993	Ear development	http://amigo.geneontology.org/amigo/term/GO:0043583	CECR2 WNT5A MYCL HEY2 TFAP2A LGR5 OSR1 GJB2 KCNK3 CHD7 MAFB
0.00419528	8	121	5.48063	Embryonic limb morphogenesis	http://amigo.geneontology.org/amigo/term/GO:0030326	BMP7 WNT5A TBX2 TFAP2A FRAS1 OSR1 EN1 CHD7
0.00419528	8	121	5.48063	Embryonic appendage morphogenesis	http://amigo.geneontology.org/amigo/term/GO:0035113	BMP7 WNT5A TBX2 TFAP2A FRAS1 OSR1 EN1 CHD7
0.00423283	10	191	4.34003	Negative regulation of cell development	http://amigo.geneontology.org/amigo/term/GO:0010721	PAX6 NGFR MT3 BMP7 WNT5A TNR BCL11A LDLR SEMA6B SEMA4D
0.00435721	8	122	5.43571	Regulation of ossification	http://amigo.geneontology.org/amigo/term/GO:0030278	MEF2C BMP7 WNT5A TFAP2A OSR1 PKDCC SCUBE2 SLC8A1
0.00441226	18	545	2.7378	Blood circulation	http://amigo.geneontology.org/amigo/term/GO:0008015	ATP1A2 ELN CEACAM1 SCN1B HRH2 TBX2 ADM2 CHRM3 HEY2 SCN1A GRIP2 KCNK3 CHD7 SLC8A1 SCN5A SCN10A SRC FXYD7
0.00442024	22	750	2.43157	Response to growth factor	http://amigo.geneontology.org/amigo/term/GO:0070848	TNFRSF1B FUT8 NGFR NEO1 PRKCZ RAP1GAP MEF2C MT3 DOK5 BMP7 WNT5A OPRD1 FLRT3 GDF15 ADAMTS7 KLF4 ASCL1 RNF165 TMEM100 LDLRAD4 NDNF SRC
0.00447697	7	92	6.30719	Roof of mouth development	http://amigo.geneontology.org/amigo/term/GO:0060021	WNT5A TBX2 TFAP2A FRAS1 OSR1 PKDCC CHD7
0.00449734	4	22	15.0717	Membrane depolarization during cardiac muscle cell action potential	http://amigo.geneontology.org/amigo/term/GO:0086012	ATP1A2 SCN1B SLC8A1 SCN5A
0.00505314	31	1264	2.03301	Chemical homeostasis	http://amigo.geneontology.org/amigo/term/GO:0048878	PAX6 MYLIP ATP1A2 NGFR SLC9A7 NEO1 ADCY2 MT3 PNPLA3 LIPG SCN1B WNT5A TACR1 ABHD8 LDLR PLCE1 MTTP IGF1R SLC7A11 TMEM178A TLCD1 MYO5B GPR27 KCNK3 CHD7 AQP4 BRSK2 SLC8A1 SCN5A SCN10A SRC
0.00514894	28	1092	2.1255	Regulation of cellular component movement	http://amigo.geneontology.org/amigo/term/GO:0051270	PAX6 ATP1A2 ERBB3 CEACAM1 MEF2C CD200 BMP7 WNT5A TACR1 PREX1 ATP8A1 MGAT3 LGR6 PLXNC1 KLF4 IGF1R IGSF10 JAM2 JAM3 SEMA6B LDLRAD4 MCTP1 SLC8A1 CAMK1D SCN5A SEMA4D NTNG2 SRC
0.00590458	10	201	4.12411	Notch signaling pathway	http://amigo.geneontology.org/amigo/term/GO:0007219	MFNG BMP7 PERP TBX2 HEY2 ASCL1 GRIP2 TIMP4 TMEM100 SRC
0.00590458	21	715	2.43466	Tissue morphogenesis	http://amigo.geneontology.org/amigo/term/GO:0048729	NGFR EYA2 CEACAM1 MEF2C CECR2 BMP7 WNT5A TBX2 FLRT3 HEY2 KLF4 TFAP2A FRAS1 LGR5 OSR1 DACT1 TMEM100 CHD7 BRSK2 GCNT1 SRC
0.00609236	10	202	4.10369	Inner ear development	http://amigo.geneontology.org/amigo/term/GO:0048839	CECR2 WNT5A MYCL HEY2 TFAP2A LGR5 GJB2 KCNK3 CHD7 MAFB
0.00642381	12	285	3.4903	Heart process	http://amigo.geneontology.org/amigo/term/GO:0003015	ATP1A2 SCN1B TBX2 CHRM3 HEY2 SCN1A KCNK3 SLC8A1 SCN5A SCN10A SRC FXYD7
0.00651006	13	330	3.26554	Regulation of cell morphogenesis	http://amigo.geneontology.org/amigo/term/GO:0022604	WNT5A BCL11A PREX1 CPNE5 FGD3 WASF3 PLXNC1 SH3KBP1 EPB41 CNTN2 SEMA4D NTNG2 SRC
0.00651006	17	518	2.72048	Regulation of cell development	http://amigo.geneontology.org/amigo/term/GO:0060284	PAX6 TNFRSF1B NGFR MT3 BMP7 WNT5A TNR BCL11A BHLHE41 PREX1 LDLR HEY2 PLXNC1 ASCL1 SEMA6B CHD7 SEMA4D
0.00651006	7	99	5.86123	Regulation of biomineral tissue development	http://amigo.geneontology.org/amigo/term/GO:0070167	MEF2C BMP7 HEY2 TFAP2A OSR1 PKDCC SLC8A1
0.00651006	21	722	2.41106	Cellular response to growth factor stimulus	http://amigo.geneontology.org/amigo/term/GO:0071363	TNFRSF1B FUT8 NGFR NEO1 PRKCZ RAP1GAP MEF2C MT3 DOK5 BMP7 WNT5A OPRD1 FLRT3 GDF15 ADAMTS7 KLF4 RNF165 TMEM100 LDLRAD4 NDNF SRC
0.00652868	11	245	3.7218	Developmental growth involved in morphogenesis	http://amigo.geneontology.org/amigo/term/GO:0060560	PRKCZ MT3 WNT5A TNR BCL11A TBX2 CPNE5 FLRT3 OLFM1 SEMA6B SEMA4D
0.00653156	16	470	2.82194	Modulation of chemical synaptic transmission	http://amigo.geneontology.org/amigo/term/GO:0050804	ATP1A2 PRKCZ MEF2C RIMS4 ASIC1 BCHE TNR GNAI1 SLC7A11 SHANK2 GRIK3 STXBP5 MCTP1 CNTN2 NTNG2 SRC
0.00663347	16	471	2.81595	Regulation of trans-synaptic signaling	http://amigo.geneontology.org/amigo/term/GO:0099177	ATP1A2 PRKCZ MEF2C RIMS4 ASIC1 BCHE TNR GNAI1 SLC7A11 SHANK2 GRIK3 STXBP5 MCTP1 CNTN2 NTNG2 SRC
0.00696627	7	101	5.74517	Regulation of axon extension	http://amigo.geneontology.org/amigo/term/GO:0030516	MT3 WNT5A TNR BCL11A OLFM1 SEMA6B SEMA4D
0.00696627	7	101	5.74517	Regulation of biomineralization	http://amigo.geneontology.org/amigo/term/GO:0110149	MEF2C BMP7 HEY2 TFAP2A OSR1 PKDCC SLC8A1
0.00701655	28	1121	2.07051	Response to organonitrogen compound	http://amigo.geneontology.org/amigo/term/GO:0010243	NGFR PRKCZ ADCY2 CEACAM1 MEF2C PNPLA3 BMP7 TRIB3 SLC1A2 ASIC1 HRH2 BCHE TNFAIP3 BCL11A GNAI1 LDLR GDF15 CHRM3 KLF4 ASCL1 IGF1R TIMP4 EN1 GJB2 BRSK2 SLC8A1 GCNT1 SRC
0.00732877	29	1183	2.03207	Anatomical structure formation involved in morphogenesis	http://amigo.geneontology.org/amigo/term/GO:0048646	PAX6 NGFR EYA2 CEACAM1 MEF2C CECR2 MFNG BMP7 SH3PXD2A PERP WNT5A TNFAIP3 TBX2 PTGIS ADM2 E2F8 GDF15 OLFM1 HEY2 KLF4 TFAP2A OSR1 JAM2 CSRP1 JAM3 TMEM100 COL8A2 NDNF MAFB
0.00732877	26	1010	2.13392	Regulation of cell motility	http://amigo.geneontology.org/amigo/term/GO:2000145	PAX6 ERBB3 CEACAM1 MEF2C CD200 BMP7 WNT5A TACR1 PREX1 ATP8A1 MGAT3 LGR6 PLXNC1 KLF4 IGF1R IGSF10 JAM2 JAM3 SEMA6B LDLRAD4 MCTP1 SLC8A1 CAMK1D SEMA4D NTNG2 SRC
0.00749117	6	73	6.81325	Outflow tract morphogenesis	http://amigo.geneontology.org/amigo/term/GO:0003151	ELN MEF2C BMP7 WNT5A TBX2 HEY2
0.00749117	6	73	6.81325	Negative regulation of neuron differentiation	http://amigo.geneontology.org/amigo/term/GO:0045665	PAX6 RAP1GAP BMP7 SOX3 ASCL1 CNTN2
0.00800767	6	74	6.72118	Cardiac muscle cell action potential	http://amigo.geneontology.org/amigo/term/GO:0086001	ATP1A2 SCN1B SCN1A SLC8A1 SCN5A SCN10A
0.00846088	4	27	12.2807	Endocardial cushion formation	http://amigo.geneontology.org/amigo/term/GO:0003272	BMP7 TBX2 HEY2 TMEM100
0.00846088	4	27	12.2807	Positive regulation of G protein-coupled receptor signaling pathway	http://amigo.geneontology.org/amigo/term/GO:0045745	NECAB2 MRAP2 GPR27 CNTN2
0.00846088	17	535	2.63403	Regulation of anatomical structure size	http://amigo.geneontology.org/amigo/term/GO:0090066	ATP1A2 ELN MT3 HRH2 WNT5A TNR BCL11A PREX1 OLFM1 WASF3 CHRM3 GRIP2 SEMA6B AQP4 SLC8A1 CNTN2 SEMA4D
0.00862312	7	106	5.47417	Smooth muscle contraction	http://amigo.geneontology.org/amigo/term/GO:0006939	ATP1A2 TACR1 TBX2 CHRM3 PLCE1 GRIP2 SLC8A1
0.00862312	8	140	4.73683	Negative regulation of neuron projection development	http://amigo.geneontology.org/amigo/term/GO:0010977	MYLIP NGFR MT3 WNT5A TNR BCL11A SEMA6B SEMA4D
0.00862312	5	49	8.45863	Negative chemotaxis	http://amigo.geneontology.org/amigo/term/GO:0050919	WNT5A FLRT3 LGR6 SEMA6B SEMA4D
0.008782	6	76	6.54431	Multicellular organismal response to stress	http://amigo.geneontology.org/amigo/term/GO:0033555	ATP1A2 ASIC4 MEF2C ASIC1 TACR1 PIRT
0.00929142	6	77	6.45932	Adult locomotory behavior	http://amigo.geneontology.org/amigo/term/GO:0008344	ATP1A2 OPRD1 SCN1A EN1 CHD7 CNTN2
0.00929142	6	77	6.45932	Nerve development	http://amigo.geneontology.org/amigo/term/GO:0021675	NGFR ERBB3 TFAP2A RNF165 CHD7 MAFB
0.00982034	14	397	2.92323	Neuron death	http://amigo.geneontology.org/amigo/term/GO:0070997	TNFRSF1B NGFR ERBB3 MEF2C MT3 CD200 NCOA7 WNT5A TFAP2A ASCL1 SLC7A11 EN1 NDNF NUPR1
0.0101675	38	1769	1.78066	Response to endogenous stimulus	http://amigo.geneontology.org/amigo/term/GO:0009719	ATP1A2 FUT8 NGFR NEO1 PRKCZ RAP1GAP ADCY2 CEACAM1 MEF2C MT3 PNPLA3 BMP7 TRIB3 SLC1A2 HRH2 BCHE WNT5A BCL11A FLRT3 GNAI1 LDLR GDF15 CHRM3 ADAMTS7 KLF4 LGR5 ASCL1 IGF1R RNF165 TIMP4 TNFRSF11B GJB2 TMEM100 LDLRAD4 NDNF SLC8A1 GCNT1 SRC
0.0102034	36	1644	1.81521	Positive regulation of signal transduction	http://amigo.geneontology.org/amigo/term/GO:0009967	IL20RA NGFR ERBB3 NEO1 PRKCZ MEF2C MT3 MFNG DOK5 BMP7 TRIB3 MID1 NECAB2 RUNDC3A RAB34 WNT5A TNFAIP3 PTGIS GDF15 LGR6 MRAP2 LGR5 ASCL1 IGF1R RNF165 LURAP1L SHANK2 DACT1 GPR27 RASGRP1 SCUBE2 NUPR1 RELL1 CNTN2 SEMA4D SRC
0.0103202	15	448	2.77549	Muscle system process	http://amigo.geneontology.org/amigo/term/GO:0003012	SCN4A ATP1A2 TNFRSF1B SCN1B TACR1 TBX2 CHRM3 HEY2 KLF4 PLCE1 SCN1A GRIP2 SLC8A1 SCN5A SCN10A
0.010487	25	985	2.10392	Growth	http://amigo.geneontology.org/amigo/term/GO:0040007	WWC3 PRKCZ CEACAM1 MEF2C MT3 SLC1A2 WNT5A TNR BCL11A TBX2 CPNE5 FLRT3 GDF15 OLFM1 LGR6 HEY2 PLCE1 SHANK2 PKDCC EN1 PTX3 SEMA6B CHD7 SEMA4D SRC
0.0108717	6	80	6.21709	Regulation of bone mineralization	http://amigo.geneontology.org/amigo/term/GO:0030500	MEF2C BMP7 TFAP2A OSR1 PKDCC SLC8A1
0.0108717	6	80	6.21709	Regulation of tissue remodeling	http://amigo.geneontology.org/amigo/term/GO:0034103	IL20RA CEACAM1 CST3 TNFAIP3 TNFRSF11B SRC
0.0110474	21	767	2.2696	Chemical synaptic transmission	http://amigo.geneontology.org/amigo/term/GO:0007268	ATP1A2 PRKCZ MEF2C RIMS4 SLC1A2 ASIC1 HRH2 BCHE TNR GNAI1 CHRM3 SLC7A11 SHANK2 GRIK3 STXBP5 PTCHD1 KCNK3 MCTP1 CNTN2 NTNG2 SRC
0.0110474	40	1911	1.7351	Homeostatic process	http://amigo.geneontology.org/amigo/term/GO:0042592	PAX6 MYLIP IL20RA ATP1A2 NGFR SLC9A7 NEO1 ADCY2 MEF2C MT3 PNPLA3 LIPG SCN1B WNT5A TACR1 TNFAIP3 ABHD8 LDLR MRAP2 PLCE1 MTTP IGF1R SLC7A11 TMEM178A CEBPG JAM2 TLCD1 TNFRSF11B JAM3 MYO5B GPR27 KCNK3 CHD7 AQP4 BRSK2 SLC8A1 SCN5A SCN10A SRC MAFB
0.0110474	11	268	3.40239	Negative regulation of inflammatory response	http://amigo.geneontology.org/amigo/term/GO:0050728	TNFRSF1B ADCY2 CD200 HRH2 TNFAIP3 PTGIS ADM2 LDLR KLF4 GPR27 SRC
0.0110474	10	225	3.6842	Regulation of synapse organization	http://amigo.geneontology.org/amigo/term/GO:0050807	MEF2C SYNDIG1 WNT5A FLRT3 KIF1A SLC7A11 LRRN3 LRRN1 SEMA4D NTNG2
0.0110474	21	767	2.2696	Anterograde trans-synaptic signaling	http://amigo.geneontology.org/amigo/term/GO:0098916	ATP1A2 PRKCZ MEF2C RIMS4 SLC1A2 ASIC1 HRH2 BCHE TNR GNAI1 CHRM3 SLC7A11 SHANK2 GRIK3 STXBP5 PTCHD1 KCNK3 MCTP1 CNTN2 NTNG2 SRC
0.0110474	13	357	3.01857	Regulation of neuron death	http://amigo.geneontology.org/amigo/term/GO:1901214	TNFRSF1B ERBB3 MEF2C MT3 CD200 NCOA7 WNT5A TFAP2A ASCL1 SLC7A11 EN1 NDNF NUPR1
0.0110942	9	186	4.01103	Synapse assembly	http://amigo.geneontology.org/amigo/term/GO:0007416	MEF2C SYNDIG1 WNT5A FLRT3 SHANK2 LRRN3 LRRN1 SEMA4D NTNG2
0.0110942	9	186	4.01103	Negative regulation of cell projection organization	http://amigo.geneontology.org/amigo/term/GO:0031345	MYLIP NGFR RAP1GAP MT3 WNT5A TNR BCL11A SEMA6B SEMA4D
0.0111833	3	13	19.1295	Leukocyte aggregation	http://amigo.geneontology.org/amigo/term/GO:0070486	BMP7 JAM2 SEMA4D
0.0113039	29	1231	1.95284	Response to nitrogen compound	http://amigo.geneontology.org/amigo/term/GO:1901698	NGFR PRKCZ ADCY2 CEACAM1 MEF2C MT3 PNPLA3 BMP7 TRIB3 SLC1A2 ASIC1 HRH2 BCHE TNFAIP3 BCL11A GNAI1 LDLR GDF15 CHRM3 KLF4 ASCL1 IGF1R TIMP4 EN1 GJB2 BRSK2 SLC8A1 GCNT1 SRC
0.0113175	20	717	2.31226	Blood vessel development	http://amigo.geneontology.org/amigo/term/GO:0001568	PAX6 NGFR CEACAM1 MEF2C BMP7 WNT5A TNFAIP3 TBX2 PTGIS ADM2 E2F8 LDLR HEY2 KLF4 OSR1 JAM3 TMEM100 CHD7 COL8A2 NDNF
0.0113175	26	1056	2.04096	Regulation of locomotion	http://amigo.geneontology.org/amigo/term/GO:0040012	PAX6 ERBB3 CEACAM1 MEF2C CD200 BMP7 WNT5A TACR1 PREX1 ATP8A1 MGAT3 LGR6 PLXNC1 KLF4 IGF1R IGSF10 JAM2 JAM3 SEMA6B LDLRAD4 MCTP1 SLC8A1 CAMK1D SEMA4D NTNG2 SRC
0.0113175	31	1353	1.89928	Negative regulation of transcription, DNA-templated	http://amigo.geneontology.org/amigo/term/GO:0045892	PAX6 ZIC2 WWC3 FOXN3 MXD1 MEF2C MT3 BMP7 TRIB3 WNT5A BCL11A TBX2 BHLHE41 E2F8 SOX3 HEY2 KLF4 TFAP2A ASCL1 OSR1 TAGLN3 EN1 NFIL3 DACT1 CHD3 CBX2 ZBTB34 FOXL2 SEMA4D ZNF79 SRC
0.0113175	27	1115	2.00731	Negative regulation of cell death	http://amigo.geneontology.org/amigo/term/GO:0060548	TNFRSF1B NGFR EYA2 ERBB3 PRKCZ MEF2C MT3 CD200 BMP7 NCOA7 PACRG WNT5A TNFAIP3 HEY2 KLF4 TFAP2A ASCL1 IGF1R OSR1 SLC7A11 EN1 NDNF NUPR1 CAMK1D SEMA4D CERKL SRC
0.0113175	7	114	5.09002	Regulation of extent of cell growth	http://amigo.geneontology.org/amigo/term/GO:0061387	MT3 WNT5A TNR BCL11A OLFM1 SEMA6B SEMA4D
0.0113175	31	1355	1.89648	Negative regulation of nucleic acid-templated transcription	http://amigo.geneontology.org/amigo/term/GO:1903507	PAX6 ZIC2 WWC3 FOXN3 MXD1 MEF2C MT3 BMP7 TRIB3 WNT5A BCL11A TBX2 BHLHE41 E2F8 SOX3 HEY2 KLF4 TFAP2A ASCL1 OSR1 TAGLN3 EN1 NFIL3 DACT1 CHD3 CBX2 ZBTB34 FOXL2 SEMA4D ZNF79 SRC
0.0114627	25	1000	2.07236	Cell-cell adhesion	http://amigo.geneontology.org/amigo/term/GO:0098609	CLDN11 PRKCZ CEACAM1 CD200 BMP7 PERP WNT5A CBLB PODXL2 TNR FLRT3 KLF4 SLC7A11 JAM2 PCDH1 CSRP1 JAM3 CTNND2 COL8A2 RASGRP1 CNTN2 GCNT1 SEMA4D NTNG2 SRC
0.0114627	31	1357	1.89369	Negative regulation of RNA biosynthetic process	http://amigo.geneontology.org/amigo/term/GO:1902679	PAX6 ZIC2 WWC3 FOXN3 MXD1 MEF2C MT3 BMP7 TRIB3 WNT5A BCL11A TBX2 BHLHE41 E2F8 SOX3 HEY2 KLF4 TFAP2A ASCL1 OSR1 TAGLN3 EN1 NFIL3 DACT1 CHD3 CBX2 ZBTB34 FOXL2 SEMA4D ZNF79 SRC
0.0114763	23	886	2.15189	Tube morphogenesis	http://amigo.geneontology.org/amigo/term/GO:0035239	NGFR CEACAM1 MEF2C CECR2 BMP7 WNT5A TNFAIP3 TBX2 PTGIS ADM2 E2F8 LDLR HEY2 KLF4 LGR5 OSR1 DACT1 JAM3 TMEM100 CHD7 COL8A2 NDNF SRC
0.0117552	21	776	2.24328	Trans-synaptic signaling	http://amigo.geneontology.org/amigo/term/GO:0099537	ATP1A2 PRKCZ MEF2C RIMS4 SLC1A2 ASIC1 HRH2 BCHE TNR GNAI1 CHRM3 SLC7A11 SHANK2 GRIK3 STXBP5 PTCHD1 KCNK3 MCTP1 CNTN2 NTNG2 SRC
0.0118687	24	946	2.10303	Regulation of cell migration	http://amigo.geneontology.org/amigo/term/GO:0030334	PAX6 CEACAM1 MEF2C CD200 BMP7 WNT5A PREX1 ATP8A1 MGAT3 LGR6 PLXNC1 KLF4 IGF1R IGSF10 JAM2 JAM3 SEMA6B LDLRAD4 MCTP1 SLC8A1 CAMK1D SEMA4D NTNG2 SRC
0.0122137	15	463	2.68557	Cell junction assembly	http://amigo.geneontology.org/amigo/term/GO:0034329	CLDN11 TNS1 MEF2C SYNDIG1 WNT5A FLRT3 SHANK2 GJB2 JAM3 CTNND2 LRRN3 LRRN1 SEMA4D NTNG2 SRC
0.0122137	10	232	3.57304	Developmental cell growth	http://amigo.geneontology.org/amigo/term/GO:0048588	PRKCZ MT3 WNT5A TNR BCL11A CPNE5 FLRT3 OLFM1 SEMA6B SEMA4D
0.0122137	11	275	3.31578	Heart contraction	http://amigo.geneontology.org/amigo/term/GO:0060047	ATP1A2 SCN1B TBX2 CHRM3 HEY2 SCN1A KCNK3 SLC8A1 SCN5A SCN10A FXYD7
0.0126217	3	14	17.7631	Negative regulation of cytosolic calcium ion concentration	http://amigo.geneontology.org/amigo/term/GO:0051481	ATP1A2 KCNK3 SLC8A1
0.0126217	3	14	17.7631	Negative regulation of neuroinflammatory response	http://amigo.geneontology.org/amigo/term/GO:0150079	TNFRSF1B CD200 LDLR
0.0126217	3	14	17.7631	Negative regulation of morphogenesis of an epithelium	http://amigo.geneontology.org/amigo/term/GO:1905331	BMP7 WNT5A TBX2
0.0130479	18	622	2.39888	Regulation of transmembrane transport	http://amigo.geneontology.org/amigo/term/GO:0034762	SCN4A ATP1A2 MEF2C REM1 TRIB3 SCN1B SLC1A2 CHRM3 OSR1 SCN1A SCN3A SHANK2 CHD7 SLC8A1 SCN5A SCN10A FXYD7 PIRT
0.0133143	24	957	2.07886	Negative regulation of transcription by RNA polymerase II	http://amigo.geneontology.org/amigo/term/GO:0000122	PAX6 WWC3 MXD1 MEF2C TRIB3 BCL11A TBX2 BHLHE41 E2F8 SOX3 HEY2 KLF4 TFAP2A ASCL1 OSR1 TAGLN3 EN1 NFIL3 DACT1 CHD3 CBX2 ZBTB34 SEMA4D ZNF79
0.0133713	10	236	3.51248	Regulation of synapse structure or activity	http://amigo.geneontology.org/amigo/term/GO:0050803	MEF2C SYNDIG1 WNT5A FLRT3 KIF1A SLC7A11 LRRN3 LRRN1 SEMA4D NTNG2
0.0133713	10	236	3.51248	Regulation of muscle system process	http://amigo.geneontology.org/amigo/term/GO:0090257	SCN4A ATP1A2 TNFRSF1B TACR1 CHRM3 KLF4 PLCE1 SLC8A1 SCN5A SCN10A
0.0145724	10	239	3.46839	Regulation of heart contraction	http://amigo.geneontology.org/amigo/term/GO:0008016	ATP1A2 SCN1B TBX2 CHRM3 HEY2 KCNK3 SLC8A1 SCN5A SCN10A FXYD7
0.0145724	10	239	3.46839	Mesenchymal cell differentiation	http://amigo.geneontology.org/amigo/term/GO:0048762	MEF2C BMP7 WNT5A OLFM1 HEY2 OSR1 TMEM100 SEMA6B LDLRAD4 SEMA4D
0.0147469	13	376	2.86603	Striated muscle tissue development	http://amigo.geneontology.org/amigo/term/GO:0014706	ELN EYA2 MEF2C BMP7 WNT5A TBX2 HIVEP3 HEY2 CHD7 NUPR1 SLC8A1 FOXL2 SCN5A
0.0148549	3	15	16.5789	L-glutamate import	http://amigo.geneontology.org/amigo/term/GO:0051938	ATP1A2 SLC1A2 SLC7A11
0.0148549	3	15	16.5789	L-glutamate import across plasma membrane	http://amigo.geneontology.org/amigo/term/GO:0098712	ATP1A2 SLC1A2 SLC7A11
0.0148798	16	527	2.51672	Skeletal system development	http://amigo.geneontology.org/amigo/term/GO:0001501	FOXN3 MEF2C BMP7 WNT5A BCAN ADAMTS7 TFAP2A OSR1 ADAMTS4 PKDCC EN1 TNFRSF11B CHD7 SCUBE2 SEMA4D SRC
0.0148798	35	1639	1.77017	Cell adhesion	http://amigo.geneontology.org/amigo/term/GO:0007155	CLDN11 ERBB3 NEO1 PRKCZ CEACAM1 CD200 BMP7 SCN1B PERP WNT5A CBLB PODXL2 ADAM23 TNR NID1 PREX1 FLRT3 BCAN PLXNC1 KLF4 ITGA10 SLC7A11 JAM2 PCDH1 CSRP1 JAM3 CTNND2 COL8A2 RASGRP1 NDNF CNTN2 GCNT1 SEMA4D NTNG2 SRC
0.0148798	4	34	9.7523	Activation of protein kinase B activity	http://amigo.geneontology.org/amigo/term/GO:0032148	PRKCZ MT3 WNT5A SRC
0.0149539	6	89	5.5884	Regulation of sodium ion transport	http://amigo.geneontology.org/amigo/term/GO:0002028	ATP1A2 SCN1B OSR1 SLC8A1 SCN5A FXYD7
0.0149539	6	89	5.5884	Negative regulation of synaptic transmission	http://amigo.geneontology.org/amigo/term/GO:0050805	ASIC1 BCHE TNR GNAI1 SHANK2 GRIK3
0.0150805	7	123	4.71758	Gland morphogenesis	http://amigo.geneontology.org/amigo/term/GO:0022612	PAX6 CEACAM1 BMP7 WNT5A TNFAIP3 TBX2 SRC
0.0155812	17	583	2.41717	Heart development	http://amigo.geneontology.org/amigo/term/GO:0007507	TNFRSF1B ELN ERBB3 MEF2C BMP7 WNT5A TBX2 FLRT3 OLFM1 HEY2 PLCE1 ASCL1 OSR1 TMEM100 CHD7 SLC8A1 SCN5A
0.0155812	35	1646	1.76264	Biological adhesion	http://amigo.geneontology.org/amigo/term/GO:0022610	CLDN11 ERBB3 NEO1 PRKCZ CEACAM1 CD200 BMP7 SCN1B PERP WNT5A CBLB PODXL2 ADAM23 TNR NID1 PREX1 FLRT3 BCAN PLXNC1 KLF4 ITGA10 SLC7A11 JAM2 PCDH1 CSRP1 JAM3 CTNND2 COL8A2 RASGRP1 NDNF CNTN2 GCNT1 SEMA4D NTNG2 SRC
0.0156071	5	60	6.90788	Cell communication involved in cardiac conduction	http://amigo.geneontology.org/amigo/term/GO:0086065	ATP1A2 SCN1B SLC8A1 SCN5A SCN10A
0.0159467	20	748	2.21643	Vasculature development	http://amigo.geneontology.org/amigo/term/GO:0001944	PAX6 NGFR CEACAM1 MEF2C BMP7 WNT5A TNFAIP3 TBX2 PTGIS ADM2 E2F8 LDLR HEY2 KLF4 OSR1 JAM3 TMEM100 CHD7 COL8A2 NDNF
0.0160026	16	533	2.48839	Regulation of ion transmembrane transport	http://amigo.geneontology.org/amigo/term/GO:0034765	SCN4A ATP1A2 MEF2C REM1 SCN1B CHRM3 OSR1 SCN1A SCN3A SHANK2 CHD7 SLC8A1 SCN5A SCN10A FXYD7 PIRT
0.0160846	11	289	3.15516	Positive regulation of nervous system development	http://amigo.geneontology.org/amigo/term/GO:0051962	PAX6 TNFRSF1B NGFR SYNDIG1 BCL11A FLRT3 PLXNC1 ASCL1 LRRN3 LRRN1 SEMA4D
0.0164013	5	61	6.79463	Cell fate determination	http://amigo.geneontology.org/amigo/term/GO:0001709	PAX6 MEF2C TBX2 KLF4 ASCL1
0.0164013	5	61	6.79463	Glomerulus development	http://amigo.geneontology.org/amigo/term/GO:0032835	MEF2C BMP7 NID1 PLCE1 OSR1
0.0167522	11	291	3.13347	Regulation of blood circulation	http://amigo.geneontology.org/amigo/term/GO:1903522	ATP1A2 SCN1B HRH2 TBX2 CHRM3 HEY2 KCNK3 SLC8A1 SCN5A SCN10A FXYD7
0.0168079	6	92	5.40617	Odontogenesis of dentin-containing tooth	http://amigo.geneontology.org/amigo/term/GO:0042475	NGFR BMP7 PERP TNFRSF11B SCN5A SCN10A
0.017	32	1469	1.80574	Negative regulation of RNA metabolic process	http://amigo.geneontology.org/amigo/term/GO:0051253	PAX6 ZIC2 WWC3 FOXN3 MXD1 MEF2C MT3 PCBP4 BMP7 TRIB3 WNT5A BCL11A TBX2 BHLHE41 E2F8 SOX3 HEY2 KLF4 TFAP2A ASCL1 OSR1 TAGLN3 EN1 NFIL3 DACT1 CHD3 CBX2 ZBTB34 FOXL2 SEMA4D ZNF79 SRC
0.017141	4	36	9.21051	Endocardial cushion morphogenesis	http://amigo.geneontology.org/amigo/term/GO:0003203	BMP7 TBX2 HEY2 TMEM100
0.0172401	8	165	4.01913	Regulation of muscle contraction	http://amigo.geneontology.org/amigo/term/GO:0006937	SCN4A ATP1A2 TACR1 CHRM3 PLCE1 SLC8A1 SCN5A SCN10A
0.0177404	7	128	4.5333	Axon extension	http://amigo.geneontology.org/amigo/term/GO:0048675	MT3 WNT5A TNR BCL11A OLFM1 SEMA6B SEMA4D
0.0178866	21	815	2.13593	Synaptic signaling	http://amigo.geneontology.org/amigo/term/GO:0099536	ATP1A2 PRKCZ MEF2C RIMS4 SLC1A2 ASIC1 HRH2 BCHE TNR GNAI1 CHRM3 SLC7A11 SHANK2 GRIK3 STXBP5 PTCHD1 KCNK3 MCTP1 CNTN2 NTNG2 SRC
0.0182381	12	342	2.90858	Second-messenger-mediated signaling	http://amigo.geneontology.org/amigo/term/GO:0019932	ATP1A2 ADCY2 RAPGEF4 RUNDC3A PDE10A GNAI1 CHRM3 PLCE1 TMEM100 NDNF MCTP1 SLC8A1
0.0185692	4	37	8.96157	Triglyceride catabolic process	http://amigo.geneontology.org/amigo/term/GO:0019433	MGLL PNPLA3 LIPG FABP7
0.0188922	11	297	3.07017	Mesenchyme development	http://amigo.geneontology.org/amigo/term/GO:0060485	MEF2C BMP7 WNT5A TBX2 OLFM1 HEY2 OSR1 TMEM100 SEMA6B LDLRAD4 SEMA4D
0.0189085	9	209	3.56962	Phosphatidylinositol-mediated signaling	http://amigo.geneontology.org/amigo/term/GO:0048015	ERBB3 CEACAM1 KLF4 PLCE1 IGF1R RASGRP1 SEMA4D SRC PIRT
0.0190555	3	17	14.6284	Regulation of vasculogenesis	http://amigo.geneontology.org/amigo/term/GO:2001212	CEACAM1 HEY2 TMEM100
0.019131	5	64	6.47614	Positive regulation of synapse assembly	http://amigo.geneontology.org/amigo/term/GO:0051965	SYNDIG1 FLRT3 LRRN3 LRRN1 SEMA4D
0.0200647	4	38	8.72574	Behavioral fear response	http://amigo.geneontology.org/amigo/term/GO:0001662	ATP1A2 ASIC4 MEF2C ASIC1
0.0200915	39	1940	1.66644	Negative regulation of response to stimulus	http://amigo.geneontology.org/amigo/term/GO:0048585	TNFRSF1B WWC3 NGFR EYA2 ERBB3 PRKCZ ADCY2 CEACAM1 CD59 CD200 BMP7 TRIB3 NECAB2 NCOA7 PDE10A HRH2 WNT5A CBLB TNR TNFAIP3 PTGIS MASP1 ADM2 LDLR GDF15 MRAP2 HEY2 KLF4 SH3KBP1 SHANK2 AMER2 DACT1 NDRG2 SEMA6B LDLRAD4 GPR27 MCTP1 SEMA4D SRC
0.0210727	9	213	3.50259	Inositol lipid-mediated signaling	http://amigo.geneontology.org/amigo/term/GO:0048017	ERBB3 CEACAM1 KLF4 PLCE1 IGF1R RASGRP1 SEMA4D SRC PIRT
0.0215398	4	39	8.502	Behavioral defense response	http://amigo.geneontology.org/amigo/term/GO:0002209	ATP1A2 ASIC4 MEF2C ASIC1
0.0215398	10	258	3.21297	Dendrite development	http://amigo.geneontology.org/amigo/term/GO:0016358	MEF2C BMP7 BCL11A PREX1 KIF1A SHANK2 CTNND2 CAMK1D SEMA4D TMEFF1
0.0215398	4	39	8.502	Forelimb morphogenesis	http://amigo.geneontology.org/amigo/term/GO:0035136	TFAP2A RNF165 OSR1 EN1
0.0215398	5	66	6.27989	Regulation of sodium ion transmembrane transport	http://amigo.geneontology.org/amigo/term/GO:1902305	ATP1A2 SCN1B OSR1 SCN5A FXYD7
0.0226574	5	67	6.18616	Heart valve development	http://amigo.geneontology.org/amigo/term/GO:0003170	TNFRSF1B ELN MEF2C OLFM1 HEY2
0.0231785	8	175	3.78946	Tissue remodeling	http://amigo.geneontology.org/amigo/term/GO:0048771	IL20RA CEACAM1 MEF2C CST3 TNFAIP3 TNFRSF11B CHD7 SRC
0.0232595	4	40	8.28945	Blood vessel remodeling	http://amigo.geneontology.org/amigo/term/GO:0001974	CEACAM1 MEF2C CST3 CHD7
0.0232595	7	136	4.26663	Negative regulation of epithelial cell proliferation	http://amigo.geneontology.org/amigo/term/GO:0050680	PAX6 NGFR RAP1GAP CEACAM1 MEF2C WNT5A NUPR1
0.0241821	16	562	2.35999	Response to peptide	http://amigo.geneontology.org/amigo/term/GO:1901652	NGFR PRKCZ ADCY2 CEACAM1 PNPLA3 BMP7 TRIB3 TNFAIP3 GNAI1 GDF15 KLF4 IGF1R TIMP4 GJB2 GCNT1 SRC
0.0244601	37	1835	1.67144	Positive regulation of cell communication	http://amigo.geneontology.org/amigo/term/GO:0010647	IL20RA NGFR ERBB3 NEO1 PRKCZ MEF2C MT3 MFNG DOK5 BMP7 TRIB3 MID1 NECAB2 RUNDC3A RAB34 WNT5A TNR TNFAIP3 PTGIS GDF15 LGR6 MRAP2 LGR5 ASCL1 IGF1R RNF165 LURAP1L SHANK2 DACT1 GPR27 RASGRP1 SCUBE2 NUPR1 RELL1 CNTN2 SEMA4D SRC
0.0247518	10	264	3.13994	Vascular process in circulatory system	http://amigo.geneontology.org/amigo/term/GO:0003018	ATP1A2 CEACAM1 SLC1A2 HRH2 ATP8A1 CHRM3 GRIP2 SLC16A2 SLC8A1 SRC
0.0247518	3	19	13.0886	Cellular response to fluid shear stress	http://amigo.geneontology.org/amigo/term/GO:0071498	MEF2C KLF4 SRC
0.0249291	5	69	6.00685	Cardiac septum morphogenesis	http://amigo.geneontology.org/amigo/term/GO:0060411	BMP7 WNT5A TBX2 HEY2 CHD7
0.0250813	13	409	2.63479	Epithelial cell proliferation	http://amigo.geneontology.org/amigo/term/GO:0050673	PAX6 NGFR RAP1GAP CEACAM1 MEF2C WNT5A TNFAIP3 LGR5 OSR1 FABP7 COL8A2 NUPR1 SCN5A
0.0253431	37	1842	1.66509	Positive regulation of signaling	http://amigo.geneontology.org/amigo/term/GO:0023056	IL20RA NGFR ERBB3 NEO1 PRKCZ MEF2C MT3 MFNG DOK5 BMP7 TRIB3 MID1 NECAB2 RUNDC3A RAB34 WNT5A TNR TNFAIP3 PTGIS GDF15 LGR6 MRAP2 LGR5 ASCL1 IGF1R RNF165 LURAP1L SHANK2 DACT1 GPR27 RASGRP1 SCUBE2 NUPR1 RELL1 CNTN2 SEMA4D SRC
0.0253431	14	461	2.5174	Gland development	http://amigo.geneontology.org/amigo/term/GO:0048732	PAX6 RAP1GAP CEACAM1 BMP7 WNT5A TNFAIP3 TBX2 E2F8 SOX3 ASCL1 CEBPG AK4 SRC MAFB
0.0253431	9	221	3.3758	Regulation of cell junction assembly	http://amigo.geneontology.org/amigo/term/GO:1901888	MEF2C SYNDIG1 WNT5A FLRT3 LRRN3 LRRN1 SEMA4D NTNG2 SRC
0.0255621	12	361	2.7555	Muscle contraction	http://amigo.geneontology.org/amigo/term/GO:0006936	SCN4A ATP1A2 SCN1B TACR1 TBX2 CHRM3 PLCE1 SCN1A GRIP2 SLC8A1 SCN5A SCN10A
0.0257285	9	222	3.36059	Cellular response to hypoxia	http://amigo.geneontology.org/amigo/term/GO:0071456	MT3 BMP7 OPRD1 PTGIS AK4 KCNK3 NDNF SLC8A1 SRC
0.025733	6	103	4.82881	Regulation of heart rate	http://amigo.geneontology.org/amigo/term/GO:0002027	SCN1B CHRM3 HEY2 SLC8A1 SCN5A SCN10A
0.0261555	4	42	7.89472	Regulation of membrane depolarization	http://amigo.geneontology.org/amigo/term/GO:0003254	SCN1B SCN5A SCN10A SRC
0.0261555	4	42	7.89472	Fear response	http://amigo.geneontology.org/amigo/term/GO:0042596	ATP1A2 ASIC4 MEF2C ASIC1
0.0261555	4	42	7.89472	Regulation of neuroinflammatory response	http://amigo.geneontology.org/amigo/term/GO:0150077	TNFRSF1B CD200 LDLR NUPR1
0.0262306	7	141	4.11533	Ensheathment of neurons	http://amigo.geneontology.org/amigo/term/GO:0007272	CLDN11 TNFRSF1B WASF3 JAM2 JAM3 CMTM8 CNTN2
0.0262306	7	141	4.11533	Axon ensheathment	http://amigo.geneontology.org/amigo/term/GO:0008366	CLDN11 TNFRSF1B WASF3 JAM2 JAM3 CMTM8 CNTN2
0.0262306	7	141	4.11533	Regulation of phosphatidylinositol 3-kinase signaling	http://amigo.geneontology.org/amigo/term/GO:0014066	ERBB3 CEACAM1 KLF4 IGF1R RASGRP1 SEMA4D SRC
0.0262306	7	141	4.11533	Cardiac conduction	http://amigo.geneontology.org/amigo/term/GO:0061337	ATP1A2 SCN1B KCNK3 SLC8A1 SCN5A SCN10A FXYD7
0.026628	12	365	2.7253	Positive regulation of cell projection organization	http://amigo.geneontology.org/amigo/term/GO:0031346	NGFR BMP7 SCN1B WNT5A BCL11A PLXNC1 PLCE1 NDNF CAMK1D SEMA4D SRC GPC2
0.026628	3	20	12.4342	Positive regulation of CREB transcription factor activity	http://amigo.geneontology.org/amigo/term/GO:0032793	CD200 OPRD1 CAMK1D
0.026628	8	182	3.64372	Positive regulation of binding	http://amigo.geneontology.org/amigo/term/GO:0051099	PAX6 MFNG TRIB3 WNT5A KLF4 CEBPG EPB41 DACT1
0.026628	17	627	2.24754	Muscle structure development	http://amigo.geneontology.org/amigo/term/GO:0061061	ELN MBNL3 MEF2C WNT5A TBX2 BHLHE41 HIVEP3 GDF15 SYNE1 HEY2 RNF165 JAM2 CSRP1 CHD7 NUPR1 SLC8A1 FOXL2
0.0301317	7	145	4.00181	Negative regulation of protein-containing complex assembly	http://amigo.geneontology.org/amigo/term/GO:0031333	PRKCZ OPRD1 BCL11A DACT1 JAM3 LDLRAD4 SRC
0.0302557	16	581	2.28281	Negative regulation of response to external stimulus	http://amigo.geneontology.org/amigo/term/GO:0032102	TNFRSF1B ADCY2 CEACAM1 CD200 HRH2 WNT5A TNR TNFAIP3 PTGIS ADM2 LDLR KLF4 SEMA6B GPR27 SEMA4D SRC
0.0302557	33	1607	1.70225	Negative regulation of nucleobase-containing compound metabolic process	http://amigo.geneontology.org/amigo/term/GO:0045934	PAX6 ZIC2 WWC3 FOXN3 MXD1 MEF2C MT3 PCBP4 BMP7 TRIB3 WNT5A BCL11A TBX2 BHLHE41 E2F8 SOX3 HEY2 KLF4 TFAP2A ASCL1 OSR1 TAGLN3 EN1 NFIL3 DACT1 CHD3 CBX2 NUPR1 ZBTB34 FOXL2 SEMA4D ZNF79 SRC
0.0302557	3	21	11.8421	Pericardium development	http://amigo.geneontology.org/amigo/term/GO:0060039	BMP7 WNT5A FLRT3
0.0319286	11	325	2.80566	Cellular response to oxidative stress	http://amigo.geneontology.org/amigo/term/GO:0034599	FUT8 MT3 BMP7 NCOA7 TNFAIP3 MGAT3 KLF4 SLC7A11 GJB2 SLC8A1 SRC
0.0319286	4	45	7.3684	Amino acid import across plasma membrane	http://amigo.geneontology.org/amigo/term/GO:0089718	ATP1A2 SLC1A2 SLC16A2 SLC7A11
0.0320754	9	232	3.21574	Cellular response to decreased oxygen levels	http://amigo.geneontology.org/amigo/term/GO:0036294	MT3 BMP7 OPRD1 PTGIS AK4 KCNK3 NDNF SLC8A1 SRC
0.0322614	17	641	2.19845	Chordate embryonic development	http://amigo.geneontology.org/amigo/term/GO:0043009	PAX6 FUT8 PHGDH CECR2 MFNG BMP7 SH3PXD2A WNT5A E2F8 HEY2 KLF4 TFAP2A OSR1 EN1 DACT1 TMEM100 CHD7
0.0334043	12	377	2.63855	Regulation of binding	http://amigo.geneontology.org/amigo/term/GO:0051098	PAX6 RAP1GAP MFNG TRIB3 WNT5A CBLB HEY2 KLF4 CEBPG EPB41 DACT1 SRC
0.0334488	8	190	3.4903	Regulation of cell size	http://amigo.geneontology.org/amigo/term/GO:0008361	MT3 WNT5A TNR BCL11A OLFM1 SEMA6B AQP4 SEMA4D
0.0334488	9	234	3.18825	Negative regulation of neuron death	http://amigo.geneontology.org/amigo/term/GO:1901215	TNFRSF1B ERBB3 MEF2C MT3 CD200 NCOA7 SLC7A11 EN1 NDNF
0.0335552	4	46	7.20822	Endocardial cushion development	http://amigo.geneontology.org/amigo/term/GO:0003197	BMP7 TBX2 HEY2 TMEM100
0.0335552	4	46	7.20822	Trabecula morphogenesis	http://amigo.geneontology.org/amigo/term/GO:0061383	BMP7 HEY2 CHD7 SEMA4D
0.0335552	4	46	7.20822	Neuroinflammatory response	http://amigo.geneontology.org/amigo/term/GO:0150076	TNFRSF1B CD200 LDLR NUPR1
0.0336094	8	191	3.47202	Locomotory behavior	http://amigo.geneontology.org/amigo/term/GO:0007626	ATP1A2 TNR OPRD1 SCN1A EN1 CHD7 GPR88 CNTN2
0.0336094	17	646	2.18144	Regulation of MAPK cascade	http://amigo.geneontology.org/amigo/term/GO:0043408	PRKCZ CEACAM1 MEF2C MT3 DOK5 BMP7 MID1 NECAB2 WNT5A GDF15 KLF4 IGF1R DACT1 NDRG2 RASGRP1 RELL1 SRC
0.0336094	27	1241	1.80351	Negative regulation of molecular function	http://amigo.geneontology.org/amigo/term/GO:0044092	ATP1A2 NGFR PRKCZ RAP1GAP CEACAM1 MT3 REM1 CD200 BMP7 TRIB3 CST3 PPP1R17 CBLB TNFAIP3 CNRIP1 PTGIS HEY2 KLF4 OSR1 CEBPG TIMP4 PTX3 DACT1 NUPR1 SLC8A1 SEMA4D SRC
0.0336094	6	111	4.48079	Regulation of neurotransmitter transport	http://amigo.geneontology.org/amigo/term/GO:0051588	ATP1A2 MEF2C RIMS4 ASIC1 STXBP5 MCTP1
0.0351231	19	763	2.06422	Regulation of ion transport	http://amigo.geneontology.org/amigo/term/GO:0043269	SCN4A ATP1A2 MEF2C REM1 SCN1B OPRD1 BEST3 CHRM3 OSR1 SCN1A SCN3A EPB41 SHANK2 CHD7 SLC8A1 SCN5A SCN10A FXYD7 PIRT
0.0368502	3	23	10.8123	Protein homotrimerization	http://amigo.geneontology.org/amigo/term/GO:0070207	SLC1A2 ASIC1 CLYBL
0.0368502	31	1505	1.70746	Cellular response to endogenous stimulus	http://amigo.geneontology.org/amigo/term/GO:0071495	ATP1A2 FUT8 NGFR NEO1 PRKCZ RAP1GAP ADCY2 CEACAM1 MEF2C MT3 PNPLA3 BMP7 TRIB3 SLC1A2 HRH2 WNT5A BCL11A FLRT3 GDF15 CHRM3 ADAMTS7 KLF4 LGR5 IGF1R RNF165 GJB2 TMEM100 LDLRAD4 NDNF SLC8A1 SRC
0.0368502	3	23	10.8123	Negative regulation of neural precursor cell proliferation	http://amigo.geneontology.org/amigo/term/GO:2000178	PAX6 WNT5A SLC16A2
0.037927	4	48	6.90788	Regulation of bone resorption	http://amigo.geneontology.org/amigo/term/GO:0045124	IL20RA TNFAIP3 TNFRSF11B SRC
0.0380223	5	79	5.24649	Heterotypic cell-cell adhesion	http://amigo.geneontology.org/amigo/term/GO:0034113	CD200 BMP7 PERP KLF4 JAM3
0.0380223	5	79	5.24649	Regulation of synaptic transmission, glutamatergic	http://amigo.geneontology.org/amigo/term/GO:0051966	ATP1A2 MEF2C TNR SHANK2 GRIK3
0.0383378	7	154	3.76793	Acylglycerol metabolic process	http://amigo.geneontology.org/amigo/term/GO:0006639	MGLL PNPLA3 LIPG LDLR PLCE1 MTTP FABP7
0.0395989	7	155	3.74362	Neutral lipid metabolic process	http://amigo.geneontology.org/amigo/term/GO:0006638	MGLL PNPLA3 LIPG LDLR PLCE1 MTTP FABP7
0.0397168	5	80	5.18091	Glycerolipid catabolic process	http://amigo.geneontology.org/amigo/term/GO:0046503	MGLL PNPLA3 LIPG LDLR FABP7
0.0400029	4	49	6.7669	Regulation of glycoprotein metabolic process	http://amigo.geneontology.org/amigo/term/GO:1903018	MT3 CST3 NECAB2 PTX3
0.0403238	17	661	2.13193	Embryo development ending in birth or egg hatching	http://amigo.geneontology.org/amigo/term/GO:0009792	PAX6 FUT8 PHGDH CECR2 MFNG BMP7 SH3PXD2A WNT5A E2F8 HEY2 KLF4 TFAP2A OSR1 EN1 DACT1 TMEM100 CHD7
0.0403238	3	24	10.3618	Positive regulation of cardiac muscle cell proliferation	http://amigo.geneontology.org/amigo/term/GO:0060045	MEF2C TBX2 HEY2
0.0403238	3	24	10.3618	Morphogenesis of an epithelial fold	http://amigo.geneontology.org/amigo/term/GO:0060571	CECR2 BMP7 WNT5A
0.0410133	16	606	2.18863	Morphogenesis of an epithelium	http://amigo.geneontology.org/amigo/term/GO:0002009	NGFR CEACAM1 MEF2C CECR2 BMP7 WNT5A TBX2 FLRT3 KLF4 TFAP2A FRAS1 LGR5 OSR1 DACT1 BRSK2 SRC
0.0416581	9	245	3.04511	Glial cell differentiation	http://amigo.geneontology.org/amigo/term/GO:0010001	PAX6 TNFRSF1B ERBB3 MT3 PHGDH LDLR WASF3 ASCL1 CNTN2
0.0419864	14	498	2.33037	Regulation of inflammatory response	http://amigo.geneontology.org/amigo/term/GO:0050727	TNFRSF1B MGLL ADCY2 CD200 HRH2 WNT5A TNFAIP3 PTGIS ADM2 LDLR KLF4 GPR27 NUPR1 SRC
0.0419864	4	50	6.63156	Cochlea development	http://amigo.geneontology.org/amigo/term/GO:0090102	CECR2 WNT5A HEY2 KCNK3
0.0422566	6	118	4.21498	Female sex differentiation	http://amigo.geneontology.org/amigo/term/GO:0046660	WNT5A PTX3 CHD7 NUPR1 FOXL2 SRC
0.0423128	7	158	3.67254	Regulation of epithelial cell differentiation	http://amigo.geneontology.org/amigo/term/GO:0030856	PAX6 CEACAM1 MYCL HEY2 ASCL1 OSR1 TMEM100
0.042474	5	82	5.05455	Vasoconstriction	http://amigo.geneontology.org/amigo/term/GO:0042310	ATP1A2 HRH2 CHRM3 GRIP2 SLC8A1
0.0435382	6	119	4.17956	Triglyceride metabolic process	http://amigo.geneontology.org/amigo/term/GO:0006641	MGLL PNPLA3 LIPG LDLR MTTP FABP7
0.0435382	3	25	9.94735	Vascular associated smooth muscle contraction	http://amigo.geneontology.org/amigo/term/GO:0014829	CHRM3 GRIP2 SLC8A1
0.0435382	3	25	9.94735	Negative regulation of tissue remodeling	http://amigo.geneontology.org/amigo/term/GO:0034104	CST3 TNFAIP3 TNFRSF11B
0.0435382	3	25	9.94735	Protein trimerization	http://amigo.geneontology.org/amigo/term/GO:0070206	SLC1A2 ASIC1 CLYBL
0.0439746	5	83	4.99365	Diencephalon development	http://amigo.geneontology.org/amigo/term/GO:0021536	PAX6 WNT5A SOX3 PTCHD1 NDNF
0.0440778	7	160	3.62664	Neuron migration	http://amigo.geneontology.org/amigo/term/GO:0001764	PAX6 MEF2C ASCL1 IGSF10 NDNF CNTN2 NTNG2
0.0440778	12	397	2.50563	Negative regulation of defense response	http://amigo.geneontology.org/amigo/term/GO:0031348	TNFRSF1B ADCY2 CEACAM1 CD200 HRH2 TNFAIP3 PTGIS ADM2 LDLR KLF4 GPR27 SRC
0.0440778	7	160	3.62664	Lipid homeostasis	http://amigo.geneontology.org/amigo/term/GO:0055088	MYLIP PNPLA3 LIPG ABHD8 LDLR MTTP TLCD1
0.046095	7	162	3.58186	Positive regulation of neuron projection development	http://amigo.geneontology.org/amigo/term/GO:0010976	BMP7 SCN1B WNT5A BCL11A NDNF CAMK1D GPC2
0.046095	4	52	6.3765	Cranial nerve development	http://amigo.geneontology.org/amigo/term/GO:0021545	ERBB3 TFAP2A CHD7 MAFB
0.046095	7	162	3.58186	Neural tube development	http://amigo.geneontology.org/amigo/term/GO:0021915	PAX6 PHGDH CECR2 BMP7 WNT5A EN1 DACT1
0.046095	23	1032	1.84746	Regulation of cellular component biogenesis	http://amigo.geneontology.org/amigo/term/GO:0044087	ELN PRKCZ RAP1GAP MEF2C BMP7 SYNDIG1 WNT5A OPRD1 BCL11A PREX1 FLRT3 WASF3 PLCE1 STXBP5 DACT1 JAM3 LDLRAD4 LRRN3 LRRN1 NUPR1 SEMA4D NTNG2 SRC
0.046095	4	52	6.3765	Leukocyte adhesion to vascular endothelial cell	http://amigo.geneontology.org/amigo/term/GO:0061756	PODXL2 KLF4 JAM2 GCNT1
0.046095	9	251	2.97231	Cellular response to oxygen levels	http://amigo.geneontology.org/amigo/term/GO:0071453	MT3 BMP7 OPRD1 PTGIS AK4 KCNK3 NDNF SLC8A1 SRC
0.0467868	6	122	4.07678	Cardiac chamber morphogenesis	http://amigo.geneontology.org/amigo/term/GO:0003206	MEF2C BMP7 WNT5A TBX2 HEY2 CHD7
0.0467868	6	122	4.07678	Bone mineralization	http://amigo.geneontology.org/amigo/term/GO:0030282	MEF2C BMP7 TFAP2A OSR1 PKDCC SLC8A1
0.0476503	9	253	2.94882	Neuron apoptotic process	http://amigo.geneontology.org/amigo/term/GO:0051402	NGFR ERBB3 MEF2C MT3 TFAP2A ASCL1 EN1 NDNF NUPR1
0.0479242	4	53	6.25619	Amino acid import	http://amigo.geneontology.org/amigo/term/GO:0043090	ATP1A2 SLC1A2 SLC16A2 SLC7A11
0.0479242	4	53	6.25619	Neutral lipid catabolic process	http://amigo.geneontology.org/amigo/term/GO:0046461	MGLL PNPLA3 LIPG FABP7
0.0479242	4	53	6.25619	Acylglycerol catabolic process	http://amigo.geneontology.org/amigo/term/GO:0046464	MGLL PNPLA3 LIPG FABP7
0.0480166	16	622	2.13234	Embryonic morphogenesis	http://amigo.geneontology.org/amigo/term/GO:0048598	PAX6 EYA2 MEF2C CECR2 BMP7 WNT5A TBX2 FLRT3 KLF4 TFAP2A FRAS1 OSR1 EN1 DACT1 CHD7 MAFB
0.0487869	22	978	1.8647	Negative regulation of apoptotic process	http://amigo.geneontology.org/amigo/term/GO:0043066	NGFR EYA2 ERBB3 PRKCZ MEF2C MT3 BMP7 WNT5A TNFAIP3 HEY2 KLF4 TFAP2A ASCL1 IGF1R OSR1 EN1 NDNF NUPR1 CAMK1D SEMA4D CERKL SRC
0.0489213	24	1102	1.80533	Embryo development	http://amigo.geneontology.org/amigo/term/GO:0009790	PAX6 FUT8 EYA2 MEF2C PHGDH CECR2 MFNG BMP7 SH3PXD2A WNT5A TBX2 FLRT3 E2F8 HEY2 KLF4 TFAP2A FRAS1 OSR1 PKDCC EN1 DACT1 TMEM100 CHD7 MAFB
0.0497364	12	406	2.45009	Regulation of cellular component size	http://amigo.geneontology.org/amigo/term/GO:0032535	ELN MT3 WNT5A TNR BCL11A PREX1 OLFM1 WASF3 SEMA6B AQP4 CNTN2 SEMA4D
0.0497364	16	625	2.1221	Positive regulation of apoptotic process	http://amigo.geneontology.org/amigo/term/GO:0043065	IL20RA TNFRSF1B NGFR MEF2C BMP7 WNT5A PREX1 PTGIS FGD3 OLFM1 TFAP2A ASCL1 NUPR1 CAMK1D FOXL2 SRC
0.0498332	13	460	2.34267	Pattern specification process	http://amigo.geneontology.org/amigo/term/GO:0007389	PAX6 MEF2C MFNG BMP7 MID1 WNT5A TBX2 BHLHE41 HEY2 ASCL1 OSR1 EN1 MAFB
0.0498332	3	27	9.21051	L-glutamate transmembrane transport	http://amigo.geneontology.org/amigo/term/GO:0015813	ATP1A2 SLC1A2 SLC7A11
0.0498332	4	54	6.14034	Aorta development	http://amigo.geneontology.org/amigo/term/GO:0035904	NGFR TBX2 HEY2 CHD7
0.0498332	13	460	2.34267	Embryonic organ development	http://amigo.geneontology.org/amigo/term/GO:0048568	PAX6 MEF2C BMP7 WNT5A TBX2 E2F8 HEY2 TFAP2A OSR1 PKDCC EN1 CHD7 MAFB
0.0498332	3	27	9.21051	Negative regulation of axon extension involved in axon guidance	http://amigo.geneontology.org/amigo/term/GO:0048843	WNT5A SEMA6B SEMA4D
0.0514599	7	167	3.47462	Cardiac chamber development	http://amigo.geneontology.org/amigo/term/GO:0003205	MEF2C BMP7 WNT5A TBX2 HEY2 CHD7 SCN5A
0.0515215	9	258	2.89167	Heart morphogenesis	http://amigo.geneontology.org/amigo/term/GO:0003007	ELN MEF2C BMP7 WNT5A TBX2 OLFM1 HEY2 TMEM100 CHD7
0.0525056	4	55	6.02869	Negative regulation of myeloid leukocyte differentiation	http://amigo.geneontology.org/amigo/term/GO:0002762	CEACAM1 ZBTB46 TMEM178A MAFB
0.05367	36	1896	1.57395	Regulation of intracellular signal transduction	http://amigo.geneontology.org/amigo/term/GO:1902531	IL20RA WWC3 ERBB3 PRKCZ RAP1GAP CEACAM1 MEF2C MT3 DOK5 BMP7 TRIB3 MID1 NECAB2 RUNDC3A PDE10A WNT5A TNFAIP3 PREX1 FGD3 GNAI1 GDF15 KLF4 GARNL3 PLCE1 IGF1R LURAP1L SHANK2 DACT1 NDRG2 TMEM100 CHD3 RASGRP1 NUPR1 RELL1 SEMA4D SRC
0.0544428	17	691	2.03937	Cellular response to organonitrogen compound	http://amigo.geneontology.org/amigo/term/GO:0071417	NGFR PRKCZ ADCY2 CEACAM1 MEF2C PNPLA3 TRIB3 SLC1A2 HRH2 BCL11A GDF15 CHRM3 KLF4 IGF1R GJB2 SLC8A1 SRC
0.0552608	7	170	3.4133	Phosphatidylinositol 3-kinase signaling	http://amigo.geneontology.org/amigo/term/GO:0014065	ERBB3 CEACAM1 KLF4 IGF1R RASGRP1 SEMA4D SRC
0.0552608	16	635	2.08868	Blood vessel morphogenesis	http://amigo.geneontology.org/amigo/term/GO:0048514	NGFR CEACAM1 WNT5A TNFAIP3 TBX2 PTGIS ADM2 E2F8 LDLR HEY2 KLF4 JAM3 TMEM100 CHD7 COL8A2 NDNF
0.0552608	4	56	5.92104	Negative regulation of smooth muscle cell proliferation	http://amigo.geneontology.org/amigo/term/GO:0048662	MEF2C TNFAIP3 KLF4 NDRG2
0.0552608	4	56	5.92104	Regulation of sodium ion transmembrane transporter activity	http://amigo.geneontology.org/amigo/term/GO:2000649	ATP1A2 SCN1B OSR1 FXYD7
0.0555927	8	215	3.08445	Cardiac muscle tissue development	http://amigo.geneontology.org/amigo/term/GO:0048738	MEF2C BMP7 WNT5A TBX2 HEY2 CHD7 SLC8A1 SCN5A
0.0556664	33	1702	1.60724	Negative regulation of cellular biosynthetic process	http://amigo.geneontology.org/amigo/term/GO:0031327	PAX6 ZIC2 WWC3 FOXN3 MXD1 CEACAM1 MEF2C MT3 BMP7 TRIB3 WNT5A BCL11A TBX2 BHLHE41 PTGIS E2F8 SOX3 HEY2 KLF4 TFAP2A ASCL1 OSR1 TAGLN3 EN1 NFIL3 DACT1 CHD3 CBX2 ZBTB34 FOXL2 SEMA4D ZNF79 SRC
0.056278	10	312	2.65688	Renal system development	http://amigo.geneontology.org/amigo/term/GO:0072001	MEF2C BMP7 WNT5A NID1 TFAP2A PLCE1 FRAS1 LGR5 OSR1 GCNT1
0.0573034	4	57	5.81716	Heart valve morphogenesis	http://amigo.geneontology.org/amigo/term/GO:0003179	ELN MEF2C OLFM1 HEY2
0.0573034	5	91	4.55465	Positive regulation of protein binding	http://amigo.geneontology.org/amigo/term/GO:0032092	MFNG TRIB3 WNT5A EPB41 DACT1
0.0573034	4	57	5.81716	Regulation of bone remodeling	http://amigo.geneontology.org/amigo/term/GO:0046850	IL20RA TNFAIP3 TNFRSF11B SRC
0.0573034	27	1313	1.70461	Cellular response to oxygen-containing compound	http://amigo.geneontology.org/amigo/term/GO:1901701	TNFRSF1B NGFR PRKCZ ADCY2 CEACAM1 MEF2C MT3 PNPLA3 BMP7 TRIB3 SLC1A2 HRH2 WNT5A TNFAIP3 BCL11A GNAI1 LDLR GDF15 CHRM3 KLF4 IGF1R OSR1 GJB2 GPR27 BRSK2 SLC8A1 SRC
0.0578032	3	29	8.5753	Adult walking behavior	http://amigo.geneontology.org/amigo/term/GO:0007628	SCN1A CHD7 CNTN2
0.0578032	16	640	2.07236	Positive regulation of programmed cell death	http://amigo.geneontology.org/amigo/term/GO:0043068	IL20RA TNFRSF1B NGFR MEF2C BMP7 WNT5A PREX1 PTGIS FGD3 OLFM1 TFAP2A ASCL1 NUPR1 CAMK1D FOXL2 SRC
0.0584182	15	584	2.12914	Response to inorganic substance	http://amigo.geneontology.org/amigo/term/GO:0010035	MEF2C MT3 BMP7 WNT5A TNFAIP3 CPNE5 KLF4 TFAP2A MTTP ASCL1 TNFRSF11B KCNK3 SLC8A1 SCN5A SRC
0.0584182	22	1001	1.82186	Negative regulation of programmed cell death	http://amigo.geneontology.org/amigo/term/GO:0043069	NGFR EYA2 ERBB3 PRKCZ MEF2C MT3 BMP7 WNT5A TNFAIP3 HEY2 KLF4 TFAP2A ASCL1 IGF1R OSR1 EN1 NDNF NUPR1 CAMK1D SEMA4D CERKL SRC
0.0584182	13	473	2.27829	Response to peptide hormone	http://amigo.geneontology.org/amigo/term/GO:0043434	PRKCZ ADCY2 CEACAM1 PNPLA3 BMP7 TRIB3 GNAI1 GDF15 IGF1R TIMP4 GJB2 GCNT1 SRC
0.0584182	5	92	4.50514	Regulation of neurotransmitter secretion	http://amigo.geneontology.org/amigo/term/GO:0046928	MEF2C RIMS4 ASIC1 STXBP5 MCTP1
0.0584182	5	92	4.50514	Artery development	http://amigo.geneontology.org/amigo/term/GO:0060840	NGFR TBX2 LDLR HEY2 CHD7
0.0586331	6	131	3.7967	Camera-type eye morphogenesis	http://amigo.geneontology.org/amigo/term/GO:0048593	PAX6 BMP7 WNT5A TBX2 TFAP2A COL8A2
0.0590624	16	643	2.06269	Negative regulation of immune system process	http://amigo.geneontology.org/amigo/term/GO:0002683	ADCY2 CEACAM1 CD59 CD200 HRH2 CBLB TNFAIP3 MASP1 ADM2 LDLR ZBTB46 TMEM178A GPR27 IL17D SRC MAFB
0.059298	7	174	3.33484	Biomineral tissue development	http://amigo.geneontology.org/amigo/term/GO:0031214	MEF2C BMP7 HEY2 TFAP2A OSR1 PKDCC SLC8A1
0.059298	7	174	3.33484	Positive regulation of developmental growth	http://amigo.geneontology.org/amigo/term/GO:0048639	MEF2C BCL11A TBX2 CPNE5 HEY2 CHD7 SEMA4D
0.0593009	9	267	2.7942	Positive regulation of protein catabolic process	http://amigo.geneontology.org/amigo/term/GO:0045732	MYLIP TNFRSF1B TRIB3 WNT5A CBLB TNFAIP3 LDLR DACT1 NUPR1
0.0606102	7	175	3.31578	Response to BMP	http://amigo.geneontology.org/amigo/term/GO:0071772	NEO1 BMP7 WNT5A GDF15 ADAMTS7 RNF165 TMEM100
0.0606102	7	175	3.31578	Cellular response to BMP stimulus	http://amigo.geneontology.org/amigo/term/GO:0071773	NEO1 BMP7 WNT5A GDF15 ADAMTS7 RNF165 TMEM100
0.0608456	3	30	8.28945	Regulation of release of sequestered calcium ion into cytosol by sarcoplasmic reticulum	http://amigo.geneontology.org/amigo/term/GO:0010880	ATP1A2 CHD7 SLC8A1
0.0608456	3	30	8.28945	Aorta morphogenesis	http://amigo.geneontology.org/amigo/term/GO:0035909	TBX2 HEY2 CHD7
0.0608456	8	221	3.00071	Regulation of neuron apoptotic process	http://amigo.geneontology.org/amigo/term/GO:0043523	ERBB3 MEF2C MT3 TFAP2A ASCL1 EN1 NDNF NUPR1
0.0608456	3	30	8.28945	Walking behavior	http://amigo.geneontology.org/amigo/term/GO:0090659	SCN1A CHD7 CNTN2
0.0611987	5	94	4.40928	Regulation of striated muscle contraction	http://amigo.geneontology.org/amigo/term/GO:0006942	SCN4A ATP1A2 SLC8A1 SCN5A SCN10A
0.0611987	5	94	4.40928	Adenylate cyclase-inhibiting G protein-coupled receptor signaling pathway	http://amigo.geneontology.org/amigo/term/GO:0007193	ADCY2 OPRD1 GNAI1 CHRM3 GRIK3
0.0611987	7	176	3.29694	Postsynapse organization	http://amigo.geneontology.org/amigo/term/GO:0099173	WNT5A KIF1A IGF1R SLC7A11 SHANK2 CTNND2 NTNG2
0.0611987	7	176	3.29694	Biomineralization	http://amigo.geneontology.org/amigo/term/GO:0110148	MEF2C BMP7 HEY2 TFAP2A OSR1 PKDCC SLC8A1
0.0626315	21	950	1.83241	Inflammatory response	http://amigo.geneontology.org/amigo/term/GO:0006954	TNFRSF1B PRKCZ MGLL ADCY2 CD200 HRH2 WNT5A TACR1 TNFAIP3 PTGIS ADM2 LDLR KLF4 PTX3 JAM3 GPR27 IL17D RASGRP1 NUPR1 CAMK1D SRC
0.0634613	18	769	1.94031	Negative regulation of cell population proliferation	http://amigo.geneontology.org/amigo/term/GO:0008285	PAX6 NGFR RAP1GAP CEACAM1 MEF2C CD200 BMP7 BCHE WNT5A CBLB TNFAIP3 KLF4 TFAP2A SLC16A2 FABP7 NDRG2 TP53I11 NUPR1
0.0636077	17	710	1.9848	Positive regulation of cell death	http://amigo.geneontology.org/amigo/term/GO:0010942	IL20RA TNFRSF1B NGFR MEF2C MT3 BMP7 WNT5A PREX1 PTGIS FGD3 OLFM1 TFAP2A ASCL1 NUPR1 CAMK1D FOXL2 SRC
0.0637304	7	178	3.2599	Striated muscle contraction	http://amigo.geneontology.org/amigo/term/GO:0006941	SCN4A ATP1A2 SCN1B SCN1A SLC8A1 SCN5A SCN10A
0.0637304	6	135	3.6842	Mesoderm development	http://amigo.geneontology.org/amigo/term/GO:0007498	EYA2 BMP7 MEST WNT5A KLF4 OSR1
0.0637304	6	135	3.6842	Glial cell development	http://amigo.geneontology.org/amigo/term/GO:0021782	MT3 PHGDH LDLR WASF3 ASCL1 CNTN2
0.0637304	6	135	3.6842	Digestive tract development	http://amigo.geneontology.org/amigo/term/GO:0048565	WNT5A TBX2 ASCL1 PKDCC DACT1 SRC
0.0641847	3	31	8.02205	Cardiac epithelial to mesenchymal transition	http://amigo.geneontology.org/amigo/term/GO:0060317	OLFM1 HEY2 TMEM100
0.0641847	3	31	8.02205	Heart trabecula morphogenesis	http://amigo.geneontology.org/amigo/term/GO:0061384	BMP7 HEY2 CHD7
0.0643183	11	375	2.43157	Cellular response to chemical stress	http://amigo.geneontology.org/amigo/term/GO:0062197	FUT8 MT3 BMP7 NCOA7 TNFAIP3 MGAT3 KLF4 SLC7A11 GJB2 SLC8A1 SRC
0.0643192	18	772	1.93277	Cellular response to nitrogen compound	http://amigo.geneontology.org/amigo/term/GO:1901699	NGFR PRKCZ ADCY2 CEACAM1 MEF2C MT3 PNPLA3 TRIB3 SLC1A2 HRH2 BCL11A GDF15 CHRM3 KLF4 IGF1R GJB2 SLC8A1 SRC
0.0650982	6	136	3.65711	Cardiac muscle contraction	http://amigo.geneontology.org/amigo/term/GO:0060048	ATP1A2 SCN1B SCN1A SLC8A1 SCN5A SCN10A
0.0651524	33	1734	1.57758	Negative regulation of biosynthetic process	http://amigo.geneontology.org/amigo/term/GO:0009890	PAX6 ZIC2 WWC3 FOXN3 MXD1 CEACAM1 MEF2C MT3 BMP7 TRIB3 WNT5A BCL11A TBX2 BHLHE41 PTGIS E2F8 SOX3 HEY2 KLF4 TFAP2A ASCL1 OSR1 TAGLN3 EN1 NFIL3 DACT1 CHD3 CBX2 ZBTB34 FOXL2 SEMA4D ZNF79 SRC
0.0652617	9	274	2.72281	Sensory organ morphogenesis	http://amigo.geneontology.org/amigo/term/GO:0090596	PAX6 BMP7 WNT5A TBX2 TFAP2A OSR1 CHD7 COL8A2 MAFB
0.0654912	4	61	5.43571	Regulation of smooth muscle contraction	http://amigo.geneontology.org/amigo/term/GO:0006940	ATP1A2 TACR1 CHRM3 PLCE1
0.0682872	17	718	1.96268	Response to wounding	http://amigo.geneontology.org/amigo/term/GO:0009611	PAX6 ERBB3 CEACAM1 CD59 SLC1A2 WNT5A TNR TNFAIP3 FLRT3 GNAI1 KLF4 SLC7A11 CSRP1 NMNAT3 JAM3 NDNF SRC
0.0684747	3	32	7.77136	Embryonic forelimb morphogenesis	http://amigo.geneontology.org/amigo/term/GO:0035115	TFAP2A OSR1 EN1
0.0684747	3	32	7.77136	Positive regulation of cardiac muscle tissue growth	http://amigo.geneontology.org/amigo/term/GO:0055023	MEF2C TBX2 HEY2
0.0686008	4	62	5.34804	Morphogenesis of an epithelial sheet	http://amigo.geneontology.org/amigo/term/GO:0002011	CEACAM1 BMP7 WNT5A FLRT3
0.0688827	5	98	4.22931	Cyclic-nucleotide-mediated signaling	http://amigo.geneontology.org/amigo/term/GO:0019935	ADCY2 RAPGEF4 RUNDC3A PDE10A GNAI1
0.0704488	6	139	3.57818	Myelination	http://amigo.geneontology.org/amigo/term/GO:0042552	TNFRSF1B WASF3 JAM2 JAM3 CMTM8 CNTN2
0.0730212	2	11	15.0717	Secondary heart field specification	http://amigo.geneontology.org/amigo/term/GO:0003139	MEF2C WNT5A
0.0730212	5	100	4.14473	Feeding behavior	http://amigo.geneontology.org/amigo/term/GO:0007631	OPRD1 ADM2 GDF15 MRAP2 EN1
0.0730212	2	11	15.0717	Negative regulation of transcription by competitive promoter binding	http://amigo.geneontology.org/amigo/term/GO:0010944	BHLHE41 TFAP2A
0.0730212	2	11	15.0717	Cerebral cortex GABAergic interneuron differentiation	http://amigo.geneontology.org/amigo/term/GO:0021892	ASCL1 CNTN2
0.0730212	2	11	15.0717	Negative regulation of complement activation	http://amigo.geneontology.org/amigo/term/GO:0045916	CD59 MASP1
0.0730212	2	11	15.0717	Positive regulation of collateral sprouting	http://amigo.geneontology.org/amigo/term/GO:0048672	BCL11A SEMA4D
0.0730212	3	33	7.53587	Regulation of axon extension involved in axon guidance	http://amigo.geneontology.org/amigo/term/GO:0048841	WNT5A SEMA6B SEMA4D
0.0730212	2	11	15.0717	Protein localization to cell cortex	http://amigo.geneontology.org/amigo/term/GO:0072697	GNAI1 EPB41
0.0730212	2	11	15.0717	AV node cell action potential	http://amigo.geneontology.org/amigo/term/GO:0086016	SCN5A SCN10A
0.0730212	3	33	7.53587	Cell-cell signaling involved in cardiac conduction	http://amigo.geneontology.org/amigo/term/GO:0086019	SCN1B SCN5A SCN10A
0.0730212	2	11	15.0717	AV node cell to bundle of His cell signaling	http://amigo.geneontology.org/amigo/term/GO:0086027	SCN5A SCN10A
0.0730212	3	33	7.53587	Postsynapse assembly	http://amigo.geneontology.org/amigo/term/GO:0099068	WNT5A SHANK2 NTNG2
0.0730212	2	11	15.0717	Regulation of postsynaptic cytosolic calcium ion concentration	http://amigo.geneontology.org/amigo/term/GO:0099566	WNT5A SLC8A1
0.0730212	5	100	4.14473	Regulation of response to oxidative stress	http://amigo.geneontology.org/amigo/term/GO:1902882	FUT8 BMP7 NCOA7 SLC7A11 MCTP1
0.0736969	9	282	2.64557	Regulation of ion transmembrane transporter activity	http://amigo.geneontology.org/amigo/term/GO:0032412	ATP1A2 MEF2C REM1 SCN1B CHRM3 OSR1 SHANK2 FXYD7 PIRT
0.0746009	5	101	4.10369	Synaptic transmission, glutamatergic	http://amigo.geneontology.org/amigo/term/GO:0035249	ATP1A2 MEF2C TNR SHANK2 GRIK3
0.0757256	8	235	2.82194	Regulation of neurotransmitter levels	http://amigo.geneontology.org/amigo/term/GO:0001505	ATP1A2 MEF2C RIMS4 SLC1A2 ASIC1 ALDH9A1 STXBP5 MCTP1
0.0757256	5	102	4.06346	Cell fate specification	http://amigo.geneontology.org/amigo/term/GO:0001708	PAX6 EYA2 WNT5A TBX2 ASCL1
0.0757256	12	443	2.24545	Glycoprotein metabolic process	http://amigo.geneontology.org/amigo/term/GO:0009100	FUT8 MT3 CST3 ST8SIA5 NECAB2 MGAT3 BCAN CHST7 B3GNT7 PTX3 NDNF GCNT1
0.0757256	3	34	7.31422	Negative regulation of striated muscle cell apoptotic process	http://amigo.geneontology.org/amigo/term/GO:0010664	BMP7 HEY2 NUPR1
0.0757256	3	34	7.31422	Olfactory lobe development	http://amigo.geneontology.org/amigo/term/GO:0021988	ATP1A2 WNT5A CHD7
0.0757256	3	34	7.31422	Response to fluid shear stress	http://amigo.geneontology.org/amigo/term/GO:0034405	MEF2C KLF4 SRC
0.0757256	6	143	3.47809	ERBB signaling pathway	http://amigo.geneontology.org/amigo/term/GO:0038127	ERBB3 CEACAM1 CBLB PLCE1 SH3KBP1 SRC
0.0757256	9	284	2.62694	Cell fate commitment	http://amigo.geneontology.org/amigo/term/GO:0045165	PAX6 EYA2 MEF2C WNT5A TBX2 HEY2 KLF4 ASCL1 ZNF521
0.0757256	3	34	7.31422	Neurotrophin TRK receptor signaling pathway	http://amigo.geneontology.org/amigo/term/GO:0048011	NGFR DOK5 SRC
0.0757256	5	102	4.06346	Oligodendrocyte differentiation	http://amigo.geneontology.org/amigo/term/GO:0048709	PAX6 TNFRSF1B WASF3 ASCL1 CNTN2
0.0763022	12	444	2.24039	Regulation of protein catabolic process	http://amigo.geneontology.org/amigo/term/GO:0042176	MYLIP TNFRSF1B TRIB3 CST3 WNT5A CBLB TNFAIP3 MGAT3 LDLR TIMP4 DACT1 NUPR1
0.0769656	8	236	2.80998	Vesicle localization	http://amigo.geneontology.org/amigo/term/GO:0051648	TRAPPC3 PRKCZ CD59 SYNDIG1 KIF1A MYO5B RASGRP1 BRSK2
0.0769656	31	1631	1.57556	Negative regulation of cellular macromolecule biosynthetic process	http://amigo.geneontology.org/amigo/term/GO:2000113	PAX6 ZIC2 WWC3 FOXN3 MXD1 MEF2C MT3 BMP7 TRIB3 WNT5A BCL11A TBX2 BHLHE41 E2F8 SOX3 HEY2 KLF4 TFAP2A ASCL1 OSR1 TAGLN3 EN1 NFIL3 DACT1 CHD3 CBX2 ZBTB34 FOXL2 SEMA4D ZNF79 SRC
0.0775935	7	189	3.07017	Negative regulation of DNA-binding transcription factor activity	http://amigo.geneontology.org/amigo/term/GO:0043433	CD200 BMP7 TNFAIP3 PTGIS KLF4 CEBPG NUPR1
0.0778394	5	103	4.02401	Cellular response to ketone	http://amigo.geneontology.org/amigo/term/GO:1901655	ADCY2 GNAI1 KLF4 GJB2 SRC
0.0781426	4	66	5.02391	Artery morphogenesis	http://amigo.geneontology.org/amigo/term/GO:0048844	TBX2 LDLR HEY2 CHD7
0.0788922	6	145	3.43012	Digestive system development	http://amigo.geneontology.org/amigo/term/GO:0055123	WNT5A TBX2 ASCL1 PKDCC DACT1 SRC
0.0804138	10	340	2.43807	Camera-type eye development	http://amigo.geneontology.org/amigo/term/GO:0043010	PAX6 BMP7 WNT5A TBX2 KLF4 TFAP2A SLC7A11 CHD7 COL8A2 FOXL2
0.0807611	31	1639	1.56787	Regulation of apoptotic process	http://amigo.geneontology.org/amigo/term/GO:0042981	IL20RA TNFRSF1B NGFR EYA2 ERBB3 PRKCZ MEF2C MT3 BMP7 PERP WNT5A TNFAIP3 PREX1 PTGIS FGD3 OLFM1 HEY2 KLF4 TFAP2A ASCL1 IGF1R OSR1 SLC7A11 EN1 NDNF NUPR1 CAMK1D FOXL2 SEMA4D CERKL SRC
0.0807611	21	986	1.7655	Cation transmembrane transport	http://amigo.geneontology.org/amigo/term/GO:0098655	SCN4A ATP1A2 SLC9A7 ASIC4 MEF2C REM1 SCN1B SLC1A2 ASIC1 ATP8A1 OSR1 SCN1A SCN3A SHANK2 KCNK3 CHD7 SLC8A1 SCN5A SCN10A FXYD7 PIRT
0.0808129	2	12	13.8158	Cardiac chamber formation	http://amigo.geneontology.org/amigo/term/GO:0003207	MEF2C TBX2
0.0808129	2	12	13.8158	Lateral sprouting from an epithelium	http://amigo.geneontology.org/amigo/term/GO:0060601	BMP7 WNT5A
0.0808129	2	12	13.8158	Embryonic camera-type eye formation	http://amigo.geneontology.org/amigo/term/GO:0060900	WNT5A TFAP2A
0.0808129	2	12	13.8158	Regulation of apoptotic process involved in morphogenesis	http://amigo.geneontology.org/amigo/term/GO:1902337	TNFRSF1B BMP7
0.0808129	2	12	13.8158	Regulation of apoptotic process involved in development	http://amigo.geneontology.org/amigo/term/GO:1904748	TNFRSF1B BMP7
0.0808129	2	12	13.8158	Negative regulation of sodium ion transmembrane transporter activity	http://amigo.geneontology.org/amigo/term/GO:2000650	ATP1A2 OSR1
0.0808129	2	12	13.8158	Positive regulation of vasculogenesis	http://amigo.geneontology.org/amigo/term/GO:2001214	CEACAM1 TMEM100
0.0811425	31	1642	1.565	Negative regulation of macromolecule biosynthetic process	http://amigo.geneontology.org/amigo/term/GO:0010558	PAX6 ZIC2 WWC3 FOXN3 MXD1 MEF2C MT3 BMP7 TRIB3 WNT5A BCL11A TBX2 BHLHE41 E2F8 SOX3 HEY2 KLF4 TFAP2A ASCL1 OSR1 TAGLN3 EN1 NFIL3 DACT1 CHD3 CBX2 ZBTB34 FOXL2 SEMA4D ZNF79 SRC
0.0813705	5	105	3.94736	Regulation of dendrite development	http://amigo.geneontology.org/amigo/term/GO:0050773	BMP7 BCL11A PREX1 CAMK1D SEMA4D
0.0816185	34	1847	1.52594	Regulation of cell death	http://amigo.geneontology.org/amigo/term/GO:0010941	IL20RA TNFRSF1B NGFR EYA2 ERBB3 PRKCZ MEF2C MT3 CD200 BMP7 NCOA7 PERP PACRG WNT5A TNFAIP3 PREX1 PTGIS FGD3 OLFM1 HEY2 KLF4 TFAP2A ASCL1 IGF1R OSR1 SLC7A11 EN1 NDNF NUPR1 CAMK1D FOXL2 SEMA4D CERKL SRC
0.0816185	11	396	2.30263	Negative regulation of phosphorylation	http://amigo.geneontology.org/amigo/term/GO:0042326	PAX6 PRKCZ CEACAM1 BMP7 TRIB3 CBLB TNFAIP3 LDLRAD4 NUPR1 SLC8A1 SEMA4D
0.0829165	3	36	6.90788	Tricarboxylic acid cycle	http://amigo.geneontology.org/amigo/term/GO:0006099	MDH1 SUCLG1 OGDHL
0.0829165	3	36	6.90788	Long-term memory	http://amigo.geneontology.org/amigo/term/GO:0007616	PRKCZ LDLR PTCHD1
0.0829165	3	36	6.90788	Release of sequestered calcium ion into cytosol by sarcoplasmic reticulum	http://amigo.geneontology.org/amigo/term/GO:0014808	ATP1A2 CHD7 SLC8A1
0.0829165	3	36	6.90788	Positive regulation of heart growth	http://amigo.geneontology.org/amigo/term/GO:0060421	MEF2C TBX2 HEY2
0.083173	5	106	3.91012	Sensory perception of pain	http://amigo.geneontology.org/amigo/term/GO:0019233	MGLL OPRD1 SCN1A TMEM100 SCN10A
0.0847367	9	293	2.54625	Regulation of transmembrane transporter activity	http://amigo.geneontology.org/amigo/term/GO:0022898	ATP1A2 MEF2C REM1 SCN1B CHRM3 OSR1 SHANK2 FXYD7 PIRT
0.0847367	11	399	2.28531	Regulation of cation transmembrane transport	http://amigo.geneontology.org/amigo/term/GO:1904062	ATP1A2 MEF2C REM1 SCN1B OSR1 SHANK2 CHD7 SLC8A1 SCN5A FXYD7 PIRT
0.0853063	8	243	2.72904	Adenylate cyclase-modulating G protein-coupled receptor signaling pathway	http://amigo.geneontology.org/amigo/term/GO:0007188	ADCY2 OPRD1 GNAI1 ADM2 CHRM3 MRAP2 LGR5 GRIK3
0.0855998	5	107	3.87358	Negative regulation of NF-kappaB transcription factor activity	http://amigo.geneontology.org/amigo/term/GO:0032088	CD200 BMP7 TNFAIP3 PTGIS KLF4
0.087769	3	37	6.72118	Cell communication by electrical coupling	http://amigo.geneontology.org/amigo/term/GO:0010644	ATP1A2 GJB2 SLC8A1
0.087769	3	37	6.72118	Leukocyte tethering or rolling	http://amigo.geneontology.org/amigo/term/GO:0050901	PODXL2 JAM2 GCNT1
0.087769	3	37	6.72118	Release of sequestered calcium ion into cytosol by endoplasmic reticulum	http://amigo.geneontology.org/amigo/term/GO:1903514	ATP1A2 CHD7 SLC8A1
0.0878608	10	348	2.38203	Urogenital system development	http://amigo.geneontology.org/amigo/term/GO:0001655	MEF2C BMP7 WNT5A NID1 TFAP2A PLCE1 FRAS1 LGR5 OSR1 GCNT1
0.0878608	5	108	3.83771	Cardiac septum development	http://amigo.geneontology.org/amigo/term/GO:0003279	BMP7 WNT5A TBX2 HEY2 CHD7
0.0881206	2	13	12.753	G protein-coupled adenosine receptor signaling pathway	http://amigo.geneontology.org/amigo/term/GO:0001973	NECAB2 CNTN2
0.0881206	2	13	12.753	Ventricular trabecula myocardium morphogenesis	http://amigo.geneontology.org/amigo/term/GO:0003222	HEY2 CHD7
0.0881206	4	70	4.73683	Superoxide metabolic process	http://amigo.geneontology.org/amigo/term/GO:0006801	MT3 BMP7 SH3PXD2A PREX1
0.0881206	2	13	12.753	Rostrocaudal neural tube patterning	http://amigo.geneontology.org/amigo/term/GO:0021903	PAX6 EN1
0.0881206	6	151	3.29382	Cellular response to reactive oxygen species	http://amigo.geneontology.org/amigo/term/GO:0034614	MT3 BMP7 TNFAIP3 KLF4 SLC8A1 SRC
0.0881206	2	13	12.753	G protein-coupled purinergic receptor signaling pathway	http://amigo.geneontology.org/amigo/term/GO:0035588	NECAB2 CNTN2
0.0881206	2	13	12.753	T-helper 2 cell cytokine production	http://amigo.geneontology.org/amigo/term/GO:0035745	PRKCZ DENND1B
0.0881206	16	692	1.91664	Regulation of growth	http://amigo.geneontology.org/amigo/term/GO:0040008	WWC3 CEACAM1 MEF2C MT3 WNT5A TNR BCL11A TBX2 CPNE5 GDF15 OLFM1 HEY2 PLCE1 SEMA6B CHD7 SEMA4D
0.0881206	10	349	2.3752	Regulation of epithelial cell proliferation	http://amigo.geneontology.org/amigo/term/GO:0050678	PAX6 NGFR RAP1GAP CEACAM1 MEF2C WNT5A TNFAIP3 OSR1 NUPR1 SCN5A
0.0881206	7	197	2.94549	Protein homooligomerization	http://amigo.geneontology.org/amigo/term/GO:0051260	SLC1A2 ASIC1 BCL11A CLYBL ALDH9A1 KCTD15 AQP4
0.0881206	4	70	4.73683	Cardiac muscle cell contraction	http://amigo.geneontology.org/amigo/term/GO:0086003	ATP1A2 SCN1B SCN1A SCN5A
0.0881206	2	13	12.753	Negative regulation of sodium ion transmembrane transport	http://amigo.geneontology.org/amigo/term/GO:1902306	ATP1A2 OSR1
0.0881206	2	13	12.753	Regulation of T-helper 2 cell cytokine production	http://amigo.geneontology.org/amigo/term/GO:2000551	PRKCZ DENND1B
0.0888914	6	152	3.27215	Neural precursor cell proliferation	http://amigo.geneontology.org/amigo/term/GO:0061351	PAX6 WNT5A KIF1A ASCL1 SLC16A2 TRNP1
0.0894409	3	38	6.54431	Aortic valve development	http://amigo.geneontology.org/amigo/term/GO:0003176	TNFRSF1B ELN HEY2
0.0894409	4	71	4.67012	Respiratory gaseous exchange by respiratory system	http://amigo.geneontology.org/amigo/term/GO:0007585	ATP1A2 FUT8 ELN MAFB
0.0894409	4	71	4.67012	CAMP-mediated signaling	http://amigo.geneontology.org/amigo/term/GO:0019933	ADCY2 RAPGEF4 PDE10A GNAI1
0.0894409	3	38	6.54431	Positive regulation of nervous system process	http://amigo.geneontology.org/amigo/term/GO:0031646	TNFRSF1B TNR WASF3
0.0894409	4	71	4.67012	Bone resorption	http://amigo.geneontology.org/amigo/term/GO:0045453	IL20RA TNFAIP3 TNFRSF11B SRC
0.0894409	3	38	6.54431	Axon extension involved in axon guidance	http://amigo.geneontology.org/amigo/term/GO:0048846	WNT5A SEMA6B SEMA4D
0.0894409	12	461	2.15778	Negative regulation of transport	http://amigo.geneontology.org/amigo/term/GO:0051051	ATP1A2 TNFRSF1B ERBB3 CEACAM1 REM1 CD200 NECAB2 ASIC1 BEST3 OSR1 PKDCC MCTP1
0.0894409	3	38	6.54431	Neuron projection extension involved in neuron projection guidance	http://amigo.geneontology.org/amigo/term/GO:1902284	WNT5A SEMA6B SEMA4D
0.0897992	10	352	2.35496	Negative regulation of protein phosphorylation	http://amigo.geneontology.org/amigo/term/GO:0001933	PAX6 PRKCZ CEACAM1 BMP7 TRIB3 CBLB TNFAIP3 LDLRAD4 SLC8A1 SEMA4D
0.0905249	16	697	1.90289	Regulation of protein kinase activity	http://amigo.geneontology.org/amigo/term/GO:0045859	ERBB3 PRKCZ ADCY2 CEACAM1 MEF2C MT3 BMP7 TRIB3 WNT5A CBLB TNFAIP3 PLCE1 GPRC5C RASGRP1 SLC8A1 SRC
0.0921096	6	154	3.22966	Neuromuscular process	http://amigo.geneontology.org/amigo/term/GO:0050905	SCN4A TNR ASCL1 SCN1A IGDCC3 GPR88
0.0923452	5	111	3.73399	Chondrocyte differentiation	http://amigo.geneontology.org/amigo/term/GO:0002062	MEF2C ADAMTS7 OSR1 PKDCC SCUBE2
0.0923452	5	111	3.73399	Limbic system development	http://amigo.geneontology.org/amigo/term/GO:0021761	ATP1A2 BCAN SOX3 SEMA6B NDNF
0.0928356	12	465	2.13921	Positive regulation of MAPK cascade	http://amigo.geneontology.org/amigo/term/GO:0043410	PRKCZ MEF2C MT3 DOK5 MID1 NECAB2 WNT5A GDF15 IGF1R RASGRP1 RELL1 SRC
0.09318	29	1537	1.56405	Negative regulation of cell communication	http://amigo.geneontology.org/amigo/term/GO:0010648	WWC3 NGFR EYA2 ERBB3 PRKCZ CEACAM1 BMP7 TRIB3 NECAB2 ASIC1 PDE10A BCHE WNT5A CBLB TNR TNFAIP3 GNAI1 GDF15 MRAP2 HEY2 KLF4 SH3KBP1 SHANK2 GRIK3 AMER2 DACT1 NDRG2 LDLRAD4 SRC
0.09318	14	581	1.99746	Positive regulation of cell motility	http://amigo.geneontology.org/amigo/term/GO:2000147	BMP7 WNT5A TACR1 PREX1 ATP8A1 LGR6 IGF1R JAM2 JAM3 SEMA6B SLC8A1 CAMK1D SEMA4D SRC
0.0939376	9	303	2.46221	Kidney development	http://amigo.geneontology.org/amigo/term/GO:0001822	MEF2C BMP7 WNT5A NID1 TFAP2A PLCE1 FRAS1 OSR1 GCNT1
0.0939376	2	14	11.8421	Germinal center formation	http://amigo.geneontology.org/amigo/term/GO:0002467	MEF2C TNFAIP3
0.0939376	5	112	3.70065	Regulation of Notch signaling pathway	http://amigo.geneontology.org/amigo/term/GO:0008593	MFNG BMP7 HEY2 ASCL1 SRC
0.0939376	2	14	11.8421	Regulation of cGMP-mediated signaling	http://amigo.geneontology.org/amigo/term/GO:0010752	RUNDC3A PDE10A
0.0939376	2	14	11.8421	Glial cell fate commitment	http://amigo.geneontology.org/amigo/term/GO:0021781	PAX6 ASCL1
0.0939376	29	1540	1.561	Negative regulation of signaling	http://amigo.geneontology.org/amigo/term/GO:0023057	WWC3 NGFR EYA2 ERBB3 PRKCZ CEACAM1 BMP7 TRIB3 NECAB2 ASIC1 PDE10A BCHE WNT5A CBLB TNR TNFAIP3 GNAI1 GDF15 MRAP2 HEY2 KLF4 SH3KBP1 SHANK2 GRIK3 AMER2 DACT1 NDRG2 LDLRAD4 SRC
0.0939376	2	14	11.8421	Secretory granule localization	http://amigo.geneontology.org/amigo/term/GO:0032252	KIF1A RASGRP1
0.0939376	2	14	11.8421	Negative regulation of hippo signaling	http://amigo.geneontology.org/amigo/term/GO:0035331	WWC3 SHANK2
0.0939376	2	14	11.8421	Locomotory exploration behavior	http://amigo.geneontology.org/amigo/term/GO:0035641	ATP1A2 TNR
0.0939376	2	14	11.8421	Atrioventricular canal development	http://amigo.geneontology.org/amigo/term/GO:0036302	TBX2 CHD7
0.0939376	2	14	11.8421	G protein-coupled opioid receptor signaling pathway	http://amigo.geneontology.org/amigo/term/GO:0038003	OPRD1 OGFRL1
0.0939376	7	202	2.87258	Regulation of protein binding	http://amigo.geneontology.org/amigo/term/GO:0043393	MFNG TRIB3 WNT5A CBLB EPB41 DACT1 SRC
0.0939376	2	14	11.8421	Regulation of secondary metabolic process	http://amigo.geneontology.org/amigo/term/GO:0043455	WNT5A SLC7A11
0.0939376	18	824	1.8108	Regulation of kinase activity	http://amigo.geneontology.org/amigo/term/GO:0043549	ERBB3 PRKCZ ADCY2 CEACAM1 MEF2C MT3 BMP7 TRIB3 WNT5A CBLB TNFAIP3 KLF4 PLCE1 IGF1R GPRC5C RASGRP1 SLC8A1 SRC
0.0939376	2	14	11.8421	Regulation of melanin biosynthetic process	http://amigo.geneontology.org/amigo/term/GO:0048021	WNT5A SLC7A11
0.0939376	7	202	2.87258	Cartilage development	http://amigo.geneontology.org/amigo/term/GO:0051216	MEF2C BMP7 WNT5A ADAMTS7 OSR1 PKDCC SCUBE2
0.0939376	2	14	11.8421	Embryonic skeletal joint development	http://amigo.geneontology.org/amigo/term/GO:0072498	BMP7 OSR1
0.0939376	2	14	11.8421	AV node cell to bundle of His cell communication	http://amigo.geneontology.org/amigo/term/GO:0086067	SCN5A SCN10A
0.0939376	2	14	11.8421	GABAergic neuron differentiation	http://amigo.geneontology.org/amigo/term/GO:0097154	ASCL1 CNTN2
0.0939376	2	14	11.8421	Regulation of secondary metabolite biosynthetic process	http://amigo.geneontology.org/amigo/term/GO:1900376	WNT5A SLC7A11
0.0939376	5	112	3.70065	Positive regulation of cell junction assembly	http://amigo.geneontology.org/amigo/term/GO:1901890	SYNDIG1 FLRT3 LRRN3 LRRN1 SEMA4D
0.0944344	33	1817	1.50551	Regulation of cell population proliferation	http://amigo.geneontology.org/amigo/term/GO:0042127	PAX6 TNFRSF1B ELN NGFR ERBB3 PRKCZ RAP1GAP CEACAM1 MEF2C CD200 BMP7 BCHE WNT5A CBLB TNFAIP3 TBX2 HEY2 KLF4 TFAP2A LGR5 ASCL1 IGF1R OSR1 SLC16A2 SLC7A11 SHANK2 FABP7 NDRG2 TP53I11 SCUBE2 NUPR1 SCN5A TRNP1
0.096114	9	306	2.43807	Regulation of transporter activity	http://amigo.geneontology.org/amigo/term/GO:0032409	ATP1A2 MEF2C REM1 SCN1B CHRM3 OSR1 SHANK2 FXYD7 PIRT
0.096114	3	40	6.21709	Neurotrophin signaling pathway	http://amigo.geneontology.org/amigo/term/GO:0038179	NGFR DOK5 SRC
0.096114	3	40	6.21709	Regulation of cardiac muscle cell proliferation	http://amigo.geneontology.org/amigo/term/GO:0060043	MEF2C TBX2 HEY2
0.0965442	31	1684	1.52597	Regulation of programmed cell death	http://amigo.geneontology.org/amigo/term/GO:0043067	IL20RA TNFRSF1B NGFR EYA2 ERBB3 PRKCZ MEF2C MT3 BMP7 PERP WNT5A TNFAIP3 PREX1 PTGIS FGD3 OLFM1 HEY2 KLF4 TFAP2A ASCL1 IGF1R OSR1 SLC7A11 EN1 NDNF NUPR1 CAMK1D FOXL2 SEMA4D CERKL SRC
0.0976054	9	307	2.43013	Embryonic organ morphogenesis	http://amigo.geneontology.org/amigo/term/GO:0048562	PAX6 MEF2C BMP7 WNT5A TBX2 TFAP2A OSR1 CHD7 MAFB
0.0998154	19	897	1.75585	Positive regulation of cell differentiation	http://amigo.geneontology.org/amigo/term/GO:0045597	PAX6 TNFRSF1B NGFR PRKCZ CEACAM1 MEF2C BMP7 BCL11A PREX1 ZC4H2 OLFM1 ZBTB46 PLXNC1 ASCL1 PKDCC TMEM100 RASGRP1 SCUBE2 SEMA4D
0.100555	6	160	3.10855	Epithelial to mesenchymal transition	http://amigo.geneontology.org/amigo/term/GO:0001837	BMP7 WNT5A OLFM1 HEY2 TMEM100 LDLRAD4
0.100555	6	160	3.10855	Regulation of G protein-coupled receptor signaling pathway	http://amigo.geneontology.org/amigo/term/GO:0008277	MGLL NECAB2 MRAP2 PLCE1 GPR27 CNTN2
0.100555	3	41	6.06545	Chondroitin sulfate metabolic process	http://amigo.geneontology.org/amigo/term/GO:0030204	BCAN CHST7 NDNF
0.100555	6	160	3.10855	Hindbrain development	http://amigo.geneontology.org/amigo/term/GO:0030902	BMP7 ASCL1 EN1 SCN5A MAFB TRNP1
0.100555	3	41	6.06545	Regulation of sensory perception of pain	http://amigo.geneontology.org/amigo/term/GO:0051930	MGLL OPRD1 TMEM100
0.100555	27	1421	1.57505	Epithelium development	http://amigo.geneontology.org/amigo/term/GO:0060429	PAX6 NGFR CEACAM1 MEF2C PHGDH CECR2 BMP7 PERP WNT5A MYCL TBX2 FLRT3 E2F8 HEY2 KLF4 TFAP2A FRAS1 LGR5 ASCL1 OSR1 SLC7A11 EN1 DACT1 TMEM100 CHD7 BRSK2 SRC
0.100555	7	207	2.8032	Cellular response to metal ion	http://amigo.geneontology.org/amigo/term/GO:0071248	MEF2C MT3 WNT5A CPNE5 TFAP2A KCNK3 SCN5A
0.100555	3	41	6.06545	Semaphorin-plexin signaling pathway	http://amigo.geneontology.org/amigo/term/GO:0071526	PLXNC1 SEMA6B SEMA4D
0.101187	2	15	11.0526	Negative regulation of humoral immune response	http://amigo.geneontology.org/amigo/term/GO:0002921	CD59 MASP1
0.101187	2	15	11.0526	Heart valve formation	http://amigo.geneontology.org/amigo/term/GO:0003188	OLFM1 HEY2
0.101187	2	15	11.0526	Regulation of granulocyte differentiation	http://amigo.geneontology.org/amigo/term/GO:0030852	CEACAM1 ZBTB46
0.101187	6	161	3.08924	Regulation of MAP kinase activity	http://amigo.geneontology.org/amigo/term/GO:0043405	MEF2C BMP7 TRIB3 WNT5A RASGRP1 SRC
0.101187	2	15	11.0526	Negative regulation of fatty acid biosynthetic process	http://amigo.geneontology.org/amigo/term/GO:0045717	CEACAM1 TRIB3
0.101187	8	258	2.57037	Negative regulation of growth	http://amigo.geneontology.org/amigo/term/GO:0045926	WWC3 MT3 WNT5A TNR BCL11A GDF15 SEMA6B SEMA4D
0.101187	6	161	3.08924	Eye morphogenesis	http://amigo.geneontology.org/amigo/term/GO:0048592	PAX6 BMP7 WNT5A TBX2 TFAP2A COL8A2
0.101187	14	595	1.95046	Positive regulation of cellular component movement	http://amigo.geneontology.org/amigo/term/GO:0051272	BMP7 WNT5A TACR1 PREX1 ATP8A1 LGR6 IGF1R JAM2 JAM3 SEMA6B SLC8A1 CAMK1D SEMA4D SRC
0.101187	4	76	4.36287	Regulation of cardiac muscle contraction	http://amigo.geneontology.org/amigo/term/GO:0055117	ATP1A2 SLC8A1 SCN5A SCN10A
0.101187	2	15	11.0526	Metanephric mesenchyme development	http://amigo.geneontology.org/amigo/term/GO:0072075	BMP7 OSR1
0.101187	2	15	11.0526	Bundle of His cell to Purkinje myocyte communication	http://amigo.geneontology.org/amigo/term/GO:0086069	SCN5A SCN10A
0.101187	2	15	11.0526	Synaptic vesicle clustering	http://amigo.geneontology.org/amigo/term/GO:0097091	SYNDIG1 BRSK2
0.101187	2	15	11.0526	Regulation of neuron projection arborization	http://amigo.geneontology.org/amigo/term/GO:0150011	WNT5A NTNG2
0.101187	11	421	2.16589	Cellular response to peptide	http://amigo.geneontology.org/amigo/term/GO:1901653	NGFR PRKCZ ADCY2 CEACAM1 PNPLA3 TRIB3 GDF15 KLF4 IGF1R GJB2 SRC
0.101187	33	1832	1.49319	Response to oxygen-containing compound	http://amigo.geneontology.org/amigo/term/GO:1901700	ATP1A2 TNFRSF1B NGFR PRKCZ ADCY2 CEACAM1 MEF2C MT3 PNPLA3 BMP7 TRIB3 SLC1A2 HRH2 BCHE WNT5A TNFAIP3 BCL11A GNAI1 LDLR GDF15 CHRM3 KLF4 ASCL1 IGF1R OSR1 TIMP4 EN1 GJB2 GPR27 BRSK2 SLC8A1 GCNT1 SRC
0.101187	2	15	11.0526	Lysosomal protein catabolic process	http://amigo.geneontology.org/amigo/term/GO:1905146	MGAT3 LDLR
0.101516	5	117	3.5425	Negative regulation of hemopoiesis	http://amigo.geneontology.org/amigo/term/GO:1903707	CEACAM1 ZBTB46 TMEM178A IL17D MAFB
0.102628	6	162	3.07017	BMP signaling pathway	http://amigo.geneontology.org/amigo/term/GO:0030509	NEO1 BMP7 WNT5A GDF15 RNF165 TMEM100
0.102693	4	77	4.30621	Mesoderm formation	http://amigo.geneontology.org/amigo/term/GO:0001707	EYA2 BMP7 WNT5A KLF4
0.102693	14	597	1.94393	Positive regulation of locomotion	http://amigo.geneontology.org/amigo/term/GO:0040017	BMP7 WNT5A TACR1 PREX1 ATP8A1 LGR6 IGF1R JAM2 JAM3 SEMA6B SLC8A1 CAMK1D SEMA4D SRC
0.102693	3	42	5.92104	Regulation of sensory perception	http://amigo.geneontology.org/amigo/term/GO:0051931	MGLL OPRD1 TMEM100
0.102693	4	77	4.30621	Vesicle cytoskeletal trafficking	http://amigo.geneontology.org/amigo/term/GO:0099518	PRKCZ KIF1A MYO5B RASGRP1
0.106873	4	78	4.251	Response to axon injury	http://amigo.geneontology.org/amigo/term/GO:0048678	TNR FLRT3 KLF4 JAM3
0.108424	3	43	5.78334	Renal water homeostasis	http://amigo.geneontology.org/amigo/term/GO:0003091	ADCY2 MYO5B AQP4
0.108424	3	43	5.78334	Sarcoplasmic reticulum calcium ion transport	http://amigo.geneontology.org/amigo/term/GO:0070296	ATP1A2 CHD7 SLC8A1
0.108424	3	43	5.78334	Semi-lunar valve development	http://amigo.geneontology.org/amigo/term/GO:1905314	TNFRSF1B ELN HEY2
0.110239	2	16	10.3618	Epithelial to mesenchymal transition involved in endocardial cushion formation	http://amigo.geneontology.org/amigo/term/GO:0003198	HEY2 TMEM100
0.110239	4	79	4.19719	Associative learning	http://amigo.geneontology.org/amigo/term/GO:0008306	ATP1A2 ASIC1 TNR SLC7A11
0.110239	2	16	10.3618	Sodium ion export across plasma membrane	http://amigo.geneontology.org/amigo/term/GO:0036376	ATP1A2 SLC8A1
0.110239	2	16	10.3618	Nose development	http://amigo.geneontology.org/amigo/term/GO:0043584	ASCL1 CHD7
0.110239	4	79	4.19719	Mesoderm morphogenesis	http://amigo.geneontology.org/amigo/term/GO:0048332	EYA2 BMP7 WNT5A KLF4
0.110239	2	16	10.3618	Ventricular cardiac muscle cell differentiation	http://amigo.geneontology.org/amigo/term/GO:0055012	MEF2C HEY2
0.110239	2	16	10.3618	Morphogenesis of an epithelial bud	http://amigo.geneontology.org/amigo/term/GO:0060572	BMP7 WNT5A
0.110239	2	16	10.3618	Nephron tubule epithelial cell differentiation	http://amigo.geneontology.org/amigo/term/GO:0072160	MEF2C OSR1
0.110239	2	16	10.3618	Inhibitory synapse assembly	http://amigo.geneontology.org/amigo/term/GO:1904862	WNT5A SEMA4D
0.110239	2	16	10.3618	Regulation of hepatocyte proliferation	http://amigo.geneontology.org/amigo/term/GO:2000345	CEACAM1 TNFAIP3
0.111559	5	121	3.42539	Epidermal growth factor receptor signaling pathway	http://amigo.geneontology.org/amigo/term/GO:0007173	CEACAM1 CBLB PLCE1 SH3KBP1 SRC
0.111677	7	215	2.69889	Muscle cell proliferation	http://amigo.geneontology.org/amigo/term/GO:0033002	ELN MEF2C TNFAIP3 TBX2 HEY2 KLF4 NDRG2
0.111703	3	44	5.6519	Columnar/cuboidal epithelial cell development	http://amigo.geneontology.org/amigo/term/GO:0002066	PAX6 WNT5A SRC
0.111703	3	44	5.6519	T cell cytokine production	http://amigo.geneontology.org/amigo/term/GO:0002369	TNFRSF1B PRKCZ DENND1B
0.111703	3	44	5.6519	Regulation of T cell cytokine production	http://amigo.geneontology.org/amigo/term/GO:0002724	TNFRSF1B PRKCZ DENND1B
0.111703	3	44	5.6519	Mesenchymal cell proliferation	http://amigo.geneontology.org/amigo/term/GO:0010463	BMP7 WNT5A OSR1
0.111703	3	44	5.6519	Ventral spinal cord development	http://amigo.geneontology.org/amigo/term/GO:0021517	PAX6 ZC4H2 ASCL1
0.114149	31	1720	1.49403	Ion transport	http://amigo.geneontology.org/amigo/term/GO:0006811	SCN4A ATP1A2 SLC9A7 ASIC4 CEACAM1 MEF2C MT3 REM1 SCN1B SLC1A2 ASIC1 OPRD1 ATP8A1 BEST3 CHRM3 MTTP OSR1 SCN1A SLC16A2 SLC7A11 SCN3A EPB41 SHANK2 GRIK3 KCNK3 CHD7 SLC8A1 SCN5A SCN10A FXYD7 PIRT
0.114315	12	490	2.03007	Response to oxidative stress	http://amigo.geneontology.org/amigo/term/GO:0006979	FUT8 MT3 BMP7 NCOA7 TNFAIP3 MGAT3 KLF4 SLC7A11 GJB2 MCTP1 SLC8A1 SRC
0.117572	6	169	2.943	Activation of protein kinase activity	http://amigo.geneontology.org/amigo/term/GO:0032147	PRKCZ ADCY2 MT3 WNT5A GPRC5C SRC
0.117762	3	45	5.5263	Membrane repolarization	http://amigo.geneontology.org/amigo/term/GO:0086009	ATP1A2 SCN1B SCN5A
0.118178	2	17	9.7523	Positive regulation of type 2 immune response	http://amigo.geneontology.org/amigo/term/GO:0002830	PRKCZ DENND1B
0.118178	2	17	9.7523	Segment specification	http://amigo.geneontology.org/amigo/term/GO:0007379	OSR1 MAFB
0.118178	6	170	2.92569	Regulation of cell shape	http://amigo.geneontology.org/amigo/term/GO:0008360	FGD3 WASF3 PLXNC1 SH3KBP1 EPB41 SEMA4D
0.118178	4	82	4.04364	Central nervous system neuron development	http://amigo.geneontology.org/amigo/term/GO:0021954	SCN1B ASCL1 NDNF CNTN2
0.118178	2	17	9.7523	Positive regulation of granulocyte macrophage colony-stimulating factor production	http://amigo.geneontology.org/amigo/term/GO:0032725	IL17D RASGRP1
0.118178	2	17	9.7523	Regulation of integrin activation	http://amigo.geneontology.org/amigo/term/GO:0033623	JAM3 SRC
0.118178	24	1251	1.5903	Ion transmembrane transport	http://amigo.geneontology.org/amigo/term/GO:0034220	SCN4A ATP1A2 SLC9A7 ASIC4 MEF2C REM1 SCN1B SLC1A2 ASIC1 ATP8A1 CHRM3 OSR1 SCN1A SLC7A11 SCN3A SHANK2 GRIK3 KCNK3 CHD7 SLC8A1 SCN5A SCN10A FXYD7 PIRT
0.118178	5	124	3.34252	Ear morphogenesis	http://amigo.geneontology.org/amigo/term/GO:0042471	WNT5A TFAP2A OSR1 CHD7 MAFB
0.118178	2	17	9.7523	Regulation of odontogenesis	http://amigo.geneontology.org/amigo/term/GO:0042481	NGFR TNFRSF11B
0.118178	2	17	9.7523	Muscle cell fate commitment	http://amigo.geneontology.org/amigo/term/GO:0042693	MEF2C TBX2
0.118178	2	17	9.7523	Negative regulation of bone resorption	http://amigo.geneontology.org/amigo/term/GO:0045779	TNFAIP3 TNFRSF11B
0.118178	2	17	9.7523	Phospholipid homeostasis	http://amigo.geneontology.org/amigo/term/GO:0055091	LIPG TLCD1
0.118178	2	17	9.7523	Cell migration involved in heart development	http://amigo.geneontology.org/amigo/term/GO:0060973	BMP7 FLRT3
0.118178	6	170	2.92569	Import across plasma membrane	http://amigo.geneontology.org/amigo/term/GO:0098739	ATP1A2 SLC9A7 SLC1A2 SLC16A2 SLC7A11 SLC8A1
0.118178	2	17	9.7523	Negative regulation of glycoprotein metabolic process	http://amigo.geneontology.org/amigo/term/GO:1903019	CST3 PTX3
0.1187	9	325	2.29554	Negative regulation of cell adhesion	http://amigo.geneontology.org/amigo/term/GO:0007162	ERBB3 CEACAM1 CBLB TNR PLXNC1 KLF4 JAM3 SEMA4D SRC
0.1187	11	437	2.08659	Reproductive structure development	http://amigo.geneontology.org/amigo/term/GO:0048608	BMP7 WNT5A E2F8 HEY2 OSR1 PTX3 GJB2 CHD7 NUPR1 FOXL2 SRC
0.119382	5	125	3.31578	Cardiac ventricle development	http://amigo.geneontology.org/amigo/term/GO:0003231	MEF2C WNT5A HEY2 CHD7 SCN5A
0.119382	3	46	5.40617	Regulation of striated muscle cell apoptotic process	http://amigo.geneontology.org/amigo/term/GO:0010662	BMP7 HEY2 NUPR1
0.119382	3	46	5.40617	Oligodendrocyte development	http://amigo.geneontology.org/amigo/term/GO:0014003	WASF3 ASCL1 CNTN2
0.119382	3	46	5.40617	Forebrain neuron differentiation	http://amigo.geneontology.org/amigo/term/GO:0021879	PAX6 ASCL1 NDNF
0.119382	6	171	2.90858	Central nervous system neuron differentiation	http://amigo.geneontology.org/amigo/term/GO:0021953	PAX6 SCN1B ZC4H2 ASCL1 NDNF CNTN2
0.119382	3	46	5.40617	Pituitary gland development	http://amigo.geneontology.org/amigo/term/GO:0021983	PAX6 WNT5A SOX3
0.119382	3	46	5.40617	Chondroitin sulfate proteoglycan metabolic process	http://amigo.geneontology.org/amigo/term/GO:0050654	BCAN CHST7 NDNF
0.119382	3	46	5.40617	Mammary gland morphogenesis	http://amigo.geneontology.org/amigo/term/GO:0060443	WNT5A TBX2 SRC
0.119607	13	556	1.93818	Positive regulation of cell migration	http://amigo.geneontology.org/amigo/term/GO:0030335	BMP7 WNT5A PREX1 ATP8A1 LGR6 IGF1R JAM2 JAM3 SEMA6B SLC8A1 CAMK1D SEMA4D SRC
0.119671	10	382	2.17001	Transmembrane receptor protein serine/threonine kinase signaling pathway	http://amigo.geneontology.org/amigo/term/GO:0007178	FUT8 NEO1 PRKCZ BMP7 WNT5A GDF15 RNF165 TMEM100 LDLRAD4 SRC
0.119671	4	83	3.99492	Cellular extravasation	http://amigo.geneontology.org/amigo/term/GO:0045123	PODXL2 JAM2 JAM3 GCNT1
0.121458	11	440	2.07236	Reproductive system development	http://amigo.geneontology.org/amigo/term/GO:0061458	BMP7 WNT5A E2F8 HEY2 OSR1 PTX3 GJB2 CHD7 NUPR1 FOXL2 SRC
0.12152	5	126	3.28947	Response to retinoic acid	http://amigo.geneontology.org/amigo/term/GO:0032526	WNT5A KLF4 ASCL1 OSR1 GJB2
0.123646	4	84	3.94736	Dendritic spine organization	http://amigo.geneontology.org/amigo/term/GO:0097061	KIF1A IGF1R SHANK2 CTNND2
0.124438	3	47	5.29114	Negative regulation of muscle cell apoptotic process	http://amigo.geneontology.org/amigo/term/GO:0010656	BMP7 HEY2 NUPR1
0.124438	3	47	5.29114	Positive regulation of organ growth	http://amigo.geneontology.org/amigo/term/GO:0046622	MEF2C TBX2 HEY2
0.124438	3	47	5.29114	Negative regulation of epithelial cell apoptotic process	http://amigo.geneontology.org/amigo/term/GO:1904036	TNFAIP3 NDNF NUPR1
0.125602	2	18	9.21051	Glutathione biosynthetic process	http://amigo.geneontology.org/amigo/term/GO:0006750	SLC1A2 SLC7A11
0.125602	2	18	9.21051	Negative regulation of sodium ion transport	http://amigo.geneontology.org/amigo/term/GO:0010766	ATP1A2 OSR1
0.125602	2	18	9.21051	Female genitalia development	http://amigo.geneontology.org/amigo/term/GO:0030540	WNT5A CHD7
0.125602	2	18	9.21051	Positive regulation of myelination	http://amigo.geneontology.org/amigo/term/GO:0031643	TNFRSF1B WASF3
0.125602	2	18	9.21051	CD4-positive, alpha-beta T cell cytokine production	http://amigo.geneontology.org/amigo/term/GO:0035743	PRKCZ DENND1B
0.125602	2	18	9.21051	Negative regulation of fibroblast growth factor receptor signaling pathway	http://amigo.geneontology.org/amigo/term/GO:0040037	NGFR WNT5A
0.125602	2	18	9.21051	Regulation of hair follicle development	http://amigo.geneontology.org/amigo/term/GO:0051797	NGFR WNT5A
0.125602	2	18	9.21051	Relaxation of cardiac muscle	http://amigo.geneontology.org/amigo/term/GO:0055119	ATP1A2 SLC8A1
0.125602	18	872	1.71113	Regulation of cellular localization	http://amigo.geneontology.org/amigo/term/GO:0060341	ATP1A2 NGFR PRKCZ NECAB2 WNT5A REEP6 GNAI1 MGAT3 MRAP2 SLC7A11 EPB41 PKDCC GPR27 CHD7 BRSK2 SLC8A1 SRC GPC2
0.127435	11	445	2.04908	Leukocyte cell-cell adhesion	http://amigo.geneontology.org/amigo/term/GO:0007159	PRKCZ CEACAM1 BMP7 CBLB PODXL2 KLF4 JAM2 RASGRP1 GCNT1 SEMA4D SRC
0.127785	30	1678	1.48202	Protein phosphorylation	http://amigo.geneontology.org/amigo/term/GO:0006468	PAX6 ERBB3 PRKCZ ADCY2 CEACAM1 MEF2C MT3 MAP3K1 BMP7 TRIB3 WNT5A CBLB OPRD1 TNFAIP3 ADM2 GDF15 PLCE1 IGF1R PKDCC LDLRAD4 STK32A GPRC5C RASGRP1 BRSK2 SLC8A1 CAMK1D MEX3B SEMA4D SBK1 SRC
0.128297	8	278	2.38545	Protein kinase B signaling	http://amigo.geneontology.org/amigo/term/GO:0043491	ERBB3 MT3 TRIB3 GDF15 KLF4 IGF1R TMEM100 SRC
0.129506	10	389	2.13097	Response to metal ion	http://amigo.geneontology.org/amigo/term/GO:0010038	MEF2C MT3 WNT5A CPNE5 TFAP2A MTTP ASCL1 TNFRSF11B KCNK3 SCN5A
0.133014	19	944	1.66843	MAPK cascade	http://amigo.geneontology.org/amigo/term/GO:0000165	ERBB3 PRKCZ CEACAM1 MEF2C MT3 MAP3K1 DOK5 BMP7 MID1 NECAB2 WNT5A GDF15 KLF4 IGF1R DACT1 NDRG2 RASGRP1 RELL1 SRC
0.133929	2	19	8.72574	Protein catabolic process in the vacuole	http://amigo.geneontology.org/amigo/term/GO:0007039	MGAT3 LDLR
0.133929	4	87	3.81124	Mesenchymal cell development	http://amigo.geneontology.org/amigo/term/GO:0014031	BMP7 HEY2 SEMA6B SEMA4D
0.133929	2	19	8.72574	Removal of superoxide radicals	http://amigo.geneontology.org/amigo/term/GO:0019430	MT3 BMP7
0.133929	3	49	5.07518	Regulation of myelination	http://amigo.geneontology.org/amigo/term/GO:0031641	TNFRSF1B WASF3 JAM2
0.133929	2	19	8.72574	Granulocyte macrophage colony-stimulating factor production	http://amigo.geneontology.org/amigo/term/GO:0032604	IL17D RASGRP1
0.133929	2	19	8.72574	Regulation of granulocyte macrophage colony-stimulating factor production	http://amigo.geneontology.org/amigo/term/GO:0032645	IL17D RASGRP1
0.133929	9	336	2.22039	Gliogenesis	http://amigo.geneontology.org/amigo/term/GO:0042063	PAX6 TNFRSF1B ERBB3 MT3 PHGDH LDLR WASF3 ASCL1 CNTN2
0.133929	2	19	8.72574	Negative regulation of macrophage activation	http://amigo.geneontology.org/amigo/term/GO:0043031	CD200 LDLR
0.133929	3	49	5.07518	Neutral lipid biosynthetic process	http://amigo.geneontology.org/amigo/term/GO:0046460	PNPLA3 LDLR PLCE1
0.133929	3	49	5.07518	Acylglycerol biosynthetic process	http://amigo.geneontology.org/amigo/term/GO:0046463	PNPLA3 LDLR PLCE1
0.133929	2	19	8.72574	Regulation of collateral sprouting	http://amigo.geneontology.org/amigo/term/GO:0048670	BCL11A SEMA4D
0.133929	4	87	3.81124	Positive regulation of axonogenesis	http://amigo.geneontology.org/amigo/term/GO:0050772	NGFR BCL11A PLXNC1 SEMA4D
0.133929	12	510	1.95046	Regulation of DNA-binding transcription factor activity	http://amigo.geneontology.org/amigo/term/GO:0051090	ZIC2 PRKCZ CD200 BMP7 WNT5A OPRD1 TNFAIP3 PTGIS KLF4 CEBPG NUPR1 CAMK1D
0.133929	19	948	1.66139	Regulation of transferase activity	http://amigo.geneontology.org/amigo/term/GO:0051338	ERBB3 PRKCZ ADCY2 CEACAM1 MEF2C MT3 CD200 BMP7 TRIB3 WNT5A CBLB TNFAIP3 KLF4 PLCE1 IGF1R GPRC5C RASGRP1 SLC8A1 SRC
0.133929	3	49	5.07518	Cardiac muscle cell proliferation	http://amigo.geneontology.org/amigo/term/GO:0060038	MEF2C TBX2 HEY2
0.133929	3	49	5.07518	Face development	http://amigo.geneontology.org/amigo/term/GO:0060324	WNT5A SOX3 CHD7
0.133929	2	19	8.72574	Negative regulation of necrotic cell death	http://amigo.geneontology.org/amigo/term/GO:0060547	MT3 NUPR1
0.133929	2	19	8.72574	Kidney mesenchyme development	http://amigo.geneontology.org/amigo/term/GO:0072074	BMP7 OSR1
0.133929	2	19	8.72574	Negative regulation of oxidative stress-induced neuron death	http://amigo.geneontology.org/amigo/term/GO:1903204	NCOA7 SLC7A11
0.134184	6	179	2.77859	Response to nutrient	http://amigo.geneontology.org/amigo/term/GO:0007584	BMP7 LIPG BCHE ASCL1 TNFRSF11B SLC8A1
0.134952	10	394	2.10392	Eye development	http://amigo.geneontology.org/amigo/term/GO:0001654	PAX6 BMP7 WNT5A TBX2 KLF4 TFAP2A SLC7A11 CHD7 COL8A2 FOXL2
0.136692	7	231	2.51196	Neurotransmitter transport	http://amigo.geneontology.org/amigo/term/GO:0006836	ATP1A2 MEF2C RIMS4 SLC1A2 ASIC1 STXBP5 MCTP1
0.136692	3	50	4.97367	Visual behavior	http://amigo.geneontology.org/amigo/term/GO:0007632	ATP1A2 SLC1A2 SLC7A11
0.136692	3	50	4.97367	Striated muscle cell apoptotic process	http://amigo.geneontology.org/amigo/term/GO:0010658	BMP7 HEY2 NUPR1
0.136692	3	50	4.97367	Axon regeneration	http://amigo.geneontology.org/amigo/term/GO:0031103	TNR KLF4 JAM3
0.136692	3	50	4.97367	Cellular modified amino acid biosynthetic process	http://amigo.geneontology.org/amigo/term/GO:0042398	SLC1A2 ALDH9A1 SLC7A11
0.136692	3	50	4.97367	Vesicle transport along microtubule	http://amigo.geneontology.org/amigo/term/GO:0047496	PRKCZ KIF1A RASGRP1
0.136692	3	50	4.97367	Regulation of transcription regulatory region DNA binding	http://amigo.geneontology.org/amigo/term/GO:2000677	PAX6 HEY2 KLF4
0.136947	12	513	1.93905	Cell growth	http://amigo.geneontology.org/amigo/term/GO:0016049	PRKCZ CEACAM1 MT3 WNT5A TNR BCL11A CPNE5 FLRT3 OLFM1 PLCE1 SEMA6B SEMA4D
0.137648	5	133	3.11634	Regulation of tube diameter	http://amigo.geneontology.org/amigo/term/GO:0035296	ATP1A2 HRH2 CHRM3 GRIP2 SLC8A1
0.137648	4	89	3.7256	Cellular response to calcium ion	http://amigo.geneontology.org/amigo/term/GO:0071277	MEF2C WNT5A CPNE5 SCN5A
0.137648	5	133	3.11634	Blood vessel diameter maintenance	http://amigo.geneontology.org/amigo/term/GO:0097746	ATP1A2 HRH2 CHRM3 GRIP2 SLC8A1
0.138331	24	1286	1.54702	Cation transport	http://amigo.geneontology.org/amigo/term/GO:0006812	SCN4A ATP1A2 SLC9A7 ASIC4 MEF2C MT3 REM1 SCN1B SLC1A2 ASIC1 OPRD1 ATP8A1 OSR1 SCN1A SCN3A EPB41 SHANK2 KCNK3 CHD7 SLC8A1 SCN5A SCN10A FXYD7 PIRT
0.138331	7	232	2.50113	Development of primary sexual characteristics	http://amigo.geneontology.org/amigo/term/GO:0045137	WNT5A OSR1 PTX3 CBX2 NUPR1 FOXL2 SRC
0.140019	8	286	2.31873	Sex differentiation	http://amigo.geneontology.org/amigo/term/GO:0007548	WNT5A OSR1 PTX3 CHD7 CBX2 NUPR1 FOXL2 SRC
0.140019	10	398	2.08278	Visual system development	http://amigo.geneontology.org/amigo/term/GO:0150063	PAX6 BMP7 WNT5A TBX2 KLF4 TFAP2A SLC7A11 CHD7 COL8A2 FOXL2
0.140409	5	134	3.09308	Regulation of tube size	http://amigo.geneontology.org/amigo/term/GO:0035150	ATP1A2 HRH2 CHRM3 GRIP2 SLC8A1
0.140581	2	20	8.28945	Cardiac right ventricle morphogenesis	http://amigo.geneontology.org/amigo/term/GO:0003215	HEY2 CHD7
0.140581	2	20	8.28945	N-acetylglucosamine metabolic process	http://amigo.geneontology.org/amigo/term/GO:0006044	MGAT3 CHST7
0.140581	2	20	8.28945	Regulation of lipoprotein particle clearance	http://amigo.geneontology.org/amigo/term/GO:0010984	MYLIP LIPG
0.140581	2	20	8.28945	Nonribosomal peptide biosynthetic process	http://amigo.geneontology.org/amigo/term/GO:0019184	SLC1A2 SLC7A11
0.140581	2	20	8.28945	High-density lipoprotein particle clearance	http://amigo.geneontology.org/amigo/term/GO:0034384	LIPG LDLR
0.140581	4	90	3.6842	Cholesterol homeostasis	http://amigo.geneontology.org/amigo/term/GO:0042632	MYLIP LIPG LDLR MTTP
0.140581	4	90	3.6842	Negative regulation of cysteine-type endopeptidase activity involved in apoptotic process	http://amigo.geneontology.org/amigo/term/GO:0043154	NGFR MT3 KLF4 SRC
0.140581	3	51	4.87615	Neuromuscular process controlling balance	http://amigo.geneontology.org/amigo/term/GO:0050885	TNR IGDCC3 GPR88
0.140581	28	1563	1.485	Positive regulation of protein metabolic process	http://amigo.geneontology.org/amigo/term/GO:0051247	MYLIP TNFRSF1B NGFR ERBB3 PRKCZ ADCY2 MEF2C MT3 BMP7 TRIB3 PERP WNT5A CBLB OPRD1 TNFAIP3 LDLR GDF15 KLF4 DACT1 GPRC5C IL17D RASGRP1 SPSB4 NUPR1 FOXL2 CNTN2 SEMA4D SRC
0.140581	2	20	8.28945	Cell proliferation involved in kidney development	http://amigo.geneontology.org/amigo/term/GO:0072111	BMP7 OSR1
0.140581	2	20	8.28945	Sodium ion import across plasma membrane	http://amigo.geneontology.org/amigo/term/GO:0098719	SLC9A7 SLC8A1
0.140581	4	90	3.6842	Regulation of cellular response to oxidative stress	http://amigo.geneontology.org/amigo/term/GO:1900407	FUT8 BMP7 NCOA7 SLC7A11
0.141495	5	135	3.07017	Regulation of protein localization to cell periphery	http://amigo.geneontology.org/amigo/term/GO:1904375	PRKCZ GNAI1 MRAP2 EPB41 PKDCC
0.14354	4	91	3.64372	Sterol homeostasis	http://amigo.geneontology.org/amigo/term/GO:0055092	MYLIP LIPG LDLR MTTP
0.145513	7	236	2.45874	Cellular response to inorganic substance	http://amigo.geneontology.org/amigo/term/GO:0071241	MEF2C MT3 WNT5A CPNE5 TFAP2A KCNK3 SCN5A
0.145513	3	52	4.78238	Cardiac muscle cell action potential involved in contraction	http://amigo.geneontology.org/amigo/term/GO:0086002	SCN1B SCN1A SCN5A
0.147538	4	92	3.60411	Columnar/cuboidal epithelial cell differentiation	http://amigo.geneontology.org/amigo/term/GO:0002065	PAX6 WNT5A ASCL1 SRC
0.147538	4	92	3.60411	Amino acid transmembrane transport	http://amigo.geneontology.org/amigo/term/GO:0003333	ATP1A2 SLC1A2 SLC16A2 SLC7A11
0.147538	4	92	3.60411	Regulation of organ growth	http://amigo.geneontology.org/amigo/term/GO:0046620	WWC3 MEF2C TBX2 HEY2
0.14886	9	347	2.15	Peptidyl-serine modification	http://amigo.geneontology.org/amigo/term/GO:0018209	PRKCZ WNT5A OPRD1 STK32A NDNF BRSK2 CAMK1D SBK1 SRC
0.149746	2	21	7.89472	N-glycan processing	http://amigo.geneontology.org/amigo/term/GO:0006491	FUT8 ST8SIA5
0.149746	4	93	3.56536	Neural crest cell differentiation	http://amigo.geneontology.org/amigo/term/GO:0014033	MEF2C BMP7 SEMA6B SEMA4D
0.149746	3	53	4.69214	Social behavior	http://amigo.geneontology.org/amigo/term/GO:0035176	SHANK2 EN1 PTCHD1
0.149746	5	138	3.00343	Endocrine system development	http://amigo.geneontology.org/amigo/term/GO:0035270	PAX6 RAP1GAP WNT5A SOX3 ASCL1
0.149746	2	21	7.89472	Regulation of hippo signaling	http://amigo.geneontology.org/amigo/term/GO:0035330	WWC3 SHANK2
0.149746	2	21	7.89472	Negative regulation of bone remodeling	http://amigo.geneontology.org/amigo/term/GO:0046851	TNFAIP3 TNFRSF11B
0.149746	7	238	2.43807	Positive regulation of neurogenesis	http://amigo.geneontology.org/amigo/term/GO:0050769	PAX6 TNFRSF1B NGFR BCL11A PLXNC1 ASCL1 SEMA4D
0.149746	2	21	7.89472	Regulation of ventricular cardiac muscle cell membrane repolarization	http://amigo.geneontology.org/amigo/term/GO:0060307	SCN1B SCN5A
0.149746	2	21	7.89472	Cellular response to oxygen radical	http://amigo.geneontology.org/amigo/term/GO:0071450	MT3 BMP7
0.149746	2	21	7.89472	Cellular response to superoxide	http://amigo.geneontology.org/amigo/term/GO:0071451	MT3 BMP7
0.149746	4	93	3.56536	Neuron projection organization	http://amigo.geneontology.org/amigo/term/GO:0106027	KIF1A IGF1R SHANK2 CTNND2
0.149746	2	21	7.89472	Negative regulation of response to oxidative stress	http://amigo.geneontology.org/amigo/term/GO:1902883	NCOA7 MCTP1
0.154733	4	94	3.52743	Regulation of neural precursor cell proliferation	http://amigo.geneontology.org/amigo/term/GO:2000177	PAX6 WNT5A ASCL1 SLC16A2
0.155278	13	589	1.82959	Regulation of cellular protein localization	http://amigo.geneontology.org/amigo/term/GO:1903827	NGFR PRKCZ NECAB2 WNT5A GNAI1 MGAT3 MRAP2 SLC7A11 EPB41 PKDCC BRSK2 SRC GPC2
0.157277	9	352	2.11946	Regionalization	http://amigo.geneontology.org/amigo/term/GO:0003002	PAX6 MEF2C WNT5A BHLHE41 HEY2 ASCL1 OSR1 EN1 MAFB
0.157277	9	352	2.11946	Cellular response to peptide hormone stimulus	http://amigo.geneontology.org/amigo/term/GO:0071375	PRKCZ ADCY2 CEACAM1 PNPLA3 TRIB3 GDF15 IGF1R GJB2 SRC
0.157621	10	410	2.02182	Sensory system development	http://amigo.geneontology.org/amigo/term/GO:0048880	PAX6 BMP7 WNT5A TBX2 KLF4 TFAP2A SLC7A11 CHD7 COL8A2 FOXL2
0.158614	4	95	3.4903	Positive regulation of neuron differentiation	http://amigo.geneontology.org/amigo/term/GO:0045666	MEF2C BMP7 ZC4H2 ASCL1
0.158614	4	95	3.4903	Astrocyte differentiation	http://amigo.geneontology.org/amigo/term/GO:0048708	PAX6 MT3 LDLR CNTN2
0.159429	13	592	1.82032	Positive regulation of transferase activity	http://amigo.geneontology.org/amigo/term/GO:0051347	ERBB3 PRKCZ ADCY2 MEF2C MT3 CD200 TRIB3 WNT5A KLF4 IGF1R GPRC5C RASGRP1 SRC
0.159643	5	141	2.93952	Multicellular organism growth	http://amigo.geneontology.org/amigo/term/GO:0035264	SLC1A2 GDF15 PKDCC EN1 CHD7
0.159998	2	22	7.53587	Regulation of oxidative phosphorylation	http://amigo.geneontology.org/amigo/term/GO:0002082	AK4 NUPR1
0.159998	2	22	7.53587	Pulmonary valve development	http://amigo.geneontology.org/amigo/term/GO:0003177	TNFRSF1B HEY2
0.159998	2	22	7.53587	Cellular sodium ion homeostasis	http://amigo.geneontology.org/amigo/term/GO:0006883	ATP1A2 SLC8A1
0.159998	2	22	7.53587	Uterus development	http://amigo.geneontology.org/amigo/term/GO:0060065	WNT5A SRC
0.160015	3	55	4.52152	Ovarian follicle development	http://amigo.geneontology.org/amigo/term/GO:0001541	PTX3 FOXL2 SRC
0.160015	3	55	4.52152	Forebrain generation of neurons	http://amigo.geneontology.org/amigo/term/GO:0021872	PAX6 ASCL1 NDNF
0.160015	6	191	2.60402	Regulation of stress-activated MAPK cascade	http://amigo.geneontology.org/amigo/term/GO:0032872	MID1 WNT5A IGF1R DACT1 RASGRP1 RELL1
0.160015	3	55	4.52152	Biological process involved in intraspecies interaction between organisms	http://amigo.geneontology.org/amigo/term/GO:0051703	SHANK2 EN1 PTCHD1
0.160456	9	355	2.10155	Glycoprotein biosynthetic process	http://amigo.geneontology.org/amigo/term/GO:0009101	FUT8 MT3 ST8SIA5 NECAB2 MGAT3 BCAN CHST7 B3GNT7 GCNT1
0.160456	4	96	3.45394	Positive regulation of MAP kinase activity	http://amigo.geneontology.org/amigo/term/GO:0043406	MEF2C WNT5A RASGRP1 SRC
0.160456	4	96	3.45394	Negative regulation of myeloid cell differentiation	http://amigo.geneontology.org/amigo/term/GO:0045638	CEACAM1 ZBTB46 TMEM178A MAFB
0.160456	4	96	3.45394	Kidney morphogenesis	http://amigo.geneontology.org/amigo/term/GO:0060993	BMP7 FRAS1 OSR1 GCNT1
0.160456	4	96	3.45394	Transport across blood-brain barrier	http://amigo.geneontology.org/amigo/term/GO:0150104	ATP1A2 SLC1A2 ATP8A1 SLC16A2
0.164781	5	143	2.89841	Cardiocyte differentiation	http://amigo.geneontology.org/amigo/term/GO:0035051	MEF2C BMP7 TBX2 HEY2 SLC8A1
0.165028	4	97	3.41833	Female gonad development	http://amigo.geneontology.org/amigo/term/GO:0008585	PTX3 NUPR1 FOXL2 SRC
0.165028	4	97	3.41833	Vascular transport	http://amigo.geneontology.org/amigo/term/GO:0010232	ATP1A2 SLC1A2 ATP8A1 SLC16A2
0.165166	3	56	4.44078	Neural crest cell migration	http://amigo.geneontology.org/amigo/term/GO:0001755	BMP7 SEMA6B SEMA4D
0.165166	3	56	4.44078	Glandular epithelial cell differentiation	http://amigo.geneontology.org/amigo/term/GO:0002067	PAX6 WNT5A ASCL1
0.165442	19	984	1.60061	Metal ion transport	http://amigo.geneontology.org/amigo/term/GO:0030001	SCN4A ATP1A2 SLC9A7 ASIC4 MT3 REM1 SCN1B ASIC1 OPRD1 OSR1 SCN1A SCN3A EPB41 KCNK3 CHD7 SLC8A1 SCN5A SCN10A FXYD7
0.165691	10	416	1.99266	Ossification	http://amigo.geneontology.org/amigo/term/GO:0001503	MEF2C BMP7 WNT5A TFAP2A OSR1 IGSF10 PKDCC SCUBE2 SLC8A1 SEMA4D
0.167158	2	23	7.20822	Regulation of cardiac muscle contraction by regulation of the release of sequestered calcium ion	http://amigo.geneontology.org/amigo/term/GO:0010881	ATP1A2 SLC8A1
0.167158	4	98	3.38345	Positive regulation of phosphatidylinositol 3-kinase signaling	http://amigo.geneontology.org/amigo/term/GO:0014068	ERBB3 IGF1R SEMA4D SRC
0.167158	2	23	7.20822	Hypothalamus development	http://amigo.geneontology.org/amigo/term/GO:0021854	SOX3 NDNF
0.167158	2	23	7.20822	Exploration behavior	http://amigo.geneontology.org/amigo/term/GO:0035640	ATP1A2 TNR
0.167158	2	23	7.20822	Negative regulation of heart contraction	http://amigo.geneontology.org/amigo/term/GO:0045822	ATP1A2 CHRM3
0.167158	2	23	7.20822	Positive regulation of insulin receptor signaling pathway	http://amigo.geneontology.org/amigo/term/GO:0046628	PRKCZ SRC
0.167158	4	98	3.38345	Bone morphogenesis	http://amigo.geneontology.org/amigo/term/GO:0060349	FOXN3 MEF2C TFAP2A SCUBE2
0.167158	2	23	7.20822	Innervation	http://amigo.geneontology.org/amigo/term/GO:0060384	RNF165 CHD7
0.167158	6	194	2.56375	Regulation of stress-activated protein kinase signaling cascade	http://amigo.geneontology.org/amigo/term/GO:0070302	MID1 WNT5A IGF1R DACT1 RASGRP1 RELL1
0.167158	2	23	7.20822	Cellular response to zinc ion	http://amigo.geneontology.org/amigo/term/GO:0071294	MT3 KCNK3
0.167158	4	98	3.38345	Regulation of plasma lipoprotein particle levels	http://amigo.geneontology.org/amigo/term/GO:0097006	MYLIP LIPG LDLR MTTP
0.168658	5	145	2.85843	Smoothened signaling pathway	http://amigo.geneontology.org/amigo/term/GO:0007224	PAX6 RAB34 PTCHD1 SCUBE2 GPC2
0.168658	3	57	4.36287	Acidic amino acid transport	http://amigo.geneontology.org/amigo/term/GO:0015800	ATP1A2 SLC1A2 SLC7A11
0.168658	5	145	2.85843	Establishment of cell polarity	http://amigo.geneontology.org/amigo/term/GO:0030010	PAX6 PRKCZ WNT5A JAM3 BRSK2
0.168658	3	57	4.36287	Negative regulation of peptidyl-tyrosine phosphorylation	http://amigo.geneontology.org/amigo/term/GO:0050732	PRKCZ CBLB SEMA4D
0.169279	31	1816	1.41505	Positive regulation of molecular function	http://amigo.geneontology.org/amigo/term/GO:0044093	PAX6 ZIC2 NGFR ERBB3 PRKCZ RAP1GAP ADCY2 MEF2C MT3 CD200 MFNG TRIB3 PERP WNT5A OPRD1 PREX1 KLF4 GARNL3 IGF1R CEBPG EPB41 STXBP5 DACT1 GPRC5C RASGRP1 CAMK1D FOXL2 SEMA4D SRC DENND1B PIRT
0.169279	12	540	1.8421	Negative regulation of phosphate metabolic process	http://amigo.geneontology.org/amigo/term/GO:0045936	PAX6 PRKCZ CEACAM1 BMP7 TRIB3 PPP1R17 CBLB TNFAIP3 LDLRAD4 NUPR1 SLC8A1 SEMA4D
0.17008	6	196	2.53759	Regulation of adaptive immune response based on somatic recombination of immune receptors built from immunoglobulin superfamily domains	http://amigo.geneontology.org/amigo/term/GO:0002822	TNFRSF1B PRKCZ CEACAM1 MEF2C TNFAIP3 DENND1B
0.17008	4	99	3.34927	Bone remodeling	http://amigo.geneontology.org/amigo/term/GO:0046849	IL20RA TNFAIP3 TNFRSF11B SRC
0.17008	4	99	3.34927	Negative regulation of cysteine-type endopeptidase activity	http://amigo.geneontology.org/amigo/term/GO:2000117	NGFR MT3 KLF4 SRC
0.170302	12	541	1.8387	Negative regulation of phosphorus metabolic process	http://amigo.geneontology.org/amigo/term/GO:0010563	PAX6 PRKCZ CEACAM1 BMP7 TRIB3 PPP1R17 CBLB TNFAIP3 LDLRAD4 NUPR1 SLC8A1 SEMA4D
0.170916	5	146	2.83885	Nephron development	http://amigo.geneontology.org/amigo/term/GO:0072006	MEF2C BMP7 NID1 PLCE1 OSR1
0.172148	26	1469	1.46716	Positive regulation of cellular protein metabolic process	http://amigo.geneontology.org/amigo/term/GO:0032270	TNFRSF1B NGFR ERBB3 PRKCZ ADCY2 MEF2C MT3 BMP7 TRIB3 PERP WNT5A CBLB OPRD1 TNFAIP3 LDLR GDF15 KLF4 DACT1 GPRC5C RASGRP1 SPSB4 NUPR1 FOXL2 CNTN2 SEMA4D SRC
0.172313	2	24	6.90788	Response to superoxide	http://amigo.geneontology.org/amigo/term/GO:0000303	MT3 BMP7
0.172313	12	544	1.82856	Angiogenesis	http://amigo.geneontology.org/amigo/term/GO:0001525	NGFR CEACAM1 WNT5A TNFAIP3 PTGIS ADM2 E2F8 KLF4 JAM3 TMEM100 COL8A2 NDNF
0.172313	2	24	6.90788	Mesodermal cell fate commitment	http://amigo.geneontology.org/amigo/term/GO:0001710	EYA2 KLF4
0.172313	2	24	6.90788	Atrial septum development	http://amigo.geneontology.org/amigo/term/GO:0003283	WNT5A HEY2
0.172313	5	147	2.81954	Digestion	http://amigo.geneontology.org/amigo/term/GO:0007586	HRH2 ADM2 LDLR CHRM3 EPB41
0.172313	2	24	6.90788	Regulation of platelet-derived growth factor receptor signaling pathway	http://amigo.geneontology.org/amigo/term/GO:0010640	CBLB SRC
0.172313	2	24	6.90788	Cerebral cortex neuron differentiation	http://amigo.geneontology.org/amigo/term/GO:0021895	ASCL1 CNTN2
0.172313	3	58	4.28765	Neuron projection regeneration	http://amigo.geneontology.org/amigo/term/GO:0031102	TNR KLF4 JAM3
0.172313	2	24	6.90788	Melanin biosynthetic process	http://amigo.geneontology.org/amigo/term/GO:0042438	WNT5A SLC7A11
0.172313	9	364	2.04959	Muscle cell differentiation	http://amigo.geneontology.org/amigo/term/GO:0042692	MEF2C TBX2 BHLHE41 GDF15 SYNE1 HEY2 JAM2 CSRP1 SLC8A1
0.172313	3	58	4.28765	Embryonic digit morphogenesis	http://amigo.geneontology.org/amigo/term/GO:0042733	WNT5A TBX2 OSR1
0.172313	3	58	4.28765	Positive regulation of DNA binding	http://amigo.geneontology.org/amigo/term/GO:0043388	PAX6 KLF4 CEBPG
0.172313	2	24	6.90788	CAMP metabolic process	http://amigo.geneontology.org/amigo/term/GO:0046058	ADCY2 PDE10A
0.172313	2	24	6.90788	Negative regulation of T cell receptor signaling pathway	http://amigo.geneontology.org/amigo/term/GO:0050860	CEACAM1 CBLB
0.172313	3	58	4.28765	Regulation of cardiac muscle tissue growth	http://amigo.geneontology.org/amigo/term/GO:0055021	MEF2C TBX2 HEY2
0.172313	2	24	6.90788	Branching involved in mammary gland duct morphogenesis	http://amigo.geneontology.org/amigo/term/GO:0060444	WNT5A SRC
0.172313	3	58	4.28765	Regulation of morphogenesis of a branching structure	http://amigo.geneontology.org/amigo/term/GO:0060688	BMP7 WNT5A BCL11A
0.172313	2	24	6.90788	Glomerulus vasculature development	http://amigo.geneontology.org/amigo/term/GO:0072012	BMP7 OSR1
0.172313	2	24	6.90788	Hepatocyte proliferation	http://amigo.geneontology.org/amigo/term/GO:0072574	CEACAM1 TNFAIP3
0.172313	2	24	6.90788	Epithelial cell proliferation involved in liver morphogenesis	http://amigo.geneontology.org/amigo/term/GO:0072575	CEACAM1 TNFAIP3
0.172313	2	24	6.90788	Postsynaptic specialization assembly	http://amigo.geneontology.org/amigo/term/GO:0098698	SHANK2 NTNG2
0.172313	4	100	3.31578	Protein localization to cell junction	http://amigo.geneontology.org/amigo/term/GO:1902414	PRKCZ WNT5A GRIP2 JAM3
0.172313	2	24	6.90788	Positive regulation of transcription regulatory region DNA binding	http://amigo.geneontology.org/amigo/term/GO:2000679	PAX6 KLF4
0.17446	4	101	3.28295	Dicarboxylic acid metabolic process	http://amigo.geneontology.org/amigo/term/GO:0043648	MDH1 SLC7A11 OGDHL DDO
0.174491	19	998	1.57815	Response to hormone	http://amigo.geneontology.org/amigo/term/GO:0009725	ATP1A2 PRKCZ ADCY2 CEACAM1 MEF2C MT3 PNPLA3 BMP7 TRIB3 BCHE GNAI1 GDF15 LGR5 IGF1R TIMP4 TNFRSF11B GJB2 GCNT1 SRC
0.175434	3	59	4.21498	Cardiac muscle tissue morphogenesis	http://amigo.geneontology.org/amigo/term/GO:0055008	WNT5A HEY2 CHD7
0.175434	3	59	4.21498	Regulation of cardiac conduction	http://amigo.geneontology.org/amigo/term/GO:1903779	ATP1A2 SLC8A1 FXYD7
0.176936	5	149	2.7817	Negative regulation of neuron apoptotic process	http://amigo.geneontology.org/amigo/term/GO:0043524	ERBB3 MEF2C MT3 EN1 NDNF
0.176967	6	200	2.48684	Negative regulation of cell growth	http://amigo.geneontology.org/amigo/term/GO:0030308	MT3 WNT5A TNR BCL11A SEMA6B SEMA4D
0.178093	2	25	6.63156	Response to oxygen radical	http://amigo.geneontology.org/amigo/term/GO:0000305	MT3 BMP7
0.178093	2	25	6.63156	Positive regulation of T cell cytokine production	http://amigo.geneontology.org/amigo/term/GO:0002726	PRKCZ DENND1B
0.178093	3	60	4.14473	Response to ischemia	http://amigo.geneontology.org/amigo/term/GO:0002931	MEF2C GJB2 NDNF
0.178093	2	25	6.63156	Heart field specification	http://amigo.geneontology.org/amigo/term/GO:0003128	MEF2C WNT5A
0.178093	2	25	6.63156	Atrioventricular valve morphogenesis	http://amigo.geneontology.org/amigo/term/GO:0003181	OLFM1 HEY2
0.178093	2	25	6.63156	Apoptotic DNA fragmentation	http://amigo.geneontology.org/amigo/term/GO:0006309	CECR2 FOXL2
0.178093	2	25	6.63156	Melanin metabolic process	http://amigo.geneontology.org/amigo/term/GO:0006582	WNT5A SLC7A11
0.178093	2	25	6.63156	Response to acidic pH	http://amigo.geneontology.org/amigo/term/GO:0010447	ASIC1 SRC
0.178093	8	312	2.1255	Positive regulation of cell development	http://amigo.geneontology.org/amigo/term/GO:0010720	PAX6 TNFRSF1B NGFR BCL11A PREX1 PLXNC1 ASCL1 SEMA4D
0.178093	4	103	3.21921	Spinal cord development	http://amigo.geneontology.org/amigo/term/GO:0021510	PAX6 PHGDH ZC4H2 ASCL1
0.178093	2	25	6.63156	Subpallium development	http://amigo.geneontology.org/amigo/term/GO:0021544	ASCL1 SLC7A11
0.178093	2	25	6.63156	Chondroitin sulfate biosynthetic process	http://amigo.geneontology.org/amigo/term/GO:0030206	BCAN CHST7
0.178093	2	25	6.63156	Integrin activation	http://amigo.geneontology.org/amigo/term/GO:0033622	JAM3 SRC
0.178093	3	60	4.14473	Plasma lipoprotein particle clearance	http://amigo.geneontology.org/amigo/term/GO:0034381	MYLIP LIPG LDLR
0.178093	3	60	4.14473	Positive regulation of Notch signaling pathway	http://amigo.geneontology.org/amigo/term/GO:0045747	MFNG ASCL1 SRC
0.178093	4	102	3.25077	Development of primary female sexual characteristics	http://amigo.geneontology.org/amigo/term/GO:0046545	PTX3 NUPR1 FOXL2 SRC
0.178093	8	310	2.13921	Rhythmic process	http://amigo.geneontology.org/amigo/term/GO:0048511	NGFR BHLHE41 MTTP TIMP4 PTX3 NFIL3 SPSB4 SRC
0.178093	2	25	6.63156	Collateral sprouting	http://amigo.geneontology.org/amigo/term/GO:0048668	BCL11A SEMA4D
0.178093	2	25	6.63156	Apoptotic process involved in morphogenesis	http://amigo.geneontology.org/amigo/term/GO:0060561	TNFRSF1B BMP7
0.178093	2	25	6.63156	Prostate gland epithelium morphogenesis	http://amigo.geneontology.org/amigo/term/GO:0060740	BMP7 WNT5A
0.178093	7	256	2.26665	Cellular response to transforming growth factor beta stimulus	http://amigo.geneontology.org/amigo/term/GO:0071560	FUT8 PRKCZ MEF2C WNT5A GDF15 LDLRAD4 SRC
0.178093	2	25	6.63156	Liver morphogenesis	http://amigo.geneontology.org/amigo/term/GO:0072576	CEACAM1 TNFAIP3
0.178093	29	1691	1.42161	Regulation of response to stress	http://amigo.geneontology.org/amigo/term/GO:0080134	TNFRSF1B FUT8 EYA2 MGLL ADCY2 CEACAM1 MEF2C CD200 BMP7 MID1 NCOA7 HRH2 WNT5A TNR TNFAIP3 PTGIS ADM2 LDLR KLF4 IGF1R SLC7A11 CEBPG DACT1 GPR27 RASGRP1 MCTP1 NUPR1 RELL1 SRC
0.178093	2	25	6.63156	Regulation of cardiac muscle cell membrane repolarization	http://amigo.geneontology.org/amigo/term/GO:0099623	SCN1B SCN5A
0.178093	2	25	6.63156	Ventricular cardiac muscle cell membrane repolarization	http://amigo.geneontology.org/amigo/term/GO:0099625	SCN1B SCN5A
0.178093	2	25	6.63156	Regulation of protein localization to synapse	http://amigo.geneontology.org/amigo/term/GO:1902473	PRKCZ WNT5A
0.178093	2	25	6.63156	Negative regulation of protein localization to plasma membrane	http://amigo.geneontology.org/amigo/term/GO:1903077	MRAP2 PKDCC
0.178101	9	370	2.01635	Negative regulation of immune response	http://amigo.geneontology.org/amigo/term/GO:0050777	ADCY2 CEACAM1 CD59 HRH2 TNFAIP3 MASP1 ADM2 GPR27 SRC
0.178277	5	151	2.74485	Negative regulation of inflammatory response to antigenic stimulus	http://amigo.geneontology.org/amigo/term/GO:0002862	ADCY2 HRH2 ADM2 GPR27 SRC
0.178277	5	151	2.74485	Actin filament-based movement	http://amigo.geneontology.org/amigo/term/GO:0030048	ATP1A2 SCN1B SCN1A MYO5B SCN5A
0.179033	13	615	1.75224	Leukocyte differentiation	http://amigo.geneontology.org/amigo/term/GO:0002521	PRKCZ CEACAM1 MFNG SH3PXD2A PREX1 ZBTB46 TMEM178A CEBPG NFIL3 CHD7 RASGRP1 SRC MAFB
0.180725	25	1418	1.46147	Regulation of hydrolase activity	http://amigo.geneontology.org/amigo/term/GO:0051336	NGFR PRKCZ RAP1GAP MEF2C MT3 CD200 CST3 PPP1R17 PERP WNT5A CBLB PREX1 FGD3 PLXNC1 KLF4 GARNL3 TIMP4 PTX3 STXBP5 RASGRP1 BRSK2 FOXL2 SEMA4D SRC DENND1B
0.181074	3	61	4.07678	Syncytium formation by plasma membrane fusion	http://amigo.geneontology.org/amigo/term/GO:0000768	SH3PXD2A GDF15 JAM2
0.181074	4	104	3.18825	Leukocyte homeostasis	http://amigo.geneontology.org/amigo/term/GO:0001776	MEF2C TNFAIP3 SLC7A11 JAM3
0.181074	5	152	2.72679	Morphogenesis of embryonic epithelium	http://amigo.geneontology.org/amigo/term/GO:0016331	CECR2 BMP7 WNT5A TFAP2A OSR1
0.181074	3	61	4.07678	Smooth muscle cell differentiation	http://amigo.geneontology.org/amigo/term/GO:0051145	MEF2C TBX2 HEY2
0.181074	4	104	3.18825	Dendritic spine development	http://amigo.geneontology.org/amigo/term/GO:0060996	MEF2C KIF1A SHANK2 CTNND2
0.181074	3	61	4.07678	Cell-cell fusion	http://amigo.geneontology.org/amigo/term/GO:0140253	SH3PXD2A GDF15 JAM2
0.184592	5	153	2.70897	Liver development	http://amigo.geneontology.org/amigo/term/GO:0001889	CEACAM1 TNFAIP3 E2F8 CEBPG AK4
0.184592	5	153	2.70897	Detection of abiotic stimulus	http://amigo.geneontology.org/amigo/term/GO:0009582	NGFR REEP6 TACR1 SCN1A GPR88
0.184842	10	434	1.91001	Ameboidal-type cell migration	http://amigo.geneontology.org/amigo/term/GO:0001667	TNS1 CEACAM1 MEF2C BMP7 WNT5A KLF4 SEMA6B SLC8A1 SEMA4D SRC
0.184842	2	26	6.3765	Natural killer cell differentiation	http://amigo.geneontology.org/amigo/term/GO:0001779	NFIL3 RASGRP1
0.184842	2	26	6.3765	Positive regulation of protein processing	http://amigo.geneontology.org/amigo/term/GO:0010954	CNTN2 SRC
0.184842	24	1355	1.46824	Regulation of phosphorylation	http://amigo.geneontology.org/amigo/term/GO:0042325	PAX6 ERBB3 PRKCZ ADCY2 CEACAM1 MEF2C MT3 BMP7 TRIB3 WNT5A CBLB OPRD1 TNFAIP3 GDF15 KLF4 PLCE1 IGF1R LDLRAD4 GPRC5C RASGRP1 NUPR1 SLC8A1 SEMA4D SRC
0.184842	4	105	3.15789	Inner ear morphogenesis	http://amigo.geneontology.org/amigo/term/GO:0042472	WNT5A TFAP2A CHD7 MAFB
0.184842	3	62	4.01103	Regulation of macrophage activation	http://amigo.geneontology.org/amigo/term/GO:0043030	CD200 WNT5A LDLR
0.184842	11	495	1.8421	Regulation of protein-containing complex assembly	http://amigo.geneontology.org/amigo/term/GO:0043254	ELN PRKCZ OPRD1 BCL11A PREX1 WASF3 STXBP5 DACT1 JAM3 LDLRAD4 SRC
0.184842	2	26	6.3765	Secondary metabolite biosynthetic process	http://amigo.geneontology.org/amigo/term/GO:0044550	WNT5A SLC7A11
0.184842	3	62	4.01103	Positive regulation of osteoblast differentiation	http://amigo.geneontology.org/amigo/term/GO:0045669	MEF2C BMP7 SCUBE2
0.184842	2	26	6.3765	Renal system vasculature development	http://amigo.geneontology.org/amigo/term/GO:0061437	BMP7 OSR1
0.184842	2	26	6.3765	Kidney vasculature development	http://amigo.geneontology.org/amigo/term/GO:0061440	BMP7 OSR1
0.184842	2	26	6.3765	Positive regulation of cellular response to insulin stimulus	http://amigo.geneontology.org/amigo/term/GO:1900078	PRKCZ SRC
0.184842	2	26	6.3765	Regulation of oxidative stress-induced neuron death	http://amigo.geneontology.org/amigo/term/GO:1903203	NCOA7 SLC7A11
0.184842	2	26	6.3765	Regulation of non-canonical Wnt signaling pathway	http://amigo.geneontology.org/amigo/term/GO:2000050	WNT5A DACT1
0.186614	9	376	1.98418	Response to hypoxia	http://amigo.geneontology.org/amigo/term/GO:0001666	MT3 BMP7 OPRD1 PTGIS AK4 KCNK3 NDNF SLC8A1 SRC
0.186614	4	106	3.1281	Phospholipase C-activating G protein-coupled receptor signaling pathway	http://amigo.geneontology.org/amigo/term/GO:0007200	TACR1 OPRD1 PLCE1 GPR27
0.186614	4	106	3.1281	Digestive system process	http://amigo.geneontology.org/amigo/term/GO:0022600	HRH2 LDLR CHRM3 EPB41
0.186614	4	106	3.1281	Muscle adaptation	http://amigo.geneontology.org/amigo/term/GO:0043500	TNFRSF1B HEY2 KLF4 SCN5A
0.186614	7	261	2.22323	Protein complex oligomerization	http://amigo.geneontology.org/amigo/term/GO:0051259	SLC1A2 ASIC1 BCL11A CLYBL ALDH9A1 KCTD15 AQP4
0.187908	5	155	2.67402	Neurotransmitter secretion	http://amigo.geneontology.org/amigo/term/GO:0007269	MEF2C RIMS4 ASIC1 STXBP5 MCTP1
0.187908	6	207	2.40274	Positive regulation of Wnt signaling pathway	http://amigo.geneontology.org/amigo/term/GO:0030177	WNT5A TNFAIP3 LGR6 LGR5 DACT1 SRC
0.187908	5	155	2.67402	Response to calcium ion	http://amigo.geneontology.org/amigo/term/GO:0051592	MEF2C WNT5A CPNE5 MTTP SCN5A
0.187908	5	155	2.67402	Signal release from synapse	http://amigo.geneontology.org/amigo/term/GO:0099643	MEF2C RIMS4 ASIC1 STXBP5 MCTP1
0.188672	7	262	2.21474	Response to transforming growth factor beta	http://amigo.geneontology.org/amigo/term/GO:0071559	FUT8 PRKCZ MEF2C WNT5A GDF15 LDLRAD4 SRC
0.188846	3	63	3.94736	Syncytium formation	http://amigo.geneontology.org/amigo/term/GO:0006949	SH3PXD2A GDF15 JAM2
0.188846	12	561	1.77315	Response to extracellular stimulus	http://amigo.geneontology.org/amigo/term/GO:0009991	MT3 BMP7 LIPG SLC1A2 BCHE LDLR GDF15 ASCL1 TNFRSF11B BRSK2 SLC8A1 SRC
0.188846	3	63	3.94736	Regulation of vasoconstriction	http://amigo.geneontology.org/amigo/term/GO:0019229	ATP1A2 HRH2 CHRM3
0.188846	3	63	3.94736	Dendritic spine morphogenesis	http://amigo.geneontology.org/amigo/term/GO:0060997	KIF1A SHANK2 CTNND2
0.188846	3	63	3.94736	L-alpha-amino acid transmembrane transport	http://amigo.geneontology.org/amigo/term/GO:1902475	ATP1A2 SLC1A2 SLC7A11
0.190405	5	156	2.65688	Hepaticobiliary system development	http://amigo.geneontology.org/amigo/term/GO:0061008	CEACAM1 TNFAIP3 E2F8 CEBPG AK4
0.190405	7	263	2.20632	Connective tissue development	http://amigo.geneontology.org/amigo/term/GO:0061448	MEF2C BMP7 WNT5A ADAMTS7 OSR1 PKDCC SCUBE2
0.19186	2	27	6.14034	Regulation of the force of heart contraction	http://amigo.geneontology.org/amigo/term/GO:0002026	ATP1A2 SLC8A1
0.19186	6	209	2.37975	Inflammatory response to antigenic stimulus	http://amigo.geneontology.org/amigo/term/GO:0002437	ADCY2 HRH2 ADM2 GPR27 RASGRP1 SRC
0.19186	2	27	6.14034	Embryonic hindlimb morphogenesis	http://amigo.geneontology.org/amigo/term/GO:0035116	OSR1 CHD7
0.19186	2	27	6.14034	Regulation of hair cycle	http://amigo.geneontology.org/amigo/term/GO:0042634	NGFR WNT5A
0.19186	2	27	6.14034	Prostate gland morphogenesis	http://amigo.geneontology.org/amigo/term/GO:0060512	BMP7 WNT5A
0.19186	2	27	6.14034	Vascular wound healing	http://amigo.geneontology.org/amigo/term/GO:0061042	TNFAIP3 NDNF
0.19186	2	27	6.14034	Glucosamine-containing compound metabolic process	http://amigo.geneontology.org/amigo/term/GO:1901071	MGAT3 CHST7
0.19186	2	27	6.14034	Negative regulation of protein localization to cell periphery	http://amigo.geneontology.org/amigo/term/GO:1904376	MRAP2 PKDCC
0.192679	5	157	2.63995	Regulation of smooth muscle cell proliferation	http://amigo.geneontology.org/amigo/term/GO:0048660	ELN MEF2C TNFAIP3 KLF4 NDRG2
0.192985	11	502	1.81641	Leukocyte migration	http://amigo.geneontology.org/amigo/term/GO:0050900	CEACAM1 CD200 WNT5A PODXL2 PREX1 SLC7A11 JAM2 JAM3 CAMK1D GCNT1 SRC
0.193087	3	64	3.88568	Regulation of dendritic spine development	http://amigo.geneontology.org/amigo/term/GO:0060998	MEF2C KIF1A SHANK2
0.193087	3	64	3.88568	Establishment of protein localization to plasma membrane	http://amigo.geneontology.org/amigo/term/GO:0061951	RAB34 GRIP2 PKDCC
0.193993	6	210	2.36842	Regulation of synaptic plasticity	http://amigo.geneontology.org/amigo/term/GO:0048167	PRKCZ MEF2C TNR SHANK2 MCTP1 CNTN2
0.198517	3	65	3.8259	G protein-coupled receptor signaling pathway, coupled to cyclic nucleotide second messenger	http://amigo.geneontology.org/amigo/term/GO:0007187	HRH2 OPRD1 CHRM3
0.198517	3	65	3.8259	Striated muscle cell proliferation	http://amigo.geneontology.org/amigo/term/GO:0014855	MEF2C TBX2 HEY2
0.198517	3	65	3.8259	L-amino acid transport	http://amigo.geneontology.org/amigo/term/GO:0015807	ATP1A2 SLC1A2 SLC7A11
0.198517	8	324	2.04678	Peptidyl-serine phosphorylation	http://amigo.geneontology.org/amigo/term/GO:0018105	PRKCZ WNT5A OPRD1 STK32A BRSK2 CAMK1D SBK1 SRC
0.198517	3	65	3.8259	Positive regulation of neuron apoptotic process	http://amigo.geneontology.org/amigo/term/GO:0043525	TFAP2A ASCL1 NUPR1
0.198517	3	65	3.8259	Neuron fate commitment	http://amigo.geneontology.org/amigo/term/GO:0048663	PAX6 ASCL1 ZNF521
0.198517	3	65	3.8259	Regulation of heart growth	http://amigo.geneontology.org/amigo/term/GO:0060420	MEF2C TBX2 HEY2
0.198517	19	1028	1.5321	Positive regulation of intracellular signal transduction	http://amigo.geneontology.org/amigo/term/GO:1902533	IL20RA ERBB3 PRKCZ MEF2C MT3 DOK5 TRIB3 MID1 NECAB2 RUNDC3A WNT5A GDF15 IGF1R LURAP1L RASGRP1 NUPR1 RELL1 SEMA4D SRC
0.199307	21	1167	1.49168	Regulation of protein phosphorylation	http://amigo.geneontology.org/amigo/term/GO:0001932	PAX6 ERBB3 PRKCZ ADCY2 CEACAM1 MEF2C MT3 BMP7 TRIB3 WNT5A CBLB OPRD1 TNFAIP3 GDF15 PLCE1 LDLRAD4 GPRC5C RASGRP1 SLC8A1 SEMA4D SRC
0.199307	2	28	5.92104	Atrioventricular valve development	http://amigo.geneontology.org/amigo/term/GO:0003171	OLFM1 HEY2
0.199307	2	28	5.92104	Regulation of cardiac muscle contraction by calcium ion signaling	http://amigo.geneontology.org/amigo/term/GO:0010882	ATP1A2 SLC8A1
0.199307	2	28	5.92104	Transcytosis	http://amigo.geneontology.org/amigo/term/GO:0045056	IGF1R SRC
0.199307	2	28	5.92104	Regulation of axon regeneration	http://amigo.geneontology.org/amigo/term/GO:0048679	TNR KLF4
0.199307	2	28	5.92104	Regulation of astrocyte differentiation	http://amigo.geneontology.org/amigo/term/GO:0048710	LDLR CNTN2
0.199307	2	28	5.92104	Synaptic membrane adhesion	http://amigo.geneontology.org/amigo/term/GO:0099560	FLRT3 NTNG2
0.199307	4	110	3.01435	Positive regulation of neuron death	http://amigo.geneontology.org/amigo/term/GO:1901216	WNT5A TFAP2A ASCL1 NUPR1
0.199307	2	28	5.92104	Positive regulation of protein maturation	http://amigo.geneontology.org/amigo/term/GO:1903319	CNTN2 SRC
0.199307	2	28	5.92104	Regulation of dendrite extension	http://amigo.geneontology.org/amigo/term/GO:1903859	BCL11A CPNE5
0.199307	6	212	2.34607	Regulation of protein localization to membrane	http://amigo.geneontology.org/amigo/term/GO:1905475	PRKCZ NECAB2 MRAP2 SLC7A11 PKDCC GPC2
0.199888	9	385	1.93779	In utero embryonic development	http://amigo.geneontology.org/amigo/term/GO:0001701	FUT8 MFNG BMP7 SH3PXD2A E2F8 HEY2 KLF4 TMEM100 CHD7

## Sheet: 7e
Enrichment FDR	nGenes	Pathway Genes	Fold Enrichment	Pathway	URL	Genes
2.77545e-06	9	48	15.6007	GO:0005272 sodium channel activity	http://amigo.geneontology.org/amigo/term/GO:0005272	SCN4A ASIC4 ASIC1 SCN1A SCN3A GRIK3 SCN5A SCN10A SCN1B
2.03341e-05	13	160	6.7603	GO:0015081 sodium ion transmembrane transporter activity	http://amigo.geneontology.org/amigo/term/GO:0015081	SCN4A ATP1A2 SLC9A7 ASIC4 SLC1A2 ASIC1 SCN1A SCN3A GRIK3 SLC8A1 SCN5A SCN10A SCN1B
7.55124e-05	6	25	19.9689	GO:0005248 voltage-gated sodium channel activity	http://amigo.geneontology.org/amigo/term/GO:0005248	SCN4A SCN1A SCN3A SCN5A SCN10A SCN1B
0.0353492	13	348	3.10818	GO:0001217 DNA-binding transcription repressor activity	http://amigo.geneontology.org/amigo/term/GO:0001217	ZNF79 MXD1 BCL11A TBX2 BHLHE41 E2F8 TFAP2A ASCL1 EN1 NFIL3 PAX6 ZBTB46 HEY2
0.0353492	13	344	3.14432	GO:0001227 DNA-binding transcription repressor activity RNA polymerase II-specific	http://amigo.geneontology.org/amigo/term/GO:0001227	ZNF79 MXD1 BCL11A TBX2 BHLHE41 E2F8 TFAP2A ASCL1 EN1 NFIL3 PAX6 ZBTB46 HEY2
0.039581	4	30	11.0938	GO:0033612 receptor serine/threonine kinase binding	http://amigo.geneontology.org/amigo/term/GO:0033612	BMP7 GDF15 OPRD1 SRC
0.0628195	6	91	5.48595	GO:0051219 phosphoprotein binding	http://amigo.geneontology.org/amigo/term/GO:0051219	SHD SHF CBLB EPB41 MID1 SRC
0.0853506	7	135	4.31426	GO:0044325 transmembrane transporter binding	http://amigo.geneontology.org/amigo/term/GO:0044325	SCN1B PIRT RIMS4 SRC SCN5A SCN10A SLC8A1
0.0943752	14	464	2.51045	GO:0046873 metal ion transmembrane transporter activity	http://amigo.geneontology.org/amigo/term/GO:0046873	SCN4A ATP1A2 SLC9A7 ASIC4 SLC1A2 ASIC1 SCN1A SCN3A GRIK3 KCNK3 SLC8A1 SCN5A SCN10A SCN1B
0.104402	30	1444	1.72861	GO:0000981 DNA-binding transcription factor activity RNA polymerase II-specific	http://amigo.geneontology.org/amigo/term/GO:0000981	PAX6 HIVEP2 ZIC2 MXD1 MEF2C EBF3 MYCL TBX2 BHLHE41 HOXC13 HIVEP3 E2F8 SOX3 HEY2 KLF4 TFAP2A ASCL1 ZIC5 OSR1 CEBPG EN1 PRRX2 FOXL2 ZNF79 ZNF521 MAFB BCL11A NFIL3 ZBTB46 FOXN3
0.104402	4	47	7.08116	GO:0008375 acetylglucosaminyltransferase activity	http://amigo.geneontology.org/amigo/term/GO:0008375	MFNG GCNT1 B3GNT7 MGAT3
0.104402	3	22	11.346	GO:0016500 protein-hormone receptor activity	http://amigo.geneontology.org/amigo/term/GO:0016500	IGF1R LGR6 LGR5
0.104402	4	46	7.2351	GO:0035254 glutamate receptor binding	http://amigo.geneontology.org/amigo/term/GO:0035254	SHANK2 NECAB2 SYNDIG1 GRIP2
0.118101	27	1278	1.75782	GO:0000987 cis-regulatory region sequence-specific DNA binding	http://amigo.geneontology.org/amigo/term/GO:0000987	PAX6 HIVEP2 ZIC2 FOXN3 MXD1 MEF2C EBF3 BCL11A TBX2 BHLHE41 HOXC13 HIVEP3 E2F8 SOX3 HEY2 KLF4 ZIC5 CEBPG EN1 PRRX2 FOXL2 ZNF521 MAFB TFAP2A ASCL1 NFIL3 CHD7
0.118101	3	25	9.98444	GO:0070696 transmembrane receptor protein serine/threonine kinase binding	http://amigo.geneontology.org/amigo/term/GO:0070696	BMP7 GDF15 SRC
0.121028	8	208	3.20014	GO:0005516 calmodulin binding	http://amigo.geneontology.org/amigo/term/GO:0005516	CAMK1D NGFR SLC8A1 REM1 EPB41 MYO5B SCN5A CEACAM1
0.121028	3	26	9.60042	GO:0140103 catalytic activity acting on a glycoprotein	http://amigo.geneontology.org/amigo/term/GO:0140103	GCNT1 FUT8 MGAT3
0.138337	30	1506	1.65744	GO:0003700 DNA-binding transcription factor activity	http://amigo.geneontology.org/amigo/term/GO:0003700	PAX6 HIVEP2 ZIC2 FOXN3 MXD1 MEF2C EBF3 MYCL BCL11A TBX2 BHLHE41 HOXC13 HIVEP3 E2F8 SOX3 HEY2 KLF4 TFAP2A ASCL1 ZIC5 OSR1 CEBPG EN1 PRRX2 FOXL2 ZNF79 ZNF521 MAFB NFIL3 ZBTB46
0.144507	31	1597	1.6151	GO:0000976 transcription cis-regulatory region binding	http://amigo.geneontology.org/amigo/term/GO:0000976	PAX6 HIVEP2 ZIC2 FOXN3 MXD1 MEF2C EBF3 BCL11A TBX2 BHLHE41 HOXC13 HIVEP3 E2F8 ZBTB46 SOX3 HEY2 KLF4 TFAP2A ASCL1 ZIC5 OSR1 CEBPG EN1 PRRX2 FOXL2 ZNF79 ZNF521 MAFB NFIL3 CHD3 CHD7
0.144507	26	1258	1.71963	GO:0000978 RNA polymerase II cis-regulatory region sequence-specific DNA binding	http://amigo.geneontology.org/amigo/term/GO:0000978	PAX6 HIVEP2 ZIC2 MXD1 MEF2C EBF3 BCL11A TBX2 BHLHE41 HOXC13 HIVEP3 E2F8 SOX3 HEY2 KLF4 ZIC5 CEBPG EN1 PRRX2 FOXL2 ZNF521 MAFB TFAP2A ASCL1 NFIL3 CHD7
0.144507	31	1599	1.61308	GO:0001067 transcription regulatory region nucleic acid binding	http://amigo.geneontology.org/amigo/term/GO:0001067	PAX6 HIVEP2 ZIC2 FOXN3 MXD1 MEF2C EBF3 BCL11A TBX2 BHLHE41 HOXC13 HIVEP3 E2F8 ZBTB46 SOX3 HEY2 KLF4 TFAP2A ASCL1 ZIC5 OSR1 CEBPG EN1 PRRX2 FOXL2 ZNF79 ZNF521 MAFB NFIL3 CHD3 CHD7
0.144507	3	30	8.32036	GO:0045499 chemorepellent activity	http://amigo.geneontology.org/amigo/term/GO:0045499	SEMA6B SEMA4D FLRT3
0.173904	29	1492	1.61723	GO:0000977 RNA polymerase II transcription regulatory region sequence-specific DNA binding	http://amigo.geneontology.org/amigo/term/GO:0000977	PAX6 HIVEP2 ZIC2 MXD1 MEF2C EBF3 BCL11A TBX2 BHLHE41 HOXC13 HIVEP3 E2F8 ZBTB46 SOX3 HEY2 KLF4 TFAP2A ASCL1 ZIC5 OSR1 CEBPG EN1 PRRX2 FOXL2 ZNF79 ZNF521 MAFB NFIL3 CHD7
0.176143	4	65	5.12022	GO:0098631 cell adhesion mediator activity	http://amigo.geneontology.org/amigo/term/GO:0098631	JAM3 CNTN2 ITGA10 CD200
0.191228	32	1728	1.54081	GO:0005102 signaling receptor binding	http://amigo.geneontology.org/amigo/term/GO:0005102	BMP7 WNT5A CBLB TNR CNRIP1 GNAI1 GDF15 LGR6 MRAP2 ITGA10 ABCB9 SHANK2 JAM3 SEMA6B SEMA4D SRC TMEFF1 NECAB2 IGF1R JAM2 IL17D SYNDIG1 OPRD1 FLRT3 ADM2 GRIP2 CMTM8 ERBB3 PACRG ADAM23 PLXNC1 TNFRSF11B
0.191228	15	637	1.95927	GO:0022890 inorganic cation transmembrane transporter activity	http://amigo.geneontology.org/amigo/term/GO:0022890	SCN4A ATP1A2 SLC9A7 ASIC4 SLC1A2 ASIC1 SCN1A SCN3A GRIK3 KCNK3 SLC8A1 SCN5A SCN10A SCN1B ATP8A1
0.191228	9	297	2.52132	GO:0031267 small GTPase binding	http://amigo.geneontology.org/amigo/term/GO:0031267	PLCE1 NGFR RAPGEF4 RIMS4 DENND1B RAP1GAP RAB34 MYO5B FGD3
0.191228	13	518	2.08812	GO:0140297 DNA-binding transcription factor binding	http://amigo.geneontology.org/amigo/term/GO:0140297	NCOA7 CEBPG TBX2 BHLHE41 KLF4 FOXL2 SRC MEF2C BCL11A HOXC13 HEY2 ASCL1 DACT1
0.191228	3	36	6.93364	GO:0140658 ATP-dependent chromatin remodeler activity	http://amigo.geneontology.org/amigo/term/GO:0140658	CHD3 CHD7 CECR2
0.191228	31	1656	1.55756	GO:1990837 sequence-specific double-stranded DNA binding	http://amigo.geneontology.org/amigo/term/GO:1990837	PAX6 HIVEP2 ZIC2 FOXN3 MXD1 MEF2C EBF3 BCL11A TBX2 BHLHE41 HOXC13 HIVEP3 E2F8 ZBTB46 SOX3 HEY2 KLF4 TFAP2A ASCL1 ZIC5 OSR1 CEBPG EN1 PRRX2 FOXL2 ZNF79 ZNF521 MAFB NFIL3 CHD3 CHD7
0.198484	10	362	2.29844	GO:0005261 cation channel activity	http://amigo.geneontology.org/amigo/term/GO:0005261	SCN4A ASIC4 ASIC1 SCN1A SCN3A GRIK3 KCNK3 SCN5A SCN10A SCN1B
0.198484	7	203	2.86909	GO:0008022 protein C-terminus binding	http://amigo.geneontology.org/amigo/term/GO:0008022	CNRIP1 TNFAIP3 SHANK2 KCNK3 SRC EPB41 FOXN3
0.198484	13	530	2.04084	GO:0015267 channel activity	http://amigo.geneontology.org/amigo/term/GO:0015267	AQP4 SCN4A ASIC4 ASIC1 SCN1A SCN3A GRIK3 GJB2 KCNK3 SCN5A SCN10A SCN1B BEST3
0.198484	13	532	2.03317	GO:0022803 passive transmembrane transporter activity	http://amigo.geneontology.org/amigo/term/GO:0022803	AQP4 SCN4A ASIC4 ASIC1 SCN1A SCN3A GRIK3 GJB2 KCNK3 SCN5A SCN10A SCN1B BEST3
0.198484	23	1157	1.654	GO:0046983 protein dimerization activity	http://amigo.geneontology.org/amigo/term/GO:0046983	MID1 FLRT3 GDF15 MTTP ABCB9 IL17D ATP1A2 MXD1 AHRR MEF2C SYNDIG1 MYCL BHLHE41 HEY2 ASCL1 JAM3 ERBB3 MGLL RAP1GAP BCL11A MASP1 CEACAM1 SYNE1

## Sheet: 7g
Enrichment FDR	nGenes	Pathway Genes	Fold Enrichment	Pathway	URL	Genes
3.62774e-05	14	286	6.15412	GO:0008017 microtubule binding	http://amigo.geneontology.org/amigo/term/GO:0008017	CCDC88C GTSE1 TPX2 KIF16B KIF20A ARHGEF2 KIF14 DLGAP5 KIF2C SPC24 SPAG5 PLK1 CENPF BIRC5
0.000162535	25	1053	2.9848	GO:0008092 cytoskeletal protein binding	http://amigo.geneontology.org/amigo/term/GO:0008092	CCDC88C GTSE1 NEBL TPX2 KIF16B PHACTR2 KIF20A ARHGEF2 KIF14 DLGAP5 BIN1 KIF2C SPC24 SYNPO2L IQGAP3 SPAG5 ALDOC ALDOA PLK1 CAMK2B CNN3 CENPF HSPB7 CALM1 BIRC5
0.000162535	15	400	4.71449	GO:0015631 tubulin binding	http://amigo.geneontology.org/amigo/term/GO:0015631	CCDC88C GTSE1 TPX2 KIF16B KIF20A ARHGEF2 KIF14 DLGAP5 KIF2C SPC24 SPAG5 PLK1 CENPF BIRC5 ALDOA
0.000179596	29	1379	2.64385	GO:0030234 enzyme regulator activity	http://amigo.geneontology.org/amigo/term/GO:0030234	RAP1GAP TRIO TPX2 BIRC5 RGCC CCND1 CDC20 CDKN2D CCNB1 AGT CCNA2 TIMP4 CCNB2 SERPINI1 RANBP3L IQGAP3 CALM1 CCDC88C ADRB1 MT3 CST3 ARHGEF2 RGS6 PHACTR2 PLCD4 BIN1 NUPR1 NRP1 SPOCK2
0.000262548	38	2176	2.19547	GO:0098772 molecular function regulator activity	http://amigo.geneontology.org/amigo/term/GO:0098772	RAP1GAP TRIO SEMA5B TPX2 BIRC5 RGCC CCND1 FGF1 CDC20 CDKN2D CCNB1 AGT CCNA2 WNT7A TIMP4 CCNB2 SERPINI1 RANBP3L SCG2 IQGAP3 CALM1 CCDC88C ADRB1 MT3 CST3 ARHGEF2 ITPR1 RGS6 TSPAN13 PHACTR2 PLCD4 SPP1 ADM2 BIN1 APLN NUPR1 NRP1 SPOCK2
0.00101946	17	632	3.3817	GO:0004672 protein kinase activity	http://amigo.geneontology.org/amigo/term/GO:0004672	AURKA PLK1 AURKB CAMK2B TTK NEK2 IGF1R EPHB1 BUB1B MELK BUB1 AATK TRIO NRP1 CCND1 PBK PHKA1
0.00102381	20	849	2.9616	GO:0016301 kinase activity	http://amigo.geneontology.org/amigo/term/GO:0016301	AURKA PLK1 AURKB CAMK2B TTK NEK2 IGF1R EPHB1 BUB1B MELK TK1 BUB1 AATK TRIO NRP1 CCND1 CDKN2D PBK CALM1 PHKA1
0.00106868	22	1008	2.74388	GO:0016772 transferase activity transferring phosphorus-containing groups	http://amigo.geneontology.org/amigo/term/GO:0016772	AURKA PLK1 AURKB CAMK2B OAS1 CHPT1 TTK NEK2 IGF1R EPHB1 BUB1B MELK TK1 BUB1 AATK TRIO NRP1 CCND1 CDKN2D PBK CALM1 PHKA1
0.00135039	14	470	3.74484	GO:0004712 protein serine/threonine/tyrosine kinase activity	http://amigo.geneontology.org/amigo/term/GO:0004712	TTK TRIO CAMK2B AURKA NEK2 IGF1R EPHB1 BUB1B MELK PLK1 PBK BUB1 AURKB AATK
0.00205986	5	49	12.8285	GO:0016538 cyclin-dependent protein serine/threonine kinase regulator activity	http://amigo.geneontology.org/amigo/term/GO:0016538	CCND1 CDKN2D CCNB1 CCNA2 CCNB2
0.00219449	12	376	4.01233	GO:0106310 protein serine kinase activity	http://amigo.geneontology.org/amigo/term/GO:0106310	TRIO CAMK2B AURKA TTK NEK2 BUB1B MELK PLK1 PBK BUB1 AURKB AATK
0.00393787	13	471	3.46997	GO:0004674 protein serine/threonine kinase activity	http://amigo.geneontology.org/amigo/term/GO:0004674	AURKA PLK1 AURKB CAMK2B TTK NEK2 MELK TRIO BUB1B PBK BUB1 AATK PHKA1
0.00393787	17	748	2.85727	GO:0016773 phosphotransferase activity alcohol group as acceptor	http://amigo.geneontology.org/amigo/term/GO:0016773	AURKA PLK1 AURKB CAMK2B TTK NEK2 IGF1R EPHB1 BUB1B MELK BUB1 AATK TRIO NRP1 CCND1 PBK PHKA1
0.00443965	8	187	5.37839	GO:0005201 extracellular matrix structural constituent	http://amigo.geneontology.org/amigo/term/GO:0005201	COL23A1 COL9A3 LAMA4 CHI3L1 SRPX MGP IGFBP7 NPNT
0.00458368	9	242	4.67553	GO:0019887 protein kinase regulator activity	http://amigo.geneontology.org/amigo/term/GO:0019887	TPX2 RGCC CCND1 CDKN2D CCNB1 CCNA2 CCNB2 MT3 CALM1
0.00499745	34	2237	1.91081	GO:0019899 enzyme binding	http://amigo.geneontology.org/amigo/term/GO:0019899	RGCC CAV2 CDKN2D FANCD2 TIMP4 ARHGEF2 AURKA TPX2 RPH3A NRP1 CCND1 CDC20 TOP2A BIN1 CCNA2 IQGAP3 PLIN5 RAD51 RAP1GAP UBE2T BIRC5 CST3 TPI1 KIF20A NEK2 KIF14 TUBA4A CCNB1 STOM CDC25C PLK1 UBE2C AURKB CALM1
0.00641028	8	203	4.95447	GO:0004866 endopeptidase inhibitor activity	http://amigo.geneontology.org/amigo/term/GO:0004866	BIRC5 AGT TIMP4 SERPINI1 MT3 CST3 BIN1 SPOCK2
0.00689878	7	159	5.53483	GO:0004713 protein tyrosine kinase activity	http://amigo.geneontology.org/amigo/term/GO:0004713	IGF1R EPHB1 MELK AATK NRP1 TTK PBK
0.00689878	16	739	2.72194	GO:0019901 protein kinase binding	http://amigo.geneontology.org/amigo/term/GO:0019901	RGCC CAV2 CDKN2D TPX2 NRP1 CCND1 CCNA2 AURKA KIF20A KIF14 TUBA4A TOP2A CCNB1 CDC25C PLK1 CALM1
0.00689878	8	209	4.81224	GO:0030414 peptidase inhibitor activity	http://amigo.geneontology.org/amigo/term/GO:0030414	BIRC5 AGT TIMP4 SERPINI1 MT3 CST3 BIN1 SPOCK2
0.00700195	27	1662	2.04238	GO:0005524 ATP binding	http://amigo.geneontology.org/amigo/term/GO:0005524	ABCD2 RAD51 TRIO CAMK2B UBE2T AURKA OAS1 KIF16B ACSBG1 TTK KIF20A NEK2 KIF14 TOP2A IGF1R ABCA8 KIF2C EPHB1 BUB1B MELK PLK1 TK1 PBK BUB1 UBE2C AURKB AATK
0.00706907	17	824	2.59373	GO:0019900 kinase binding	http://amigo.geneontology.org/amigo/term/GO:0019900	RGCC CAV2 CDKN2D TPX2 NRP1 CCND1 CCNA2 AURKA KIF20A KIF14 TUBA4A TOP2A CCNB1 CDC25C PLK1 AURKB CALM1
0.00729759	9	273	4.14461	GO:0019207 kinase regulator activity	http://amigo.geneontology.org/amigo/term/GO:0019207	TPX2 RGCC CCND1 CDKN2D CCNB1 CCNA2 CCNB2 MT3 CALM1
0.00756116	8	219	4.5925	GO:0061135 endopeptidase regulator activity	http://amigo.geneontology.org/amigo/term/GO:0061135	BIRC5 AGT TIMP4 SERPINI1 MT3 CST3 BIN1 SPOCK2
0.00816235	38	2743	1.74165	GO:0036094 small molecule binding	http://amigo.geneontology.org/amigo/term/GO:0036094	TUBA4A ITPR1 ABCD2 DPYD DHFR RAD51 ALDOA TRIO CAMK2B UBE2T SLC1A3 AURKA OAS1 KIF16B ACSBG1 TTK KIF20A NEK2 KIF14 TOP2A RAB30 IFI44L IGF1R ABCA8 KIF2C EPHB1 BUB1B MELK PLK1 TK1 PBK BUB1 UBE2C AURKB PIPOX AATK RPH3A COLEC12
0.0104525	27	1729	1.96324	GO:0032559 adenyl ribonucleotide binding	http://amigo.geneontology.org/amigo/term/GO:0032559	ABCD2 RAD51 TRIO CAMK2B UBE2T AURKA OAS1 KIF16B ACSBG1 TTK KIF20A NEK2 KIF14 TOP2A IGF1R ABCA8 KIF2C EPHB1 BUB1B MELK PLK1 TK1 PBK BUB1 UBE2C AURKB AATK
0.0110106	27	1741	1.9497	GO:0030554 adenyl nucleotide binding	http://amigo.geneontology.org/amigo/term/GO:0030554	ABCD2 RAD51 TRIO CAMK2B UBE2T AURKA OAS1 KIF16B ACSBG1 TTK KIF20A NEK2 KIF14 TOP2A IGF1R ABCA8 KIF2C EPHB1 BUB1B MELK PLK1 TK1 PBK BUB1 UBE2C AURKB AATK
0.0110106	35	2505	1.75656	GO:0097367 carbohydrate derivative binding	http://amigo.geneontology.org/amigo/term/GO:0097367	TUBA4A CHI3L1 ABCD2 RAD51 FGF1 TRIO COL23A1 CAMK2B UBE2T AURKA OAS1 KIF16B NRP1 ACSBG1 SPOCK2 TTK KIF20A NEK2 KIF14 TOP2A RAB30 IFI44L IGF1R ABCA8 KIF2C EPHB1 BUB1B MELK PLK1 TK1 PBK BUB1 UBE2C AURKB AATK
0.0115847	30	2034	1.85427	GO:0035639 purine ribonucleoside triphosphate binding	http://amigo.geneontology.org/amigo/term/GO:0035639	TUBA4A ABCD2 RAD51 TRIO CAMK2B UBE2T AURKA OAS1 KIF16B ACSBG1 TTK KIF20A NEK2 KIF14 TOP2A RAB30 IFI44L IGF1R ABCA8 KIF2C EPHB1 BUB1B MELK PLK1 TK1 PBK BUB1 UBE2C AURKB AATK
0.0123886	36	2630	1.72088	GO:0043168 anion binding	http://amigo.geneontology.org/amigo/term/GO:0043168	TUBA4A ITPR1 ABCD2 RAD51 KIF16B DHFR TRIO CAMK2B UBE2T SLC1A3 AURKA OAS1 ACSBG1 TTK KIF20A NEK2 KIF14 TOP2A RAB30 IFI44L IGF1R ABCA8 KIF2C EPHB1 BUB1B MELK PLK1 TK1 PBK BUB1 UBE2C AURKB PIPOX AATK RPH3A DPYD
0.0125957	33	2342	1.77146	GO:0042802 identical protein binding	http://amigo.geneontology.org/amigo/term/GO:0042802	CAV2 TPI1 SULT4A1 CIB2 ABCD2 DPYD CCDC88C COL23A1 PLXNA2 TTK CENPF STOM SLC6A1 RRM2 AQP4 PLIN5 RAD51 CAMK2B MGLL RAP1GAP NDC80 BIRC5 CST3 GALE TOP2A BIN1 CEP55 IGF1R SCUBE3 ALDOA APCDD1 PLK1 TK1
0.0152973	33	2381	1.74244	GO:0000166 nucleotide binding	http://amigo.geneontology.org/amigo/term/GO:0000166	TUBA4A ABCD2 DPYD DHFR RAD51 TRIO CAMK2B UBE2T AURKA OAS1 KIF16B ACSBG1 TTK KIF20A NEK2 KIF14 TOP2A RAB30 IFI44L IGF1R ABCA8 KIF2C EPHB1 BUB1B MELK PLK1 TK1 PBK BUB1 UBE2C AURKB PIPOX AATK
0.0152973	3	26	14.5061	GO:0001965 G-protein alpha-subunit binding	http://amigo.geneontology.org/amigo/term/GO:0001965	IGF1R CCDC88C PLCD4
0.0152973	8	255	3.94415	GO:0061134 peptidase regulator activity	http://amigo.geneontology.org/amigo/term/GO:0061134	BIRC5 AGT TIMP4 SERPINI1 MT3 CST3 BIN1 SPOCK2
0.0152973	33	2382	1.74171	GO:1901265 nucleoside phosphate binding	http://amigo.geneontology.org/amigo/term/GO:1901265	TUBA4A ABCD2 DPYD DHFR RAD51 TRIO CAMK2B UBE2T AURKA OAS1 KIF16B ACSBG1 TTK KIF20A NEK2 KIF14 TOP2A RAB30 IFI44L IGF1R ABCA8 KIF2C EPHB1 BUB1B MELK PLK1 TK1 PBK BUB1 UBE2C AURKB PIPOX AATK
0.016268	30	2106	1.79088	GO:0032555 purine ribonucleotide binding	http://amigo.geneontology.org/amigo/term/GO:0032555	TUBA4A ABCD2 RAD51 TRIO CAMK2B UBE2T AURKA OAS1 KIF16B ACSBG1 TTK KIF20A NEK2 KIF14 TOP2A RAB30 IFI44L IGF1R ABCA8 KIF2C EPHB1 BUB1B MELK PLK1 TK1 PBK BUB1 UBE2C AURKB AATK
0.0174783	30	2120	1.77905	GO:0017076 purine nucleotide binding	http://amigo.geneontology.org/amigo/term/GO:0017076	TUBA4A ABCD2 RAD51 TRIO CAMK2B UBE2T AURKA OAS1 KIF16B ACSBG1 TTK KIF20A NEK2 KIF14 TOP2A RAB30 IFI44L IGF1R ABCA8 KIF2C EPHB1 BUB1B MELK PLK1 TK1 PBK BUB1 UBE2C AURKB AATK
0.0174783	30	2123	1.77654	GO:0032553 ribonucleotide binding	http://amigo.geneontology.org/amigo/term/GO:0032553	TUBA4A ABCD2 RAD51 TRIO CAMK2B UBE2T AURKA OAS1 KIF16B ACSBG1 TTK KIF20A NEK2 KIF14 TOP2A RAB30 IFI44L IGF1R ABCA8 KIF2C EPHB1 BUB1B MELK PLK1 TK1 PBK BUB1 UBE2C AURKB AATK
0.0230521	3	31	12.1664	GO:0005343 organic acid:sodium symporter activity	http://amigo.geneontology.org/amigo/term/GO:0005343	SLC1A3 SLC10A4 SLC6A1
0.0333053	4	74	6.79566	GO:0003777 microtubule motor activity	http://amigo.geneontology.org/amigo/term/GO:0003777	KIF16B KIF20A KIF14 KIF2C
0.0333053	10	442	2.84434	GO:0004857 enzyme inhibitor activity	http://amigo.geneontology.org/amigo/term/GO:0004857	BIRC5 CDKN2D AGT TIMP4 SERPINI1 MT3 CST3 PHACTR2 BIN1 SPOCK2
0.0333053	5	121	5.19503	GO:0030295 protein kinase activator activity	http://amigo.geneontology.org/amigo/term/GO:0030295	TPX2 RGCC MT3 CCNB1 CALM1
0.0357135	12	601	2.51021	GO:0008047 enzyme activator activity	http://amigo.geneontology.org/amigo/term/GO:0008047	RAP1GAP TPX2 RGCC CDC20 RANBP3L IQGAP3 MT3 CCNB1 RGS6 CALM1 NUPR1 NRP1
0.0357135	2	11	22.8581	GO:0019855 calcium channel inhibitor activity	http://amigo.geneontology.org/amigo/term/GO:0019855	ITPR1 CALM1
0.0370949	5	127	4.9496	GO:0019209 kinase activator activity	http://amigo.geneontology.org/amigo/term/GO:0019209	TPX2 RGCC MT3 CCNB1 CALM1
0.0399115	2	12	20.9533	GO:0017154 semaphorin receptor activity	http://amigo.geneontology.org/amigo/term/GO:0017154	PLXNA2 NRP1
0.0399115	2	12	20.9533	GO:0140161 monocarboxylate:sodium symporter activity	http://amigo.geneontology.org/amigo/term/GO:0140161	SLC10A4 SLC6A1
0.0501255	3	44	8.5718	GO:0005246 calcium channel regulator activity	http://amigo.geneontology.org/amigo/term/GO:0005246	ITPR1 CALM1 TSPAN13
0.0501255	18	1157	1.95588	GO:0046983 protein dimerization activity	http://amigo.geneontology.org/amigo/term/GO:0046983	CAV2 TPI1 CIB2 ABCD2 DPYD ARNTL2 CENPA CENPF STOM RRM2 MXD3 ADRB1 CAMK2B MGLL RAP1GAP AURKA GALE TOP2A
0.0501864	2	14	17.96	GO:0015355 secondary active monocarboxylate transmembrane transporter activity	http://amigo.geneontology.org/amigo/term/GO:0015355	SLC10A4 SLC6A1
0.0501864	2	14	17.96	GO:0070679 inositol 1,4,5 trisphosphate binding	http://amigo.geneontology.org/amigo/term/GO:0070679	ITPR1 RPH3A
0.0564981	2	15	16.7626	GO:0031005 filamin binding	http://amigo.geneontology.org/amigo/term/GO:0031005	HSPB7 NEBL
0.0584374	6	208	3.62653	GO:0005516 calmodulin binding	http://amigo.geneontology.org/amigo/term/GO:0005516	CAMK2B IQGAP3 ASPM PHKA1 CNN3 KCNH5
0.0596453	2	16	15.715	GO:0008191 metalloendopeptidase inhibitor activity	http://amigo.geneontology.org/amigo/term/GO:0008191	TIMP4 SPOCK2
0.0596453	2	16	15.715	GO:0015172 acidic amino acid transmembrane transporter activity	http://amigo.geneontology.org/amigo/term/GO:0015172	SLC1A3 SLC1A5
0.0596453	5	149	4.21878	GO:0015293 symporter activity	http://amigo.geneontology.org/amigo/term/GO:0015293	SLC1A3 SLC10A4 SLC6A1 SLC15A2 SLC1A5
0.0630372	13	755	2.16471	GO:0042803 protein homodimerization activity	http://amigo.geneontology.org/amigo/term/GO:0042803	CAV2 TPI1 CIB2 ABCD2 DPYD CENPF STOM RRM2 CAMK2B MGLL RAP1GAP GALE TOP2A
0.0638273	2	17	14.7906	GO:0005283 amino acid:sodium symporter activity	http://amigo.geneontology.org/amigo/term/GO:0005283	SLC1A3 SLC6A1
0.0638273	2	17	14.7906	GO:0008574 plus-end-directed microtubule motor activity	http://amigo.geneontology.org/amigo/term/GO:0008574	KIF16B KIF14
0.0702421	2	18	13.9689	GO:0000900 mRNA regulatory element binding translation repressor activity	http://amigo.geneontology.org/amigo/term/GO:0000900	CPEB4 DHFR
0.0711707	3	54	6.98443	GO:0016830 carbon-carbon lyase activity	http://amigo.geneontology.org/amigo/term/GO:0016830	ALDOC CLYBL ALDOA
0.075579	2	19	13.2337	GO:0035173 histone kinase activity	http://amigo.geneontology.org/amigo/term/GO:0035173	AURKA AURKB
0.0761288	3	56	6.73499	GO:0050840 extracellular matrix binding	http://amigo.geneontology.org/amigo/term/GO:0050840	SPP1 SPOCK2 THSD1
0.0786476	3	57	6.61683	GO:0004869 cysteine-type endopeptidase inhibitor activity	http://amigo.geneontology.org/amigo/term/GO:0004869	BIRC5 MT3 CST3
0.0796852	2	20	12.572	GO:0070182 DNA polymerase binding	http://amigo.geneontology.org/amigo/term/GO:0070182	FANCD2 RAD51
0.0804493	10	539	2.33246	GO:0030695 GTPase regulator activity	http://amigo.geneontology.org/amigo/term/GO:0030695	RAP1GAP TRIO RANBP3L IQGAP3 CCDC88C ADRB1 ARHGEF2 RGS6 PLCD4 NRP1
0.0804493	10	539	2.33246	GO:0060589 nucleoside-triphosphatase regulator activity	http://amigo.geneontology.org/amigo/term/GO:0060589	RAP1GAP TRIO RANBP3L IQGAP3 CCDC88C ADRB1 ARHGEF2 RGS6 PLCD4 NRP1
0.0827424	2	21	11.9733	GO:0005520 insulin-like growth factor binding	http://amigo.geneontology.org/amigo/term/GO:0005520	IGF1R IGFBP7
0.0827424	4	111	4.53044	GO:0015294 solute:cation symporter activity	http://amigo.geneontology.org/amigo/term/GO:0015294	SLC1A3 SLC10A4 SLC6A1 SLC15A2
0.0950586	20	1477	1.70237	GO:0044877 protein-containing complex binding	http://amigo.geneontology.org/amigo/term/GO:0044877	NEBL CPEB4 CDC20 CENPF NUF2 COLEC12 IQGAP3 FGF1 ADM2 BIN1 IGF1R CDCA5 CCND1 CIB2 KCNH5 EPHB1 NPNT SPP1 PLK1 RPH3A
0.095638	2	23	10.9322	GO:0005416 amino acid:cation symporter activity	http://amigo.geneontology.org/amigo/term/GO:0005416	SLC1A3 SLC6A1
0.102351	2	24	10.4766	GO:0043027 cysteine-type endopeptidase inhibitor activity involved in apoptotic process	http://amigo.geneontology.org/amigo/term/GO:0043027	BIRC5 MT3
0.108737	4	123	4.08845	GO:0003774 cytoskeletal motor activity	http://amigo.geneontology.org/amigo/term/GO:0003774	KIF16B KIF20A KIF14 KIF2C
0.108737	2	25	10.0576	GO:0070412 R-SMAD binding	http://amigo.geneontology.org/amigo/term/GO:0070412	LDLRAD4 RGCC
0.112157	3	69	5.46608	GO:0098960 postsynaptic neurotransmitter receptor activity	http://amigo.geneontology.org/amigo/term/GO:0098960	CHRM3 ADRB1 GABRB1
0.114976	3	70	5.38799	GO:0004714 transmembrane receptor protein tyrosine kinase activity	http://amigo.geneontology.org/amigo/term/GO:0004714	IGF1R EPHB1 NRP1
0.128386	2	28	8.97998	GO:0004683 calmodulin-dependent protein kinase activity	http://amigo.geneontology.org/amigo/term/GO:0004683	CAMK2B PHKA1
0.131146	12	775	1.94663	GO:0005509 calcium ion binding	http://amigo.geneontology.org/amigo/term/GO:0005509	EFHD2 ITPR1 MCTP1 CALM1 SPOCK2 CIB2 MELK MGP PLCD4 SCUBE3 NPNT RPH3A
0.133712	2	29	8.67033	GO:0004435 phosphatidylinositol phospholipase C activity	http://amigo.geneontology.org/amigo/term/GO:0004435	PLCD4 CHRM3
0.139094	5	203	3.09655	GO:0008022 protein C-terminus binding	http://amigo.geneontology.org/amigo/term/GO:0008022	RAD51 CDC20 CENPF TOP2A HSPB7
0.143211	3	78	4.83538	GO:0015370 solute:sodium symporter activity	http://amigo.geneontology.org/amigo/term/GO:0015370	SLC1A3 SLC10A4 SLC6A1
0.144264	2	31	8.11095	GO:0004629 phospholipase C activity	http://amigo.geneontology.org/amigo/term/GO:0004629	PLCD4 CHRM3
0.144264	2	31	8.11095	GO:0016645 oxidoreductase activity acting on the CH-NH group of donors	http://amigo.geneontology.org/amigo/term/GO:0016645	PIPOX DHFR
0.147445	3	80	4.71449	GO:0046332 SMAD binding	http://amigo.geneontology.org/amigo/term/GO:0046332	LDLRAD4 RANBP3L RGCC
0.149487	2	32	7.85749	GO:0030371 translation repressor activity	http://amigo.geneontology.org/amigo/term/GO:0030371	CPEB4 DHFR
0.156472	2	33	7.61938	GO:0008200 ion channel inhibitor activity	http://amigo.geneontology.org/amigo/term/GO:0008200	ITPR1 CALM1
0.156501	3	83	4.54409	GO:0015171 amino acid transmembrane transporter activity	http://amigo.geneontology.org/amigo/term/GO:0015171	SLC1A3 SLC1A5 SLC6A1
0.159822	2	34	7.39528	GO:0016248 channel inhibitor activity	http://amigo.geneontology.org/amigo/term/GO:0016248	ITPR1 CALM1
0.159822	2	34	7.39528	GO:0061631 ubiquitin conjugating enzyme activity	http://amigo.geneontology.org/amigo/term/GO:0061631	UBE2T UBE2C
0.163351	29	2553	1.42807	GO:0016740 transferase activity	http://amigo.geneontology.org/amigo/term/GO:0016740	AURKA PLK1 AURKB CAMK2B UBE2T OAS1 CHPT1 TTK NEK2 SULT4A1 IGF1R EPHB1 BUB1B MELK TK1 BUB1 METTL7B CHST2 UBE2C AATK ZDHHC23 CLYBL TRIO NRP1 CCND1 CDKN2D PBK CALM1 PHKA1
0.163827	3	86	4.38557	GO:0030165 PDZ domain binding	http://amigo.geneontology.org/amigo/term/GO:0030165	KIF14 CCDC88C ADRB1
0.171595	5	223	2.81883	GO:0016829 lyase activity	http://amigo.geneontology.org/amigo/term/GO:0016829	ALDOC CA14 CLYBL ALDOA TPI1
0.174871	3	89	4.23775	GO:0019199 transmembrane receptor protein kinase activity	http://amigo.geneontology.org/amigo/term/GO:0019199	IGF1R EPHB1 NRP1
0.17689	2	37	6.79566	GO:0061650 ubiquitin-like protein conjugating enzyme activity	http://amigo.geneontology.org/amigo/term/GO:0061650	UBE2T UBE2C
0.185868	8	476	2.11294	GO:0003779 actin binding	http://amigo.geneontology.org/amigo/term/GO:0003779	NEBL PHACTR2 SYNPO2L IQGAP3 BIN1 CAMK2B CNN3 ALDOA
0.194237	4	160	3.14299	GO:0015081 sodium ion transmembrane transporter activity	http://amigo.geneontology.org/amigo/term/GO:0015081	SLC1A3 SCN1A SLC10A4 SLC6A1

## Sheet: 7h
Enrichment FDR	nGenes	Pathway Genes	Fold Enrichment	Pathway	URL	Genes
1.31447e-23	47	825	7.16222	GO:1903047 mitotic cell cycle process	http://amigo.geneontology.org/amigo/term/GO:1903047	WDR62 NDC80 AURKA TPX2 CCND1 TTK CENPF ZWINT CENPK DLGAP5 CCNB1 CDCA8 CEP55 NUF2 FANCD2 CCNA2 CDCA5 BUB1B CCNB2 CDC25C BUB1 UBE2C AURKB CDCA2 BIRC5 CDC20 SPC24 RGCC CDKN2D KCNH5 PLK1 RRM2 TACC3 RAD51 KIF20A NEK2 ESPL1 IQGAP3 CALM1 CAV2 SPAG5 CENPA KIF14 KIF2C GTSE1 CDKN3 MELK
3.01208e-22	49	996	6.18501	GO:0000278 mitotic cell cycle	http://amigo.geneontology.org/amigo/term/GO:0000278	WDR62 NDC80 AURKA TPX2 CCND1 TTK CENPF ZWINT CENPK DLGAP5 TUBA4A CCNB1 CDCA8 CEP55 NUF2 FANCD2 CCNA2 CDCA5 BUB1B CCNB2 CDC25C PLK1 BUB1 UBE2C AURKB CDCA2 BIRC5 CDC20 SPC24 RGCC CDKN2D KCNH5 RRM2 TACC3 RAD51 KIF20A NEK2 ESPL1 IQGAP3 CALM1 CAV2 SPAG5 CENPA KIF14 KIF2C GTSE1 PBK CDKN3 MELK
7.5741e-21	22	121	22.8581	GO:0007088 regulation of mitotic nuclear division	http://amigo.geneontology.org/amigo/term/GO:0007088	TTK BUB1B BUB1 CDCA2 NDC80 BIRC5 CDC20 CDCA8 NUF2 SPC24 AURKB ZWINT CAV2 RGCC CCNB1 PLK1 CENPF DLGAP5 ESPL1 AURKA NEK2 CDC25C
8.07224e-21	36	514	8.80528	GO:0000280 nuclear division	http://amigo.geneontology.org/amigo/term/GO:0000280	RAD51 NDC80 TPX2 TTK ZWINT CENPK TOP2A CCNB1 CDCA8 ESPL1 NUF2 FANCD2 CDCA5 BUB1B BUB1 UBE2C CDCA2 BIRC5 CDC20 SPC24 AURKB RGCC PLK1 ASPM AURKA NEK2 CCNB2 GPR3 CAV2 TACC3 SPAG5 KIF14 KIF2C CENPF DLGAP5 CDC25C
1.66377e-20	40	689	7.29868	GO:0051301 cell division	http://amigo.geneontology.org/amigo/term/GO:0051301	AURKA AKNA CEP55 PLK1 AURKB BIRC5 CDCA8 KIF20A FGF1 ARHGEF2 TACC3 ASPM SPAG5 NDC80 TPX2 CCND1 CDCA3 CENPA CDC20 NEK2 CENPF KIF14 ZWINT TOP2A CCNB1 IGF1R KIF2C NUF2 CCNA2 CDCA5 WNT7A BUB1B CCNB2 CDC25C SPC24 BUB1 UBE2C CDCA2 CALM1 ESPL1
2.09427e-20	23	150	19.277	GO:0051783 regulation of nuclear division	http://amigo.geneontology.org/amigo/term/GO:0051783	TTK BUB1B BUB1 CDCA2 NDC80 BIRC5 CDC20 CDCA8 NUF2 SPC24 AURKB ZWINT GPR3 CAV2 RGCC CCNB1 PLK1 CENPF DLGAP5 ESPL1 AURKA NEK2 CDC25C
4.94266e-20	34	476	8.97998	GO:0044772 mitotic cell cycle phase transition	http://amigo.geneontology.org/amigo/term/GO:0044772	CCND1 TTK CENPF CCNB1 CCNA2 CDCA5 BUB1B CCNB2 CDC25C BUB1 UBE2C NDC80 BIRC5 CDC20 CDCA8 NUF2 SPC24 AURKB RGCC ZWINT CDKN2D KCNH5 PLK1 RRM2 IQGAP3 CALM1 TACC3 KIF14 GTSE1 DLGAP5 ESPL1 AURKA CDKN3 MELK
5.27871e-20	52	1321	4.94885	GO:0022402 cell cycle process	http://amigo.geneontology.org/amigo/term/GO:0022402	RAD51 WDR62 NDC80 AURKA TPX2 CCND1 TTK CENPF ZWINT CENPK DLGAP5 TOP2A CCNB1 CDCA8 ESPL1 CEP55 NUF2 FANCD2 CCNA2 CDCA5 BUB1B CCNB2 CDC25C PLK1 BUB1 UBE2C AURKB CDCA2 BIRC5 CDC20 SPC24 RGCC KIF20A NEK2 CDKN2D BIN1 KCNH5 RRM2 TACC3 ASPM SPAG5 IGF1R GPR3 IQGAP3 CALM1 CAV2 CENPA KIF14 KIF2C GTSE1 CDKN3 MELK
6.06733e-20	30	346	10.9006	GO:0140014 mitotic nuclear division	http://amigo.geneontology.org/amigo/term/GO:0140014	NDC80 TPX2 TTK ZWINT CENPK CCNB1 CDCA8 NUF2 CDCA5 BUB1B BUB1 UBE2C CDCA2 BIRC5 CDC20 SPC24 AURKB RGCC PLK1 AURKA NEK2 ESPL1 CAV2 TACC3 SPAG5 KIF14 KIF2C CENPF DLGAP5 CDC25C
7.44296e-20	36	564	8.02467	GO:0048285 organelle fission	http://amigo.geneontology.org/amigo/term/GO:0048285	RAD51 NDC80 TPX2 TTK ZWINT CENPK TOP2A CCNB1 CDCA8 ESPL1 NUF2 FANCD2 CDCA5 BUB1B BUB1 UBE2C CDCA2 BIRC5 CDC20 SPC24 AURKB RGCC PLK1 ASPM AURKA NEK2 CCNB2 GPR3 CAV2 TACC3 SPAG5 KIF14 KIF2C CENPF DLGAP5 CDC25C
8.55333e-20	41	781	6.59989	GO:0010564 regulation of cell cycle process	http://amigo.geneontology.org/amigo/term/GO:0010564	AURKA CCND1 TTK CENPF FANCD2 CDCA5 BUB1B CDC25C PLK1 BUB1 UBE2C AURKB CDCA2 RAD51 NDC80 BIRC5 CDC20 CDCA8 NUF2 SPC24 RGCC KIF20A ZWINT CDKN2D CCNB1 BIN1 KCNH5 RRM2 WDR62 SPAG5 TPX2 IGF1R GPR3 CAV2 TACC3 NEK2 KIF14 CALM1 GTSE1 DLGAP5 ESPL1
4.39026e-19	36	598	7.56841	GO:0044770 cell cycle phase transition	http://amigo.geneontology.org/amigo/term/GO:0044770	CCND1 TTK CENPF CCNB1 FANCD2 CCNA2 CDCA5 BUB1B CCNB2 CDC25C BUB1 UBE2C RAD51 NDC80 BIRC5 CDC20 CDCA8 NUF2 SPC24 AURKB RGCC ZWINT CDKN2D KCNH5 PLK1 RRM2 IQGAP3 CALM1 TACC3 KIF14 GTSE1 DLGAP5 ESPL1 AURKA CDKN3 MELK
1.22962e-18	24	209	14.4367	GO:0000070 mitotic sister chromatid segregation	http://amigo.geneontology.org/amigo/term/GO:0000070	NDC80 TTK ZWINT CENPK CCNB1 CDCA8 NUF2 CDCA5 BUB1B BUB1 UBE2C BIRC5 CDC20 SPC24 AURKB PLK1 NEK2 ESPL1 TACC3 SPAG5 KIF14 KIF2C CENPF DLGAP5
1.51582e-18	25	238	13.2059	GO:0000819 sister chromatid segregation	http://amigo.geneontology.org/amigo/term/GO:0000819	NDC80 TTK ZWINT CENPK TOP2A CCNB1 CDCA8 NUF2 CDCA5 BUB1B BUB1 UBE2C BIRC5 CDC20 SPC24 AURKB PLK1 NEK2 ESPL1 TACC3 SPAG5 KIF14 KIF2C CENPF DLGAP5
9.7485e-18	20	133	18.9052	GO:0051983 regulation of chromosome segregation	http://amigo.geneontology.org/amigo/term/GO:0051983	TTK BUB1B BUB1 UBE2C CDCA2 NDC80 BIRC5 CDC20 CDCA8 NUF2 SPC24 AURKB ZWINT PLK1 TACC3 CCNB1 KIF2C CENPF DLGAP5 ESPL1
1.37473e-17	18	97	23.3294	GO:0007091 metaphase/anaphase transition of mitotic cell cycle	http://amigo.geneontology.org/amigo/term/GO:0007091	TTK BUB1B BUB1 UBE2C NDC80 BIRC5 CDC20 CDCA8 NUF2 SPC24 AURKB ZWINT PLK1 TACC3 CCNB1 CENPF DLGAP5 ESPL1
1.91092e-17	18	99	22.8581	GO:0010965 regulation of mitotic sister chromatid separation	http://amigo.geneontology.org/amigo/term/GO:0010965	TTK BUB1B BUB1 UBE2C NDC80 BIRC5 CDC20 CDCA8 NUF2 SPC24 AURKB ZWINT PLK1 TACC3 CCNB1 CENPF DLGAP5 ESPL1
2.18594e-17	18	100	22.6296	GO:0044784 metaphase/anaphase transition of cell cycle	http://amigo.geneontology.org/amigo/term/GO:0044784	TTK BUB1B BUB1 UBE2C NDC80 BIRC5 CDC20 CDCA8 NUF2 SPC24 AURKB ZWINT PLK1 TACC3 CCNB1 CENPF DLGAP5 ESPL1
3.01847e-17	18	102	22.1858	GO:0051306 mitotic sister chromatid separation	http://amigo.geneontology.org/amigo/term/GO:0051306	TTK BUB1B BUB1 UBE2C NDC80 BIRC5 CDC20 CDCA8 NUF2 SPC24 AURKB ZWINT PLK1 TACC3 CCNB1 CENPF DLGAP5 ESPL1
4.60031e-17	46	1213	4.76761	GO:0051726 regulation of cell cycle	http://amigo.geneontology.org/amigo/term/GO:0051726	WDR62 AURKA BIRC5 CCND1 TTK CENPF DLGAP5 CDKN2D CCNB1 FANCD2 CCNA2 CDCA5 BUB1B CCNB2 CDC25C PLK1 BUB1 UBE2C NUPR1 AURKB CDCA2 RAD51 NDC80 CDC20 CDCA8 NUF2 SPC24 CDKN3 RGCC KIF20A ZWINT BIN1 KCNH5 RRM2 ASPM SPAG5 TPX2 IGF1R GPR3 CAV2 TACC3 NEK2 KIF14 CALM1 GTSE1 ESPL1
6.41798e-17	32	534	7.53377	GO:0007346 regulation of mitotic cell cycle	http://amigo.geneontology.org/amigo/term/GO:0007346	WDR62 CCND1 TTK CENPF DLGAP5 FANCD2 CDCA5 BUB1B CDC25C BUB1 UBE2C CDCA2 NDC80 BIRC5 CDC20 CDCA8 NUF2 SPC24 AURKB RGCC ZWINT CDKN2D CCNB1 KCNH5 PLK1 RRM2 CAV2 KIF14 GTSE1 ESPL1 AURKA NEK2
7.6902e-17	18	108	20.9533	GO:0033045 regulation of sister chromatid segregation	http://amigo.geneontology.org/amigo/term/GO:0033045	TTK BUB1B BUB1 UBE2C NDC80 BIRC5 CDC20 CDCA8 NUF2 SPC24 AURKB ZWINT PLK1 TACC3 CCNB1 CENPF DLGAP5 ESPL1
1.12299e-16	57	1937	3.69955	GO:0007049 cell cycle	http://amigo.geneontology.org/amigo/term/GO:0007049	RAD51 WDR62 NDC80 AURKA TPX2 BIRC5 CCND1 TTK CENPF ZWINT CENPK DLGAP5 TUBA4A CDKN2D TOP2A CCNB1 CDCA8 ESPL1 CEP55 NUF2 FANCD2 CCNA2 CDCA5 BUB1B CCNB2 CDC25C PLK1 BUB1 UBE2C NUPR1 AURKB CDCA2 CDC20 SPC24 CDKN3 RGCC KIF20A NEK2 BIN1 KCNH5 RRM2 TACC3 ASPM SPAG5 CDCA3 CENPA ARHGEF2 IGF1R KIF2C MELK GPR3 IQGAP3 CALM1 CAV2 KIF14 GTSE1 PBK
1.12924e-16	14	48	36.6683	GO:0007094 mitotic spindle assembly checkpoint signaling	http://amigo.geneontology.org/amigo/term/GO:0007094	TTK BUB1B BUB1 NDC80 BIRC5 CDC20 CDCA8 NUF2 SPC24 AURKB ZWINT CCNB1 PLK1 CENPF
1.12924e-16	14	48	36.6683	GO:0071173 spindle assembly checkpoint signaling	http://amigo.geneontology.org/amigo/term/GO:0071173	TTK BUB1B BUB1 NDC80 BIRC5 CDC20 CDCA8 NUF2 SPC24 AURKB ZWINT CCNB1 PLK1 CENPF
1.12924e-16	14	48	36.6683	GO:0071174 mitotic spindle checkpoint signaling	http://amigo.geneontology.org/amigo/term/GO:0071174	TTK BUB1B BUB1 NDC80 BIRC5 CDC20 CDCA8 NUF2 SPC24 AURKB ZWINT CCNB1 PLK1 CENPF
1.12924e-16	27	357	9.50822	GO:1901990 regulation of mitotic cell cycle phase transition	http://amigo.geneontology.org/amigo/term/GO:1901990	CCND1 TTK CENPF CDCA5 BUB1B CDC25C BUB1 UBE2C NDC80 BIRC5 CDC20 CDCA8 NUF2 SPC24 AURKB RGCC ZWINT CDKN2D CCNB1 KCNH5 PLK1 RRM2 KIF14 GTSE1 DLGAP5 ESPL1 AURKA
1.19744e-16	18	112	20.205	GO:1905818 regulation of chromosome separation	http://amigo.geneontology.org/amigo/term/GO:1905818	TTK BUB1B BUB1 UBE2C NDC80 BIRC5 CDC20 CDCA8 NUF2 SPC24 AURKB ZWINT PLK1 TACC3 CCNB1 CENPF DLGAP5 ESPL1
1.46181e-16	14	49	35.9199	GO:0031577 spindle checkpoint signaling	http://amigo.geneontology.org/amigo/term/GO:0031577	TTK BUB1B BUB1 NDC80 BIRC5 CDC20 CDCA8 NUF2 SPC24 AURKB ZWINT CCNB1 PLK1 CENPF
1.55972e-16	17	95	22.4972	GO:0030071 regulation of mitotic metaphase/anaphase transition	http://amigo.geneontology.org/amigo/term/GO:0030071	TTK BUB1B BUB1 UBE2C NDC80 BIRC5 CDC20 CDCA8 NUF2 SPC24 AURKB ZWINT PLK1 CCNB1 CENPF DLGAP5 ESPL1
1.77559e-16	19	136	17.5638	GO:0051304 chromosome separation	http://amigo.geneontology.org/amigo/term/GO:0051304	TTK TOP2A ESPL1 BUB1B BUB1 UBE2C NDC80 BIRC5 CDC20 CDCA8 NUF2 SPC24 AURKB ZWINT PLK1 TACC3 CCNB1 CENPF DLGAP5
1.82733e-16	14	50	35.2015	GO:0045841 negative regulation of mitotic metaphase/anaphase transition	http://amigo.geneontology.org/amigo/term/GO:0045841	TTK BUB1B BUB1 NDC80 BIRC5 CDC20 CDCA8 NUF2 SPC24 AURKB ZWINT CCNB1 PLK1 CENPF
1.8318e-16	26	333	9.81596	GO:0098813 nuclear chromosome segregation	http://amigo.geneontology.org/amigo/term/GO:0098813	NDC80 TTK CENPF ZWINT CENPK TOP2A CCNB1 CDCA8 ESPL1 NUF2 FANCD2 CDCA5 BUB1B BUB1 UBE2C BIRC5 CDC20 SPC24 AURKB PLK1 SPAG5 NEK2 TACC3 KIF14 KIF2C DLGAP5
2.40343e-16	17	98	21.8085	GO:1902099 regulation of metaphase/anaphase transition of cell cycle	http://amigo.geneontology.org/amigo/term/GO:1902099	TTK BUB1B BUB1 UBE2C NDC80 BIRC5 CDC20 CDCA8 NUF2 SPC24 AURKB ZWINT PLK1 CCNB1 CENPF DLGAP5 ESPL1
2.86282e-16	14	52	33.8476	GO:0033046 negative regulation of sister chromatid segregation	http://amigo.geneontology.org/amigo/term/GO:0033046	TTK BUB1B BUB1 NDC80 BIRC5 CDC20 CDCA8 NUF2 SPC24 AURKB ZWINT CCNB1 PLK1 CENPF
2.86282e-16	14	52	33.8476	GO:0033048 negative regulation of mitotic sister chromatid segregation	http://amigo.geneontology.org/amigo/term/GO:0033048	TTK BUB1B BUB1 NDC80 BIRC5 CDC20 CDCA8 NUF2 SPC24 AURKB ZWINT CCNB1 PLK1 CENPF
2.86282e-16	14	52	33.8476	GO:1902100 negative regulation of metaphase/anaphase transition of cell cycle	http://amigo.geneontology.org/amigo/term/GO:1902100	TTK BUB1B BUB1 NDC80 BIRC5 CDC20 CDCA8 NUF2 SPC24 AURKB ZWINT CCNB1 PLK1 CENPF
2.86282e-16	14	52	33.8476	GO:2000816 negative regulation of mitotic sister chromatid separation	http://amigo.geneontology.org/amigo/term/GO:2000816	TTK BUB1B BUB1 NDC80 BIRC5 CDC20 CDCA8 NUF2 SPC24 AURKB ZWINT CCNB1 PLK1 CENPF
4.92134e-16	14	54	32.594	GO:0051985 negative regulation of chromosome segregation	http://amigo.geneontology.org/amigo/term/GO:0051985	TTK BUB1B BUB1 NDC80 BIRC5 CDC20 CDCA8 NUF2 SPC24 AURKB ZWINT CCNB1 PLK1 CENPF
4.92134e-16	14	54	32.594	GO:1905819 negative regulation of chromosome separation	http://amigo.geneontology.org/amigo/term/GO:1905819	TTK BUB1B BUB1 NDC80 BIRC5 CDC20 CDCA8 NUF2 SPC24 AURKB ZWINT CCNB1 PLK1 CENPF
9.22065e-16	27	395	8.5935	GO:0007059 chromosome segregation	http://amigo.geneontology.org/amigo/term/GO:0007059	NDC80 TTK NEK2 CENPF ZWINT CENPK DLGAP5 TOP2A CCNB1 CDCA8 ESPL1 NUF2 FANCD2 CDCA5 BUB1B SPC24 BUB1 UBE2C CDCA2 BIRC5 CDC20 AURKB PLK1 SPAG5 KIF2C TACC3 KIF14
9.99578e-16	29	474	7.69172	GO:1901987 regulation of cell cycle phase transition	http://amigo.geneontology.org/amigo/term/GO:1901987	CCND1 TTK CENPF FANCD2 CDCA5 BUB1B CDC25C BUB1 UBE2C RAD51 NDC80 BIRC5 CDC20 CDCA8 NUF2 SPC24 AURKB RGCC ZWINT CDKN2D CCNB1 KCNH5 PLK1 RRM2 KIF14 GTSE1 DLGAP5 ESPL1 AURKA
1.06324e-15	14	57	30.8785	GO:0033047 regulation of mitotic sister chromatid segregation	http://amigo.geneontology.org/amigo/term/GO:0033047	TTK BUB1B BUB1 NDC80 BIRC5 CDC20 CDCA8 NUF2 SPC24 AURKB ZWINT CCNB1 PLK1 CENPF
1.36029e-15	14	58	30.3462	GO:0045839 negative regulation of mitotic nuclear division	http://amigo.geneontology.org/amigo/term/GO:0045839	TTK BUB1B BUB1 NDC80 BIRC5 CDC20 CDCA8 NUF2 SPC24 AURKB ZWINT CCNB1 PLK1 CENPF
7.20349e-15	16	100	20.1152	GO:2001251 negative regulation of chromosome organization	http://amigo.geneontology.org/amigo/term/GO:2001251	TTK BUB1B BUB1 NDC80 BIRC5 CDC20 CDCA8 NUF2 SPC24 AURKB ZWINT TOP2A CCNB1 PLK1 CENPF ESPL1
7.45613e-15	14	65	27.0781	GO:0051784 negative regulation of nuclear division	http://amigo.geneontology.org/amigo/term/GO:0051784	TTK BUB1B BUB1 NDC80 BIRC5 CDC20 CDCA8 NUF2 SPC24 AURKB ZWINT CCNB1 PLK1 CENPF
9.18014e-14	60	2509	3.00645	GO:0051128 regulation of cellular component organization	http://amigo.geneontology.org/amigo/term/GO:0051128	WNT7A PLXNA2 SEMA5B TTK CDCA5 BUB1B SYNPO2L LDLRAD4 BUB1 UBE2C IQGAP3 CDCA2 NDC80 BIRC5 CST3 CDC20 CDCA8 NUF2 SPC24 AURKB MT3 TPX2 NRP1 RGCC ZWINT CPNE5 CDKN2D PLK1 APLN WDR62 SPP1 AGT BIN1 IGF1R EPHB1 IGFBP7 SERPINI1 LRRN3 MCTP1 GPR3 LRRTM3 CAV2 TACC3 SPAG5 RAP1GAP AURKA ARHGEF2 NEK2 KIF14 TOP2A CCNB1 NUPR1 CAMK2B NDRG4 BMF CHPT1 CENPF DLGAP5 ESPL1 CDC25C
6.62826e-13	19	215	11.1101	GO:0007051 spindle organization	http://amigo.geneontology.org/amigo/term/GO:0007051	WDR62 AURKA TPX2 DLGAP5 NUF2 AURKB BIRC5 CDCA8 PLK1 TACC3 ASPM NDC80 CDC20 NEK2 ESPL1 CCNB2 SPAG5 CCNB1 TTK
6.88194e-13	21	281	9.39543	GO:0033044 regulation of chromosome organization	http://amigo.geneontology.org/amigo/term/GO:0033044	TTK CDCA5 BUB1B BUB1 UBE2C NDC80 BIRC5 CDC20 CDCA8 NUF2 SPC24 AURKB ZWINT PLK1 TACC3 NEK2 TOP2A CCNB1 CENPF DLGAP5 ESPL1
1.64829e-12	17	167	12.7978	GO:0007093 mitotic cell cycle checkpoint signaling	http://amigo.geneontology.org/amigo/term/GO:0007093	TTK FANCD2 BUB1B BUB1 NDC80 BIRC5 CDC20 CDCA8 NUF2 SPC24 AURKB CCND1 ZWINT PLK1 CCNB1 GTSE1 CENPF
2.40139e-12	22	337	8.20723	GO:0010948 negative regulation of cell cycle process	http://amigo.geneontology.org/amigo/term/GO:0010948	TTK FANCD2 BUB1B BUB1 RAD51 NDC80 BIRC5 CDC20 CDCA8 NUF2 SPC24 AURKB RGCC CCND1 ZWINT PLK1 CDKN2D NEK2 CCNB1 GTSE1 CENPF ESPL1
6.6295e-12	17	182	11.7431	GO:1902850 microtubule cytoskeleton organization involved in mitosis	http://amigo.geneontology.org/amigo/term/GO:1902850	WDR62 AURKA TPX2 DLGAP5 NUF2 AURKB BIRC5 CDCA8 PLK1 TACC3 CDC20 NEK2 NDC80 CENPA CCNB1 ESPL1 TTK
9.29534e-12	20	285	8.82244	GO:1901988 negative regulation of cell cycle phase transition	http://amigo.geneontology.org/amigo/term/GO:1901988	TTK FANCD2 BUB1B BUB1 RAD51 NDC80 BIRC5 CDC20 CDCA8 NUF2 SPC24 AURKB RGCC CCND1 ZWINT PLK1 CDKN2D CCNB1 GTSE1 CENPF
1.07702e-11	18	219	10.3331	GO:0000075 cell cycle checkpoint signaling	http://amigo.geneontology.org/amigo/term/GO:0000075	TTK FANCD2 BUB1B BUB1 RAD51 NDC80 BIRC5 CDC20 CDCA8 NUF2 SPC24 AURKB CCND1 ZWINT PLK1 CCNB1 GTSE1 CENPF
1.38969e-11	17	191	11.1897	GO:1901991 negative regulation of mitotic cell cycle phase transition	http://amigo.geneontology.org/amigo/term/GO:1901991	TTK BUB1B BUB1 NDC80 BIRC5 CDC20 CDCA8 NUF2 SPC24 AURKB RGCC CCND1 ZWINT PLK1 CCNB1 GTSE1 CENPF
2.86899e-11	23	425	6.80366	GO:0045786 negative regulation of cell cycle	http://amigo.geneontology.org/amigo/term/GO:0045786	TTK FANCD2 BUB1B BUB1 NUPR1 RAD51 NDC80 BIRC5 CDC20 CDCA8 NUF2 SPC24 AURKB RGCC CCND1 ZWINT PLK1 CDKN2D NEK2 CCNB1 GTSE1 CENPF ESPL1
7.28619e-11	15	151	12.4887	GO:0007052 mitotic spindle organization	http://amigo.geneontology.org/amigo/term/GO:0007052	WDR62 AURKA TPX2 DLGAP5 NUF2 AURKB BIRC5 CDCA8 PLK1 TACC3 CDC20 NEK2 NDC80 CCNB1 TTK
1.17798e-10	18	253	8.94449	GO:0045930 negative regulation of mitotic cell cycle	http://amigo.geneontology.org/amigo/term/GO:0045930	TTK FANCD2 BUB1B BUB1 NDC80 BIRC5 CDC20 CDCA8 NUF2 SPC24 AURKB RGCC CCND1 ZWINT PLK1 CCNB1 GTSE1 CENPF
1.76081e-10	10	47	26.7489	GO:0008608 attachment of spindle microtubules to kinetochore	http://amigo.geneontology.org/amigo/term/GO:0008608	NDC80 NUF2 BIRC5 CDCA8 AURKB SPC24 SPAG5 NEK2 CCNB1 KIF2C
2.26555e-10	17	228	9.37384	GO:1903046 meiotic cell cycle process	http://amigo.geneontology.org/amigo/term/GO:1903046	RAD51 TTK TOP2A ESPL1 NUF2 FANCD2 BUB1B CDC25C BUB1 ASPM NDC80 AURKA BIRC5 CDC20 CCNB2 PLK1 GPR3
4.55107e-10	28	745	4.72504	GO:0051129 negative regulation of cellular component organization	http://amigo.geneontology.org/amigo/term/GO:0051129	SEMA5B TTK BUB1B LDLRAD4 BUB1 NDC80 BIRC5 CST3 CDC20 CDCA8 NUF2 SPC24 AURKB MT3 TPX2 ZWINT NRP1 SPP1 MCTP1 RAP1GAP ARHGEF2 KIF14 TOP2A CCNB1 PLK1 NUPR1 CENPF ESPL1
6.36798e-10	12	94	16.0493	GO:0051303 establishment of chromosome localization	http://amigo.geneontology.org/amigo/term/GO:0051303	NDC80 CENPF CCNB1 NUF2 CDCA5 BIRC5 CDCA8 AURKB SPAG5 KIF14 KIF2C DLGAP5
6.83157e-10	16	210	9.57865	GO:0140013 meiotic nuclear division	http://amigo.geneontology.org/amigo/term/GO:0140013	RAD51 TTK TOP2A ESPL1 NUF2 FANCD2 BUB1B BUB1 ASPM NDC80 AURKA BIRC5 CDC20 CCNB2 PLK1 GPR3
7.95923e-10	12	96	15.715	GO:0050000 chromosome localization	http://amigo.geneontology.org/amigo/term/GO:0050000	NDC80 CENPF CCNB1 NUF2 CDCA5 BIRC5 CDCA8 AURKB SPAG5 KIF14 KIF2C DLGAP5
1.08231e-09	36	1269	3.56652	GO:0033043 regulation of organelle organization	http://amigo.geneontology.org/amigo/term/GO:0033043	TTK CDCA5 BUB1B SYNPO2L BUB1 UBE2C IQGAP3 CDCA2 NDC80 BIRC5 CDC20 CDCA8 NUF2 SPC24 AURKB TPX2 RGCC ZWINT PLK1 BIN1 GPR3 CAV2 TACC3 SPAG5 AURKA NRP1 ARHGEF2 NEK2 TOP2A CCNB1 NUPR1 BMF CENPF DLGAP5 ESPL1 CDC25C
1.08231e-09	11	76	18.1963	GO:0051310 metaphase plate congression	http://amigo.geneontology.org/amigo/term/GO:0051310	NDC80 CENPF CCNB1 NUF2 CDCA5 BIRC5 CDCA8 AURKB SPAG5 KIF14 KIF2C
1.95465e-09	18	302	7.49323	GO:0051321 meiotic cell cycle	http://amigo.geneontology.org/amigo/term/GO:0051321	RAD51 TTK TOP2A ESPL1 NUF2 FANCD2 BUB1B CDC25C BUB1 CDC20 ASPM NDC80 AURKA BIRC5 NEK2 CCNB2 PLK1 GPR3
2.42736e-09	56	2847	2.47289	GO:0035556 intracellular signal transduction	http://amigo.geneontology.org/amigo/term/GO:0035556	MT3 NDRG4 CAV2 TTK FGF1 PLCD4 ARHGEF2 IGF1R FANCD2 DUSP15 WNT7A BUB1B MELK BUB1 RAD51 NDC80 BIRC5 CDC20 CDCA8 NUF2 SPC24 AURKB CALM1 CCDC88C CCND1 ZWINT CHRM3 AGT ITPR1 EPHB1 PLK1 SCG2 RAP1GAP NRP1 CHI3L1 RAB30 CEP55 NDRG2 PBK NPNT NUPR1 GPR3 RGS6 IQGAP3 CCNA2 KIF14 SOX4 CDKN2D CCNB1 SLC15A2 SYNPO2L GTSE1 CENPF MCTP1 TRIO AURKA
3.62783e-09	17	274	7.80013	GO:0090068 positive regulation of cell cycle process	http://amigo.geneontology.org/amigo/term/GO:0090068	CCND1 CDCA5 CDC25C BIRC5 CDCA8 AURKB CCNB1 RRM2 IGF1R SPAG5 NDC80 RGCC KIF14 UBE2C DLGAP5 ESPL1 AURKA
3.70637e-09	14	168	10.4766	GO:0044839 cell cycle G2/M phase transition	http://amigo.geneontology.org/amigo/term/GO:0044839	CENPF CDC25C CCNB1 CCND1 KCNH5 CCNA2 PLK1 NDC80 CCNB2 CALM1 KIF14 AURKB AURKA MELK
1.15732e-08	30	986	3.82515	GO:0007017 microtubule-based process	http://amigo.geneontology.org/amigo/term/GO:0007017	TACC3 CCDC88C WDR62 AURKA TPX2 KIF16B KIF20A KIF14 DLGAP5 TUBA4A KIF2C NUF2 TMEM108 AURKB BIRC5 CDCA8 NDC80 NEK2 PLK1 ASPM SPAG5 CDC20 ESPL1 CCNB2 CENPA ARHGEF2 CCNB1 AQP4 GTSE1 TTK
1.17645e-08	25	689	4.56168	GO:0000226 microtubule cytoskeleton organization	http://amigo.geneontology.org/amigo/term/GO:0000226	TACC3 CCDC88C WDR62 AURKA TPX2 DLGAP5 TUBA4A NUF2 AURKB BIRC5 CDCA8 NDC80 KIF20A NEK2 KIF2C PLK1 ASPM SPAG5 CDC20 ESPL1 CCNB2 CENPA ARHGEF2 CCNB1 TTK
1.20908e-08	19	384	6.22051	GO:0010639 negative regulation of organelle organization	http://amigo.geneontology.org/amigo/term/GO:0010639	TTK BUB1B BUB1 NDC80 BIRC5 CDC20 CDCA8 NUF2 SPC24 AURKB TPX2 ZWINT ARHGEF2 TOP2A CCNB1 PLK1 NUPR1 CENPF ESPL1
4.72503e-08	19	417	5.72824	GO:0140694 non-membrane-bounded organelle assembly	http://amigo.geneontology.org/amigo/term/GO:0140694	NEBL TPX2 DLGAP5 BIRC5 CDCA8 AURKB CENPA PLK1 ASPM NDC80 AURKA CDC20 NEK2 CENPK CCNB2 WDR62 SPAG5 SYNPO2L CENPF
4.89219e-08	43	1994	2.71111	GO:0016310 phosphorylation	http://amigo.geneontology.org/amigo/term/GO:0016310	ALDOC CCND1 TPI1 TTK FGF1 CDKN2D CCNB1 IGF1R CCNA2 ALDOA EPHB1 CCNB2 MELK LDLRAD4 AATK BIRC5 CDCA8 AURKB CAMK2B MT3 AURKA TPX2 RGCC ARHGEF2 NEK2 ADM2 AGT PLK1 CCDC88C TRIO RAD51 NRP1 CHI3L1 BUB1B TK1 PBK BUB1 IQGAP3 CALM1 KIF14 NUPR1 CDKN3 CDC25C
5.47012e-08	9	61	18.5488	GO:0007080 mitotic metaphase plate congression	http://amigo.geneontology.org/amigo/term/GO:0007080	NDC80 CCNB1 NUF2 CDCA5 BIRC5 CDCA8 AURKB KIF14 KIF2C
6.37806e-08	18	378	5.98666	GO:0045787 positive regulation of cell cycle	http://amigo.geneontology.org/amigo/term/GO:0045787	CCND1 CDCA5 CDC25C BIRC5 CDCA8 AURKB RGCC CCNB1 RRM2 NUPR1 IGF1R SPAG5 NDC80 KIF14 UBE2C DLGAP5 ESPL1 AURKA
7.78496e-08	12	144	10.4766	GO:0051225 spindle assembly	http://amigo.geneontology.org/amigo/term/GO:0051225	TPX2 BIRC5 CDCA8 AURKB PLK1 ASPM NDC80 AURKA CDC20 NEK2 CCNB2 SPAG5
1.42771e-07	12	152	9.92525	GO:0000086 G2/M transition of mitotic cell cycle	http://amigo.geneontology.org/amigo/term/GO:0000086	CENPF CDC25C CCNB1 CCND1 KCNH5 CCNA2 PLK1 CALM1 KIF14 AURKB AURKA MELK
2.85524e-07	60	3615	2.08664	GO:0023051 regulation of signaling	http://amigo.geneontology.org/amigo/term/GO:0023051	MT3 NDRG4 CAV2 FGF1 ARHGEF2 IGF1R DUSP15 WNT7A APCDD1 IGFBP7 LDLRAD4 MCTP1 RAD51 BIRC5 CDCA8 AURKB SPP1 AGT ITPR1 EPHB1 APLN SCG2 CYP46A1 ASPM RAP1GAP SLC1A3 NRP1 SRPX CDC20 SOX4 RAMP1 CHI3L1 CEP55 FANCD2 TMEM108 SLC6A1 NDRG2 PBK NPNT GPR3 RGS6 IQGAP3 CALM1 PLIN5 CCDC88C NDC80 OAS1 KIF16B KIF14 CDKN2D CCNB1 SCUBE3 NUPR1 MGLL SLC15A2 SYNPO2L TRIO CAMK2B AURKA TTK
4.00105e-07	53	3005	2.21735	GO:0006796 phosphate-containing compound metabolic process	http://amigo.geneontology.org/amigo/term/GO:0006796	ALDOC CCND1 TPI1 TTK FGF1 CDKN2D CCNB1 IGF1R CCNA2 ALDOA EPHB1 CCNB2 MELK LDLRAD4 RRM2 PIPOX AATK BIRC5 CDCA8 AURKB CAMK2B MT3 AURKA TPX2 RGCC CHPT1 ARHGEF2 NEK2 ADM2 AGT DUSP15 PLK1 CALM1 CCDC88C TRIO RAD51 NRP1 CDKN3 PLCD4 CHI3L1 BUB1B CDC25C TK1 PBK NPNT BUB1 IQGAP3 CDCA2 DPYD KIF14 ABCA8 NUPR1 ACSBG1
4.00105e-07	21	587	4.49764	GO:0051640 organelle localization	http://amigo.geneontology.org/amigo/term/GO:0051640	NDC80 CENPF CCNB1 NUF2 CDCA5 BIRC5 CDCA8 AURKB CAV2 PLK1 CALM1 ASPM SPAG5 NDRG4 BIN1 PLIN5 CENPA KIF14 KIF2C DLGAP5 ESPL1
4.46623e-07	6	21	35.9199	GO:0051315 attachment of mitotic spindle microtubules to kinetochore	http://amigo.geneontology.org/amigo/term/GO:0051315	NDC80 NUF2 BIRC5 CDCA8 AURKB KIF2C
4.46623e-07	6	21	35.9199	GO:0051988 regulation of attachment of spindle microtubules to kinetochore	http://amigo.geneontology.org/amigo/term/GO:0051988	BIRC5 CDCA8 AURKB SPAG5 NEK2 CCNB1
5.00667e-07	37	1684	2.76225	GO:0006468 protein phosphorylation	http://amigo.geneontology.org/amigo/term/GO:0006468	CCND1 TTK FGF1 CDKN2D CCNB1 CCNA2 CCNB2 MELK LDLRAD4 AATK BIRC5 CDCA8 AURKB CAMK2B MT3 AURKA TPX2 RGCC ARHGEF2 NEK2 ADM2 AGT IGF1R EPHB1 PLK1 CCDC88C TRIO RAD51 NRP1 CHI3L1 PBK BUB1 IQGAP3 KIF14 CDKN3 CDC25C CALM1
5.06028e-07	53	3030	2.19906	GO:0006793 phosphorus metabolic process	http://amigo.geneontology.org/amigo/term/GO:0006793	ALDOC CCND1 TPI1 TTK FGF1 CDKN2D CCNB1 IGF1R CCNA2 ALDOA EPHB1 CCNB2 MELK LDLRAD4 RRM2 PIPOX AATK BIRC5 CDCA8 AURKB CAMK2B MT3 AURKA TPX2 RGCC CHPT1 ARHGEF2 NEK2 ADM2 AGT DUSP15 PLK1 CALM1 CCDC88C TRIO RAD51 NRP1 CDKN3 PLCD4 CHI3L1 BUB1B CDC25C TK1 PBK NPNT BUB1 IQGAP3 CDCA2 DPYD KIF14 ABCA8 NUPR1 ACSBG1
6.12005e-07	59	3602	2.05926	GO:0010646 regulation of cell communication	http://amigo.geneontology.org/amigo/term/GO:0010646	MT3 NDRG4 CAV2 FGF1 ARHGEF2 IGF1R DUSP15 WNT7A APCDD1 IGFBP7 LDLRAD4 MCTP1 RAD51 BIRC5 CDCA8 AURKB CALM1 SPP1 AGT ITPR1 EPHB1 APLN SCG2 CYP46A1 ASPM RAP1GAP SLC1A3 NRP1 SRPX CDC20 SOX4 RAMP1 CHI3L1 CEP55 FANCD2 TMEM108 SLC6A1 NDRG2 PBK NPNT GPR3 RGS6 IQGAP3 PLIN5 CCDC88C NDC80 OAS1 KIF14 CDKN2D CCNB1 SCUBE3 NUPR1 MGLL SLC15A2 SYNPO2L TRIO CAMK2B AURKA TTK
1.0367e-06	6	24	31.4299	GO:0051383 kinetochore organization	http://amigo.geneontology.org/amigo/term/GO:0051383	DLGAP5 NUF2 CENPA NDC80 CENPK CENPF
1.29758e-06	47	2582	2.28847	GO:0050790 regulation of catalytic activity	http://amigo.geneontology.org/amigo/term/GO:0050790	PLXNA2 RAP1GAP OAS1 CCND1 FGF1 CDKN2D CCNB1 AGT IGF1R CCNA2 EPHB1 TIMP4 CCNB2 SERPINI1 ADRB1 MT3 TPX2 CST3 RGCC CAV2 CDC20 BUB1B PLK1 RGS6 CALM1 CCDC88C TRIO BIRC5 NRP1 PHACTR2 PLCD4 ARHGEF2 CHI3L1 BIN1 RANBP3L NPNT NUPR1 IQGAP3 PLIN5 NEK2 KIF14 AURKB DHFR CDKN3 SPOCK2 CDC25C UBE2C
1.96192e-06	47	2618	2.257	GO:0007399 nervous system development	http://amigo.geneontology.org/amigo/term/GO:0007399	WNT7A NDRG2 CALM1 TACC3 TRIO WDR62 PLXNA2 SEMA5B NDRG4 AKNA ARHGEF2 OMG TMEM108 EPHB1 AATK MT3 CPNE5 LRRTM3 CAMK2B ASPM RAP1GAP SLC1A3 AURKA NRP1 CCND1 CDC20 KIF14 SPP1 SOX4 SULT4A1 AGT IGF1R FANCD2 DUSP15 APCDD1 TIMP4 GABRB1 SERPINI1 LRRN3 ABCD2 CENPF BIN1 DHFR ACSBG1 SPOCK2 CYP46A1 CHRM3
2.1035e-06	68	4617	1.85162	GO:0048731 system development	http://amigo.geneontology.org/amigo/term/GO:0048731	WNT7A NDRG2 CALM1 TACC3 TRIO WDR62 PLXNA2 NEBL SEMA5B COL9A3 NDRG4 AKNA FGF1 ARHGEF2 OMG TMEM108 EPHB1 SCG2 AATK MT3 AURKA RGCC CPNE5 ADM2 RAMP1 AGT LRRTM3 CAMK2B ASPM RAP1GAP SLC1A3 NRP1 ACSBG1 CCND1 MGP LAMA4 CDC20 KIF14 SPP1 SOX4 SULT4A1 TOP2A CHI3L1 IGF1R FANCD2 DUSP15 APCDD1 TIMP4 CCNB2 GABRB1 SERPINI1 RANBP3L NPNT APLN LRRN3 ABCD2 HSPB7 NUPR1 GJC1 CENPF BIN1 ADAMTS18 MELK SYNPO2L DHFR SPOCK…
2.11968e-06	12	196	7.69713	GO:0000910 cytokinesis	http://amigo.geneontology.org/amigo/term/GO:0000910	AURKA CEP55 PLK1 AURKB BIRC5 CDCA8 KIF20A IGF1R CENPA KIF14 CALM1 ESPL1
3.15235e-06	9	98	11.5457	GO:1901992 positive regulation of mitotic cell cycle phase transition	http://amigo.geneontology.org/amigo/term/GO:1901992	CCND1 CDCA5 CDC25C CCNB1 RRM2 RGCC UBE2C DLGAP5 ESPL1
3.40742e-06	9	99	11.4291	GO:0032465 regulation of cytokinesis	http://amigo.geneontology.org/amigo/term/GO:0032465	AURKA PLK1 AURKB BIRC5 CDCA8 KIF20A IGF1R KIF14 CALM1
3.96265e-06	34	1594	2.6816	GO:0007010 cytoskeleton organization	http://amigo.geneontology.org/amigo/term/GO:0007010	TACC3 CCDC88C WDR62 NEBL AURKA TPX2 PHACTR2 ARHGEF2 DLGAP5 TUBA4A NUF2 SYNPO2L AURKB IQGAP3 BIRC5 CDCA8 NDC80 RGCC KIF20A NEK2 KIF2C PLK1 ASPM SPAG5 CDC20 CNN3 ESPL1 BIN1 CCNB2 NRP1 CENPA CCNB1 TTK ALDOA
4.18139e-06	5	16	39.2874	GO:0000212 meiotic spindle organization	http://amigo.geneontology.org/amigo/term/GO:0000212	ASPM NDC80 AURKA ESPL1 CCNB2
6.17834e-06	30	1318	2.8616	GO:0042325 regulation of phosphorylation	http://amigo.geneontology.org/amigo/term/GO:0042325	CCND1 FGF1 CDKN2D CCNB1 IGF1R CCNA2 EPHB1 CCNB2 LDLRAD4 BIRC5 CDCA8 AURKB MT3 TPX2 RGCC ARHGEF2 AGT CCDC88C RAD51 NRP1 CHI3L1 PBK IQGAP3 KIF14 PLK1 NUPR1 CDKN3 TTK CDC25C CALM1
6.35899e-06	28	1173	3.00098	GO:0051276 chromosome organization	http://amigo.geneontology.org/amigo/term/GO:0051276	RAD51 NDC80 TTK ZWINT CENPK DLGAP5 TOP2A CCNB1 CDCA8 NUF2 FANCD2 CDCA5 BUB1B BUB1 UBE2C BIRC5 CDC20 SPC24 AURKB CENPA PLK1 NEK2 ESPL1 TACC3 SPAG5 KIF14 KIF2C CENPF
6.80715e-06	9	108	10.4766	GO:0010389 regulation of G2/M transition of mitotic cell cycle	http://amigo.geneontology.org/amigo/term/GO:0010389	CENPF CDC25C CCND1 CCNB1 KCNH5 PLK1 KIF14 AURKB AURKA
6.80715e-06	32	1478	2.72194	GO:0019220 regulation of phosphate metabolic process	http://amigo.geneontology.org/amigo/term/GO:0019220	CCND1 FGF1 CDKN2D CCNB1 IGF1R CCNA2 EPHB1 CCNB2 LDLRAD4 BIRC5 CDCA8 AURKB MT3 TPX2 RGCC ARHGEF2 AGT CALM1 CCDC88C RAD51 NRP1 CHI3L1 PBK NPNT IQGAP3 CDCA2 KIF14 PLK1 NUPR1 CDKN3 TTK CDC25C
6.82989e-06	32	1479	2.7201	GO:0051174 regulation of phosphorus metabolic process	http://amigo.geneontology.org/amigo/term/GO:0051174	CCND1 FGF1 CDKN2D CCNB1 IGF1R CCNA2 EPHB1 CCNB2 LDLRAD4 BIRC5 CDCA8 AURKB MT3 TPX2 RGCC ARHGEF2 AGT CALM1 CCDC88C RAD51 NRP1 CHI3L1 PBK NPNT IQGAP3 CDCA2 KIF14 PLK1 NUPR1 CDKN3 TTK CDC25C
7.31532e-06	34	1641	2.6048	GO:0031399 regulation of protein modification process	http://amigo.geneontology.org/amigo/term/GO:0031399	CCND1 FGF1 CDKN2D CCNB1 CCNA2 CCNB2 LDLRAD4 BIRC5 CDCA8 AURKB MT3 TPX2 RGCC ARHGEF2 CDC20 SOX4 RAMP1 AGT BUB1B PLK1 CALM1 CCDC88C RAD51 NRP1 CHI3L1 PBK NUPR1 IQGAP3 CDCA2 KIF14 CDKN3 TTK CDC25C UBE2C
7.56989e-06	52	3210	2.03658	GO:0009966 regulation of signal transduction	http://amigo.geneontology.org/amigo/term/GO:0009966	MT3 NDRG4 CAV2 FGF1 ARHGEF2 IGF1R DUSP15 WNT7A APCDD1 IGFBP7 LDLRAD4 RAD51 BIRC5 CDCA8 AURKB AGT ITPR1 EPHB1 APLN SCG2 ASPM RAP1GAP NRP1 SRPX SOX4 RAMP1 CHI3L1 CEP55 FANCD2 TMEM108 NDRG2 PBK NPNT GPR3 RGS6 IQGAP3 CALM1 PLIN5 CCDC88C NDC80 OAS1 KIF14 CDKN2D CCNB1 SCUBE3 NUPR1 MGLL SLC15A2 SYNPO2L TRIO AURKA TTK
1.11447e-05	10	150	8.38132	GO:0061982 meiosis I cell cycle process	http://amigo.geneontology.org/amigo/term/GO:0061982	RAD51 TOP2A FANCD2 CDC25C NDC80 AURKA BIRC5 ESPL1 CCNB2 PLK1
1.22834e-05	53	3356	1.98544	GO:0065009 regulation of molecular function	http://amigo.geneontology.org/amigo/term/GO:0065009	KCNG1 PLXNA2 RAP1GAP OAS1 CCND1 FGF1 CDKN2D CCNB1 AGT IGF1R CCNA2 EPHB1 TIMP4 CCNB2 SERPINI1 ADRB1 MT3 AURKA TPX2 CST3 RGCC CAV2 ARHGEF2 CDC20 CHRM3 BUB1B PLK1 AURKB RGS6 CALM1 CCDC88C TRIO BIRC5 NRP1 PHACTR2 PLCD4 NEK2 CHI3L1 BIN1 FANCD2 STOM RANBP3L NPNT NUPR1 IQGAP3 PLIN5 KIF14 DHFR CDKN3 JPH1 SPOCK2 CDC25C UBE2C
1.27539e-05	9	117	9.67075	GO:0000079 regulation of cyclin-dependent protein serine/threonine kinase activity	http://amigo.geneontology.org/amigo/term/GO:0000079	CCND1 CDKN2D CCNB1 CCNA2 CCNB2 RGCC PLK1 CDKN3 CDC25C
1.29764e-05	5	20	31.4299	GO:1901970 positive regulation of mitotic sister chromatid separation	http://amigo.geneontology.org/amigo/term/GO:1901970	BIRC5 CDCA8 AURKB DLGAP5 ESPL1
1.33905e-05	6	37	20.387	GO:0007143 female meiotic nuclear division	http://amigo.geneontology.org/amigo/term/GO:0007143	NDC80 AURKA TTK TOP2A CCNB2 PLK1
1.52461e-05	9	120	9.42898	GO:1902749 regulation of cell cycle G2/M phase transition	http://amigo.geneontology.org/amigo/term/GO:1902749	CENPF CDC25C CCND1 CCNB1 KCNH5 PLK1 KIF14 AURKB AURKA
1.52461e-05	9	120	9.42898	GO:1904029 regulation of cyclin-dependent protein kinase activity	http://amigo.geneontology.org/amigo/term/GO:1904029	CCND1 CDKN2D CCNB1 CCNA2 CCNB2 RGCC PLK1 CDKN3 CDC25C
1.60234e-05	5	21	29.9333	GO:0090231 regulation of spindle checkpoint	http://amigo.geneontology.org/amigo/term/GO:0090231	BIRC5 CDCA8 AURKB NDC80 CCNB1
1.60234e-05	5	21	29.9333	GO:0090266 regulation of mitotic cell cycle spindle assembly checkpoint	http://amigo.geneontology.org/amigo/term/GO:0090266	BIRC5 CDCA8 AURKB NDC80 CCNB1
1.60234e-05	5	21	29.9333	GO:1903504 regulation of mitotic spindle checkpoint	http://amigo.geneontology.org/amigo/term/GO:1903504	BIRC5 CDCA8 AURKB NDC80 CCNB1
1.65362e-05	27	1165	2.91368	GO:0001932 regulation of protein phosphorylation	http://amigo.geneontology.org/amigo/term/GO:0001932	CCND1 FGF1 CDKN2D CCNB1 CCNA2 CCNB2 LDLRAD4 BIRC5 CDCA8 AURKB MT3 TPX2 RGCC ARHGEF2 AGT CCDC88C RAD51 NRP1 CHI3L1 PBK IQGAP3 KIF14 PLK1 CDKN3 TTK CDC25C CALM1
1.73849e-05	8	90	11.1751	GO:0000281 mitotic cytokinesis	http://amigo.geneontology.org/amigo/term/GO:0000281	CEP55 BIRC5 CDCA8 AURKB PLK1 KIF20A CENPA ESPL1
1.80422e-05	33	1635	2.53746	GO:0022414 reproductive process	http://amigo.geneontology.org/amigo/term/GO:0022414	RAD51 COL9A3 TTK TOP2A ESPL1 NUF2 FANCD2 BUB1B CDC25C BUB1 CDC20 ASPM NDC80 AURKA BIRC5 ACSBG1 CCND1 PLCD4 NEK2 AGT IGF1R WNT7A TIMP4 CCNB2 GABRB1 IGFBP7 PLK1 AQP4 NUPR1 GPR3 ALDOA ADAM28 SPP1
2.02141e-05	33	1644	2.52357	GO:0000003 reproduction	http://amigo.geneontology.org/amigo/term/GO:0000003	RAD51 COL9A3 TTK TOP2A ESPL1 NUF2 FANCD2 BUB1B CDC25C BUB1 CDC20 ASPM NDC80 AURKA BIRC5 ACSBG1 CCND1 PLCD4 NEK2 AGT IGF1R WNT7A TIMP4 CCNB2 GABRB1 IGFBP7 PLK1 AQP4 NUPR1 GPR3 ALDOA ADAM28 SPP1
2.02141e-05	11	203	6.8124	GO:0051302 regulation of cell division	http://amigo.geneontology.org/amigo/term/GO:0051302	AURKA PLK1 AURKB BIRC5 CDCA8 KIF20A FGF1 ASPM IGF1R KIF14 CALM1
2.09972e-05	45	2680	2.11097	GO:0050793 regulation of developmental process	http://amigo.geneontology.org/amigo/term/GO:0050793	PLXNA2 SEMA5B ARHGEF2 MT3 RGCC FGF1 SOX4 CPNE5 ADM2 AGT ALDOA WNT7A TRIO ADRB1 ASPM WDR62 RAP1GAP AURKA NRP1 CCND1 MGP LAMA4 CDC20 CENPF KIF14 SPP1 CHI3L1 IGF1R FANCD2 DUSP15 APCDD1 EPHB1 RANBP3L NPNT LRRN3 NUPR1 IQGAP3 LRRTM3 CST3 OLFM2 BIN1 SCUBE3 LDLRAD4 CAMK2B SPOCK2
3.33835e-05	4	11	45.7163	GO:0044771 meiotic cell cycle phase transition	http://amigo.geneontology.org/amigo/term/GO:0044771	TTK CDC25C NDC80 CCNB2
3.48655e-05	9	134	8.44387	GO:0045931 positive regulation of mitotic cell cycle	http://amigo.geneontology.org/amigo/term/GO:0045931	CCND1 CDCA5 CDC25C CCNB1 RRM2 RGCC UBE2C DLGAP5 ESPL1
3.48655e-05	9	134	8.44387	GO:1901989 positive regulation of cell cycle phase transition	http://amigo.geneontology.org/amigo/term/GO:1901989	CCND1 CDCA5 CDC25C CCNB1 RRM2 RGCC UBE2C DLGAP5 ESPL1
3.59614e-05	35	1857	2.36952	GO:1902531 regulation of intracellular signal transduction	http://amigo.geneontology.org/amigo/term/GO:1902531	MT3 NDRG4 CAV2 FGF1 ARHGEF2 IGF1R DUSP15 WNT7A RAD51 BIRC5 CDCA8 AURKB AGT ITPR1 EPHB1 RAP1GAP NRP1 CHI3L1 CEP55 NDRG2 PBK NPNT GPR3 IQGAP3 CALM1 NDC80 KIF14 SOX4 CDKN2D CCNB1 NUPR1 SLC15A2 SYNPO2L TRIO AURKA
4.34361e-05	60	4206	1.79343	GO:0006996 organelle organization	http://amigo.geneontology.org/amigo/term/GO:0006996	TACC3 CCDC88C RAD51 WDR62 NEBL TP53INP2 NDC80 AURKA TPX2 PHACTR2 TTK ARHGEF2 ZWINT CENPK DLGAP5 TUBA4A TOP2A CCNB1 CDCA8 ESPL1 NUF2 FANCD2 TMEM108 CDCA5 BUB1B POC1A SYNPO2L BUB1 ABCD2 UBE2C AURKB IQGAP3 CDCA2 BIRC5 CDC20 SPC24 RGCC CAV2 KIF20A CENPA NEK2 KIF2C PLK1 ASPM SPAG5 SRPX CNN3 BIN1 CCNB2 GPR3 PLIN5 NRP1 KIF14 RAB30 NUPR1 MT3 BMF CENPF ALDOA CDC25C
4.73943e-05	4	12	41.9066	GO:0090232 positive regulation of spindle checkpoint	http://amigo.geneontology.org/amigo/term/GO:0090232	BIRC5 CDCA8 AURKB NDC80
4.73943e-05	4	12	41.9066	GO:0090267 positive regulation of mitotic cell cycle spindle assembly checkpoint	http://amigo.geneontology.org/amigo/term/GO:0090267	BIRC5 CDCA8 AURKB NDC80
4.93263e-05	38	2143	2.22928	GO:0008283 cell population proliferation	http://amigo.geneontology.org/amigo/term/GO:0008283	TACC3 CAV2 AKNA FGF1 CDKN2D DUSP15 NUPR1 RGCC NDRG4 ARHGEF2 KIF14 WNT7A MELK APLN SCG2 ASPM WDR62 RAP1GAP BIRC5 SRPX CCND1 CDC20 SOX4 CCNB1 AGT IGF1R CCNA2 EPHB1 NDRG2 BUB1 SHCBP1 AURKB IQGAP3 NRP1 CDKN3 TTK CDC25C IGFBP7
5.36262e-05	61	4338	1.76784	GO:0048583 regulation of response to stimulus	http://amigo.geneontology.org/amigo/term/GO:0048583	SEMA5B MT3 NDRG4 CAV2 FGF1 ARHGEF2 IGF1R DUSP15 WNT7A APCDD1 IGFBP7 LDLRAD4 RAD51 BIRC5 CDCA8 AURKB AGT ADAMTS18 ITPR1 EPHB1 APLN SCG2 ASPM RAP1GAP NRP1 SRPX AKNA SPP1 SOX4 RAMP1 CHI3L1 CEP55 FANCD2 TMEM108 NDRG2 PBK NPNT MCTP1 NUPR1 GPR3 RGS6 IQGAP3 CALM1 PLIN5 CCDC88C NDC80 OAS1 RGCC KIF14 CDKN2D CCNB1 SCUBE3 COLEC12 MGLL SLC15A2 SYNPO2L DHFR TRIO CAMK2B AURKA TTK
5.87688e-05	23	956	3.02464	GO:0051338 regulation of transferase activity	http://amigo.geneontology.org/amigo/term/GO:0051338	CCND1 FGF1 CDKN2D CCNB1 IGF1R CCNA2 EPHB1 CCNB2 MT3 TPX2 RGCC CDC20 AGT BUB1B PLK1 CHI3L1 NEK2 KIF14 AURKB CDKN3 CDC25C UBE2C CALM1
5.95731e-05	9	144	7.85749	GO:0007127 meiosis I	http://amigo.geneontology.org/amigo/term/GO:0007127	RAD51 TOP2A FANCD2 NDC80 AURKA BIRC5 ESPL1 CCNB2 PLK1
6.49406e-05	4	13	38.683	GO:0051987 positive regulation of attachment of spindle microtubules to kinetochore	http://amigo.geneontology.org/amigo/term/GO:0051987	BIRC5 CDCA8 AURKB CCNB1
6.49406e-05	4	13	38.683	GO:0090235 regulation of metaphase plate congression	http://amigo.geneontology.org/amigo/term/GO:0090235	BIRC5 CDCA8 AURKB SPAG5
7.5454e-05	5	29	21.6758	GO:1905820 positive regulation of chromosome separation	http://amigo.geneontology.org/amigo/term/GO:1905820	BIRC5 CDCA8 AURKB DLGAP5 ESPL1
7.83591e-05	25	1123	2.79875	GO:0007417 central nervous system development	http://amigo.geneontology.org/amigo/term/GO:0007417	NDRG2 CALM1 TACC3 NDRG4 AKNA AATK WNT7A TRIO ASPM PLXNA2 MT3 NRP1 KIF14 SOX4 IGF1R FANCD2 TMEM108 DUSP15 EPHB1 TIMP4 GABRB1 WDR62 CENPF BIN1 SERPINI1
7.83591e-05	8	112	8.97998	GO:0045132 meiotic chromosome segregation	http://amigo.geneontology.org/amigo/term/GO:0045132	TTK TOP2A ESPL1 NUF2 FANCD2 BUB1B BUB1 PLK1
8.69558e-05	30	1522	2.47805	GO:0048699 generation of neurons	http://amigo.geneontology.org/amigo/term/GO:0048699	TRIO PLXNA2 SEMA5B AKNA ARHGEF2 OMG TMEM108 WNT7A EPHB1 MT3 CPNE5 ASPM WDR62 RAP1GAP SLC1A3 AURKA NRP1 CCND1 CDC20 SPP1 SOX4 SULT4A1 AGT IGF1R GABRB1 SERPINI1 CAMK2B BIN1 NDRG4 DHFR
9.05181e-05	15	454	4.15374	GO:0051656 establishment of organelle localization	http://amigo.geneontology.org/amigo/term/GO:0051656	NDC80 CENPF CCNB1 NUF2 CDCA5 BIRC5 CDCA8 AURKB PLK1 SPAG5 CENPA KIF14 KIF2C DLGAP5 ESPL1
9.49259e-05	29	1449	2.51613	GO:0030182 neuron differentiation	http://amigo.geneontology.org/amigo/term/GO:0030182	TRIO PLXNA2 SEMA5B ARHGEF2 OMG TMEM108 WNT7A EPHB1 MT3 CPNE5 ASPM WDR62 RAP1GAP SLC1A3 AURKA NRP1 CCND1 CDC20 SPP1 SOX4 SULT4A1 AGT IGF1R GABRB1 SERPINI1 BIN1 CAMK2B NDRG4 DHFR
9.77176e-05	24	1064	2.83578	GO:0031401 positive regulation of protein modification process	http://amigo.geneontology.org/amigo/term/GO:0031401	FGF1 BIRC5 CDCA8 AURKB MT3 TPX2 RGCC CCND1 ARHGEF2 CDC20 SOX4 RAMP1 AGT PLK1 CALM1 NRP1 CHI3L1 CCNB1 NUPR1 IQGAP3 CDCA2 KIF14 TTK UBE2C
9.77325e-05	42	2575	2.05058	GO:0032268 regulation of cellular protein metabolic process	http://amigo.geneontology.org/amigo/term/GO:0032268	CCND1 FGF1 CPEB4 CDC20 CDKN2D CCNB1 AGT CCNA2 TIMP4 CCNB2 SERPINI1 LDLRAD4 BIRC5 CDCA8 AURKB MT3 TPX2 CST3 RGCC ARHGEF2 SOX4 RAMP1 BUB1B PLK1 CALM1 DHFR CCDC88C RAD51 AURKA NRP1 CHI3L1 BIN1 PBK NUPR1 IQGAP3 CDCA2 KIF14 CDKN3 SPOCK2 TTK CDC25C UBE2C
0.000102602	23	994	2.90901	GO:0070925 organelle assembly	http://amigo.geneontology.org/amigo/term/GO:0070925	NEBL TP53INP2 TPX2 DLGAP5 POC1A BIRC5 CDCA8 AURKB CENPA PLK1 ASPM NDC80 AURKA SRPX CDC20 NEK2 CENPK CCNB2 WDR62 SPAG5 NUPR1 SYNPO2L CENPF
0.000109981	8	118	8.52337	GO:0061640 cytoskeleton-dependent cytokinesis	http://amigo.geneontology.org/amigo/term/GO:0061640	CEP55 BIRC5 CDCA8 AURKB PLK1 KIF20A CENPA ESPL1
0.000110272	9	157	7.20687	GO:0061351 neural precursor cell proliferation	http://amigo.geneontology.org/amigo/term/GO:0061351	AKNA ARHGEF2 WNT7A ASPM WDR62 KIF14 EPHB1 MELK SHCBP1
0.000132413	44	2795	1.97913	GO:0051246 regulation of protein metabolic process	http://amigo.geneontology.org/amigo/term/GO:0051246	CCND1 FGF1 CPEB4 CDC20 CDKN2D CCNB1 AGT CCNA2 TIMP4 CCNB2 SERPINI1 LDLRAD4 BIRC5 CDCA8 AURKB MT3 TPX2 CST3 RGCC ARHGEF2 SOX4 RAMP1 WNT7A BUB1B PLK1 CALM1 DHFR CCDC88C RAD51 AURKA NRP1 CHI3L1 BIN1 PBK NUPR1 IQGAP3 CDCA2 LRRTM3 KIF14 CDKN3 SPOCK2 TTK CDC25C UBE2C
0.000151208	6	58	13.0055	GO:0007062 sister chromatid cohesion	http://amigo.geneontology.org/amigo/term/GO:0007062	CDCA5 BUB1B BUB1 CDC20 ESPL1 PLK1
0.000172418	7	90	9.77821	GO:0090307 mitotic spindle assembly	http://amigo.geneontology.org/amigo/term/GO:0090307	TPX2 BIRC5 CDCA8 AURKB PLK1 CDC20 NEK2
0.000182072	6	60	12.572	GO:1901976 regulation of cell cycle checkpoint	http://amigo.geneontology.org/amigo/term/GO:1901976	RAD51 BIRC5 CDCA8 AURKB NDC80 CCNB1
0.00018439	46	3024	1.9124	GO:0051239 regulation of multicellular organismal process	http://amigo.geneontology.org/amigo/term/GO:0051239	ADRB1 PLXNA2 SEMA5B FGF1 SPP1 ADM2 CHRM3 CALM1 MT3 RGCC ARHGEF2 AGT ADAMTS18 WNT7A ASPM WDR62 RAP1GAP NRP1 CCND1 MGP LAMA4 KIF14 SOX4 CHI3L1 BIN1 FANCD2 TMEM108 EPHB1 NDRG2 NPNT AQP4 LRRN3 ABCD2 NUPR1 GPR3 GJC1 IQGAP3 LRRTM3 CST3 OAS1 LDLRAD4 CAMK2B MGLL IGF1R APLN HSPB7
0.000185446	32	1757	2.28972	GO:0022008 neurogenesis	http://amigo.geneontology.org/amigo/term/GO:0022008	TRIO WDR62 PLXNA2 SEMA5B AKNA ARHGEF2 OMG TMEM108 WNT7A EPHB1 MT3 CPNE5 ASPM RAP1GAP SLC1A3 AURKA NRP1 CCND1 CDC20 SPP1 SOX4 SULT4A1 AGT IGF1R DUSP15 APCDD1 GABRB1 SERPINI1 CAMK2B BIN1 NDRG4 DHFR
0.000186056	22	961	2.87808	GO:0010562 positive regulation of phosphorus metabolic process	http://amigo.geneontology.org/amigo/term/GO:0010562	FGF1 IGF1R EPHB1 BIRC5 CDCA8 AURKB MT3 TPX2 RGCC CCND1 ARHGEF2 AGT CALM1 NRP1 CHI3L1 CCNB1 NPNT IQGAP3 CDCA2 KIF14 PLK1 TTK
0.000186056	22	961	2.87808	GO:0045937 positive regulation of phosphate metabolic process	http://amigo.geneontology.org/amigo/term/GO:0045937	FGF1 IGF1R EPHB1 BIRC5 CDCA8 AURKB MT3 TPX2 RGCC CCND1 ARHGEF2 AGT CALM1 NRP1 CHI3L1 CCNB1 NPNT IQGAP3 CDCA2 KIF14 PLK1 TTK
0.000201441	25	1194	2.63232	GO:0009628 response to abiotic stimulus	http://amigo.geneontology.org/amigo/term/GO:0009628	RAD51 MT3 BMF CCND1 FGF1 FANCD2 ITPR1 AURKB ADRB1 SLC1A3 SEMA5B NDRG4 AGT IGF1R SCN1A CCNA2 EPHB1 IGFBP7 PBK AQP4 CHI3L1 RGCC CDKN2D CPEB4 ARHGEF2
0.000211995	6	62	12.1664	GO:0051653 spindle localization	http://amigo.geneontology.org/amigo/term/GO:0051653	PLK1 SPAG5 ASPM NDC80 CENPA ESPL1
0.000222407	17	622	3.43607	GO:0051347 positive regulation of transferase activity	http://amigo.geneontology.org/amigo/term/GO:0051347	FGF1 IGF1R EPHB1 MT3 TPX2 RGCC CCND1 CDC20 AGT PLK1 CHI3L1 CCNB1 NEK2 KIF14 AURKB UBE2C CALM1
0.000229429	4	18	27.9377	GO:1901978 positive regulation of cell cycle checkpoint	http://amigo.geneontology.org/amigo/term/GO:1901978	BIRC5 CDCA8 AURKB NDC80
0.000240163	65	4987	1.63862	GO:0051234 establishment of localization	http://amigo.geneontology.org/amigo/term/GO:0051234	CCDC88C KCNG1 SLC1A3 NDC80 SLC1A5 CENPF ZWINT RAMP1 CCNB1 CEP55 KCNH5 ABCA8 NUF2 SCN1A TMEM108 SLC10A4 CDCA5 SLC6A1 GABRB1 RANBP3L AQP4 ABCD2 MCTP1 ZDHHC23 BIRC5 CDCA8 AURKB CALM1 RGCC OLFM2 CAV2 KIF14 SPP1 CHRM3 COLEC12 SLC15A2 PLK1 APLN SPAG5 RPH3A NRP1 SRPX NDRG4 TSPAN13 CCND1 KIF20A SOX4 AGT BIN1 STOM ITPR1 WNT7A NPNT GJC1 KIF16B CENPA IGF1R KIF2C MT3 ARHGEF2 DLGAP5 ESPL1 CAMK2B JPH1 SCG2
0.000265816	49	3365	1.83069	GO:0022607 cellular component assembly	http://amigo.geneontology.org/amigo/term/GO:0022607	WNT7A RAD51 NEBL TP53INP2 TPX2 CAV2 DLGAP5 POC1A SYNPO2L LDLRAD4 BIRC5 CDCA8 AURKB OAS1 NRP1 RGCC SLC1A5 CENPA CLYBL THSD1 PLK1 TK1 AQP4 UBE2C LRRTM3 KCNG1 ASPM NDC80 AURKA SRPX CDC20 NEK2 CENPK BIN1 EPHB1 CCNB2 RRM2 LRRN3 NUPR1 GJC1 AGT WDR62 SPAG5 RAP1GAP KIF14 BMF ALDOA SPOCK2 CENPF
0.000283324	4	19	26.4673	GO:0051382 kinetochore assembly	http://amigo.geneontology.org/amigo/term/GO:0051382	DLGAP5 CENPA CENPK CENPF
0.000403013	30	1660	2.27204	GO:0009719 response to endogenous stimulus	http://amigo.geneontology.org/amigo/term/GO:0009719	CAV2 FGF1 RAMP1 DUSP15 TIMP4 LDLRAD4 SHCBP1 RAD51 CCND1 ARHGEF2 CIB2 RAP1GAP SLC1A3 ACSBG1 CPEB4 SPP1 CHRM3 AGT IGF1R TMEM108 CCNA2 WNT7A GABRB1 IGFBP7 NPNT AQP4 APLN SCUBE3 MT3 KIF16B
0.000413514	32	1835	2.19239	GO:0042127 regulation of cell population proliferation	http://amigo.geneontology.org/amigo/term/GO:0042127	CAV2 FGF1 CDKN2D DUSP15 NUPR1 RGCC NDRG4 KIF14 WNT7A APLN SCG2 ASPM WDR62 RAP1GAP BIRC5 SRPX CCND1 CDC20 SOX4 CCNB1 AGT IGF1R CCNA2 EPHB1 NDRG2 SHCBP1 IQGAP3 NRP1 CDKN3 TTK ARHGEF2 IGFBP7
0.000475814	20	876	2.87031	GO:0042327 positive regulation of phosphorylation	http://amigo.geneontology.org/amigo/term/GO:0042327	FGF1 IGF1R EPHB1 BIRC5 CDCA8 AURKB MT3 TPX2 RGCC CCND1 ARHGEF2 AGT NRP1 CHI3L1 CCNB1 IQGAP3 KIF14 PLK1 TTK CALM1
0.000475814	27	1424	2.38373	GO:0051094 positive regulation of developmental process	http://amigo.geneontology.org/amigo/term/GO:0051094	PLXNA2 ARHGEF2 RGCC FGF1 SOX4 CPNE5 ADM2 AGT WNT7A ASPM WDR62 AURKA NRP1 CCND1 CDC20 CHI3L1 IGF1R EPHB1 RANBP3L NPNT LRRN3 IQGAP3 LRRTM3 OLFM2 BIN1 SCUBE3 CAMK2B
0.000512844	14	470	3.74484	GO:0051960 regulation of nervous system development	http://amigo.geneontology.org/amigo/term/GO:0051960	PLXNA2 SEMA5B MT3 WNT7A ASPM WDR62 NRP1 KIF14 SPP1 EPHB1 LRRN3 LRRTM3 BIN1 CAMK2B
0.000543765	10	244	5.15245	GO:0046777 protein autophosphorylation	http://amigo.geneontology.org/amigo/term/GO:0046777	AATK CAMK2B NEK2 IGF1R EPHB1 MELK TTK AURKA AURKB CALM1
0.000564483	5	45	13.9689	GO:0071459 protein localization to chromosome centromeric region	http://amigo.geneontology.org/amigo/term/GO:0071459	TTK CENPA BUB1B NDC80 AURKB
0.000571569	23	1118	2.58636	GO:0051130 positive regulation of cellular component organization	http://amigo.geneontology.org/amigo/term/GO:0051130	PLXNA2 SYNPO2L NRP1 RGCC WNT7A APLN AURKB CDC20 AGT BIN1 IGF1R EPHB1 SERPINI1 LRRN3 LRRTM3 SPAG5 AURKA NEK2 CAMK2B NDRG4 BMF DLGAP5 ESPL1
0.000588531	25	1280	2.45546	GO:0043085 positive regulation of catalytic activity	http://amigo.geneontology.org/amigo/term/GO:0043085	RAP1GAP FGF1 IGF1R EPHB1 ADRB1 MT3 TPX2 RGCC CAV2 CCND1 CDC20 AGT PLK1 RGS6 CALM1 CHI3L1 CCNB1 BIN1 NPNT PLIN5 NEK2 KIF14 AURKB DHFR UBE2C
0.000650248	8	154	6.5309	GO:0030010 establishment of cell polarity	http://amigo.geneontology.org/amigo/term/GO:0030010	PLK1 SPAG5 FRMD4B IGF1R WNT7A EPHB1 NDC80 CENPA
0.000757651	5	48	13.0958	GO:0032467 positive regulation of cytokinesis	http://amigo.geneontology.org/amigo/term/GO:0032467	BIRC5 CDCA8 AURKB IGF1R KIF14
0.00085194	17	697	3.06634	GO:0071363 cellular response to growth factor stimulus	http://amigo.geneontology.org/amigo/term/GO:0071363	FGF1 DUSP15 LDLRAD4 SHCBP1 MT3 AGT RAP1GAP NRP1 CAV2 IGF1R TMEM108 CCNA2 NPNT WNT7A APLN SCUBE3 KIF16B
0.000925573	43	2945	1.83564	GO:0032879 regulation of localization	http://amigo.geneontology.org/amigo/term/GO:0032879	KCNG1 PLXNA2 SEMA5B MEST FGF1 CDCA5 MCTP1 PLIN5 BIRC5 CDCA8 AURKB CALM1 RGCC NDRG4 SPP1 CHRM3 AGT PLK1 APLN WDR62 TP53INP2 NRP1 TSPAN13 LAMA4 SOX4 BIN1 KCNH5 SCN1A STOM ITPR1 WNT7A SLC6A1 CHST2 CAMK2B SPAG5 NDC80 KIF14 IGF1R ABCA8 LDLRAD4 ARHGEF2 JPH1 SPOCK2
0.0010059	7	121	7.27305	GO:0034502 protein localization to chromosome	http://amigo.geneontology.org/amigo/term/GO:0034502	TTK CDCA5 CENPA PLK1 BUB1B NDC80 AURKB
0.00111011	7	123	7.15478	GO:0032355 response to estradiol	http://amigo.geneontology.org/amigo/term/GO:0032355	CCND1 AGT IGF1R CCNA2 WNT7A SLC6A1 AQP4
0.00119653	12	385	3.91854	GO:0050678 regulation of epithelial cell proliferation	http://amigo.geneontology.org/amigo/term/GO:0050678	CAV2 FGF1 RGCC WNT7A APLN SCG2 RAP1GAP BIRC5 CCND1 NUPR1 IQGAP3 NRP1
0.0011998	18	791	2.86088	GO:0001934 positive regulation of protein phosphorylation	http://amigo.geneontology.org/amigo/term/GO:0001934	FGF1 BIRC5 CDCA8 AURKB MT3 TPX2 RGCC CCND1 ARHGEF2 AGT NRP1 CHI3L1 CCNB1 IQGAP3 KIF14 PLK1 TTK CALM1
0.00127048	4	28	17.96	GO:0051984 positive regulation of chromosome segregation	http://amigo.geneontology.org/amigo/term/GO:0051984	BIRC5 CDCA8 AURKB CCNB1
0.00135013	17	726	2.94385	GO:0070848 response to growth factor	http://amigo.geneontology.org/amigo/term/GO:0070848	FGF1 DUSP15 LDLRAD4 SHCBP1 MT3 AGT RAP1GAP NRP1 CAV2 IGF1R TMEM108 CCNA2 NPNT WNT7A APLN SCUBE3 KIF16B
0.00142542	3	11	34.2872	GO:0051256 mitotic spindle midzone assembly	http://amigo.geneontology.org/amigo/term/GO:0051256	BIRC5 CDCA8 AURKB
0.00142542	3	11	34.2872	GO:1904668 positive regulation of ubiquitin protein ligase activity	http://amigo.geneontology.org/amigo/term/GO:1904668	CDC20 PLK1 UBE2C
0.00155832	58	4552	1.60188	GO:0030154 cell differentiation	http://amigo.geneontology.org/amigo/term/GO:0030154	TRIO WDR62 PLXNA2 NEBL SEMA5B CAV2 AKNA FGF1 ARHGEF2 SPP1 SOX4 OMG TMEM108 WNT7A EPHB1 CCDC88C MT3 RGCC KIF14 CPNE5 AGT BIN1 ADRB1 CAMK2B ASPM RAP1GAP TP53INP2 SLC1A3 AURKA NRP1 CCND1 MGP LAMA4 CDC20 CENPF HIVEP3 SULT4A1 TOP2A IGF1R FANCD2 DUSP15 APCDD1 GABRB1 SERPINI1 RANBP3L NDRG2 NPNT NUPR1 GJC1 ALDOC CNN3 OLFM2 SCUBE3 LDLRAD4 NDRG4 SYNPO2L DHFR SPOCK2
0.00159042	44	3120	1.77297	GO:0051641 cellular localization	http://amigo.geneontology.org/amigo/term/GO:0051641	CCDC88C NDC80 TTK CENPF ZWINT RAMP1 CCNB1 NUF2 TMEM108 CDCA5 RANBP3L ABCD2 MCTP1 ZDHHC23 BIRC5 CENPA CDCA8 AURKB CALM1 CAV2 PLK1 CYP46A1 ASPM SPAG5 AURKA RPH3A NRP1 NDRG4 AGT BIN1 SCN1A STOM ITPR1 WNT7A BUB1B SLC6A1 PLIN5 KIF16B KIF14 KIF2C ARHGEF2 DLGAP5 ESPL1 JPH1
0.00162374	5	57	11.0281	GO:0051293 establishment of spindle localization	http://amigo.geneontology.org/amigo/term/GO:0051293	PLK1 SPAG5 NDC80 CENPA ESPL1
0.00166426	49	3630	1.69704	GO:0044085 cellular component biogenesis	http://amigo.geneontology.org/amigo/term/GO:0044085	WNT7A RAD51 NEBL TP53INP2 TPX2 CAV2 DLGAP5 POC1A SYNPO2L LDLRAD4 BIRC5 CDCA8 AURKB OAS1 NRP1 RGCC SLC1A5 CENPA CLYBL THSD1 PLK1 TK1 AQP4 UBE2C LRRTM3 KCNG1 ASPM NDC80 AURKA SRPX CDC20 NEK2 CENPK BIN1 EPHB1 CCNB2 RRM2 LRRN3 NUPR1 GJC1 AGT WDR62 SPAG5 RAP1GAP KIF14 BMF ALDOA SPOCK2 CENPF
0.00166426	12	401	3.76219	GO:0071900 regulation of protein serine/threonine kinase activity	http://amigo.geneontology.org/amigo/term/GO:0071900	CCND1 FGF1 CDKN2D CCNB1 CCNA2 CCNB2 RGCC AGT PLK1 CDKN3 CDC25C CALM1
0.00168227	18	816	2.77323	GO:0007420 brain development	http://amigo.geneontology.org/amigo/term/GO:0007420	NDRG2 CALM1 TACC3 NDRG4 AKNA AATK WNT7A ASPM PLXNA2 MT3 NRP1 KIF14 IGF1R FANCD2 TMEM108 EPHB1 WDR62 CENPF
0.00175292	58	4576	1.59348	GO:0048869 cellular developmental process	http://amigo.geneontology.org/amigo/term/GO:0048869	TRIO WDR62 PLXNA2 NEBL SEMA5B CAV2 AKNA FGF1 ARHGEF2 SPP1 SOX4 OMG TMEM108 WNT7A EPHB1 CCDC88C MT3 RGCC KIF14 CPNE5 AGT BIN1 ADRB1 CAMK2B ASPM RAP1GAP TP53INP2 SLC1A3 AURKA NRP1 CCND1 MGP LAMA4 CDC20 CENPF HIVEP3 SULT4A1 TOP2A IGF1R FANCD2 DUSP15 APCDD1 GABRB1 SERPINI1 RANBP3L NDRG2 NPNT NUPR1 GJC1 ALDOC CNN3 OLFM2 SCUBE3 LDLRAD4 NDRG4 SYNPO2L DHFR SPOCK2
0.0018086	3	12	31.4299	GO:0000022 mitotic spindle elongation	http://amigo.geneontology.org/amigo/term/GO:0000022	BIRC5 CDCA8 AURKB
0.00192819	18	826	2.73966	GO:0043549 regulation of kinase activity	http://amigo.geneontology.org/amigo/term/GO:0043549	CCND1 FGF1 CDKN2D CCNB1 IGF1R CCNA2 EPHB1 CCNB2 MT3 TPX2 RGCC CHI3L1 KIF14 AGT PLK1 CDKN3 CDC25C CALM1
0.0020269	4	32	15.715	GO:0034508 centromere complex assembly	http://amigo.geneontology.org/amigo/term/GO:0034508	DLGAP5 CENPA CENPK CENPF
0.00210081	36	2388	1.89527	GO:0051649 establishment of localization in cell	http://amigo.geneontology.org/amigo/term/GO:0051649	CCDC88C NDC80 CENPF ZWINT CCNB1 NUF2 TMEM108 CDCA5 RANBP3L ABCD2 MCTP1 ZDHHC23 BIRC5 CDCA8 AURKB CALM1 PLK1 SPAG5 RPH3A NDRG4 RAMP1 AGT BIN1 SCN1A STOM ITPR1 WNT7A SLC6A1 KIF16B CENPA KIF14 KIF2C ARHGEF2 DLGAP5 ESPL1 JPH1
0.00210081	10	292	4.30547	GO:0051962 positive regulation of nervous system development	http://amigo.geneontology.org/amigo/term/GO:0051962	PLXNA2 WNT7A ASPM WDR62 NRP1 EPHB1 LRRN3 LRRTM3 BIN1 CAMK2B
0.00211813	50	3774	1.6656	GO:0048513 animal organ development	http://amigo.geneontology.org/amigo/term/GO:0048513	NDRG2 CALM1 TACC3 NEBL SEMA5B COL9A3 NDRG4 AKNA FGF1 AATK AURKA RGCC AGT WNT7A ASPM PLXNA2 RAP1GAP MT3 NRP1 ACSBG1 JPH1 CAV2 CCND1 MGP CENPF KIF14 SPP1 SOX4 HIVEP3 TOP2A IGF1R FANCD2 TMEM108 CCNA2 APCDD1 EPHB1 CCNB2 RANBP3L NPNT APLN HSPB7 NUPR1 GJC1 IQGAP3 WDR62 CHI3L1 ADAMTS18 LDLRAD4 MELK SYNPO2L
0.00214691	6	97	7.77648	GO:0051781 positive regulation of cell division	http://amigo.geneontology.org/amigo/term/GO:0051781	BIRC5 CDCA8 AURKB FGF1 IGF1R KIF14
0.00225309	3	13	29.0123	GO:0051231 spindle elongation	http://amigo.geneontology.org/amigo/term/GO:0051231	BIRC5 CDCA8 AURKB
0.00227841	9	240	4.71449	GO:0007163 establishment or maintenance of cell polarity	http://amigo.geneontology.org/amigo/term/GO:0007163	PLK1 SPAG5 FRMD4B IGF1R WNT7A EPHB1 NDC80 CENPA KIF2C
0.00232929	25	1409	2.23066	GO:0071495 cellular response to endogenous stimulus	http://amigo.geneontology.org/amigo/term/GO:0071495	CAV2 FGF1 RAMP1 DUSP15 LDLRAD4 SHCBP1 RAD51 ARHGEF2 CIB2 RAP1GAP SLC1A3 CPEB4 CHRM3 AGT IGF1R TMEM108 CCNA2 GABRB1 IGFBP7 NPNT WNT7A APLN SCUBE3 MT3 KIF16B
0.00244666	20	1001	2.51188	GO:0031175 neuron projection development	http://amigo.geneontology.org/amigo/term/GO:0031175	TRIO PLXNA2 SEMA5B OMG TMEM108 EPHB1 MT3 CPNE5 WNT7A AURKA NRP1 CDC20 SPP1 SULT4A1 AGT IGF1R SERPINI1 CAMK2B NDRG4 DHFR
0.00246441	4	34	14.7906	GO:0051642 centrosome localization	http://amigo.geneontology.org/amigo/term/GO:0051642	DLGAP5 ASPM PLXNA2 AURKA
0.0026217	22	1169	2.36598	GO:0048666 neuron development	http://amigo.geneontology.org/amigo/term/GO:0048666	TRIO PLXNA2 SEMA5B OMG TMEM108 EPHB1 MT3 CPNE5 WNT7A SLC1A3 AURKA NRP1 CDC20 SPP1 SULT4A1 AGT IGF1R GABRB1 SERPINI1 CAMK2B NDRG4 DHFR
0.00266554	16	702	2.86541	GO:0045859 regulation of protein kinase activity	http://amigo.geneontology.org/amigo/term/GO:0045859	CCND1 FGF1 CDKN2D CCNB1 CCNA2 CCNB2 MT3 TPX2 RGCC CHI3L1 KIF14 AGT PLK1 CDKN3 CDC25C CALM1
0.00268474	3	14	26.94	GO:0007144 female meiosis I	http://amigo.geneontology.org/amigo/term/GO:0007144	NDC80 AURKA CCNB2
0.00268474	8	194	5.18432	GO:0031099 regeneration	http://amigo.geneontology.org/amigo/term/GO:0031099	OMG AURKA CCND1 SPP1 IGF1R CCNA2 WNT7A DHFR
0.00268474	3	14	26.94	GO:0051255 spindle midzone assembly	http://amigo.geneontology.org/amigo/term/GO:0051255	BIRC5 CDCA8 AURKB
0.00268474	3	14	26.94	GO:0055057 neuroblast division	http://amigo.geneontology.org/amigo/term/GO:0055057	AKNA ARHGEF2 ASPM
0.00268474	9	247	4.58088	GO:0060047 heart contraction	http://amigo.geneontology.org/amigo/term/GO:0060047	ADRB1 ADM2 CALM1 AGT BIN1 GJC1 SCN1A APLN HSPB7
0.00268474	4	35	14.368	GO:0061842 microtubule organizing center localization	http://amigo.geneontology.org/amigo/term/GO:0061842	DLGAP5 ASPM PLXNA2 AURKA
0.00287628	5	66	9.52423	GO:0051445 regulation of meiotic cell cycle	http://amigo.geneontology.org/amigo/term/GO:0051445	TTK CDC25C CDC20 ASPM GPR3
0.00296385	28	1700	2.07068	GO:0045595 regulation of cell differentiation	http://amigo.geneontology.org/amigo/term/GO:0045595	PLXNA2 SEMA5B ARHGEF2 MT3 RGCC SOX4 AGT WNT7A TRIO ASPM WDR62 RAP1GAP AURKA NRP1 CCND1 KIF14 SPP1 FANCD2 DUSP15 EPHB1 RANBP3L NPNT OLFM2 BIN1 SCUBE3 LDLRAD4 CAMK2B SPOCK2
0.00306593	18	865	2.61613	GO:0060322 head development	http://amigo.geneontology.org/amigo/term/GO:0060322	NDRG2 CALM1 TACC3 NDRG4 AKNA AATK WNT7A ASPM PLXNA2 MT3 NRP1 KIF14 IGF1R FANCD2 TMEM108 EPHB1 WDR62 CENPF
0.00313374	51	3952	1.6224	GO:0036211 protein modification process	http://amigo.geneontology.org/amigo/term/GO:0036211	UBE2T CCND1 TTK FGF1 CDKN2D CCNB1 CCNA2 CCNB2 MELK LDLRAD4 UBE2C AATK ZDHHC23 RAD51 BIRC5 CDCA8 AURKB CAMK2B MT3 AURKA TPX2 RGCC ARHGEF2 CDC20 NEK2 SOX4 ADM2 RAMP1 AGT IGF1R EPHB1 BUB1B PLK1 CALM1 CCDC88C TRIO NRP1 CDKN3 SPOCK2 CDCA3 CHI3L1 DUSP15 CDC25C LRR1 PBK BUB1 NUPR1 IQGAP3 CDCA2 KIF14 CHRM3
0.00313374	27	1618	2.09792	GO:0051247 positive regulation of protein metabolic process	http://amigo.geneontology.org/amigo/term/GO:0051247	FGF1 CDC20 BIRC5 CDCA8 AURKB MT3 TPX2 RGCC CCND1 ARHGEF2 SOX4 RAMP1 AGT WNT7A PLK1 CALM1 AURKA NRP1 CHI3L1 CCNB1 NUPR1 IQGAP3 CDCA2 LRRTM3 KIF14 TTK UBE2C
0.00359567	9	258	4.38557	GO:0003015 heart process	http://amigo.geneontology.org/amigo/term/GO:0003015	ADRB1 ADM2 CALM1 AGT BIN1 GJC1 SCN1A APLN HSPB7
0.0036494	19	958	2.4934	GO:0014070 response to organic cyclic compound	http://amigo.geneontology.org/amigo/term/GO:0014070	RAD51 SPP1 CIB2 SLC1A3 ACSBG1 CCND1 CHRM3 AGT IGF1R CCNA2 WNT7A SLC6A1 GABRB1 IGFBP7 AQP4 DHFR CAV2 CDKN2D COLEC12
0.0036494	7	154	5.71454	GO:0032147 activation of protein kinase activity	http://amigo.geneontology.org/amigo/term/GO:0032147	MT3 TPX2 RGCC CHI3L1 FGF1 KIF14 AGT
0.00366009	12	444	3.39783	GO:0010975 regulation of neuron projection development	http://amigo.geneontology.org/amigo/term/GO:0010975	PLXNA2 SEMA5B MT3 NRP1 CDC20 SPP1 AGT IGF1R WNT7A SERPINI1 CAMK2B NDRG4
0.00383639	14	584	3.01383	GO:0044057 regulation of system process	http://amigo.geneontology.org/amigo/term/GO:0044057	ADRB1 ADM2 CHRM3 CALM1 WNT7A AGT BIN1 TMEM108 NPNT GJC1 MGLL APLN CAMK2B HSPB7
0.00416205	9	264	4.2859	GO:1903522 regulation of blood circulation	http://amigo.geneontology.org/amigo/term/GO:1903522	ADRB1 ADM2 CHRM3 CALM1 AGT BIN1 GJC1 APLN HSPB7
0.00424991	4	40	12.572	GO:0040001 establishment of mitotic spindle localization	http://amigo.geneontology.org/amigo/term/GO:0040001	PLK1 NDC80 CENPA ESPL1
0.00430323	8	210	4.78932	GO:0008016 regulation of heart contraction	http://amigo.geneontology.org/amigo/term/GO:0008016	ADRB1 ADM2 CALM1 AGT BIN1 GJC1 APLN HSPB7
0.00446588	12	455	3.31569	GO:0050673 epithelial cell proliferation	http://amigo.geneontology.org/amigo/term/GO:0050673	CAV2 FGF1 RGCC WNT7A APLN SCG2 RAP1GAP BIRC5 CCND1 NUPR1 IQGAP3 NRP1
0.00451078	25	1483	2.11935	GO:2000026 regulation of multicellular organismal development	http://amigo.geneontology.org/amigo/term/GO:2000026	PLXNA2 SEMA5B MT3 RGCC FGF1 ADM2 WNT7A ASPM WDR62 NRP1 CCND1 MGP LAMA4 KIF14 SPP1 SOX4 CHI3L1 AGT FANCD2 EPHB1 LRRN3 NUPR1 LRRTM3 BIN1 CAMK2B
0.00464886	44	3300	1.67626	GO:0070887 cellular response to chemical stimulus	http://amigo.geneontology.org/amigo/term/GO:0070887	MT3 CAV2 FGF1 CPNE5 RAMP1 CHRM3 IGF1R DUSP15 LDLRAD4 SHCBP1 SCG2 CYP46A1 RAD51 OAS1 ARHGEF2 SPP1 AGT CIB2 EPHB1 AQP4 RAP1GAP SLC1A3 BIRC5 NRP1 SPOCK2 CCND1 CPEB4 SOX4 FANCD2 TMEM108 CCNA2 GABRB1 IGFBP7 MELK NPNT IQGAP3 WNT7A APLN RGCC SCUBE3 COLEC12 KIF16B CHI3L1 DHFR
0.00492704	6	116	6.50275	GO:1901890 positive regulation of cell junction assembly	http://amigo.geneontology.org/amigo/term/GO:1901890	NRP1 WNT7A EPHB1 LRRN3 LRRTM3 AGT
0.00498109	50	3932	1.59867	GO:0006464 cellular protein modification process	http://amigo.geneontology.org/amigo/term/GO:0006464	UBE2T CCND1 TTK FGF1 CDKN2D CCNB1 CCNA2 CCNB2 MELK LDLRAD4 UBE2C AATK ZDHHC23 RAD51 BIRC5 CDCA8 AURKB CAMK2B MT3 AURKA TPX2 RGCC ARHGEF2 CDC20 NEK2 SOX4 ADM2 RAMP1 AGT IGF1R EPHB1 BUB1B PLK1 CALM1 CCDC88C TRIO NRP1 CDKN3 SPOCK2 CDCA3 CHI3L1 DUSP15 CDC25C LRR1 PBK BUB1 NUPR1 IQGAP3 CDCA2 KIF14
0.00498109	4	42	11.9733	GO:0051294 establishment of spindle orientation	http://amigo.geneontology.org/amigo/term/GO:0051294	PLK1 SPAG5 NDC80 CENPA
0.00514759	20	1071	2.34771	GO:0000902 cell morphogenesis	http://amigo.geneontology.org/amigo/term/GO:0000902	TRIO PLXNA2 SEMA5B ARHGEF2 TMEM108 EPHB1 CCDC88C MT3 KIF14 CPNE5 ALDOA WNT7A SLC1A3 AURKA NRP1 SPP1 SULT4A1 IGF1R ITPR1 CAMK2B
0.00531658	9	275	4.11447	GO:0010951 negative regulation of endopeptidase activity	http://amigo.geneontology.org/amigo/term/GO:0010951	AGT TIMP4 SERPINI1 MT3 BIRC5 CST3 BIN1 CDKN2D SPOCK2
0.00531658	9	275	4.11447	GO:0044843 cell cycle G1/S phase transition	http://amigo.geneontology.org/amigo/term/GO:0044843	CCND1 CDKN2D CCNA2 RRM2 IQGAP3 RGCC KIF14 GTSE1 CDKN3
0.00531658	8	218	4.61357	GO:0050679 positive regulation of epithelial cell proliferation	http://amigo.geneontology.org/amigo/term/GO:0050679	FGF1 WNT7A APLN SCG2 CAV2 CCND1 IQGAP3 NRP1
0.00534542	25	1504	2.08976	GO:0032270 positive regulation of cellular protein metabolic process	http://amigo.geneontology.org/amigo/term/GO:0032270	FGF1 CDC20 BIRC5 CDCA8 AURKB MT3 TPX2 RGCC CCND1 ARHGEF2 SOX4 RAMP1 AGT PLK1 CALM1 AURKA NRP1 CHI3L1 CCNB1 NUPR1 IQGAP3 CDCA2 KIF14 TTK UBE2C
0.00594876	33	2254	1.84062	GO:0006928 movement of cell or subcellular component	http://amigo.geneontology.org/amigo/term/GO:0006928	TRIO PLXNA2 SEMA5B KIF16B KIF20A FGF1 KIF14 KIF2C TMEM108 EPHB1 SCG2 CCDC88C RGCC NDRG4 AGT WNT7A ASPM WDR62 NRP1 LAMA4 BIN1 APCDD1 CHST2 MCTP1 CAMK2B IGF1R SCN1A LDLRAD4 ARHGEF2 AQP4 DLGAP5 SPOCK2 GJC1
0.00600058	14	615	2.86191	GO:0003013 circulatory system process	http://amigo.geneontology.org/amigo/term/GO:0003013	ADRB1 ADM2 CHRM3 CALM1 AGT BIN1 GJC1 SCN1A SLC1A3 SLC1A5 APLN SLC6A1 SLC15A2 HSPB7
0.00610113	7	170	5.1767	GO:0007292 female gamete generation	http://amigo.geneontology.org/amigo/term/GO:0007292	ASPM NDC80 AURKA TTK TOP2A CCNB2 PLK1
0.00611021	3	19	19.8505	GO:0007096 regulation of exit from mitosis	http://amigo.geneontology.org/amigo/term/GO:0007096	CDCA5 RGCC UBE2C
0.00654207	9	284	3.98408	GO:0010466 negative regulation of peptidase activity	http://amigo.geneontology.org/amigo/term/GO:0010466	AGT TIMP4 SERPINI1 MT3 CST3 BIRC5 BIN1 CDKN2D SPOCK2
0.00675431	4	46	10.9322	GO:0045840 positive regulation of mitotic nuclear division	http://amigo.geneontology.org/amigo/term/GO:0045840	RGCC DLGAP5 ESPL1 AURKA
0.00691759	31	2086	1.86832	GO:0009888 tissue development	http://amigo.geneontology.org/amigo/term/GO:0009888	NEBL SEMA5B AKNA CCDC88C RGCC FGF1 AGT WNT7A PLXNA2 NRP1 CAV2 CCND1 MGP CENPF SPP1 SOX4 HIVEP3 EPHB1 RANBP3L NPNT NUPR1 GJC1 IQGAP3 ALDOC CNN3 APCDD1 LDLRAD4 KIF16B NDRG4 CHI3L1 MEST
0.00696261	39	2867	1.71017	GO:0009653 anatomical structure morphogenesis	http://amigo.geneontology.org/amigo/term/GO:0009653	TRIO PLXNA2 NEBL SEMA5B FGF1 ARHGEF2 SOX4 TMEM108 EPHB1 SCG2 CCDC88C MT3 RGCC KIF14 CPNE5 ADM2 RAMP1 AGT ALDOA WNT7A SLC1A3 AURKA NRP1 SPP1 SULT4A1 CHI3L1 IGF1R FANCD2 ITPR1 APCDD1 NPNT APLN GJC1 CST3 CAMK2B KIF16B NDRG4 SYNPO2L MGP
0.00696261	3	20	18.858	GO:0034501 protein localization to kinetochore	http://amigo.geneontology.org/amigo/term/GO:0034501	TTK NDC80 AURKB
0.00696261	8	229	4.39196	GO:0048588 developmental cell growth	http://amigo.geneontology.org/amigo/term/GO:0048588	SEMA5B TMEM108 MT3 CPNE5 AURKA NRP1 SPP1 AGT
0.00696261	3	20	18.858	GO:1903083 protein localization to condensed chromosome	http://amigo.geneontology.org/amigo/term/GO:1903083	TTK NDC80 AURKB
0.00700385	27	1718	1.97581	GO:0044093 positive regulation of molecular function	http://amigo.geneontology.org/amigo/term/GO:0044093	RAP1GAP FGF1 IGF1R EPHB1 ADRB1 MT3 TPX2 RGCC CAV2 CCND1 ARHGEF2 CDC20 AGT PLK1 RGS6 CALM1 CHI3L1 CCNB1 BIN1 NPNT PLIN5 NEK2 KIF14 AURKB DHFR NRP1 UBE2C
0.00777358	10	355	3.5414	GO:0030198 extracellular matrix organization	http://amigo.geneontology.org/amigo/term/GO:0030198	COL23A1 COL9A3 ADAMTS18 ADAMTS10 CST3 RGCC CAV2 SPOCK2 AGT NPNT
0.00788468	3	21	17.96	GO:0007063 regulation of sister chromatid cohesion	http://amigo.geneontology.org/amigo/term/GO:0007063	CDCA5 BUB1 ESPL1
0.00788468	16	789	2.54945	GO:0032989 cellular component morphogenesis	http://amigo.geneontology.org/amigo/term/GO:0032989	TRIO PLXNA2 NEBL SEMA5B TMEM108 EPHB1 MT3 CPNE5 WNT7A AURKA NRP1 SPP1 SULT4A1 IGF1R CAMK2B SYNPO2L
0.00788468	10	356	3.53145	GO:0043062 extracellular structure organization	http://amigo.geneontology.org/amigo/term/GO:0043062	COL23A1 COL9A3 ADAMTS18 ADAMTS10 CST3 RGCC CAV2 SPOCK2 AGT NPNT
0.00816882	28	1830	1.92358	GO:0010647 positive regulation of cell communication	http://amigo.geneontology.org/amigo/term/GO:0010647	MT3 NDRG4 CAV2 FGF1 IGF1R DUSP15 WNT7A BIRC5 CDCA8 AURKB SPP1 AGT CYP46A1 ASPM SLC1A3 NRP1 SRPX SOX4 CHI3L1 TMEM108 NPNT GPR3 IQGAP3 NDC80 SCUBE3 NUPR1 SYNPO2L TTK
0.00830365	10	359	3.50194	GO:0045229 external encapsulating structure organization	http://amigo.geneontology.org/amigo/term/GO:0045229	COL23A1 COL9A3 ADAMTS18 ADAMTS10 CST3 RGCC CAV2 SPOCK2 AGT NPNT
0.00852751	28	1836	1.9173	GO:0023056 positive regulation of signaling	http://amigo.geneontology.org/amigo/term/GO:0023056	MT3 NDRG4 CAV2 FGF1 IGF1R DUSP15 WNT7A BIRC5 CDCA8 AURKB SPP1 AGT CYP46A1 ASPM SLC1A3 NRP1 SRPX SOX4 CHI3L1 TMEM108 NPNT GPR3 IQGAP3 NDC80 SCUBE3 NUPR1 SYNPO2L TTK
0.00857521	15	719	2.6228	GO:0043408 regulation of MAPK cascade	http://amigo.geneontology.org/amigo/term/GO:0043408	MT3 NDRG4 CAV2 FGF1 IGF1R DUSP15 WNT7A EPHB1 NRP1 NDRG2 PBK NPNT IQGAP3 CHI3L1 AGT
0.00857521	10	361	3.48254	GO:0070371 ERK1 and ERK2 cascade	http://amigo.geneontology.org/amigo/term/GO:0070371	MT3 NDRG4 EPHB1 NRP1 AGT NDRG2 NPNT IQGAP3 FGF1 CHI3L1
0.00875606	8	239	4.20819	GO:0000082 G1/S transition of mitotic cell cycle	http://amigo.geneontology.org/amigo/term/GO:0000082	CCND1 CDKN2D RRM2 IQGAP3 RGCC KIF14 GTSE1 CDKN3
0.00875606	3	22	17.1436	GO:0044321 response to leptin	http://amigo.geneontology.org/amigo/term/GO:0044321	CCND1 CCNA2 MT3
0.00875606	3	22	17.1436	GO:0060547 negative regulation of necrotic cell death	http://amigo.geneontology.org/amigo/term/GO:0060547	MT3 NUPR1 ARHGEF2
0.00875606	36	2609	1.73473	GO:0071310 cellular response to organic substance	http://amigo.geneontology.org/amigo/term/GO:0071310	CAV2 FGF1 RAMP1 IGF1R DUSP15 LDLRAD4 SHCBP1 RAD51 MT3 OAS1 ARHGEF2 SPP1 AGT CIB2 AQP4 RAP1GAP SLC1A3 BIRC5 NRP1 SPOCK2 CCND1 CPEB4 SOX4 CHRM3 TMEM108 CCNA2 GABRB1 IGFBP7 NPNT IQGAP3 WNT7A APLN SCUBE3 COLEC12 KIF16B CHI3L1
0.00894331	14	647	2.72037	GO:0048812 neuron projection morphogenesis	http://amigo.geneontology.org/amigo/term/GO:0048812	TRIO PLXNA2 SEMA5B TMEM108 EPHB1 MT3 CPNE5 WNT7A AURKA NRP1 SPP1 SULT4A1 IGF1R CAMK2B
0.00954309	19	1052	2.2706	GO:0008284 positive regulation of cell population proliferation	http://amigo.geneontology.org/amigo/term/GO:0008284	FGF1 KIF14 WNT7A APLN SCG2 ASPM WDR62 CAV2 CCND1 CDC20 SOX4 CCNB1 AGT IGF1R CCNA2 IQGAP3 BIRC5 NRP1 TTK
0.0098478	8	244	4.12196	GO:0060560 developmental growth involved in morphogenesis	http://amigo.geneontology.org/amigo/term/GO:0060560	SEMA5B TMEM108 MT3 FGF1 CPNE5 AURKA NRP1 SPP1
0.00985618	3	23	16.3982	GO:0021846 cell proliferation in forebrain	http://amigo.geneontology.org/amigo/term/GO:0021846	AKNA WNT7A KIF14
0.00987775	32	2239	1.7968	GO:0048468 cell development	http://amigo.geneontology.org/amigo/term/GO:0048468	TRIO PLXNA2 NEBL SEMA5B OMG TMEM108 EPHB1 CCDC88C MT3 KIF14 CPNE5 BIN1 WNT7A ASPM WDR62 SLC1A3 AURKA NRP1 CAV2 CDC20 SPP1 SOX4 SULT4A1 AGT IGF1R GABRB1 SERPINI1 GJC1 CAMK2B NDRG4 SYNPO2L DHFR
0.0101169	5	91	6.90768	GO:0106027 neuron projection organization	http://amigo.geneontology.org/amigo/term/GO:0106027	WNT7A IGF1R EPHB1 ABCD2 CAMK2B
0.0108995	14	662	2.65873	GO:0120039 plasma membrane bounded cell projection morphogenesis	http://amigo.geneontology.org/amigo/term/GO:0120039	TRIO PLXNA2 SEMA5B TMEM108 EPHB1 MT3 CPNE5 WNT7A AURKA NRP1 SPP1 SULT4A1 IGF1R CAMK2B
0.010993	26	1687	1.93759	GO:0051240 positive regulation of multicellular organismal process	http://amigo.geneontology.org/amigo/term/GO:0051240	ADRB1 PLXNA2 ADM2 RGCC FGF1 ARHGEF2 AGT WNT7A ASPM WDR62 NRP1 CCND1 SOX4 CHRM3 CHI3L1 EPHB1 NPNT LRRN3 GPR3 IQGAP3 LRRTM3 OAS1 BIN1 CAMK2B IGF1R APLN
0.0112496	51	4206	1.52442	GO:0043412 macromolecule modification	http://amigo.geneontology.org/amigo/term/GO:0043412	UBE2T CCND1 TTK FGF1 CDKN2D CCNB1 CCNA2 CCNB2 MELK LDLRAD4 UBE2C AATK ZDHHC23 RAD51 BIRC5 CDCA8 AURKB CAMK2B MT3 AURKA TPX2 RGCC ARHGEF2 CDC20 NEK2 SOX4 ADM2 RAMP1 AGT IGF1R EPHB1 BUB1B PLK1 CALM1 CCDC88C TRIO NRP1 CDKN3 SPOCK2 CDCA3 CHI3L1 DUSP15 CDC25C LRR1 PBK BUB1 NUPR1 IQGAP3 CDCA2 KIF14 CHRM3
0.0114566	50	4103	1.53205	GO:0065008 regulation of biological quality	http://amigo.geneontology.org/amigo/term/GO:0065008	WNT7A ADRB1 PLXNA2 SEMA5B MT3 CAV2 SPP1 ADM2 CHRM3 KCNH5 IGF1R SCN1A GABRB1 MCTP1 CALM1 CYP46A1 CIB2 ADAMTS18 ALDOA PLK1 UBE2C CCDC88C TP53INP2 SLC1A3 NDC80 RPH3A BIRC5 NRP1 CCND1 LAMA4 CDC20 SOX4 AGT BIN1 TMEM108 ITPR1 EPHB1 SLC6A1 CCNB2 AQP4 LRRN3 GPR3 IQGAP3 LRRTM3 AURKA OAS1 CAMK2B APLN JPH1 GJC1
0.0115373	14	667	2.6388	GO:0048858 cell projection morphogenesis	http://amigo.geneontology.org/amigo/term/GO:0048858	TRIO PLXNA2 SEMA5B TMEM108 EPHB1 MT3 CPNE5 WNT7A AURKA NRP1 SPP1 SULT4A1 IGF1R CAMK2B
0.0117754	42	3269	1.61524	GO:0010033 response to organic substance	http://amigo.geneontology.org/amigo/term/GO:0010033	CAV2 FGF1 RAMP1 CHRM3 IGF1R DUSP15 TIMP4 LDLRAD4 SHCBP1 RAD51 MT3 OAS1 CCND1 ARHGEF2 SPP1 AGT CIB2 AQP4 RAP1GAP SLC1A3 BIRC5 NRP1 ACSBG1 SPOCK2 CPEB4 SOX4 TMEM108 CCNA2 WNT7A SLC6A1 GABRB1 IGFBP7 NPNT IQGAP3 DHFR CHI3L1 APLN CDKN2D SCUBE3 COLEC12 KIF16B HSPB7
0.0118676	16	827	2.43231	GO:0000165 MAPK cascade	http://amigo.geneontology.org/amigo/term/GO:0000165	MT3 NDRG4 CAV2 FGF1 IGF1R DUSP15 WNT7A EPHB1 SCG2 NRP1 AGT NDRG2 PBK NPNT IQGAP3 CHI3L1
0.0121361	3	25	15.0864	GO:0051307 meiotic chromosome separation	http://amigo.geneontology.org/amigo/term/GO:0051307	TTK TOP2A ESPL1
0.0121361	19	1078	2.21584	GO:1902533 positive regulation of intracellular signal transduction	http://amigo.geneontology.org/amigo/term/GO:1902533	MT3 NDRG4 CAV2 FGF1 IGF1R DUSP15 WNT7A BIRC5 CDCA8 AURKB AGT NRP1 CHI3L1 NPNT GPR3 IQGAP3 NDC80 NUPR1 SYNPO2L
0.0121434	12	522	2.89011	GO:0016049 cell growth	http://amigo.geneontology.org/amigo/term/GO:0016049	SEMA5B TMEM108 MT3 CPNE5 CDKN2D AURKA NRP1 SPP1 AGT IGFBP7 KIF14 CHPT1
0.0128647	11	454	3.04607	GO:0050808 synapse organization	http://amigo.geneontology.org/amigo/term/GO:0050808	WNT7A TMEM108 LRRTM3 NRP1 CDC20 IGF1R EPHB1 SLC6A1 LRRN3 CAMK2B SPOCK2
0.0129268	19	1085	2.20154	GO:0040012 regulation of locomotion	http://amigo.geneontology.org/amigo/term/GO:0040012	PLXNA2 SEMA5B FGF1 RGCC NDRG4 AGT SCG2 WDR62 NRP1 LAMA4 WNT7A CHST2 MCTP1 CAMK2B KIF14 IGF1R LDLRAD4 ARHGEF2 SPOCK2
0.0130388	10	386	3.25699	GO:0050767 regulation of neurogenesis	http://amigo.geneontology.org/amigo/term/GO:0050767	PLXNA2 SEMA5B MT3 WNT7A ASPM WDR62 NRP1 SPP1 BIN1 CAMK2B
0.0131934	12	528	2.85727	GO:0033674 positive regulation of kinase activity	http://amigo.geneontology.org/amigo/term/GO:0033674	FGF1 IGF1R EPHB1 MT3 TPX2 RGCC CCND1 CHI3L1 CCNB1 KIF14 AGT CALM1
0.0131993	3	26	14.5061	GO:0006706 steroid catabolic process	http://amigo.geneontology.org/amigo/term/GO:0006706	CYP46A1 SPP1 MT3
0.0131993	3	26	14.5061	GO:0031145 anaphase-promoting complex-dependent catabolic process	http://amigo.geneontology.org/amigo/term/GO:0031145	CDC20 UBE2C PLK1
0.0131993	9	321	3.52485	GO:0090287 regulation of cellular response to growth factor stimulus	http://amigo.geneontology.org/amigo/term/GO:0090287	LDLRAD4 MT3 FGF1 AGT CAV2 TMEM108 NPNT APLN SCUBE3
0.0131993	3	26	14.5061	GO:1904666 regulation of ubiquitin protein ligase activity	http://amigo.geneontology.org/amigo/term/GO:1904666	CDC20 PLK1 UBE2C
0.0132633	10	388	3.2402	GO:0045861 negative regulation of proteolysis	http://amigo.geneontology.org/amigo/term/GO:0045861	AGT TIMP4 SERPINI1 MT3 CST3 BIRC5 BIN1 PBK CDKN2D SPOCK2
0.0132866	12	530	2.84649	GO:0060284 regulation of cell development	http://amigo.geneontology.org/amigo/term/GO:0060284	PLXNA2 SEMA5B MT3 WNT7A ASPM WDR62 AURKA NRP1 KIF14 SPP1 BIN1 CAMK2B
0.0132866	14	681	2.58455	GO:0061061 muscle structure development	http://amigo.geneontology.org/amigo/term/GO:0061061	NEBL SOX4 BIN1 JPH1 CAV2 CENPF HIVEP3 AGT EPHB1 RANBP3L NPNT NUPR1 OLFM2 SYNPO2L
0.0132883	18	1006	2.24946	GO:0040007 growth	http://amigo.geneontology.org/amigo/term/GO:0040007	SEMA5B TMEM108 MT3 FGF1 CPNE5 CDKN2D ADRB1 ASPM AURKA NRP1 SPP1 AGT WNT7A CCNB2 IGFBP7 KIF14 NDRG4 CHPT1
0.0135031	4	58	8.67033	GO:0043090 amino acid import	http://amigo.geneontology.org/amigo/term/GO:0043090	SLC1A3 SLC1A5 SLC6A1 AGT
0.0135031	4	58	8.67033	GO:0051438 regulation of ubiquitin-protein transferase activity	http://amigo.geneontology.org/amigo/term/GO:0051438	CDC20 BUB1B PLK1 UBE2C
0.0140073	14	686	2.56571	GO:0032990 cell part morphogenesis	http://amigo.geneontology.org/amigo/term/GO:0032990	TRIO PLXNA2 SEMA5B TMEM108 EPHB1 MT3 CPNE5 WNT7A AURKA NRP1 SPP1 SULT4A1 IGF1R CAMK2B
0.0142461	4	59	8.52337	GO:0031102 neuron projection regeneration	http://amigo.geneontology.org/amigo/term/GO:0031102	OMG SPP1 IGF1R DHFR
0.0142461	4	59	8.52337	GO:0090224 regulation of spindle organization	http://amigo.geneontology.org/amigo/term/GO:0090224	PLK1 TPX2 TACC3 SPAG5
0.0149956	56	4821	1.46034	GO:0042221 response to chemical	http://amigo.geneontology.org/amigo/term/GO:0042221	TRIO PLXNA2 SEMA5B MT3 CAV2 FGF1 CPNE5 RAMP1 CHRM3 IGF1R DUSP15 EPHB1 TIMP4 LDLRAD4 SHCBP1 SCG2 CYP46A1 RAD51 OAS1 CCND1 ARHGEF2 SPP1 AGT CIB2 SLC6A1 AQP4 CALM1 RAP1GAP SLC1A3 BIRC5 NRP1 ACSBG1 SPOCK2 CPEB4 SOX4 FANCD2 TMEM108 CCNA2 WNT7A GABRB1 IGFBP7 MELK NPNT NUPR1 IQGAP3 DHFR CHI3L1 APLN RGCC CDKN2D SCUBE3 COLEC12 KIF16B CENPF SLC15A2 HSPB7
0.0153212	25	1645	1.91063	GO:0009967 positive regulation of signal transduction	http://amigo.geneontology.org/amigo/term/GO:0009967	MT3 NDRG4 CAV2 FGF1 IGF1R DUSP15 WNT7A BIRC5 CDCA8 AURKB AGT ASPM NRP1 SRPX SOX4 CHI3L1 TMEM108 NPNT GPR3 IQGAP3 NDC80 SCUBE3 NUPR1 SYNPO2L TTK
0.0156238	19	1109	2.1539	GO:0051270 regulation of cellular component movement	http://amigo.geneontology.org/amigo/term/GO:0051270	PLXNA2 SEMA5B FGF1 RGCC NDRG4 AGT WDR62 NRP1 LAMA4 BIN1 WNT7A CHST2 MCTP1 CAMK2B KIF14 IGF1R LDLRAD4 ARHGEF2 SPOCK2
0.0158636	18	1025	2.20776	GO:0007167 enzyme linked receptor protein signaling pathway	http://amigo.geneontology.org/amigo/term/GO:0007167	CAV2 FGF1 IGF1R DUSP15 EPHB1 LDLRAD4 SHCBP1 MT3 NDRG4 AGT NRP1 TMEM108 NPNT APLN KIF16B SCUBE3 TRIO TTK
0.0159019	10	400	3.14299	GO:0051346 negative regulation of hydrolase activity	http://amigo.geneontology.org/amigo/term/GO:0051346	AGT TIMP4 SERPINI1 MT3 CST3 BIRC5 BIN1 PLIN5 CDKN2D SPOCK2
0.0159549	11	471	2.93613	GO:0009314 response to radiation	http://amigo.geneontology.org/amigo/term/GO:0009314	RAD51 BMF CCND1 FANCD2 AURKB SLC1A3 SEMA5B NDRG4 PBK AQP4 CDKN2D
0.0167348	4	62	8.11095	GO:0051785 positive regulation of nuclear division	http://amigo.geneontology.org/amigo/term/GO:0051785	RGCC DLGAP5 ESPL1 AURKA
0.0171235	3	29	13.0055	GO:0010800 positive regulation of peptidyl-threonine phosphorylation	http://amigo.geneontology.org/amigo/term/GO:0010800	CHI3L1 PLK1 CALM1
0.0171235	3	29	13.0055	GO:0010971 positive regulation of G2/M transition of mitotic cell cycle	http://amigo.geneontology.org/amigo/term/GO:0010971	CDC25C CCND1 CCNB1
0.0173874	6	156	4.83538	GO:0043524 negative regulation of neuron apoptotic process	http://amigo.geneontology.org/amigo/term/GO:0043524	BIRC5 NRP1 CCND1 KIF14 MT3 CPEB4
0.0177429	18	1038	2.18011	GO:2000145 regulation of cell motility	http://amigo.geneontology.org/amigo/term/GO:2000145	PLXNA2 SEMA5B FGF1 RGCC NDRG4 AGT WDR62 NRP1 LAMA4 WNT7A CHST2 MCTP1 CAMK2B KIF14 IGF1R LDLRAD4 ARHGEF2 SPOCK2
0.0177429	7	213	4.13164	GO:2000241 regulation of reproductive process	http://amigo.geneontology.org/amigo/term/GO:2000241	TTK CDC25C CDC20 ASPM AURKA NUPR1 GPR3
0.0181103	5	107	5.87476	GO:0002027 regulation of heart rate	http://amigo.geneontology.org/amigo/term/GO:0002027	ADRB1 ADM2 AGT BIN1 CALM1
0.0182431	6	158	4.77417	GO:0050770 regulation of axonogenesis	http://amigo.geneontology.org/amigo/term/GO:0050770	PLXNA2 SEMA5B MT3 NRP1 SPP1 WNT7A
0.0182431	19	1128	2.11762	GO:0051336 regulation of hydrolase activity	http://amigo.geneontology.org/amigo/term/GO:0051336	PLXNA2 RAP1GAP OAS1 AGT TIMP4 SERPINI1 ADRB1 MT3 CST3 CAV2 RGS6 CALM1 BIRC5 BIN1 NPNT IQGAP3 PLIN5 CDKN2D SPOCK2
0.0184525	7	215	4.0932	GO:0033002 muscle cell proliferation	http://amigo.geneontology.org/amigo/term/GO:0033002	NDRG4 CAV2 AGT IGF1R EPHB1 NDRG2 APLN
0.0192127	20	1222	2.05761	GO:0044092 negative regulation of molecular function	http://amigo.geneontology.org/amigo/term/GO:0044092	AGT TIMP4 SERPINI1 MT3 AURKA CST3 CDC20 BUB1B AURKB CALM1 RAP1GAP BIRC5 PHACTR2 NEK2 CDKN2D BIN1 PLIN5 PLK1 NUPR1 SPOCK2
0.0193297	5	109	5.76696	GO:0048640 negative regulation of developmental growth	http://amigo.geneontology.org/amigo/term/GO:0048640	SEMA5B MT3 ADRB1 NRP1 SPP1
0.0194348	30	2160	1.74611	GO:0033554 cellular response to stress	http://amigo.geneontology.org/amigo/term/GO:0033554	RAD51 UBE2T OMG IGF1R FANCD2 CDCA5 DUSP15 WNT7A MT3 CCND1 FGF1 TOP2A EPHB1 PLK1 SRPX SPP1 AGT CCNA2 ITPR1 MELK PBK NUPR1 CCDC88C RGCC SOX4 CDKN2D CPEB4 ARHGEF2 DHFR GTSE1
0.0197091	29	2065	1.76556	GO:0006915 apoptotic process	http://amigo.geneontology.org/amigo/term/GO:0006915	BIRC5 BMF TOP2A AGT MT3 RGCC BIN1 IGF1R MELK SCG2 AURKB AURKA TPX2 NRP1 SRPX CCND1 KIF14 CHI3L1 ITPR1 WNT7A BUB1B BUB1 NUPR1 SOX4 CDKN2D PLK1 CPEB4 ARHGEF2 ESPL1
0.0200119	3	31	12.1664	GO:0010458 exit from mitosis	http://amigo.geneontology.org/amigo/term/GO:0010458	CDCA5 RGCC UBE2C
0.0200743	4	66	7.61938	GO:0050771 negative regulation of axonogenesis	http://amigo.geneontology.org/amigo/term/GO:0050771	SEMA5B MT3 NRP1 SPP1
0.0204972	8	282	3.56652	GO:0051259 protein complex oligomerization	http://amigo.geneontology.org/amigo/term/GO:0051259	OAS1 SLC1A5 CLYBL TK1 AQP4 KCNG1 RRM2 ALDOA
0.0210276	13	644	2.53782	GO:0120035 regulation of plasma membrane bounded cell projection organization	http://amigo.geneontology.org/amigo/term/GO:0120035	PLXNA2 SEMA5B MT3 NRP1 CDC20 SPP1 AGT IGF1R WNT7A SERPINI1 RAP1GAP CAMK2B NDRG4
0.0215357	17	975	2.19204	GO:0022603 regulation of anatomical structure morphogenesis	http://amigo.geneontology.org/amigo/term/GO:0022603	PLXNA2 SEMA5B MT3 RGCC FGF1 CPNE5 ADM2 AGT ALDOA WNT7A NRP1 SPP1 CHI3L1 APCDD1 CST3 AURKA CAMK2B
0.0215357	3	32	11.7862	GO:0051443 positive regulation of ubiquitin-protein transferase activity	http://amigo.geneontology.org/amigo/term/GO:0051443	CDC20 PLK1 UBE2C
0.0215357	3	32	11.7862	GO:1902751 positive regulation of cell cycle G2/M phase transition	http://amigo.geneontology.org/amigo/term/GO:1902751	CDC25C CCND1 CCNB1
0.0216183	13	647	2.52605	GO:0048514 blood vessel morphogenesis	http://amigo.geneontology.org/amigo/term/GO:0048514	SCG2 RGCC FGF1 ADM2 RAMP1 EPHB1 NRP1 SOX4 CHI3L1 AGT WNT7A APLN GJC1
0.0216562	19	1150	2.07711	GO:0072359 circulatory system development	http://amigo.geneontology.org/amigo/term/GO:0072359	NEBL SCG2 RGCC FGF1 ADM2 RAMP1 EPHB1 NRP1 NDRG4 LAMA4 SOX4 CHI3L1 AGT IGF1R WNT7A APLN HSPB7 GJC1 SYNPO2L
0.0217057	4	68	7.39528	GO:0007405 neuroblast proliferation	http://amigo.geneontology.org/amigo/term/GO:0007405	AKNA ARHGEF2 ASPM WDR62
0.0217057	17	977	2.18755	GO:0030334 regulation of cell migration	http://amigo.geneontology.org/amigo/term/GO:0030334	PLXNA2 SEMA5B FGF1 RGCC NDRG4 AGT WDR62 NRP1 LAMA4 WNT7A CHST2 MCTP1 CAMK2B KIF14 IGF1R LDLRAD4 ARHGEF2
0.0217057	4	68	7.39528	GO:0051965 positive regulation of synapse assembly	http://amigo.geneontology.org/amigo/term/GO:0051965	WNT7A EPHB1 LRRN3 LRRTM3
0.0218424	44	3617	1.52935	GO:0031325 positive regulation of cellular metabolic process	http://amigo.geneontology.org/amigo/term/GO:0031325	TP53INP2 FGF1 CDC20 SOX4 IGF1R EPHB1 BIRC5 CDCA8 AURKB ARNTL2 RAD51 MT3 TPX2 OAS1 RGCC AKNA CCND1 ARHGEF2 SPP1 HIVEP3 RAMP1 CCNB1 AGT WNT7A PLK1 APLN ABCD2 CALM1 AURKA NRP1 CLYBL TOP2A CHI3L1 CCNA2 NPNT NUPR1 IQGAP3 CDCA2 LRRTM3 PLIN5 NEK2 KIF14 TTK UBE2C
0.0230398	3	33	11.4291	GO:0016572 histone phosphorylation	http://amigo.geneontology.org/amigo/term/GO:0016572	CCNA2 AURKA AURKB
0.023194	14	734	2.39792	GO:0001568 blood vessel development	http://amigo.geneontology.org/amigo/term/GO:0001568	SCG2 RGCC FGF1 ADM2 RAMP1 EPHB1 NRP1 LAMA4 SOX4 CHI3L1 AGT WNT7A APLN GJC1
0.0234786	18	1073	2.109	GO:0032269 negative regulation of cellular protein metabolic process	http://amigo.geneontology.org/amigo/term/GO:0032269	CPEB4 AGT TIMP4 SERPINI1 LDLRAD4 MT3 CST3 CDC20 BUB1B DHFR BIRC5 CDKN2D BIN1 PBK SOX4 PLK1 SPOCK2 CALM1
0.0234786	7	227	3.87682	GO:0043523 regulation of neuron apoptotic process	http://amigo.geneontology.org/amigo/term/GO:0043523	BIRC5 NRP1 CCND1 KIF14 MT3 CPEB4 NUPR1
0.0236182	13	656	2.4914	GO:0048589 developmental growth	http://amigo.geneontology.org/amigo/term/GO:0048589	SEMA5B TMEM108 MT3 FGF1 CPNE5 ADRB1 ASPM AURKA NRP1 SPP1 AGT WNT7A NDRG4
0.0243652	14	739	2.3817	GO:0034330 cell junction organization	http://amigo.geneontology.org/amigo/term/GO:0034330	WNT7A TMEM108 NRP1 THSD1 LRRTM3 CDC20 IGF1R EPHB1 SLC6A1 LRRN3 GJC1 AGT CAMK2B SPOCK2
0.0246612	3	34	11.0929	GO:0000132 establishment of mitotic spindle orientation	http://amigo.geneontology.org/amigo/term/GO:0000132	PLK1 NDC80 CENPA
0.0246612	13	660	2.4763	GO:0031344 regulation of cell projection organization	http://amigo.geneontology.org/amigo/term/GO:0031344	PLXNA2 SEMA5B MT3 NRP1 CDC20 SPP1 AGT IGF1R WNT7A SERPINI1 RAP1GAP CAMK2B NDRG4
0.0258064	12	585	2.57887	GO:0048667 cell morphogenesis involved in neuron differentiation	http://amigo.geneontology.org/amigo/term/GO:0048667	TRIO PLXNA2 SEMA5B EPHB1 MT3 WNT7A SLC1A3 NRP1 SPP1 SULT4A1 IGF1R CAMK2B
0.0270909	6	174	4.33516	GO:2000045 regulation of G1/S transition of mitotic cell cycle	http://amigo.geneontology.org/amigo/term/GO:2000045	CCND1 CDKN2D RRM2 RGCC KIF14 GTSE1
0.0271009	5	120	5.23832	GO:0009185 ribonucleoside diphosphate metabolic process	http://amigo.geneontology.org/amigo/term/GO:0009185	ALDOC TPI1 ALDOA RRM2 NUPR1
0.0281892	29	2127	1.71409	GO:0012501 programmed cell death	http://amigo.geneontology.org/amigo/term/GO:0012501	BIRC5 BMF TOP2A AGT MT3 RGCC BIN1 IGF1R MELK SCG2 AURKB AURKA TPX2 NRP1 SRPX CCND1 KIF14 CHI3L1 ITPR1 WNT7A BUB1B BUB1 NUPR1 SOX4 CDKN2D PLK1 CPEB4 ARHGEF2 ESPL1
0.0282463	14	753	2.33742	GO:0000904 cell morphogenesis involved in differentiation	http://amigo.geneontology.org/amigo/term/GO:0000904	TRIO PLXNA2 SEMA5B EPHB1 CCDC88C MT3 KIF14 WNT7A SLC1A3 NRP1 SPP1 SULT4A1 IGF1R CAMK2B
0.0283263	6	176	4.2859	GO:0099173 postsynapse organization	http://amigo.geneontology.org/amigo/term/GO:0099173	TMEM108 WNT7A NRP1 IGF1R EPHB1 CAMK2B
0.0283948	3	36	10.4766	GO:0071312 cellular response to alkaloid	http://amigo.geneontology.org/amigo/term/GO:0071312	RAD51 SLC1A3 CCNA2
0.0290125	10	443	2.83792	GO:0045860 positive regulation of protein kinase activity	http://amigo.geneontology.org/amigo/term/GO:0045860	FGF1 MT3 TPX2 RGCC CCND1 CHI3L1 CCNB1 KIF14 AGT CALM1
0.0307536	11	522	2.64927	GO:0090066 regulation of anatomical structure size	http://amigo.geneontology.org/amigo/term/GO:0090066	ADRB1 SEMA5B CHRM3 MT3 NRP1 SPP1 AGT BIN1 WNT7A AQP4 IQGAP3
0.030815	23	1563	1.85	GO:0120036 plasma membrane bounded cell projection organization	http://amigo.geneontology.org/amigo/term/GO:0120036	TRIO PLXNA2 SEMA5B OMG TMEM108 EPHB1 POC1A MT3 CPNE5 WNT7A AURKA NRP1 CDC20 SPP1 SULT4A1 AGT IGF1R SERPINI1 ABCD2 RAP1GAP CAMK2B NDRG4 DHFR
0.0311478	2	11	22.8581	GO:0006707 cholesterol catabolic process	http://amigo.geneontology.org/amigo/term/GO:0006707	CYP46A1 MT3
0.0311478	14	764	2.30377	GO:0007268 chemical synaptic transmission	http://amigo.geneontology.org/amigo/term/GO:0007268	CHRM3 GABRB1 MCTP1 WNT7A CYP46A1 SLC1A3 RPH3A CDC20 AGT TMEM108 EPHB1 SLC6A1 GJC1 CAMK2B
0.0311478	2	11	22.8581	GO:0009120 deoxyribonucleoside metabolic process	http://amigo.geneontology.org/amigo/term/GO:0009120	TK1 DPYD
0.0311478	2	11	22.8581	GO:0016127 sterol catabolic process	http://amigo.geneontology.org/amigo/term/GO:0016127	CYP46A1 MT3
0.0311478	2	11	22.8581	GO:0032000 positive regulation of fatty acid beta-oxidation	http://amigo.geneontology.org/amigo/term/GO:0032000	ABCD2 PLIN5
0.0311478	2	11	22.8581	GO:0070778 L-aspartate transmembrane transport	http://amigo.geneontology.org/amigo/term/GO:0070778	SLC1A3 SLC1A5
0.0311478	14	764	2.30377	GO:0098916 anterograde trans-synaptic signaling	http://amigo.geneontology.org/amigo/term/GO:0098916	CHRM3 GABRB1 MCTP1 WNT7A CYP46A1 SLC1A3 RPH3A CDC20 AGT TMEM108 EPHB1 SLC6A1 GJC1 CAMK2B
0.0311478	6	180	4.19066	GO:1990138 neuron projection extension	http://amigo.geneontology.org/amigo/term/GO:1990138	SEMA5B TMEM108 MT3 CPNE5 AURKA NRP1
0.0312132	14	765	2.30075	GO:0001944 vasculature development	http://amigo.geneontology.org/amigo/term/GO:0001944	SCG2 RGCC FGF1 ADM2 RAMP1 EPHB1 NRP1 LAMA4 SOX4 CHI3L1 AGT WNT7A APLN GJC1
0.0312928	4	77	6.5309	GO:0086001 cardiac muscle cell action potential	http://amigo.geneontology.org/amigo/term/GO:0086001	BIN1 SCN1A CALM1 GJC1
0.0323723	11	528	2.61916	GO:0043410 positive regulation of MAPK cascade	http://amigo.geneontology.org/amigo/term/GO:0043410	MT3 NDRG4 CAV2 FGF1 IGF1R DUSP15 WNT7A NRP1 NPNT IQGAP3 CHI3L1
0.032621	10	453	2.77527	GO:0001558 regulation of cell growth	http://amigo.geneontology.org/amigo/term/GO:0001558	SEMA5B MT3 CPNE5 CDKN2D NRP1 SPP1 AGT IGFBP7 KIF14 CHPT1
0.0334487	14	772	2.27989	GO:0008285 negative regulation of cell population proliferation	http://amigo.geneontology.org/amigo/term/GO:0008285	CAV2 CDKN2D NUPR1 RGCC NDRG4 RAP1GAP SRPX EPHB1 NDRG2 SOX4 APLN CDKN3 IGFBP7 SCG2
0.033737	14	773	2.27694	GO:0099537 trans-synaptic signaling	http://amigo.geneontology.org/amigo/term/GO:0099537	CHRM3 GABRB1 MCTP1 WNT7A CYP46A1 SLC1A3 RPH3A CDC20 AGT TMEM108 EPHB1 SLC6A1 GJC1 CAMK2B
0.035713	16	949	2.11962	GO:0030001 metal ion transport	http://amigo.geneontology.org/amigo/term/GO:0030001	KCNG1 RAMP1 KCNH5 SCN1A SLC6A1 CALM1 SLC1A3 TSPAN13 AGT BIN1 SLC10A4 STOM ITPR1 MT3 CAMK2B JPH1
0.0359396	2	12	20.9533	GO:0042756 drinking behavior	http://amigo.geneontology.org/amigo/term/GO:0042756	AGT APLN
0.0359396	3	40	9.42898	GO:0045823 positive regulation of heart contraction	http://amigo.geneontology.org/amigo/term/GO:0045823	ADRB1 ADM2 APLN
0.0359396	2	12	20.9533	GO:0051386 regulation of neurotrophin TRK receptor signaling pathway	http://amigo.geneontology.org/amigo/term/GO:0051386	AGT TMEM108
0.0359396	2	12	20.9533	GO:0070601 centromeric sister chromatid cohesion	http://amigo.geneontology.org/amigo/term/GO:0070601	BUB1B BUB1
0.0359396	3	40	9.42898	GO:0071392 cellular response to estradiol stimulus	http://amigo.geneontology.org/amigo/term/GO:0071392	IGF1R CCNA2 AQP4
0.036064	7	250	3.52015	GO:0009636 response to toxic substance	http://amigo.geneontology.org/amigo/term/GO:0009636	MT3 RAD51 SLC6A1 GABRB1 NUPR1 DHFR SLC15A2
0.0362919	4	81	6.20838	GO:0008543 fibroblast growth factor receptor signaling pathway	http://amigo.geneontology.org/amigo/term/GO:0008543	FGF1 SHCBP1 APLN KIF16B
0.0363707	18	1130	2.00262	GO:0051241 negative regulation of multicellular organismal process	http://amigo.geneontology.org/amigo/term/GO:0051241	SEMA5B MT3 RGCC ADAMTS18 WNT7A ADRB1 RAP1GAP NRP1 LAMA4 SPP1 AGT BIN1 NDRG2 AQP4 ABCD2 CST3 OAS1 LDLRAD4
0.0364204	11	539	2.56571	GO:0044089 positive regulation of cellular component biogenesis	http://amigo.geneontology.org/amigo/term/GO:0044089	SYNPO2L NRP1 RGCC WNT7A BIN1 EPHB1 LRRN3 LRRTM3 AGT SPAG5 BMF
0.0364996	23	1594	1.81402	GO:0042981 regulation of apoptotic process	http://amigo.geneontology.org/amigo/term/GO:0042981	BIRC5 BMF AGT MT3 RGCC TOP2A BIN1 IGF1R SCG2 AURKB AURKA NRP1 SRPX CCND1 KIF14 WNT7A MELK NUPR1 SOX4 CDKN2D PLK1 CPEB4 ARHGEF2
0.0375043	4	82	6.13267	GO:0097061 dendritic spine organization	http://amigo.geneontology.org/amigo/term/GO:0097061	WNT7A IGF1R EPHB1 CAMK2B
0.0377012	3	41	9.19901	GO:0010939 regulation of necrotic cell death	http://amigo.geneontology.org/amigo/term/GO:0010939	MT3 NUPR1 ARHGEF2
0.0377012	3	41	9.19901	GO:1903524 positive regulation of blood circulation	http://amigo.geneontology.org/amigo/term/GO:1903524	ADRB1 ADM2 APLN
0.0384841	6	191	3.94931	GO:0008361 regulation of cell size	http://amigo.geneontology.org/amigo/term/GO:0008361	SEMA5B MT3 NRP1 SPP1 AQP4 IQGAP3
0.0393161	6	192	3.92874	GO:0021543 pallium development	http://amigo.geneontology.org/amigo/term/GO:0021543	TACC3 ASPM KIF14 IGF1R TMEM108 WDR62
0.0393161	23	1606	1.80047	GO:0030030 cell projection organization	http://amigo.geneontology.org/amigo/term/GO:0030030	TRIO PLXNA2 SEMA5B OMG TMEM108 EPHB1 POC1A MT3 CPNE5 WNT7A AURKA NRP1 CDC20 SPP1 SULT4A1 AGT IGF1R SERPINI1 ABCD2 RAP1GAP CAMK2B NDRG4 DHFR
0.0399312	3	42	8.97998	GO:0032506 cytokinetic process	http://amigo.geneontology.org/amigo/term/GO:0032506	AURKB KIF20A CEP55
0.040534	7	257	3.42427	GO:0045926 negative regulation of growth	http://amigo.geneontology.org/amigo/term/GO:0045926	SEMA5B MT3 CDKN2D ADRB1 NRP1 SPP1 AGT
0.0405581	2	13	19.3415	GO:0060049 regulation of protein glycosylation	http://amigo.geneontology.org/amigo/term/GO:0060049	RAMP1 MT3
0.0405581	2	13	19.3415	GO:0060174 limb bud formation	http://amigo.geneontology.org/amigo/term/GO:0060174	PLXNA2 SOX4
0.0409407	50	4424	1.42088	GO:0006950 response to stress	http://amigo.geneontology.org/amigo/term/GO:0006950	RAD51 UBE2T MT3 OAS1 FGF1 OMG IGF1R FANCD2 CDCA5 DUSP15 WNT7A AURKA CST3 CCND1 ULBP1 TOP2A IFI44L ADAMTS18 ITPR1 EPHB1 COLEC12 PLK1 AQP4 ADRB1 SLC1A3 SRPX AKNA CPEB4 ARHGEF2 SPP1 CHI3L1 AGT CCNA2 SLC15A2 IGFBP7 MELK PBK ABCD2 CHST2 MCTP1 NUPR1 CCDC88C RGCC SOX4 CDKN2D MGLL DHFR GTSE1 SCG2 HSPB7
0.0417631	10	474	2.65232	GO:0050804 modulation of chemical synaptic transmission	http://amigo.geneontology.org/amigo/term/GO:0050804	MCTP1 WNT7A CYP46A1 SLC1A3 CDC20 AGT TMEM108 EPHB1 SLC6A1 CAMK2B
0.042262	10	475	2.64673	GO:0099177 regulation of trans-synaptic signaling	http://amigo.geneontology.org/amigo/term/GO:0099177	MCTP1 WNT7A CYP46A1 SLC1A3 CDC20 AGT TMEM108 EPHB1 SLC6A1 CAMK2B
0.0433027	11	555	2.49174	GO:0001525 angiogenesis	http://amigo.geneontology.org/amigo/term/GO:0001525	SCG2 RGCC FGF1 ADM2 RAMP1 EPHB1 NRP1 CHI3L1 AGT WNT7A APLN
0.0433027	11	555	2.49174	GO:0010638 positive regulation of organelle organization	http://amigo.geneontology.org/amigo/term/GO:0010638	SYNPO2L RGCC AURKB BIN1 SPAG5 AURKA NRP1 NEK2 BMF DLGAP5 ESPL1
0.0439421	5	139	4.52229	GO:0007098 centrosome cycle	http://amigo.geneontology.org/amigo/term/GO:0007098	NDC80 NEK2 WDR62 AURKA PLK1
0.0439421	5	139	4.52229	GO:0009132 nucleoside diphosphate metabolic process	http://amigo.geneontology.org/amigo/term/GO:0009132	ALDOC TPI1 ALDOA RRM2 NUPR1
0.0439421	8	331	3.03854	GO:0009416 response to light stimulus	http://amigo.geneontology.org/amigo/term/GO:0009416	BMF CCND1 AURKB SLC1A3 SEMA5B NDRG4 PBK CDKN2D
0.0439421	7	262	3.35893	GO:0031098 stress-activated protein kinase signaling cascade	http://amigo.geneontology.org/amigo/term/GO:0031098	IGF1R DUSP15 WNT7A EPHB1 AGT PBK CCDC88C
0.044122	2	14	17.96	GO:0006000 fructose metabolic process	http://amigo.geneontology.org/amigo/term/GO:0006000	ALDOA ALDOC
0.044122	4	88	5.71454	GO:0006096 glycolytic process	http://amigo.geneontology.org/amigo/term/GO:0006096	ALDOC TPI1 ALDOA NUPR1
0.044122	30	2320	1.62569	GO:0008219 cell death	http://amigo.geneontology.org/amigo/term/GO:0008219	BIRC5 BMF TOP2A AGT MT3 RGCC BIN1 IGF1R MELK SCG2 AURKB AURKA TPX2 NRP1 SRPX CCND1 KIF14 SOX4 CHI3L1 ITPR1 WNT7A BUB1B BUB1 NUPR1 CDKN2D EPHB1 PLK1 CPEB4 ARHGEF2 ESPL1
0.044122	9	405	2.79377	GO:0018108 peptidyl-tyrosine phosphorylation	http://amigo.geneontology.org/amigo/term/GO:0018108	AATK ARHGEF2 AGT NRP1 TTK IGF1R EPHB1 MELK PBK
0.044122	2	14	17.96	GO:0021681 cerebellar granular layer development	http://amigo.geneontology.org/amigo/term/GO:0021681	KIF14 WNT7A
0.044122	6	199	3.79055	GO:0030308 negative regulation of cell growth	http://amigo.geneontology.org/amigo/term/GO:0030308	SEMA5B MT3 CDKN2D NRP1 SPP1 AGT
0.044122	4	88	5.71454	GO:0033273 response to vitamin	http://amigo.geneontology.org/amigo/term/GO:0033273	SPP1 CCND1 IGF1R CDKN2D
0.044122	23	1627	1.77723	GO:0043067 regulation of programmed cell death	http://amigo.geneontology.org/amigo/term/GO:0043067	BIRC5 BMF AGT MT3 RGCC TOP2A BIN1 IGF1R SCG2 AURKB AURKA NRP1 SRPX CCND1 KIF14 WNT7A MELK NUPR1 SOX4 CDKN2D PLK1 CPEB4 ARHGEF2
0.044122	2	14	17.96	GO:0044857 plasma membrane raft organization	http://amigo.geneontology.org/amigo/term/GO:0044857	CAV2 COLEC12
0.044122	18	1160	1.95082	GO:0051248 negative regulation of protein metabolic process	http://amigo.geneontology.org/amigo/term/GO:0051248	CPEB4 AGT TIMP4 SERPINI1 LDLRAD4 MT3 CST3 CDC20 BUB1B DHFR BIRC5 CDKN2D BIN1 PBK SOX4 PLK1 SPOCK2 CALM1
0.044122	7	263	3.34615	GO:0051402 neuron apoptotic process	http://amigo.geneontology.org/amigo/term/GO:0051402	BIRC5 NRP1 CCND1 KIF14 MT3 CPEB4 NUPR1
0.044122	4	88	5.71454	GO:0070192 chromosome organization involved in meiotic cell cycle	http://amigo.geneontology.org/amigo/term/GO:0070192	RAD51 FANCD2 BUB1B BUB1
0.044122	2	14	17.96	GO:0070278 extracellular matrix constituent secretion	http://amigo.geneontology.org/amigo/term/GO:0070278	RGCC AGT
0.044122	2	14	17.96	GO:1901201 regulation of extracellular matrix assembly	http://amigo.geneontology.org/amigo/term/GO:1901201	RGCC AGT
0.044122	2	14	17.96	GO:1901857 positive regulation of cellular respiration	http://amigo.geneontology.org/amigo/term/GO:1901857	OAS1 NUPR1
0.044122	2	14	17.96	GO:1902287 semaphorin-plexin signaling pathway involved in axon guidance	http://amigo.geneontology.org/amigo/term/GO:1902287	PLXNA2 NRP1
0.0444342	3	45	8.38132	GO:0001937 negative regulation of endothelial cell proliferation	http://amigo.geneontology.org/amigo/term/GO:0001937	CAV2 RGCC SCG2
0.0444342	12	642	2.3499	GO:0007169 transmembrane receptor protein tyrosine kinase signaling pathway	http://amigo.geneontology.org/amigo/term/GO:0007169	CAV2 FGF1 IGF1R EPHB1 SHCBP1 MT3 NDRG4 AGT NRP1 TMEM108 APLN KIF16B
0.0444342	3	45	8.38132	GO:0010799 regulation of peptidyl-threonine phosphorylation	http://amigo.geneontology.org/amigo/term/GO:0010799	CHI3L1 PLK1 CALM1
0.0444342	9	407	2.78004	GO:0018212 peptidyl-tyrosine modification	http://amigo.geneontology.org/amigo/term/GO:0018212	AATK ARHGEF2 AGT NRP1 TTK IGF1R EPHB1 MELK PBK
0.0444342	3	45	8.38132	GO:0071526 semaphorin-plexin signaling pathway	http://amigo.geneontology.org/amigo/term/GO:0071526	PLXNA2 SEMA5B NRP1
0.0444342	14	810	2.17293	GO:0099536 synaptic signaling	http://amigo.geneontology.org/amigo/term/GO:0099536	CHRM3 GABRB1 MCTP1 WNT7A CYP46A1 SLC1A3 RPH3A CDC20 AGT TMEM108 EPHB1 SLC6A1 GJC1 CAMK2B
0.0450933	4	89	5.65033	GO:0006757 ATP generation from ADP	http://amigo.geneontology.org/amigo/term/GO:0006757	ALDOC TPI1 ALDOA NUPR1
0.045105	5	142	4.42675	GO:0001936 regulation of endothelial cell proliferation	http://amigo.geneontology.org/amigo/term/GO:0001936	CAV2 RGCC APLN SCG2 NRP1
0.045105	9	409	2.76645	GO:0030900 forebrain development	http://amigo.geneontology.org/amigo/term/GO:0030900	TACC3 AKNA WNT7A ASPM NRP1 KIF14 IGF1R TMEM108 WDR62
0.0457108	8	337	2.98445	GO:0070372 regulation of ERK1 and ERK2 cascade	http://amigo.geneontology.org/amigo/term/GO:0070372	MT3 NDRG4 EPHB1 NRP1 NDRG2 NPNT FGF1 CHI3L1
0.046098	15	902	2.09068	GO:0035239 tube morphogenesis	http://amigo.geneontology.org/amigo/term/GO:0035239	SCG2 RGCC FGF1 ADM2 RAMP1 AGT EPHB1 NRP1 SOX4 CHI3L1 WNT7A NPNT APLN GJC1 NDRG4
0.0465698	3	46	8.19912	GO:0030517 negative regulation of axon extension	http://amigo.geneontology.org/amigo/term/GO:0030517	SEMA5B MT3 NRP1
0.0471555	6	204	3.69764	GO:0071897 DNA biosynthetic process	http://amigo.geneontology.org/amigo/term/GO:0071897	CENPF TK1 NEK2 CDKN2D AURKB RGCC
0.0477204	13	734	2.22664	GO:1901699 cellular response to nitrogen compound	http://amigo.geneontology.org/amigo/term/GO:1901699	CAV2 CHRM3 RAD51 MT3 ARHGEF2 CIB2 SLC1A3 CPEB4 AGT IGF1R CCNA2 GABRB1 COLEC12
0.0478181	4	91	5.52614	GO:0048145 regulation of fibroblast proliferation	http://amigo.geneontology.org/amigo/term/GO:0048145	CCNB1 AGT CCNA2 NUPR1
0.0483429	2	15	16.7626	GO:0007100 mitotic centrosome separation	http://amigo.geneontology.org/amigo/term/GO:0007100	AURKA NEK2
0.0483429	2	15	16.7626	GO:0014857 regulation of skeletal muscle cell proliferation	http://amigo.geneontology.org/amigo/term/GO:0014857	CAV2 EPHB1
0.0483429	5	145	4.33516	GO:0050680 negative regulation of epithelial cell proliferation	http://amigo.geneontology.org/amigo/term/GO:0050680	CAV2 RGCC RAP1GAP NUPR1 SCG2
0.0483429	2	15	16.7626	GO:0090128 regulation of synapse maturation	http://amigo.geneontology.org/amigo/term/GO:0090128	CDC20 CAMK2B
0.0483979	3	47	8.02467	GO:0030261 chromosome condensation	http://amigo.geneontology.org/amigo/term/GO:0030261	TOP2A CDCA5 PLK1
0.0483979	3	47	8.02467	GO:2000378 negative regulation of reactive oxygen species metabolic process	http://amigo.geneontology.org/amigo/term/GO:2000378	MT3 ABCD2 PLIN5
0.0488609	4	92	5.46608	GO:0046889 positive regulation of lipid biosynthetic process	http://amigo.geneontology.org/amigo/term/GO:0046889	FGF1 IGF1R ABCD2 PLIN5
0.0489525	5	146	4.30547	GO:0048813 dendrite morphogenesis	http://amigo.geneontology.org/amigo/term/GO:0048813	WNT7A NRP1 SULT4A1 EPHB1 CAMK2B
0.0490103	24	1752	1.72219	GO:1901700 response to oxygen-containing compound	http://amigo.geneontology.org/amigo/term/GO:1901700	CAV2 CHRM3 IGF1R RAD51 MT3 ARHGEF2 SPP1 CIB2 SLC1A3 BIRC5 CCND1 CPEB4 SOX4 AGT CCNA2 WNT7A SLC6A1 TIMP4 GABRB1 IGFBP7 AQP4 DHFR CDKN2D COLEC12
0.0490145	9	417	2.71338	GO:0060537 muscle tissue development	http://amigo.geneontology.org/amigo/term/GO:0060537	NEBL CAV2 CENPF HIVEP3 AGT EPHB1 NUPR1 GJC1 NDRG4
0.0496141	16	1002	2.0075	GO:0051093 negative regulation of developmental process	http://amigo.geneontology.org/amigo/term/GO:0051093	SEMA5B MT3 RGCC WNT7A TRIO ADRB1 ASPM RAP1GAP NRP1 CCND1 SPP1 AGT EPHB1 RANBP3L CST3 LDLRAD4
0.0496172	40	3403	1.47775	GO:0051173 positive regulation of nitrogen compound metabolic process	http://amigo.geneontology.org/amigo/term/GO:0051173	TP53INP2 FGF1 CDC20 SOX4 BIRC5 CDCA8 AURKB ARNTL2 RAD51 MT3 TPX2 RGCC AKNA CCND1 ARHGEF2 SPP1 HIVEP3 RAMP1 AGT WNT7A PLK1 APLN CALM1 AURKA NRP1 CLYBL TOP2A CHI3L1 CCNB1 IGF1R CCNA2 NPNT NUPR1 IQGAP3 CDCA2 LRRTM3 NEK2 KIF14 TTK UBE2C
0.0498897	6	208	3.62653	GO:1902806 regulation of cell cycle G1/S phase transition	http://amigo.geneontology.org/amigo/term/GO:1902806	CCND1 CDKN2D RRM2 RGCC KIF14 GTSE1
0.0501328	3	48	7.85749	GO:0089718 amino acid import across plasma membrane	http://amigo.geneontology.org/amigo/term/GO:0089718	SLC1A3 SLC1A5 AGT
0.0501328	3	48	7.85749	GO:1903018 regulation of glycoprotein metabolic process	http://amigo.geneontology.org/amigo/term/GO:1903018	RAMP1 CST3 MT3
0.0501328	3	48	7.85749	GO:2001222 regulation of neuron migration	http://amigo.geneontology.org/amigo/term/GO:2001222	WDR62 CAMK2B ARHGEF2
0.0511749	7	276	3.18855	GO:0003018 vascular process in circulatory system	http://amigo.geneontology.org/amigo/term/GO:0003018	ADRB1 CHRM3 AGT SLC1A3 SLC1A5 SLC6A1 SLC15A2
0.0514379	14	831	2.11802	GO:0030162 regulation of proteolysis	http://amigo.geneontology.org/amigo/term/GO:0030162	CDC20 AGT TIMP4 SERPINI1 MT3 CST3 PLK1 AURKA BIRC5 BIN1 PBK CDKN2D NUPR1 SPOCK2
0.0515111	2	16	15.715	GO:0006266 DNA ligation	http://amigo.geneontology.org/amigo/term/GO:0006266	RAD51 TOP2A
0.0515111	3	49	7.69713	GO:0007019 microtubule depolymerization	http://amigo.geneontology.org/amigo/term/GO:0007019	TPX2 KIF2C ARHGEF2
0.0515111	47	4181	1.41326	GO:0009893 positive regulation of metabolic process	http://amigo.geneontology.org/amigo/term/GO:0009893	TP53INP2 FGF1 CDC20 SOX4 IGF1R EPHB1 BIRC5 CDCA8 AURKB ARNTL2 RAD51 MT3 TPX2 OAS1 RGCC AKNA CCND1 ARHGEF2 SPP1 HIVEP3 ADM2 RAMP1 CCNB1 AGT WNT7A PLK1 APLN ABCD2 CALM1 ADRB1 AURKA NRP1 CLYBL TOP2A CHI3L1 CCNA2 NPNT NUPR1 GPR3 IQGAP3 CDCA2 LRRTM3 PLIN5 NEK2 KIF14 TTK UBE2C
0.0515111	3	49	7.69713	GO:0042220 response to cocaine	http://amigo.geneontology.org/amigo/term/GO:0042220	SLC1A3 CCNA2 SLC6A1
0.0515111	2	16	15.715	GO:0044794 positive regulation by host of viral process	http://amigo.geneontology.org/amigo/term/GO:0044794	STOM CAV2
0.0515111	3	49	7.69713	GO:0045776 negative regulation of blood pressure	http://amigo.geneontology.org/amigo/term/GO:0045776	ADRB1 ADM2 APLN
0.0515111	2	16	15.715	GO:0045842 positive regulation of mitotic metaphase/anaphase transition	http://amigo.geneontology.org/amigo/term/GO:0045842	DLGAP5 ESPL1
0.0515111	2	16	15.715	GO:0046321 positive regulation of fatty acid oxidation	http://amigo.geneontology.org/amigo/term/GO:0046321	ABCD2 PLIN5
0.0515111	2	16	15.715	GO:0051299 centrosome separation	http://amigo.geneontology.org/amigo/term/GO:0051299	NEK2 AURKA
0.0515111	10	501	2.50938	GO:0061564 axon development	http://amigo.geneontology.org/amigo/term/GO:0061564	TRIO PLXNA2 SEMA5B EPHB1 MT3 NRP1 SPP1 IGF1R WNT7A DHFR
0.0515111	5	149	4.21878	GO:0071322 cellular response to carbohydrate stimulus	http://amigo.geneontology.org/amigo/term/GO:0071322	IGF1R BIRC5 SOX4 AQP4 COLEC12
0.0515111	3	49	7.69713	GO:1900087 positive regulation of G1/S transition of mitotic cell cycle	http://amigo.geneontology.org/amigo/term/GO:1900087	CCND1 RRM2 RGCC
0.0515111	2	16	15.715	GO:1902285 semaphorin-plexin signaling pathway involved in neuron projection guidance	http://amigo.geneontology.org/amigo/term/GO:1902285	PLXNA2 NRP1
0.0515111	5	149	4.21878	GO:2000377 regulation of reactive oxygen species metabolic process	http://amigo.geneontology.org/amigo/term/GO:2000377	MT3 AGT ABCD2 PLIN5 DHFR
0.051644	14	835	2.10788	GO:0043086 negative regulation of catalytic activity	http://amigo.geneontology.org/amigo/term/GO:0043086	AGT TIMP4 SERPINI1 MT3 CST3 CDC20 BUB1B BIRC5 PHACTR2 CDKN2D BIN1 PLIN5 PLK1 SPOCK2
0.051644	5	150	4.19066	GO:0051384 response to glucocorticoid	http://amigo.geneontology.org/amigo/term/GO:0051384	ACSBG1 CCND1 IGF1R IGFBP7 AQP4
0.0528762	5	151	4.16291	GO:0000077 DNA damage checkpoint signaling	http://amigo.geneontology.org/amigo/term/GO:0000077	FANCD2 RAD51 CCND1 PLK1 GTSE1
0.0529176	4	96	5.23832	GO:0010232 vascular transport	http://amigo.geneontology.org/amigo/term/GO:0010232	SLC1A3 SLC1A5 SLC6A1 SLC15A2
0.0529176	4	96	5.23832	GO:0150104 transport across blood-brain barrier	http://amigo.geneontology.org/amigo/term/GO:0150104	SLC1A3 SLC1A5 SLC6A1 SLC15A2
0.0534241	3	50	7.54319	GO:0045737 positive regulation of cyclin-dependent protein serine/threonine kinase activity	http://amigo.geneontology.org/amigo/term/GO:0045737	RGCC CCND1 CCNB1
0.0534969	5	152	4.13552	GO:0010976 positive regulation of neuron projection development	http://amigo.geneontology.org/amigo/term/GO:0010976	AGT IGF1R SERPINI1 CAMK2B NDRG4
0.0534969	5	152	4.13552	GO:0031023 microtubule organizing center organization	http://amigo.geneontology.org/amigo/term/GO:0031023	NDC80 NEK2 WDR62 AURKA PLK1
0.0534969	6	214	3.52485	GO:0042770 signal transduction in response to DNA damage	http://amigo.geneontology.org/amigo/term/GO:0042770	FANCD2 RAD51 CCND1 PLK1 SOX4 GTSE1
0.0534969	6	214	3.52485	GO:0051260 protein homooligomerization	http://amigo.geneontology.org/amigo/term/GO:0051260	SLC1A5 CLYBL TK1 AQP4 KCNG1 ALDOA
0.0540193	7	282	3.1207	GO:0032886 regulation of microtubule-based process	http://amigo.geneontology.org/amigo/term/GO:0032886	TPX2 PLK1 WDR62 TACC3 SPAG5 ARHGEF2 AURKA
0.0540193	4	97	5.18432	GO:0046031 ADP metabolic process	http://amigo.geneontology.org/amigo/term/GO:0046031	ALDOC TPI1 ALDOA NUPR1
0.0541646	8	354	2.84112	GO:0006936 muscle contraction	http://amigo.geneontology.org/amigo/term/GO:0006936	CHRM3 CALM1 AGT BIN1 NPNT SCN1A ALDOA GJC1
0.0544786	5	153	4.10849	GO:0050768 negative regulation of neurogenesis	http://amigo.geneontology.org/amigo/term/GO:0050768	SEMA5B MT3 WNT7A NRP1 SPP1
0.0547521	4	98	5.13142	GO:0001938 positive regulation of endothelial cell proliferation	http://amigo.geneontology.org/amigo/term/GO:0001938	APLN SCG2 CAV2 NRP1
0.0547521	2	17	14.7906	GO:0021535 cell migration in hindbrain	http://amigo.geneontology.org/amigo/term/GO:0021535	PLXNA2 EPHB1
0.0547521	7	284	3.09873	GO:0031330 negative regulation of cellular catabolic process	http://amigo.geneontology.org/amigo/term/GO:0031330	BMF TIMP4 MT3 PBK NUPR1 PLIN5 CST3
0.0547521	2	17	14.7906	GO:0033599 regulation of mammary gland epithelial cell proliferation	http://amigo.geneontology.org/amigo/term/GO:0033599	CCND1 IQGAP3
0.0547521	16	1025	1.96246	GO:0044087 regulation of cellular component biogenesis	http://amigo.geneontology.org/amigo/term/GO:0044087	WNT7A SYNPO2L LDLRAD4 NRP1 RGCC PLK1 BIN1 EPHB1 LRRN3 LRRTM3 AGT SPAG5 RAP1GAP KIF14 NUPR1 BMF
0.0547521	2	17	14.7906	GO:0045144 meiotic sister chromatid segregation	http://amigo.geneontology.org/amigo/term/GO:0045144	BUB1B BUB1
0.0547521	15	933	2.02122	GO:0045597 positive regulation of cell differentiation	http://amigo.geneontology.org/amigo/term/GO:0045597	PLXNA2 ARHGEF2 RGCC SOX4 AGT ASPM WDR62 AURKA NRP1 RANBP3L NPNT OLFM2 BIN1 SCUBE3 CAMK2B
0.0547521	2	17	14.7906	GO:0051177 meiotic sister chromatid cohesion	http://amigo.geneontology.org/amigo/term/GO:0051177	BUB1B BUB1
0.0547521	2	17	14.7906	GO:0051782 negative regulation of cell division	http://amigo.geneontology.org/amigo/term/GO:0051782	ASPM AURKB
0.0547521	2	17	14.7906	GO:0061469 regulation of type B pancreatic cell proliferation	http://amigo.geneontology.org/amigo/term/GO:0061469	BIRC5 NUPR1
0.0547521	2	17	14.7906	GO:0062099 negative regulation of programmed necrotic cell death	http://amigo.geneontology.org/amigo/term/GO:0062099	NUPR1 ARHGEF2
0.0547521	2	17	14.7906	GO:0071732 cellular response to nitric oxide	http://amigo.geneontology.org/amigo/term/GO:0071732	MT3 CCNA2
0.0547521	3	51	7.39528	GO:0086002 cardiac muscle cell action potential involved in contraction	http://amigo.geneontology.org/amigo/term/GO:0086002	BIN1 SCN1A GJC1
0.0547521	2	17	14.7906	GO:1902101 positive regulation of metaphase/anaphase transition of cell cycle	http://amigo.geneontology.org/amigo/term/GO:1902101	DLGAP5 ESPL1
0.055012	10	511	2.46027	GO:0034765 regulation of ion transmembrane transport	http://amigo.geneontology.org/amigo/term/GO:0034765	KCNG1 CALM1 CHRM3 TSPAN13 AGT BIN1 KCNH5 SCN1A STOM JPH1
0.0555233	5	155	4.05548	GO:0009411 response to UV	http://amigo.geneontology.org/amigo/term/GO:0009411	BMF CCND1 AURKB PBK CDKN2D
0.0564251	3	52	7.25306	GO:0031103 axon regeneration	http://amigo.geneontology.org/amigo/term/GO:0031103	SPP1 IGF1R DHFR
0.0567628	5	156	4.02948	GO:0048660 regulation of smooth muscle cell proliferation	http://amigo.geneontology.org/amigo/term/GO:0048660	NDRG4 AGT IGF1R NDRG2 APLN
0.0571557	4	100	5.02879	GO:0043279 response to alkaloid	http://amigo.geneontology.org/amigo/term/GO:0043279	RAD51 SLC1A3 CCNA2 SLC6A1
0.0571557	4	100	5.02879	GO:0061337 cardiac conduction	http://amigo.geneontology.org/amigo/term/GO:0061337	CALM1 BIN1 GJC1 AGT
0.0571557	4	100	5.02879	GO:0070252 actin-mediated cell contraction	http://amigo.geneontology.org/amigo/term/GO:0070252	CCDC88C BIN1 SCN1A GJC1
0.0587267	6	221	3.41321	GO:1901888 regulation of cell junction assembly	http://amigo.geneontology.org/amigo/term/GO:1901888	WNT7A NRP1 EPHB1 LRRN3 LRRTM3 AGT
0.0591102	9	440	2.57154	GO:0003012 muscle system process	http://amigo.geneontology.org/amigo/term/GO:0003012	CHRM3 CALM1 AGT BIN1 NPNT SCN1A ALDOA CAMK2B GJC1
0.0591102	2	18	13.9689	GO:0007135 meiosis II	http://amigo.geneontology.org/amigo/term/GO:0007135	BUB1B BUB1
0.0591102	2	18	13.9689	GO:0014856 skeletal muscle cell proliferation	http://amigo.geneontology.org/amigo/term/GO:0014856	CAV2 EPHB1
0.0591102	2	18	13.9689	GO:0044320 cellular response to leptin stimulus	http://amigo.geneontology.org/amigo/term/GO:0044320	CCNA2 MT3
0.0591102	2	18	13.9689	GO:0048532 anatomical structure arrangement	http://amigo.geneontology.org/amigo/term/GO:0048532	NRP1 KIF14
0.0591102	5	158	3.97847	GO:0051961 negative regulation of nervous system development	http://amigo.geneontology.org/amigo/term/GO:0051961	SEMA5B MT3 WNT7A NRP1 SPP1
0.0591102	2	18	13.9689	GO:0061983 meiosis II cell cycle process	http://amigo.geneontology.org/amigo/term/GO:0061983	BUB1B BUB1
0.0591102	2	18	13.9689	GO:1904355 positive regulation of telomere capping	http://amigo.geneontology.org/amigo/term/GO:1904355	NEK2 AURKB
0.0591102	2	18	13.9689	GO:2001224 positive regulation of neuron migration	http://amigo.geneontology.org/amigo/term/GO:2001224	WDR62 ARHGEF2
0.0592301	8	364	2.76307	GO:1901214 regulation of neuron death	http://amigo.geneontology.org/amigo/term/GO:1901214	MT3 BIRC5 NRP1 CCND1 KIF14 EPHB1 CPEB4 NUPR1
0.0594749	5	159	3.95345	GO:0031570 DNA integrity checkpoint signaling	http://amigo.geneontology.org/amigo/term/GO:0031570	FANCD2 RAD51 CCND1 PLK1 GTSE1
0.0595808	4	102	4.93019	GO:0060993 kidney morphogenesis	http://amigo.geneontology.org/amigo/term/GO:0060993	FGF1 AGT SOX4 NPNT
0.0602034	9	442	2.55991	GO:0042391 regulation of membrane potential	http://amigo.geneontology.org/amigo/term/GO:0042391	KCNH5 SCN1A GABRB1 WNT7A ADRB1 BIN1 TMEM108 CALM1 GJC1
0.0602034	3	54	6.98443	GO:1904031 positive regulation of cyclin-dependent protein kinase activity	http://amigo.geneontology.org/amigo/term/GO:1904031	RGCC CCND1 CCNB1
0.0602744	5	160	3.92874	GO:0001935 endothelial cell proliferation	http://amigo.geneontology.org/amigo/term/GO:0001935	CAV2 RGCC APLN SCG2 NRP1
0.0602744	5	160	3.92874	GO:0030902 hindbrain development	http://amigo.geneontology.org/amigo/term/GO:0030902	PLXNA2 KIF14 IGF1R WNT7A EPHB1
0.0602744	5	160	3.92874	GO:0048659 smooth muscle cell proliferation	http://amigo.geneontology.org/amigo/term/GO:0048659	NDRG4 AGT IGF1R NDRG2 APLN
0.0609501	24	1810	1.667	GO:0010941 regulation of cell death	http://amigo.geneontology.org/amigo/term/GO:0010941	BIRC5 BMF AGT MT3 RGCC TOP2A BIN1 IGF1R SCG2 AURKB AURKA NRP1 SRPX CCND1 KIF14 SOX4 WNT7A MELK NUPR1 CDKN2D EPHB1 PLK1 CPEB4 ARHGEF2
0.0620537	4	104	4.83538	GO:0044773 mitotic DNA damage checkpoint signaling	http://amigo.geneontology.org/amigo/term/GO:0044773	FANCD2 CCND1 PLK1 GTSE1
0.0620537	3	55	6.85744	GO:0048146 positive regulation of fibroblast proliferation	http://amigo.geneontology.org/amigo/term/GO:0048146	CCNB1 AGT CCNA2
0.0620537	6	226	3.33769	GO:0050807 regulation of synapse organization	http://amigo.geneontology.org/amigo/term/GO:0050807	WNT7A CDC20 EPHB1 LRRN3 LRRTM3 CAMK2B
0.0620537	4	104	4.83538	GO:0051262 protein tetramerization	http://amigo.geneontology.org/amigo/term/GO:0051262	TK1 AQP4 RRM2 ALDOA
0.0620537	3	55	6.85744	GO:0060236 regulation of mitotic spindle organization	http://amigo.geneontology.org/amigo/term/GO:0060236	PLK1 TPX2 TACC3
0.0620537	3	55	6.85744	GO:0071168 protein localization to chromatin	http://amigo.geneontology.org/amigo/term/GO:0071168	CDCA5 CENPA PLK1
0.0620537	3	55	6.85744	GO:0072698 protein localization to microtubule cytoskeleton	http://amigo.geneontology.org/amigo/term/GO:0072698	AURKA TTK SPAG5
0.0629498	2	19	13.2337	GO:0007076 mitotic chromosome condensation	http://amigo.geneontology.org/amigo/term/GO:0007076	CDCA5 PLK1
0.0629498	10	527	2.38557	GO:0008015 blood circulation	http://amigo.geneontology.org/amigo/term/GO:0008015	ADRB1 ADM2 CHRM3 CALM1 AGT BIN1 GJC1 SCN1A APLN HSPB7
0.0629498	2	19	13.2337	GO:0016264 gap junction assembly	http://amigo.geneontology.org/amigo/term/GO:0016264	GJC1 AGT
0.0629498	2	19	13.2337	GO:0019430 removal of superoxide radicals	http://amigo.geneontology.org/amigo/term/GO:0019430	MT3 DHFR
0.0629498	2	19	13.2337	GO:1902170 cellular response to reactive nitrogen species	http://amigo.geneontology.org/amigo/term/GO:1902170	MT3 CCNA2
0.0633697	4	105	4.78932	GO:0006165 nucleoside diphosphate phosphorylation	http://amigo.geneontology.org/amigo/term/GO:0006165	ALDOC TPI1 ALDOA NUPR1
0.0640551	3	56	6.73499	GO:0021545 cranial nerve development	http://amigo.geneontology.org/amigo/term/GO:0021545	SLC1A3 NRP1 EPHB1
0.0640551	3	56	6.73499	GO:0051496 positive regulation of stress fiber assembly	http://amigo.geneontology.org/amigo/term/GO:0051496	RGCC NRP1 SYNPO2L
0.0653725	15	964	1.95622	GO:0043066 negative regulation of apoptotic process	http://amigo.geneontology.org/amigo/term/GO:0043066	BIRC5 MT3 IGF1R SCG2 AURKB AURKA NRP1 CCND1 KIF14 WNT7A NUPR1 CDKN2D PLK1 CPEB4 ARHGEF2
0.0661585	9	452	2.50327	GO:0007409 axonogenesis	http://amigo.geneontology.org/amigo/term/GO:0007409	TRIO PLXNA2 SEMA5B EPHB1 MT3 NRP1 SPP1 IGF1R WNT7A
0.0662542	6	231	3.26545	GO:0009743 response to carbohydrate	http://amigo.geneontology.org/amigo/term/GO:0009743	IGF1R BIRC5 SOX4 SLC6A1 AQP4 COLEC12
0.0662542	4	107	4.6998	GO:0010595 positive regulation of endothelial cell migration	http://amigo.geneontology.org/amigo/term/GO:0010595	FGF1 AGT NRP1 WNT7A
0.0662542	15	967	1.95015	GO:0019725 cellular homeostasis	http://amigo.geneontology.org/amigo/term/GO:0019725	MT3 CAV2 IGF1R CALM1 CIB2 UBE2C SLC1A3 BIRC5 SOX4 AGT ITPR1 AQP4 GPR3 ALDOA JPH1
0.0662542	4	107	4.6998	GO:0044344 cellular response to fibroblast growth factor stimulus	http://amigo.geneontology.org/amigo/term/GO:0044344	FGF1 SHCBP1 APLN KIF16B
0.0662542	3	57	6.61683	GO:0046164 alcohol catabolic process	http://amigo.geneontology.org/amigo/term/GO:0046164	CYP46A1 TPI1 MT3
0.0662542	4	107	4.6998	GO:0046939 nucleotide phosphorylation	http://amigo.geneontology.org/amigo/term/GO:0046939	ALDOC TPI1 ALDOA NUPR1
0.0662542	3	57	6.61683	GO:0048168 regulation of neuronal synaptic plasticity	http://amigo.geneontology.org/amigo/term/GO:0048168	AGT MCTP1 CAMK2B
0.0664668	12	702	2.14906	GO:0040008 regulation of growth	http://amigo.geneontology.org/amigo/term/GO:0040008	SEMA5B MT3 CPNE5 CDKN2D ADRB1 NRP1 SPP1 AGT CCNB2 IGFBP7 KIF14 CHPT1
0.0671403	2	20	12.572	GO:0001502 cartilage condensation	http://amigo.geneontology.org/amigo/term/GO:0001502	WNT7A MGP
0.0671403	2	20	12.572	GO:0031998 regulation of fatty acid beta-oxidation	http://amigo.geneontology.org/amigo/term/GO:0031998	ABCD2 PLIN5
0.0671403	4	108	4.65629	GO:0044774 mitotic DNA integrity checkpoint signaling	http://amigo.geneontology.org/amigo/term/GO:0044774	FANCD2 CCND1 PLK1 GTSE1
0.0671403	4	108	4.65629	GO:0048144 fibroblast proliferation	http://amigo.geneontology.org/amigo/term/GO:0048144	CCNB1 AGT CCNA2 NUPR1
0.0671403	6	232	3.25137	GO:0050803 regulation of synapse structure or activity	http://amigo.geneontology.org/amigo/term/GO:0050803	WNT7A CDC20 EPHB1 LRRN3 LRRTM3 CAMK2B
0.0671403	4	108	4.65629	GO:0051963 regulation of synapse assembly	http://amigo.geneontology.org/amigo/term/GO:0051963	WNT7A EPHB1 LRRN3 LRRTM3
0.0671403	2	20	12.572	GO:0061952 midbody abscission	http://amigo.geneontology.org/amigo/term/GO:0061952	KIF20A CEP55
0.0671403	11	618	2.23773	GO:0071407 cellular response to organic cyclic compound	http://amigo.geneontology.org/amigo/term/GO:0071407	RAD51 SPP1 CIB2 SLC1A3 CHRM3 IGF1R CCNA2 GABRB1 AQP4 CAV2 COLEC12
0.0679762	3	58	6.50275	GO:0048662 negative regulation of smooth muscle cell proliferation	http://amigo.geneontology.org/amigo/term/GO:0048662	NDRG4 NDRG2 APLN
0.068331	9	457	2.47588	GO:0034329 cell junction assembly	http://amigo.geneontology.org/amigo/term/GO:0034329	WNT7A NRP1 THSD1 LRRTM3 EPHB1 LRRN3 GJC1 AGT SPOCK2
0.0699237	6	235	3.20987	GO:0043542 endothelial cell migration	http://amigo.geneontology.org/amigo/term/GO:0043542	FGF1 RGCC AGT NRP1 WNT7A SCG2
0.0699237	5	169	3.71952	GO:2001236 regulation of extrinsic apoptotic signaling pathway	http://amigo.geneontology.org/amigo/term/GO:2001236	AGT SCG2 NRP1 SRPX ARHGEF2
0.0705272	4	110	4.57163	GO:0009135 purine nucleoside diphosphate metabolic process	http://amigo.geneontology.org/amigo/term/GO:0009135	ALDOC TPI1 ALDOA NUPR1
0.0705272	4	110	4.57163	GO:0009179 purine ribonucleoside diphosphate metabolic process	http://amigo.geneontology.org/amigo/term/GO:0009179	ALDOC TPI1 ALDOA NUPR1
0.0705272	3	59	6.39253	GO:1904036 negative regulation of epithelial cell apoptotic process	http://amigo.geneontology.org/amigo/term/GO:1904036	SCG2 IGF1R NUPR1
0.0709551	5	170	3.69764	GO:0035637 multicellular organismal signaling	http://amigo.geneontology.org/amigo/term/GO:0035637	SCN1A CALM1 AGT BIN1 GJC1
0.0709932	35	2990	1.47164	GO:0007166 cell surface receptor signaling pathway	http://amigo.geneontology.org/amigo/term/GO:0007166	PLXNA2 SEMA5B CAV2 FGF1 IGF1R DUSP15 WNT7A APCDD1 EPHB1 LDLRAD4 SHCBP1 MT3 NDRG4 AGT SCG2 CCDC88C ASPM NRP1 SRPX CCND1 SOX4 ADAMTS18 FANCD2 TMEM108 TIMP4 NDRG2 NPNT OAS1 APLN KIF16B SCUBE3 CPEB4 ARHGEF2 TRIO TTK
0.071383	8	383	2.626	GO:0032535 regulation of cellular component size	http://amigo.geneontology.org/amigo/term/GO:0032535	SEMA5B MT3 NRP1 SPP1 BIN1 WNT7A AQP4 IQGAP3
0.0717427	2	21	11.9733	GO:0071450 cellular response to oxygen radical	http://amigo.geneontology.org/amigo/term/GO:0071450	MT3 DHFR
0.0717427	2	21	11.9733	GO:0071451 cellular response to superoxide	http://amigo.geneontology.org/amigo/term/GO:0071451	MT3 DHFR
0.0717427	2	21	11.9733	GO:0071731 response to nitric oxide	http://amigo.geneontology.org/amigo/term/GO:0071731	MT3 CCNA2
0.0724871	3	60	6.28599	GO:0044380 protein localization to cytoskeleton	http://amigo.geneontology.org/amigo/term/GO:0044380	AURKA TTK SPAG5
0.0724871	3	60	6.28599	GO:0060997 dendritic spine morphogenesis	http://amigo.geneontology.org/amigo/term/GO:0060997	WNT7A EPHB1 CAMK2B
0.0724871	3	60	6.28599	GO:1903053 regulation of extracellular matrix organization	http://amigo.geneontology.org/amigo/term/GO:1903053	CST3 RGCC AGT
0.0732481	10	546	2.30256	GO:0007264 small GTPase mediated signal transduction	http://amigo.geneontology.org/amigo/term/GO:0007264	ARHGEF2 CCDC88C RAP1GAP NRP1 RAB30 IQGAP3 CCNA2 KIF14 SYNPO2L TRIO
0.0734427	6	239	3.15615	GO:0050769 positive regulation of neurogenesis	http://amigo.geneontology.org/amigo/term/GO:0050769	PLXNA2 ASPM WDR62 NRP1 BIN1 CAMK2B
0.0734427	6	239	3.15615	GO:0090257 regulation of muscle system process	http://amigo.geneontology.org/amigo/term/GO:0090257	CHRM3 CALM1 AGT BIN1 NPNT CAMK2B
0.0736258	17	1172	1.82358	GO:1901698 response to nitrogen compound	http://amigo.geneontology.org/amigo/term/GO:1901698	CAV2 CHRM3 RAD51 MT3 ARHGEF2 CIB2 SLC1A3 CCND1 CPEB4 AGT IGF1R CCNA2 SLC6A1 TIMP4 GABRB1 DHFR COLEC12
0.0740213	5	173	3.63352	GO:0016052 carbohydrate catabolic process	http://amigo.geneontology.org/amigo/term/GO:0016052	ALDOC TPI1 GALE ALDOA NUPR1
0.0740213	5	173	3.63352	GO:0031960 response to corticosteroid	http://amigo.geneontology.org/amigo/term/GO:0031960	ACSBG1 CCND1 IGF1R IGFBP7 AQP4
0.0740213	15	987	1.91063	GO:0043069 negative regulation of programmed cell death	http://amigo.geneontology.org/amigo/term/GO:0043069	BIRC5 MT3 IGF1R SCG2 AURKB AURKA NRP1 CCND1 KIF14 WNT7A NUPR1 CDKN2D PLK1 CPEB4 ARHGEF2
0.0746112	4	113	4.45026	GO:0061387 regulation of extent of cell growth	http://amigo.geneontology.org/amigo/term/GO:0061387	SEMA5B MT3 NRP1 SPP1
0.0746112	4	113	4.45026	GO:0071774 response to fibroblast growth factor	http://amigo.geneontology.org/amigo/term/GO:0071774	FGF1 SHCBP1 APLN KIF16B
0.0746112	3	61	6.18294	GO:1904705 regulation of vascular associated smooth muscle cell proliferation	http://amigo.geneontology.org/amigo/term/GO:1904705	AGT NDRG2 APLN
0.0749145	14	898	1.96	GO:0009725 response to hormone	http://amigo.geneontology.org/amigo/term/GO:0009725	CAV2 RAMP1 TIMP4 CCND1 ACSBG1 SPP1 AGT IGF1R CCNA2 WNT7A GABRB1 IGFBP7 AQP4 MT3
0.0760398	4	114	4.41122	GO:0006090 pyruvate metabolic process	http://amigo.geneontology.org/amigo/term/GO:0006090	ALDOC TPI1 ALDOA NUPR1
0.0760398	18	1274	1.77626	GO:0006812 cation transport	http://amigo.geneontology.org/amigo/term/GO:0006812	KCNG1 RAMP1 KCNH5 SCN1A SLC6A1 CALM1 SLC1A3 SLC1A5 TSPAN13 AGT BIN1 SLC10A4 STOM ITPR1 SLC15A2 MT3 CAMK2B JPH1
0.0760398	2	22	11.4291	GO:0031290 retinal ganglion cell axon guidance	http://amigo.geneontology.org/amigo/term/GO:0031290	NRP1 EPHB1
0.0760398	2	22	11.4291	GO:0034138 toll-like receptor 3 signaling pathway	http://amigo.geneontology.org/amigo/term/GO:0034138	OAS1 COLEC12
0.0760398	2	22	11.4291	GO:0048485 sympathetic nervous system development	http://amigo.geneontology.org/amigo/term/GO:0048485	NRP1 SOX4
0.0772008	6	243	3.10419	GO:1901215 negative regulation of neuron death	http://amigo.geneontology.org/amigo/term/GO:1901215	MT3 BIRC5 NRP1 CCND1 KIF14 CPEB4
0.0778893	7	316	2.78493	GO:0010720 positive regulation of cell development	http://amigo.geneontology.org/amigo/term/GO:0010720	PLXNA2 ASPM WDR62 AURKA NRP1 BIN1 CAMK2B
0.0778893	4	115	4.37286	GO:0021761 limbic system development	http://amigo.geneontology.org/amigo/term/GO:0021761	NRP1 KIF14 IGF1R TMEM108
0.0793537	3	63	5.98666	GO:0001658 branching involved in ureteric bud morphogenesis	http://amigo.geneontology.org/amigo/term/GO:0001658	FGF1 AGT NPNT
0.0793537	3	63	5.98666	GO:0007131 reciprocal meiotic recombination	http://amigo.geneontology.org/amigo/term/GO:0007131	RAD51 TOP2A FANCD2
0.0793537	3	63	5.98666	GO:0140527 reciprocal homologous recombination	http://amigo.geneontology.org/amigo/term/GO:0140527	RAD51 TOP2A FANCD2
0.0793537	3	63	5.98666	GO:1990874 vascular associated smooth muscle cell proliferation	http://amigo.geneontology.org/amigo/term/GO:1990874	AGT NDRG2 APLN
0.0795317	36	3133	1.44459	GO:0033036 macromolecule localization	http://amigo.geneontology.org/amigo/term/GO:0033036	MEST TTK RAMP1 CEP55 ABCA8 SLC10A4 CDCA5 RANBP3L ABCD2 ZDHHC23 PLIN5 CENPA OLFM2 CENPF KIF14 SPP1 PLK1 CYP46A1 TP53INP2 AURKA RPH3A BIRC5 NRP1 KIF20A SOX4 AGT STOM WNT7A BUB1B SLC15A2 NPNT SPAG5 NDC80 AURKB ARHGEF2 SCG2
0.0802553	5	178	3.53145	GO:0070507 regulation of microtubule cytoskeleton organization	http://amigo.geneontology.org/amigo/term/GO:0070507	TPX2 PLK1 TACC3 SPAG5 ARHGEF2
0.0803868	2	23	10.9322	GO:0006883 cellular sodium ion homeostasis	http://amigo.geneontology.org/amigo/term/GO:0006883	SLC1A3 AGT
0.0803868	23	1777	1.62721	GO:0007267 cell-cell signaling	http://amigo.geneontology.org/amigo/term/GO:0007267	CHRM3 WNT7A APCDD1 GABRB1 MCTP1 GJC1 SPP1 CCDC88C CYP46A1 ASPM SLC1A3 RPH3A BIRC5 CCND1 CDC20 SOX4 AGT TMEM108 EPHB1 SLC6A1 NDRG2 CAMK2B NRP1
0.0803868	15	1001	1.88391	GO:0046903 secretion	http://amigo.geneontology.org/amigo/term/GO:0046903	MCTP1 RGCC OLFM2 SPP1 RPH3A BIRC5 SLC1A5 CCND1 SOX4 CHRM3 AGT WNT7A SLC6A1 APLN SCG2
0.0803868	2	23	10.9322	GO:0048169 regulation of long-term neuronal synaptic plasticity	http://amigo.geneontology.org/amigo/term/GO:0048169	AGT CAMK2B
0.0803868	2	23	10.9322	GO:0051444 negative regulation of ubiquitin-protein transferase activity	http://amigo.geneontology.org/amigo/term/GO:0051444	CDC20 BUB1B
0.0803868	2	23	10.9322	GO:0098743 cell aggregation	http://amigo.geneontology.org/amigo/term/GO:0098743	WNT7A MGP
0.0803868	2	23	10.9322	GO:1903429 regulation of cell maturation	http://amigo.geneontology.org/amigo/term/GO:1903429	AURKA KIF14
0.0807785	5	179	3.51173	GO:0001764 neuron migration	http://amigo.geneontology.org/amigo/term/GO:0001764	ASPM WDR62 NRP1 CAMK2B ARHGEF2
0.0807785	5	179	3.51173	GO:0046890 regulation of lipid biosynthetic process	http://amigo.geneontology.org/amigo/term/GO:0046890	FGF1 IGF1R IGFBP7 ABCD2 PLIN5
0.0810779	3	64	5.89311	GO:1902808 positive regulation of cell cycle G1/S phase transition	http://amigo.geneontology.org/amigo/term/GO:1902808	CCND1 RRM2 RGCC
0.0822847	5	180	3.49222	GO:0021953 central nervous system neuron differentiation	http://amigo.geneontology.org/amigo/term/GO:0021953	NRP1 SOX4 WNT7A EPHB1 GABRB1
0.0831831	6	249	3.02939	GO:0048762 mesenchymal cell differentiation	http://amigo.geneontology.org/amigo/term/GO:0048762	SEMA5B AKNA RGCC NRP1 RANBP3L LDLRAD4
0.0834356	9	480	2.35725	GO:0052548 regulation of endopeptidase activity	http://amigo.geneontology.org/amigo/term/GO:0052548	AGT TIMP4 SERPINI1 MT3 BIRC5 CST3 BIN1 CDKN2D SPOCK2
0.0835126	5	181	3.47292	GO:0006941 striated muscle contraction	http://amigo.geneontology.org/amigo/term/GO:0006941	CALM1 BIN1 SCN1A ALDOA GJC1
0.0835126	5	181	3.47292	GO:0010594 regulation of endothelial cell migration	http://amigo.geneontology.org/amigo/term/GO:0010594	FGF1 RGCC AGT NRP1 WNT7A
0.0835126	3	65	5.80245	GO:0014855 striated muscle cell proliferation	http://amigo.geneontology.org/amigo/term/GO:0014855	CAV2 EPHB1 NDRG4
0.0835126	3	65	5.80245	GO:0051289 protein homotetramerization	http://amigo.geneontology.org/amigo/term/GO:0051289	TK1 AQP4 ALDOA
0.0838255	6	250	3.01727	GO:0070374 positive regulation of ERK1 and ERK2 cascade	http://amigo.geneontology.org/amigo/term/GO:0070374	MT3 NDRG4 NRP1 NPNT FGF1 CHI3L1
0.0853315	2	24	10.4766	GO:0000303 response to superoxide	http://amigo.geneontology.org/amigo/term/GO:0000303	MT3 DHFR
0.0853315	2	24	10.4766	GO:0070207 protein homotrimerization	http://amigo.geneontology.org/amigo/term/GO:0070207	SLC1A5 CLYBL
0.0857093	4	120	4.19066	GO:1904035 regulation of epithelial cell apoptotic process	http://amigo.geneontology.org/amigo/term/GO:1904035	RGCC SCG2 IGF1R NUPR1
0.0858372	6	252	2.99333	GO:0016358 dendrite development	http://amigo.geneontology.org/amigo/term/GO:0016358	WNT7A NRP1 CDC20 SULT4A1 EPHB1 CAMK2B
0.0858372	3	66	5.71454	GO:0032233 positive regulation of actin filament bundle assembly	http://amigo.geneontology.org/amigo/term/GO:0032233	SYNPO2L RGCC NRP1
0.0858372	3	66	5.71454	GO:0035306 positive regulation of dephosphorylation	http://amigo.geneontology.org/amigo/term/GO:0035306	CALM1 NPNT CDCA2
0.0858372	8	403	2.49568	GO:0044282 small molecule catabolic process	http://amigo.geneontology.org/amigo/term/GO:0044282	CYP46A1 TPI1 GALE ABCD2 PIPOX DPYD PLIN5 MT3
0.0864826	11	654	2.11455	GO:0071417 cellular response to organonitrogen compound	http://amigo.geneontology.org/amigo/term/GO:0071417	CAV2 RAD51 ARHGEF2 CIB2 SLC1A3 CPEB4 CHRM3 AGT IGF1R CCNA2 GABRB1
0.0882822	16	1112	1.80892	GO:0060548 negative regulation of cell death	http://amigo.geneontology.org/amigo/term/GO:0060548	BIRC5 MT3 IGF1R SCG2 AURKB AURKA NRP1 CCND1 KIF14 SOX4 WNT7A NUPR1 CDKN2D PLK1 CPEB4 ARHGEF2
0.0885763	8	406	2.47724	GO:0070997 neuron death	http://amigo.geneontology.org/amigo/term/GO:0070997	MT3 BIRC5 NRP1 CCND1 KIF14 EPHB1 CPEB4 NUPR1
0.0887106	12	745	2.02502	GO:0043269 regulation of ion transport	http://amigo.geneontology.org/amigo/term/GO:0043269	KCNG1 CALM1 CHRM3 TSPAN13 AGT BIN1 KCNH5 SCN1A STOM SLC6A1 CAMK2B JPH1
0.0892663	2	25	10.0576	GO:0000305 response to oxygen radical	http://amigo.geneontology.org/amigo/term/GO:0000305	MT3 DHFR
0.0892663	2	25	10.0576	GO:0006213 pyrimidine nucleoside metabolic process	http://amigo.geneontology.org/amigo/term/GO:0006213	TK1 DPYD
0.0892663	2	25	10.0576	GO:0008356 asymmetric cell division	http://amigo.geneontology.org/amigo/term/GO:0008356	ARHGEF2 ASPM
0.0892663	2	25	10.0576	GO:0009162 deoxyribonucleoside monophosphate metabolic process	http://amigo.geneontology.org/amigo/term/GO:0009162	TK1 DPYD
0.0892663	21	1602	1.64801	GO:0016477 cell migration	http://amigo.geneontology.org/amigo/term/GO:0016477	PLXNA2 SEMA5B FGF1 SCG2 RGCC NDRG4 AGT WNT7A EPHB1 ASPM WDR62 NRP1 LAMA4 APCDD1 CHST2 MCTP1 CAMK2B KIF14 IGF1R LDLRAD4 ARHGEF2
0.0892663	7	329	2.67489	GO:0046394 carboxylic acid biosynthetic process	http://amigo.geneontology.org/amigo/term/GO:0046394	ACSBG1 MGLL SLC1A3 ABCD2 DPYD DHFR CYP46A1
0.0892663	2	25	10.0576	GO:0048011 neurotrophin TRK receptor signaling pathway	http://amigo.geneontology.org/amigo/term/GO:0048011	AGT TMEM108
0.0892663	6	255	2.95811	GO:0051403 stress-activated MAPK cascade	http://amigo.geneontology.org/amigo/term/GO:0051403	IGF1R DUSP15 WNT7A EPHB1 AGT PBK
0.0892663	2	25	10.0576	GO:0051957 positive regulation of amino acid transport	http://amigo.geneontology.org/amigo/term/GO:0051957	AGT SLC6A1
0.0892663	2	25	10.0576	GO:0097150 neuronal stem cell population maintenance	http://amigo.geneontology.org/amigo/term/GO:0097150	ASPM FANCD2
0.0892663	2	25	10.0576	GO:1904706 negative regulation of vascular associated smooth muscle cell proliferation	http://amigo.geneontology.org/amigo/term/GO:1904706	NDRG2 APLN
0.0894724	12	748	2.01689	GO:0045596 negative regulation of cell differentiation	http://amigo.geneontology.org/amigo/term/GO:0045596	SEMA5B MT3 WNT7A TRIO ASPM RAP1GAP NRP1 CCND1 SPP1 EPHB1 RANBP3L LDLRAD4
0.089735	10	574	2.19024	GO:0051493 regulation of cytoskeleton organization	http://amigo.geneontology.org/amigo/term/GO:0051493	SYNPO2L IQGAP3 TPX2 RGCC PLK1 BIN1 TACC3 SPAG5 NRP1 ARHGEF2
0.0899202	7	331	2.65873	GO:0016053 organic acid biosynthetic process	http://amigo.geneontology.org/amigo/term/GO:0016053	ACSBG1 MGLL SLC1A3 ABCD2 DPYD DHFR CYP46A1
0.0899202	3	68	5.54646	GO:0031100 animal organ regeneration	http://amigo.geneontology.org/amigo/term/GO:0031100	AURKA CCND1 CCNA2
0.0899202	3	68	5.54646	GO:1902475 L-alpha-amino acid transmembrane transport	http://amigo.geneontology.org/amigo/term/GO:1902475	SLC1A3 SLC1A5 AGT
0.0915377	35	3073	1.43189	GO:0009605 response to external stimulus	http://amigo.geneontology.org/amigo/term/GO:0009605	TRIO PLXNA2 SEMA5B OAS1 EPHB1 SCG2 ULBP1 FGF1 SPP1 IFI44L ADAMTS18 COLEC12 AQP4 ADRB1 SLC1A3 NRP1 AKNA CCND1 ARHGEF2 AGT IGF1R SCN1A FANCD2 TIMP4 SLC15A2 PBK NPNT ABCD2 NUPR1 CHI3L1 CDKN2D MGLL MT3 CPEB4 ARNTL2
0.0915377	4	124	4.05548	GO:0018107 peptidyl-threonine phosphorylation	http://amigo.geneontology.org/amigo/term/GO:0018107	TTK CHI3L1 PLK1 CALM1
0.0921986	17	1218	1.75471	GO:0034220 ion transmembrane transport	http://amigo.geneontology.org/amigo/term/GO:0034220	KCNG1 SLC1A3 SLC1A5 KCNH5 SCN1A SLC6A1 GABRB1 CALM1 CHRM3 TSPAN13 AGT BIN1 STOM ITPR1 SLC15A2 GJC1 JPH1
0.0925431	16	1123	1.7912	GO:0035295 tube development	http://amigo.geneontology.org/amigo/term/GO:0035295	FGF1 SCG2 RGCC ADM2 RAMP1 AGT EPHB1 PLXNA2 NRP1 SOX4 CHI3L1 WNT7A NPNT APLN GJC1 NDRG4
0.0925721	3	69	5.46608	GO:0006801 superoxide metabolic process	http://amigo.geneontology.org/amigo/term/GO:0006801	MT3 AGT DHFR
0.0925721	3	69	5.46608	GO:0070265 necrotic cell death	http://amigo.geneontology.org/amigo/term/GO:0070265	MT3 NUPR1 ARHGEF2
0.0930083	5	189	3.32592	GO:0072331 signal transduction by p53 class mediator	http://amigo.geneontology.org/amigo/term/GO:0072331	NUPR1 SOX4 GTSE1 AURKA AURKB
0.0931705	2	26	9.67075	GO:0010460 positive regulation of heart rate	http://amigo.geneontology.org/amigo/term/GO:0010460	ADRB1 ADM2
0.0931705	2	26	9.67075	GO:0014829 vascular associated smooth muscle contraction	http://amigo.geneontology.org/amigo/term/GO:0014829	CHRM3 AGT
0.0931705	2	26	9.67075	GO:0034104 negative regulation of tissue remodeling	http://amigo.geneontology.org/amigo/term/GO:0034104	AGT CST3
0.0931705	2	26	9.67075	GO:0062149 detection of stimulus involved in sensory perception of pain	http://amigo.geneontology.org/amigo/term/GO:0062149	SCN1A EPHB1
0.0931705	2	26	9.67075	GO:0070206 protein trimerization	http://amigo.geneontology.org/amigo/term/GO:0070206	SLC1A5 CLYBL
0.0931705	2	26	9.67075	GO:1901071 glucosamine-containing compound metabolic process	http://amigo.geneontology.org/amigo/term/GO:1901071	CHI3L1 CHST2
0.0931705	2	26	9.67075	GO:1902410 mitotic cytokinetic process	http://amigo.geneontology.org/amigo/term/GO:1902410	KIF20A CEP55
0.0931705	2	26	9.67075	GO:1904385 cellular response to angiotensin	http://amigo.geneontology.org/amigo/term/GO:1904385	AGT IGF1R
0.0935806	5	190	3.30842	GO:0031345 negative regulation of cell projection organization	http://amigo.geneontology.org/amigo/term/GO:0031345	SEMA5B MT3 NRP1 SPP1 RAP1GAP
0.0942043	3	70	5.38799	GO:0015807 L-amino acid transport	http://amigo.geneontology.org/amigo/term/GO:0015807	SLC1A3 SLC1A5 AGT
0.0942043	3	70	5.38799	GO:0035825 homologous recombination	http://amigo.geneontology.org/amigo/term/GO:0035825	RAD51 TOP2A FANCD2
0.0942043	3	70	5.38799	GO:0060675 ureteric bud morphogenesis	http://amigo.geneontology.org/amigo/term/GO:0060675	FGF1 AGT NPNT
0.0946569	14	941	1.87043	GO:0048609 multicellular organismal reproductive process	http://amigo.geneontology.org/amigo/term/GO:0048609	ASPM NDC80 AURKA TTK TOP2A IGF1R FANCD2 TIMP4 CCNB2 CDC25C GABRB1 PLK1 ADAM28 SPP1
0.0966772	5	192	3.27395	GO:0055001 muscle cell development	http://amigo.geneontology.org/amigo/term/GO:0055001	NEBL BIN1 CAV2 AGT SYNPO2L
0.09734	3	71	5.3121	GO:0072171 mesonephric tubule morphogenesis	http://amigo.geneontology.org/amigo/term/GO:0072171	FGF1 AGT NPNT
0.0983222	5	193	3.25699	GO:0007416 synapse assembly	http://amigo.geneontology.org/amigo/term/GO:0007416	WNT7A LRRTM3 EPHB1 LRRN3 SPOCK2
0.0983972	2	27	9.31258	GO:0010893 positive regulation of steroid biosynthetic process	http://amigo.geneontology.org/amigo/term/GO:0010893	FGF1 IGF1R
0.0983972	2	27	9.31258	GO:0062098 regulation of programmed necrotic cell death	http://amigo.geneontology.org/amigo/term/GO:0062098	NUPR1 ARHGEF2
0.0983972	2	27	9.31258	GO:1904353 regulation of telomere capping	http://amigo.geneontology.org/amigo/term/GO:1904353	NEK2 AURKB
0.0993289	6	265	2.84649	GO:0071560 cellular response to transforming growth factor beta stimulus	http://amigo.geneontology.org/amigo/term/GO:0071560	DUSP15 LDLRAD4 CAV2 IGF1R NPNT WNT7A
0.0994402	7	341	2.58076	GO:0008202 steroid metabolic process	http://amigo.geneontology.org/amigo/term/GO:0008202	CYP46A1 FGF1 SPP1 SULT4A1 IGF1R IGFBP7 MT3
0.0994402	3	72	5.23832	GO:0014910 regulation of smooth muscle cell migration	http://amigo.geneontology.org/amigo/term/GO:0014910	NDRG4 AGT NRP1
0.0994402	3	72	5.23832	GO:0035914 skeletal muscle cell differentiation	http://amigo.geneontology.org/amigo/term/GO:0035914	HIVEP3 EPHB1 NUPR1
0.0994402	3	72	5.23832	GO:0042698 ovulation cycle	http://amigo.geneontology.org/amigo/term/GO:0042698	IGF1R TIMP4 GABRB1
0.0994402	3	72	5.23832	GO:0086003 cardiac muscle cell contraction	http://amigo.geneontology.org/amigo/term/GO:0086003	BIN1 SCN1A GJC1
0.0994908	13	857	1.90707	GO:0030029 actin filament-based process	http://amigo.geneontology.org/amigo/term/GO:0030029	NEBL PHACTR2 ARHGEF2 SYNPO2L IQGAP3 CCDC88C RGCC CNN3 BIN1 NRP1 SCN1A ALDOA GJC1
0.101374	10	591	2.12724	GO:0044283 small molecule biosynthetic process	http://amigo.geneontology.org/amigo/term/GO:0044283	ACSBG1 TPI1 FGF1 MGLL SLC1A3 ALDOC ABCD2 DPYD DHFR CYP46A1
0.102179	2	28	8.97998	GO:0002052 positive regulation of neuroblast proliferation	http://amigo.geneontology.org/amigo/term/GO:0002052	ASPM WDR62
0.102179	2	28	8.97998	GO:0006972 hyperosmotic response	http://amigo.geneontology.org/amigo/term/GO:0006972	AQP4 ARHGEF2
0.102179	2	28	8.97998	GO:0007064 mitotic sister chromatid cohesion	http://amigo.geneontology.org/amigo/term/GO:0007064	CDCA5 CDC20
0.102179	5	196	3.20714	GO:0010721 negative regulation of cell development	http://amigo.geneontology.org/amigo/term/GO:0010721	SEMA5B MT3 WNT7A NRP1 SPP1
0.102179	2	28	8.97998	GO:0015740 C4-dicarboxylate transport	http://amigo.geneontology.org/amigo/term/GO:0015740	SLC1A3 SLC1A5
0.102179	4	131	3.83877	GO:0030048 actin filament-based movement	http://amigo.geneontology.org/amigo/term/GO:0030048	CCDC88C BIN1 SCN1A GJC1
0.102179	2	28	8.97998	GO:0033598 mammary gland epithelial cell proliferation	http://amigo.geneontology.org/amigo/term/GO:0033598	CCND1 IQGAP3
0.102179	2	28	8.97998	GO:0035767 endothelial cell chemotaxis	http://amigo.geneontology.org/amigo/term/GO:0035767	FGF1 NRP1
0.102179	2	28	8.97998	GO:0044342 type B pancreatic cell proliferation	http://amigo.geneontology.org/amigo/term/GO:0044342	BIRC5 NUPR1
0.102179	2	28	8.97998	GO:0048843 negative regulation of axon extension involved in axon guidance	http://amigo.geneontology.org/amigo/term/GO:0048843	SEMA5B NRP1
0.102179	2	28	8.97998	GO:0060314 regulation of ryanodine-sensitive calcium-release channel activity	http://amigo.geneontology.org/amigo/term/GO:0060314	CALM1 JPH1
0.102179	2	28	8.97998	GO:0086064 cell communication by electrical coupling involved in cardiac conduction	http://amigo.geneontology.org/amigo/term/GO:0086064	CALM1 GJC1
0.102179	2	28	8.97998	GO:1903055 positive regulation of extracellular matrix organization	http://amigo.geneontology.org/amigo/term/GO:1903055	RGCC AGT
0.102378	5	197	3.19086	GO:0098739 import across plasma membrane	http://amigo.geneontology.org/amigo/term/GO:0098739	SLC1A3 SLC1A5 SLC6A1 SLC15A2 AGT
0.102952	9	509	2.22294	GO:0052547 regulation of peptidase activity	http://amigo.geneontology.org/amigo/term/GO:0052547	AGT TIMP4 SERPINI1 MT3 CST3 BIRC5 BIN1 CDKN2D SPOCK2
0.103041	7	346	2.54346	GO:0071214 cellular response to abiotic stimulus	http://amigo.geneontology.org/amigo/term/GO:0071214	RAD51 BMF AURKB AGT IGF1R PBK ARHGEF2
0.103041	7	346	2.54346	GO:0104004 cellular response to environmental stimulus	http://amigo.geneontology.org/amigo/term/GO:0104004	RAD51 BMF AURKB AGT IGF1R PBK ARHGEF2
0.103801	8	427	2.35541	GO:0010959 regulation of metal ion transport	http://amigo.geneontology.org/amigo/term/GO:0010959	KCNG1 CALM1 TSPAN13 AGT BIN1 STOM CAMK2B JPH1
0.103801	10	596	2.10939	GO:0034762 regulation of transmembrane transport	http://amigo.geneontology.org/amigo/term/GO:0034762	KCNG1 CALM1 CHRM3 TSPAN13 AGT BIN1 KCNH5 SCN1A STOM JPH1
0.104824	13	867	1.88507	GO:0055082 cellular chemical homeostasis	http://amigo.geneontology.org/amigo/term/GO:0055082	MT3 CAV2 IGF1R CALM1 CIB2 SLC1A3 BIRC5 SOX4 AGT ITPR1 AQP4 GPR3 JPH1
0.104925	6	271	2.78346	GO:0071559 response to transforming growth factor beta	http://amigo.geneontology.org/amigo/term/GO:0071559	DUSP15 LDLRAD4 CAV2 IGF1R NPNT WNT7A
0.105372	10	598	2.10234	GO:0007507 heart development	http://amigo.geneontology.org/amigo/term/GO:0007507	NEBL NRP1 NDRG4 SOX4 AGT IGF1R APLN HSPB7 GJC1 SYNPO2L
0.105746	4	133	3.78105	GO:0018210 peptidyl-threonine modification	http://amigo.geneontology.org/amigo/term/GO:0018210	TTK CHI3L1 PLK1 CALM1
0.106377	3	75	5.02879	GO:0010660 regulation of muscle cell apoptotic process	http://amigo.geneontology.org/amigo/term/GO:0010660	AGT IGF1R NUPR1
0.106377	2	29	8.67033	GO:0031579 membrane raft organization	http://amigo.geneontology.org/amigo/term/GO:0031579	CAV2 COLEC12
0.106377	2	29	8.67033	GO:0032148 activation of protein kinase B activity	http://amigo.geneontology.org/amigo/term/GO:0032148	MT3 FGF1
0.106377	5	200	3.14299	GO:0045664 regulation of neuron differentiation	http://amigo.geneontology.org/amigo/term/GO:0045664	ARHGEF2 ASPM WDR62 RAP1GAP BIN1
0.106377	2	29	8.67033	GO:0048679 regulation of axon regeneration	http://amigo.geneontology.org/amigo/term/GO:0048679	SPP1 IGF1R
0.106377	2	29	8.67033	GO:0050996 positive regulation of lipid catabolic process	http://amigo.geneontology.org/amigo/term/GO:0050996	ABCD2 PLIN5
0.106377	2	29	8.67033	GO:0060074 synapse maturation	http://amigo.geneontology.org/amigo/term/GO:0060074	CDC20 CAMK2B
0.10692	4	134	3.75283	GO:0021987 cerebral cortex development	http://amigo.geneontology.org/amigo/term/GO:0021987	TACC3 ASPM KIF14 WDR62
0.10692	14	965	1.82391	GO:0032504 multicellular organism reproduction	http://amigo.geneontology.org/amigo/term/GO:0032504	ASPM NDC80 AURKA TTK TOP2A IGF1R FANCD2 TIMP4 CCNB2 CDC25C GABRB1 PLK1 ADAM28 SPP1
0.107596	15	1061	1.77738	GO:0010243 response to organonitrogen compound	http://amigo.geneontology.org/amigo/term/GO:0010243	CAV2 RAD51 ARHGEF2 CIB2 SLC1A3 CCND1 CPEB4 CHRM3 AGT IGF1R CCNA2 SLC6A1 TIMP4 GABRB1 DHFR
0.107596	21	1653	1.59717	GO:0055085 transmembrane transport	http://amigo.geneontology.org/amigo/term/GO:0055085	KCNG1 SLC1A3 SLC1A5 KCNH5 SCN1A SLC6A1 GABRB1 ABCD2 CALM1 CHRM3 SLC15A2 TSPAN13 AGT BIN1 ABCA8 SLC10A4 STOM ITPR1 AQP4 GJC1 JPH1
0.108084	18	1354	1.67131	GO:0009968 negative regulation of signal transduction	http://amigo.geneontology.org/amigo/term/GO:0009968	APCDD1 LDLRAD4 NDRG4 AGT IGF1R ITPR1 APLN SCG2 NRP1 CAV2 NDRG2 PBK RGS6 PLIN5 CCDC88C OAS1 CDKN2D ARHGEF2
0.108084	3	76	4.96262	GO:0045143 homologous chromosome segregation	http://amigo.geneontology.org/amigo/term/GO:0045143	FANCD2 ESPL1 PLK1
0.108084	3	76	4.96262	GO:0050810 regulation of steroid biosynthetic process	http://amigo.geneontology.org/amigo/term/GO:0050810	FGF1 IGF1R IGFBP7
0.108262	12	782	1.9292	GO:0080135 regulation of cellular response to stress	http://amigo.geneontology.org/amigo/term/GO:0080135	IGF1R DUSP15 WNT7A RAD51 EPHB1 SPP1 PBK SOX4 CDKN2D NUPR1 ARHGEF2 DHFR
0.108414	4	135	3.72503	GO:0071333 cellular response to glucose stimulus	http://amigo.geneontology.org/amigo/term/GO:0071333	IGF1R BIRC5 SOX4 AQP4
0.109373	25	2069	1.51909	GO:0043933 protein-containing complex organization	http://amigo.geneontology.org/amigo/term/GO:0043933	RAD51 DLGAP5 LDLRAD4 TPX2 OAS1 SLC1A5 CENPA CLYBL KIF2C TK1 AQP4 UBE2C CALM1 KCNG1 CENPK BIN1 IGF1R RRM2 NUPR1 ARHGEF2 KIF14 BMF ALDOA CENPF AGT
0.109849	50	4823	1.30334	GO:0006810 transport	http://amigo.geneontology.org/amigo/term/GO:0006810	CCDC88C KCNG1 SLC1A3 SLC1A5 RAMP1 KCNH5 ABCA8 SCN1A TMEM108 SLC10A4 SLC6A1 GABRB1 RANBP3L AQP4 ABCD2 MCTP1 ZDHHC23 CALM1 RGCC OLFM2 CAV2 CENPF SPP1 CHRM3 COLEC12 SLC15A2 APLN RPH3A BIRC5 NRP1 SRPX NDRG4 TSPAN13 CCND1 KIF20A SOX4 AGT BIN1 STOM ITPR1 WNT7A GJC1 SPAG5 KIF16B IGF1R MT3 ARHGEF2 CAMK2B JPH1 SCG2
0.109849	2	30	8.38132	GO:0007026 negative regulation of microtubule depolymerization	http://amigo.geneontology.org/amigo/term/GO:0007026	TPX2 ARHGEF2
0.109849	2	30	8.38132	GO:0019433 triglyceride catabolic process	http://amigo.geneontology.org/amigo/term/GO:0019433	MGLL PLIN5
0.109849	6	276	2.73304	GO:0021537 telencephalon development	http://amigo.geneontology.org/amigo/term/GO:0021537	TACC3 ASPM KIF14 IGF1R TMEM108 WDR62
0.109849	2	30	8.38132	GO:0021602 cranial nerve morphogenesis	http://amigo.geneontology.org/amigo/term/GO:0021602	NRP1 EPHB1
0.109849	9	519	2.18011	GO:0022411 cellular component disassembly	http://amigo.geneontology.org/amigo/term/GO:0022411	TOP2A CST3 TPX2 KIF2C CALM1 IGF1R PLK1 AURKA ARHGEF2
0.109849	5	203	3.09655	GO:0032872 regulation of stress-activated MAPK cascade	http://amigo.geneontology.org/amigo/term/GO:0032872	IGF1R DUSP15 WNT7A EPHB1 PBK
0.109849	10	605	2.07801	GO:0040017 positive regulation of locomotion	http://amigo.geneontology.org/amigo/term/GO:0040017	SEMA5B FGF1 AGT SCG2 WDR62 NRP1 WNT7A IGF1R ARHGEF2 SPOCK2
0.109849	2	30	8.38132	GO:0070979 protein K11-linked ubiquitination	http://amigo.geneontology.org/amigo/term/GO:0070979	UBE2T UBE2C
0.109849	14	972	1.81078	GO:0098655 cation transmembrane transport	http://amigo.geneontology.org/amigo/term/GO:0098655	KCNG1 KCNH5 SCN1A SLC6A1 CALM1 SLC1A3 SLC1A5 TSPAN13 AGT BIN1 STOM ITPR1 SLC15A2 JPH1
0.109849	4	136	3.69764	GO:1901800 positive regulation of proteasomal protein catabolic process	http://amigo.geneontology.org/amigo/term/GO:1901800	CDC20 AURKA PLK1 NUPR1
0.109849	2	30	8.38132	GO:1990776 response to angiotensin	http://amigo.geneontology.org/amigo/term/GO:1990776	AGT IGF1R
0.111423	4	137	3.67065	GO:0071331 cellular response to hexose stimulus	http://amigo.geneontology.org/amigo/term/GO:0071331	IGF1R BIRC5 SOX4 AQP4
0.112853	3	78	4.83538	GO:0034103 regulation of tissue remodeling	http://amigo.geneontology.org/amigo/term/GO:0034103	SPP1 AGT CST3
0.113241	7	357	2.46509	GO:0031346 positive regulation of cell projection organization	http://amigo.geneontology.org/amigo/term/GO:0031346	PLXNA2 NRP1 AGT IGF1R SERPINI1 CAMK2B NDRG4
0.114095	5	206	3.05145	GO:0070302 regulation of stress-activated protein kinase signaling cascade	http://amigo.geneontology.org/amigo/term/GO:0070302	IGF1R DUSP15 WNT7A EPHB1 PBK
0.114144	23	1874	1.54299	GO:0051049 regulation of transport	http://amigo.geneontology.org/amigo/term/GO:0051049	KCNG1 MCTP1 CALM1 RGCC SPP1 CHRM3 APLN BIRC5 NDRG4 TSPAN13 SOX4 AGT BIN1 KCNH5 SCN1A STOM WNT7A SLC6A1 SPAG5 ABCA8 CAMK2B NRP1 JPH1
0.114533	2	31	8.11095	GO:0045736 negative regulation of cyclin-dependent protein serine/threonine kinase activity	http://amigo.geneontology.org/amigo/term/GO:0045736	CDKN2D PLK1
0.114533	2	31	8.11095	GO:0045987 positive regulation of smooth muscle contraction	http://amigo.geneontology.org/amigo/term/GO:0045987	CHRM3 NPNT
0.114533	4	139	3.61784	GO:0060048 cardiac muscle contraction	http://amigo.geneontology.org/amigo/term/GO:0060048	CALM1 BIN1 SCN1A GJC1
0.114533	4	139	3.61784	GO:0071326 cellular response to monosaccharide stimulus	http://amigo.geneontology.org/amigo/term/GO:0071326	IGF1R BIRC5 SOX4 AQP4
0.114533	3	79	4.77417	GO:0072078 nephron tubule morphogenesis	http://amigo.geneontology.org/amigo/term/GO:0072078	FGF1 AGT NPNT
0.114533	2	31	8.11095	GO:0097421 liver regeneration	http://amigo.geneontology.org/amigo/term/GO:0097421	AURKA CCND1
0.114533	2	31	8.11095	GO:0140058 neuron projection arborization	http://amigo.geneontology.org/amigo/term/GO:0140058	NRP1 SULT4A1
0.114533	2	31	8.11095	GO:1904030 negative regulation of cyclin-dependent protein kinase activity	http://amigo.geneontology.org/amigo/term/GO:1904030	CDKN2D PLK1
0.114533	4	139	3.61784	GO:2000027 regulation of animal organ morphogenesis	http://amigo.geneontology.org/amigo/term/GO:2000027	AGT WNT7A FGF1 APCDD1
0.114533	3	79	4.77417	GO:2000573 positive regulation of DNA biosynthetic process	http://amigo.geneontology.org/amigo/term/GO:2000573	NEK2 AURKB RGCC
0.115296	17	1272	1.68022	GO:1901701 cellular response to oxygen-containing compound	http://amigo.geneontology.org/amigo/term/GO:1901701	CAV2 CHRM3 IGF1R RAD51 MT3 ARHGEF2 SPP1 CIB2 SLC1A3 BIRC5 CPEB4 SOX4 AGT CCNA2 AQP4 DHFR COLEC12
0.116021	22	1777	1.55646	GO:0048585 negative regulation of response to stimulus	http://amigo.geneontology.org/amigo/term/GO:0048585	SEMA5B APCDD1 LDLRAD4 NDRG4 AGT IGF1R ADAMTS18 ITPR1 APLN SCG2 NRP1 CAV2 SPP1 NDRG2 PBK MCTP1 RGS6 PLIN5 CCDC88C OAS1 CDKN2D ARHGEF2
0.116634	4	140	3.59199	GO:0010977 negative regulation of neuron projection development	http://amigo.geneontology.org/amigo/term/GO:0010977	SEMA5B MT3 NRP1 SPP1
0.117294	21	1677	1.57431	GO:0006811 ion transport	http://amigo.geneontology.org/amigo/term/GO:0006811	KCNG1 SLC1A3 SLC1A5 RAMP1 KCNH5 SCN1A SLC10A4 SLC6A1 GABRB1 CALM1 CHRM3 TSPAN13 AGT BIN1 STOM ITPR1 SLC15A2 GJC1 MT3 CAMK2B JPH1
0.117478	3	80	4.71449	GO:0010657 muscle cell apoptotic process	http://amigo.geneontology.org/amigo/term/GO:0010657	AGT IGF1R NUPR1
0.117478	5	209	3.00765	GO:0031032 actomyosin structure organization	http://amigo.geneontology.org/amigo/term/GO:0031032	NEBL RGCC CNN3 NRP1 SYNPO2L
0.117478	5	209	3.00765	GO:1901654 response to ketone	http://amigo.geneontology.org/amigo/term/GO:1901654	SPP1 CCND1 IGF1R GABRB1 IGFBP7
0.119153	7	363	2.42435	GO:0009895 negative regulation of catabolic process	http://amigo.geneontology.org/amigo/term/GO:0009895	BMF TIMP4 MT3 PBK NUPR1 PLIN5 CST3
0.119231	2	32	7.85749	GO:0010165 response to X-ray	http://amigo.geneontology.org/amigo/term/GO:0010165	RAD51 CCND1
0.119231	2	32	7.85749	GO:0031571 mitotic G1 DNA damage checkpoint signaling	http://amigo.geneontology.org/amigo/term/GO:0031571	CCND1 GTSE1
0.119231	2	32	7.85749	GO:0070570 regulation of neuron projection regeneration	http://amigo.geneontology.org/amigo/term/GO:0070570	SPP1 IGF1R
0.119231	2	32	7.85749	GO:0090322 regulation of superoxide metabolic process	http://amigo.geneontology.org/amigo/term/GO:0090322	AGT DHFR
0.119231	2	32	7.85749	GO:0098901 regulation of cardiac muscle cell action potential	http://amigo.geneontology.org/amigo/term/GO:0098901	BIN1 CALM1
0.119513	3	81	4.65629	GO:0008652 cellular amino acid biosynthetic process	http://amigo.geneontology.org/amigo/term/GO:0008652	SLC1A3 DPYD DHFR
0.119513	3	81	4.65629	GO:0072088 nephron epithelium morphogenesis	http://amigo.geneontology.org/amigo/term/GO:0072088	FGF1 AGT NPNT
0.119513	3	81	4.65629	GO:1901616 organic hydroxy compound catabolic process	http://amigo.geneontology.org/amigo/term/GO:1901616	CYP46A1 TPI1 MT3
0.120825	6	286	2.63748	GO:0051924 regulation of calcium ion transport	http://amigo.geneontology.org/amigo/term/GO:0051924	CALM1 TSPAN13 AGT BIN1 CAMK2B JPH1
0.121214	19	1483	1.61071	GO:0010648 negative regulation of cell communication	http://amigo.geneontology.org/amigo/term/GO:0010648	APCDD1 LDLRAD4 NDRG4 AGT IGF1R ITPR1 APLN SCG2 NRP1 CAV2 SLC6A1 NDRG2 PBK RGS6 PLIN5 CCDC88C OAS1 CDKN2D ARHGEF2
0.122256	41	3847	1.33988	GO:0010604 positive regulation of macromolecule metabolic process	http://amigo.geneontology.org/amigo/term/GO:0010604	TP53INP2 FGF1 CDC20 SOX4 BIRC5 CDCA8 AURKB ARNTL2 RAD51 MT3 TPX2 RGCC AKNA CCND1 ARHGEF2 SPP1 HIVEP3 ADM2 RAMP1 AGT WNT7A PLK1 APLN CALM1 AURKA NRP1 TOP2A CHI3L1 CCNB1 IGF1R CCNA2 NPNT NUPR1 IQGAP3 CDCA2 LRRTM3 OAS1 NEK2 KIF14 TTK UBE2C
0.122256	15	1089	1.73168	GO:0032101 regulation of response to external stimulus	http://amigo.geneontology.org/amigo/term/GO:0032101	SEMA5B FGF1 ADAMTS18 SCG2 NRP1 AKNA SPP1 IGF1R FANCD2 PBK NUPR1 OAS1 MGLL MT3 AGT
0.122513	3	82	4.5995	GO:0140056 organelle localization by membrane tethering	http://amigo.geneontology.org/amigo/term/GO:0140056	CAV2 CALM1 NDRG4
0.123739	2	33	7.61938	GO:0010574 regulation of vascular endothelial growth factor production	http://amigo.geneontology.org/amigo/term/GO:0010574	NDRG2 AQP4
0.123739	7	368	2.39141	GO:0016042 lipid catabolic process	http://amigo.geneontology.org/amigo/term/GO:0016042	CYP46A1 ABCD2 MGLL SPP1 PLCD4 PLIN5 MT3
0.123739	19	1488	1.60529	GO:0023057 negative regulation of signaling	http://amigo.geneontology.org/amigo/term/GO:0023057	APCDD1 LDLRAD4 NDRG4 AGT IGF1R ITPR1 APLN SCG2 NRP1 CAV2 SLC6A1 NDRG2 PBK RGS6 PLIN5 CCDC88C OAS1 CDKN2D ARHGEF2
0.123739	2	33	7.61938	GO:0038083 peptidyl-tyrosine autophosphorylation	http://amigo.geneontology.org/amigo/term/GO:0038083	AATK IGF1R
0.123739	2	33	7.61938	GO:0044819 mitotic G1/S transition checkpoint signaling	http://amigo.geneontology.org/amigo/term/GO:0044819	CCND1 GTSE1
0.123739	7	368	2.39141	GO:0048545 response to steroid hormone	http://amigo.geneontology.org/amigo/term/GO:0048545	ACSBG1 CCND1 SPP1 IGF1R GABRB1 IGFBP7 AQP4
0.123739	2	33	7.61938	GO:0071539 protein localization to centrosome	http://amigo.geneontology.org/amigo/term/GO:0071539	AURKA SPAG5
0.124071	30	2642	1.42755	GO:0008104 protein localization	http://amigo.geneontology.org/amigo/term/GO:0008104	TTK RAMP1 CEP55 CDCA5 RANBP3L ZDHHC23 CENPA OLFM2 CENPF KIF14 PLK1 CYP46A1 TP53INP2 AURKA RPH3A BIRC5 NRP1 KIF20A SOX4 AGT STOM WNT7A BUB1B SLC15A2 NPNT SPAG5 NDC80 AURKB ARHGEF2 SCG2
0.124204	5	214	2.93738	GO:0048167 regulation of synaptic plasticity	http://amigo.geneontology.org/amigo/term/GO:0048167	CYP46A1 CDC20 AGT MCTP1 CAMK2B
0.124204	3	83	4.54409	GO:0048678 response to axon injury	http://amigo.geneontology.org/amigo/term/GO:0048678	SPP1 IGF1R DHFR
0.124204	5	214	2.93738	GO:0051495 positive regulation of cytoskeleton organization	http://amigo.geneontology.org/amigo/term/GO:0051495	SYNPO2L RGCC BIN1 SPAG5 NRP1
0.124204	3	83	4.54409	GO:0061333 renal tubule morphogenesis	http://amigo.geneontology.org/amigo/term/GO:0061333	FGF1 AGT NPNT
0.124204	3	83	4.54409	GO:1902807 negative regulation of cell cycle G1/S phase transition	http://amigo.geneontology.org/amigo/term/GO:1902807	CCND1 CDKN2D GTSE1
0.124895	4	145	3.46813	GO:0060078 regulation of postsynaptic membrane potential	http://amigo.geneontology.org/amigo/term/GO:0060078	WNT7A ADRB1 TMEM108 GABRB1
0.125541	5	215	2.92372	GO:0009612 response to mechanical stimulus	http://amigo.geneontology.org/amigo/term/GO:0009612	SLC1A3 AGT IGF1R SCN1A CHI3L1
0.125903	10	628	2.00191	GO:0032787 monocarboxylic acid metabolic process	http://amigo.geneontology.org/amigo/term/GO:0032787	ACSBG1 ALDOC TPI1 ALDOA ABCD2 MGLL SLC1A3 PLIN5 NUPR1 CYP46A1
0.126894	4	146	3.44438	GO:0001508 action potential	http://amigo.geneontology.org/amigo/term/GO:0001508	SCN1A BIN1 CALM1 GJC1
0.126894	3	84	4.48999	GO:0014909 smooth muscle cell migration	http://amigo.geneontology.org/amigo/term/GO:0014909	NDRG4 AGT NRP1
0.126894	3	84	4.48999	GO:0021675 nerve development	http://amigo.geneontology.org/amigo/term/GO:0021675	SLC1A3 NRP1 EPHB1
0.126894	3	84	4.48999	GO:0072028 nephron morphogenesis	http://amigo.geneontology.org/amigo/term/GO:0072028	FGF1 AGT NPNT
0.127539	6	292	2.58328	GO:0007548 sex differentiation	http://amigo.geneontology.org/amigo/term/GO:0007548	COL9A3 ASPM ACSBG1 CCND1 NUPR1 WNT7A
0.127546	2	34	7.39528	GO:0031114 regulation of microtubule depolymerization	http://amigo.geneontology.org/amigo/term/GO:0031114	TPX2 ARHGEF2
0.127546	2	34	7.39528	GO:0040020 regulation of meiotic nuclear division	http://amigo.geneontology.org/amigo/term/GO:0040020	CDC20 GPR3
0.127546	2	34	7.39528	GO:0042044 fluid transport	http://amigo.geneontology.org/amigo/term/GO:0042044	AQP4 ITPR1
0.127546	2	34	7.39528	GO:0048841 regulation of axon extension involved in axon guidance	http://amigo.geneontology.org/amigo/term/GO:0048841	SEMA5B NRP1
0.127546	22	1806	1.53147	GO:0048870 cell motility	http://amigo.geneontology.org/amigo/term/GO:0048870	PLXNA2 SEMA5B FGF1 SCG2 RGCC NDRG4 AGT WNT7A EPHB1 ASPM WDR62 NRP1 LAMA4 APCDD1 CHST2 MCTP1 CAMK2B KIF14 IGF1R LDLRAD4 ARHGEF2 SPOCK2
0.127546	22	1806	1.53147	GO:0051674 localization of cell	http://amigo.geneontology.org/amigo/term/GO:0051674	PLXNA2 SEMA5B FGF1 SCG2 RGCC NDRG4 AGT WNT7A EPHB1 ASPM WDR62 NRP1 LAMA4 APCDD1 CHST2 MCTP1 CAMK2B KIF14 IGF1R LDLRAD4 ARHGEF2 SPOCK2
0.127546	2	34	7.39528	GO:0070633 transepithelial transport	http://amigo.geneontology.org/amigo/term/GO:0070633	ITPR1 SLC1A3
0.127885	4	147	3.42095	GO:0006865 amino acid transport	http://amigo.geneontology.org/amigo/term/GO:0006865	SLC1A3 SLC1A5 SLC6A1 AGT
0.128758	3	85	4.43717	GO:0008306 associative learning	http://amigo.geneontology.org/amigo/term/GO:0008306	NDRG4 AGT SLC6A1
0.128758	3	85	4.43717	GO:0021766 hippocampus development	http://amigo.geneontology.org/amigo/term/GO:0021766	KIF14 IGF1R TMEM108
0.128758	3	85	4.43717	GO:0021954 central nervous system neuron development	http://amigo.geneontology.org/amigo/term/GO:0021954	NRP1 EPHB1 GABRB1
0.129387	8	458	2.19598	GO:0048732 gland development	http://amigo.geneontology.org/amigo/term/GO:0048732	AURKA RAP1GAP NRP1 CCND1 FGF1 CCNB2 IQGAP3 APLN
0.129639	4	148	3.39783	GO:0008584 male gonad development	http://amigo.geneontology.org/amigo/term/GO:0008584	COL9A3 ASPM CCND1 NUPR1
0.129639	4	148	3.39783	GO:1904019 epithelial cell apoptotic process	http://amigo.geneontology.org/amigo/term/GO:1904019	RGCC SCG2 IGF1R NUPR1
0.129942	7	375	2.34677	GO:1904062 regulation of cation transmembrane transport	http://amigo.geneontology.org/amigo/term/GO:1904062	KCNG1 CALM1 TSPAN13 AGT BIN1 STOM JPH1
0.131737	3	86	4.38557	GO:0010833 telomere maintenance via telomere lengthening	http://amigo.geneontology.org/amigo/term/GO:0010833	RAD51 NEK2 AURKB
0.131737	4	149	3.37503	GO:0031644 regulation of nervous system process	http://amigo.geneontology.org/amigo/term/GO:0031644	WNT7A AGT TMEM108 MGLL
0.131737	4	149	3.37503	GO:0046546 development of primary male sexual characteristics	http://amigo.geneontology.org/amigo/term/GO:0046546	COL9A3 ASPM CCND1 NUPR1
0.131842	2	35	7.18399	GO:0000038 very long-chain fatty acid metabolic process	http://amigo.geneontology.org/amigo/term/GO:0000038	ABCD2 ACSBG1
0.131842	13	915	1.78618	GO:0140352 export from cell	http://amigo.geneontology.org/amigo/term/GO:0140352	MCTP1 RGCC OLFM2 SPP1 RPH3A BIRC5 SLC1A5 SOX4 AGT WNT7A CALM1 SLC15A2 SCG2
0.131842	2	35	7.18399	GO:1905508 protein localization to microtubule organizing center	http://amigo.geneontology.org/amigo/term/GO:1905508	AURKA SPAG5
0.131988	7	377	2.33432	GO:0051480 regulation of cytosolic calcium ion concentration	http://amigo.geneontology.org/amigo/term/GO:0051480	CAV2 CALM1 CIB2 AGT ITPR1 GPR3 JPH1
0.133659	5	221	2.84434	GO:0006836 neurotransmitter transport	http://amigo.geneontology.org/amigo/term/GO:0006836	MCTP1 RPH3A WNT7A SLC6A1 SLC1A3
0.133659	4	150	3.35253	GO:0010634 positive regulation of epithelial cell migration	http://amigo.geneontology.org/amigo/term/GO:0010634	FGF1 AGT NRP1 WNT7A
0.133998	13	918	1.78035	GO:0031329 regulation of cellular catabolic process	http://amigo.geneontology.org/amigo/term/GO:0031329	BMF CDC20 TIMP4 ABCD2 TP53INP2 MT3 AURKA PBK NUPR1 PLIN5 CST3 PLK1 ITPR1
0.13401	3	87	4.33516	GO:0043154 negative regulation of cysteine-type endopeptidase activity involved in apoptotic process	http://amigo.geneontology.org/amigo/term/GO:0043154	MT3 BIRC5 CDKN2D
0.135429	9	551	2.0535	GO:0031400 negative regulation of protein modification process	http://amigo.geneontology.org/amigo/term/GO:0031400	LDLRAD4 CDC20 BUB1B CDKN2D PBK SOX4 AGT PLK1 CALM1
0.136558	7	381	2.30981	GO:0007265 Ras protein signal transduction	http://amigo.geneontology.org/amigo/term/GO:0007265	ARHGEF2 NRP1 RAB30 IQGAP3 CCNA2 KIF14 SYNPO2L
0.136558	4	152	3.30842	GO:0008277 regulation of G protein-coupled receptor signaling pathway	http://amigo.geneontology.org/amigo/term/GO:0008277	APLN RAMP1 MGLL RGS6
0.136558	2	36	6.98443	GO:0010644 cell communication by electrical coupling	http://amigo.geneontology.org/amigo/term/GO:0010644	CALM1 GJC1
0.136558	2	36	6.98443	GO:0033280 response to vitamin D	http://amigo.geneontology.org/amigo/term/GO:0033280	SPP1 CDKN2D
0.136558	4	152	3.30842	GO:0036294 cellular response to decreased oxygen levels	http://amigo.geneontology.org/amigo/term/GO:0036294	CCNA2 MT3 RGCC CPEB4
0.136558	2	36	6.98443	GO:0045777 positive regulation of blood pressure	http://amigo.geneontology.org/amigo/term/GO:0045777	ADRB1 AGT
0.136558	2	36	6.98443	GO:0045940 positive regulation of steroid metabolic process	http://amigo.geneontology.org/amigo/term/GO:0045940	FGF1 IGF1R
0.136558	2	36	6.98443	GO:0046320 regulation of fatty acid oxidation	http://amigo.geneontology.org/amigo/term/GO:0046320	ABCD2 PLIN5
0.136558	4	152	3.30842	GO:0046328 regulation of JNK cascade	http://amigo.geneontology.org/amigo/term/GO:0046328	IGF1R DUSP15 WNT7A EPHB1
0.136558	4	152	3.30842	GO:0051592 response to calcium ion	http://amigo.geneontology.org/amigo/term/GO:0051592	CPNE5 CALM1 CCND1 SLC6A1
0.136558	5	223	2.81883	GO:0061136 regulation of proteasomal protein catabolic process	http://amigo.geneontology.org/amigo/term/GO:0061136	CDC20 AURKA PBK PLK1 NUPR1
0.136558	4	152	3.30842	GO:0062013 positive regulation of small molecule metabolic process	http://amigo.geneontology.org/amigo/term/GO:0062013	FGF1 ABCD2 CLYBL PLIN5
0.140948	21	1729	1.52696	GO:0007155 cell adhesion	http://amigo.geneontology.org/amigo/term/GO:0007155	PLXNA2 AKNA SPP1 NRP1 RGCC KIF14 THSD1 ADAMTS18 EPHB1 IGFBP7 SRPX SPOCK2 LAMA4 CNN3 SOX4 OMG TROAP SERPINI1 NPNT AQP4 CHST2
0.141544	8	470	2.13991	GO:0006816 calcium ion transport	http://amigo.geneontology.org/amigo/term/GO:0006816	RAMP1 CALM1 TSPAN13 AGT BIN1 ITPR1 CAMK2B JPH1
0.141544	2	37	6.79566	GO:0032212 positive regulation of telomere maintenance via telomerase	http://amigo.geneontology.org/amigo/term/GO:0032212	NEK2 AURKB
0.141544	2	37	6.79566	GO:0045923 positive regulation of fatty acid metabolic process	http://amigo.geneontology.org/amigo/term/GO:0045923	ABCD2 PLIN5
0.141544	2	37	6.79566	GO:0051385 response to mineralocorticoid	http://amigo.geneontology.org/amigo/term/GO:0051385	CCND1 IGF1R
0.141544	2	37	6.79566	GO:0097484 dendrite extension	http://amigo.geneontology.org/amigo/term/GO:0097484	TMEM108 CPNE5
0.141544	4	154	3.26545	GO:1905039 carboxylic acid transmembrane transport	http://amigo.geneontology.org/amigo/term/GO:1905039	SLC1A3 SLC1A5 ABCD2 AGT
0.142536	7	386	2.27989	GO:0051098 regulation of binding	http://amigo.geneontology.org/amigo/term/GO:0051098	AURKA AURKB RAP1GAP NEK2 PLK1 CALM1 NRP1
0.143526	4	155	3.24438	GO:1903825 organic acid transmembrane transport	http://amigo.geneontology.org/amigo/term/GO:1903825	SLC1A3 SLC1A5 ABCD2 AGT
0.14355	10	650	1.93415	GO:0010942 positive regulation of cell death	http://amigo.geneontology.org/amigo/term/GO:0010942	BMF MT3 RGCC TOP2A AGT BIN1 SRPX MELK NUPR1 SOX4
0.143694	7	387	2.274	GO:0042326 negative regulation of phosphorylation	http://amigo.geneontology.org/amigo/term/GO:0042326	LDLRAD4 CDKN2D PBK AGT PLK1 NUPR1 CALM1
0.14373	19	1529	1.56225	GO:0080134 regulation of response to stress	http://amigo.geneontology.org/amigo/term/GO:0080134	IGF1R DUSP15 WNT7A RAD51 ADAMTS18 EPHB1 AKNA SPP1 FANCD2 PBK MCTP1 NUPR1 OAS1 SOX4 CDKN2D MGLL ARHGEF2 DHFR AGT
0.144623	5	228	2.75701	GO:0031396 regulation of protein ubiquitination	http://amigo.geneontology.org/amigo/term/GO:0031396	CDC20 BUB1B PLK1 SOX4 UBE2C
0.144807	3	91	4.14461	GO:0010507 negative regulation of autophagy	http://amigo.geneontology.org/amigo/term/GO:0010507	BMF NUPR1 MT3
0.144807	3	91	4.14461	GO:0022406 membrane docking	http://amigo.geneontology.org/amigo/term/GO:0022406	CAV2 CALM1 NDRG4
0.144807	3	91	4.14461	GO:0048864 stem cell development	http://amigo.geneontology.org/amigo/term/GO:0048864	SEMA5B WNT7A NRP1
0.144812	4	156	3.22358	GO:0001678 cellular glucose homeostasis	http://amigo.geneontology.org/amigo/term/GO:0001678	IGF1R BIRC5 SOX4 AQP4
0.144812	4	156	3.22358	GO:1903052 positive regulation of proteolysis involved in cellular protein catabolic process	http://amigo.geneontology.org/amigo/term/GO:1903052	CDC20 AURKA PLK1 NUPR1
0.145051	2	38	6.61683	GO:0003230 cardiac atrium development	http://amigo.geneontology.org/amigo/term/GO:0003230	SOX4 IGF1R
0.145051	2	38	6.61683	GO:0021696 cerebellar cortex morphogenesis	http://amigo.geneontology.org/amigo/term/GO:0021696	KIF14 WNT7A
0.145051	2	38	6.61683	GO:0032570 response to progesterone	http://amigo.geneontology.org/amigo/term/GO:0032570	IGF1R GABRB1
0.145051	2	38	6.61683	GO:0038179 neurotrophin signaling pathway	http://amigo.geneontology.org/amigo/term/GO:0038179	AGT TMEM108
0.145051	9	563	2.00973	GO:0043065 positive regulation of apoptotic process	http://amigo.geneontology.org/amigo/term/GO:0043065	BMF RGCC TOP2A AGT BIN1 SRPX MELK NUPR1 SOX4
0.145051	2	38	6.61683	GO:0048846 axon extension involved in axon guidance	http://amigo.geneontology.org/amigo/term/GO:0048846	SEMA5B NRP1
0.145051	2	38	6.61683	GO:0051973 positive regulation of telomerase activity	http://amigo.geneontology.org/amigo/term/GO:0051973	NEK2 AURKB
0.145051	12	840	1.796	GO:0098662 inorganic cation transmembrane transport	http://amigo.geneontology.org/amigo/term/GO:0098662	KCNG1 KCNH5 SCN1A SLC6A1 CALM1 SLC1A3 TSPAN13 BIN1 STOM ITPR1 SLC15A2 JPH1
0.145051	2	38	6.61683	GO:1902284 neuron projection extension involved in neuron projection guidance	http://amigo.geneontology.org/amigo/term/GO:1902284	SEMA5B NRP1
0.146377	3	92	4.09956	GO:0034644 cellular response to UV	http://amigo.geneontology.org/amigo/term/GO:0034644	BMF AURKB PBK
0.146377	3	92	4.09956	GO:0035023 regulation of Rho protein signal transduction	http://amigo.geneontology.org/amigo/term/GO:0035023	ARHGEF2 NRP1 SYNPO2L
0.146377	10	655	1.91939	GO:0097190 apoptotic signaling pathway	http://amigo.geneontology.org/amigo/term/GO:0097190	AGT SCG2 NRP1 SRPX ITPR1 MELK NUPR1 CDKN2D BMF ARHGEF2
0.147649	6	309	2.44116	GO:0045765 regulation of angiogenesis	http://amigo.geneontology.org/amigo/term/GO:0045765	RGCC FGF1 ADM2 NRP1 CHI3L1 AGT
0.148108	4	158	3.18278	GO:0007584 response to nutrient	http://amigo.geneontology.org/amigo/term/GO:0007584	SPP1 CCND1 IGF1R CDKN2D
0.148298	7	392	2.245	GO:0042692 muscle cell differentiation	http://amigo.geneontology.org/amigo/term/GO:0042692	NEBL BIN1 CAV2 AGT NPNT OLFM2 SYNPO2L
0.150036	16	1237	1.62612	GO:0048646 anatomical structure formation involved in morphogenesis	http://amigo.geneontology.org/amigo/term/GO:0048646	NEBL SCG2 RGCC FGF1 ADM2 RAMP1 EPHB1 PLXNA2 NRP1 SOX4 CHI3L1 AGT WNT7A APLN KIF16B SYNPO2L
0.150289	13	942	1.73499	GO:0098660 inorganic ion transmembrane transport	http://amigo.geneontology.org/amigo/term/GO:0098660	KCNG1 KCNH5 SCN1A SLC6A1 GABRB1 CALM1 SLC1A3 TSPAN13 BIN1 STOM ITPR1 SLC15A2 JPH1
0.150472	2	39	6.44717	GO:0010922 positive regulation of phosphatase activity	http://amigo.geneontology.org/amigo/term/GO:0010922	CALM1 NPNT
0.150503	6	311	2.42546	GO:0048511 rhythmic process	http://amigo.geneontology.org/amigo/term/GO:0048511	ARNTL2 ADRB1 TOP2A IGF1R TIMP4 GABRB1
0.152232	4	160	3.14299	GO:0007189 adenylate cyclase-activating G protein-coupled receptor signaling pathway	http://amigo.geneontology.org/amigo/term/GO:0007189	ADRB1 ADM2 GPR3 RAMP1
0.152232	3	94	4.01233	GO:0031397 negative regulation of protein ubiquitination	http://amigo.geneontology.org/amigo/term/GO:0031397	CDC20 BUB1B SOX4
0.152232	4	160	3.14299	GO:0106106 cold-induced thermogenesis	http://amigo.geneontology.org/amigo/term/GO:0106106	ADRB1 LAMA4 GPR3 IGF1R
0.152232	4	160	3.14299	GO:0120161 regulation of cold-induced thermogenesis	http://amigo.geneontology.org/amigo/term/GO:0120161	ADRB1 LAMA4 GPR3 IGF1R
0.152232	7	395	2.22795	GO:2001233 regulation of apoptotic signaling pathway	http://amigo.geneontology.org/amigo/term/GO:2001233	AGT SCG2 NRP1 SRPX CDKN2D NUPR1 ARHGEF2
0.15302	5	234	2.68632	GO:0008406 gonad development	http://amigo.geneontology.org/amigo/term/GO:0008406	COL9A3 ASPM ACSBG1 CCND1 NUPR1
0.15302	6	313	2.40996	GO:0060485 mesenchyme development	http://amigo.geneontology.org/amigo/term/GO:0060485	SEMA5B AKNA RGCC NRP1 RANBP3L LDLRAD4
0.15302	6	313	2.40996	GO:1901342 regulation of vasculature development	http://amigo.geneontology.org/amigo/term/GO:1901342	RGCC FGF1 ADM2 NRP1 CHI3L1 AGT
0.154133	9	572	1.97811	GO:0048871 multicellular organismal homeostasis	http://amigo.geneontology.org/amigo/term/GO:0048871	SPP1 ADRB1 TP53INP2 LAMA4 CIB2 GPR3 AQP4 OAS1 IGF1R
0.154171	4	161	3.12347	GO:0045834 positive regulation of lipid metabolic process	http://amigo.geneontology.org/amigo/term/GO:0045834	FGF1 ABCD2 IGF1R PLIN5
0.154464	5	235	2.67489	GO:0001505 regulation of neurotransmitter levels	http://amigo.geneontology.org/amigo/term/GO:0001505	MCTP1 RPH3A WNT7A SLC6A1 SLC1A3
0.154464	5	235	2.67489	GO:0072593 reactive oxygen species metabolic process	http://amigo.geneontology.org/amigo/term/GO:0072593	MT3 AGT ABCD2 PLIN5 DHFR
0.154807	2	40	6.28599	GO:0044788 modulation by host of viral process	http://amigo.geneontology.org/amigo/term/GO:0044788	STOM CAV2
0.154807	2	40	6.28599	GO:1904358 positive regulation of telomere maintenance via telomere lengthening	http://amigo.geneontology.org/amigo/term/GO:1904358	NEK2 AURKB
0.155737	28	2507	1.40413	GO:0003008 system process	http://amigo.geneontology.org/amigo/term/GO:0003008	ADRB1 ADM2 CHRM3 SCN1A GABRB1 CALM1 AGT WNT7A SLC1A3 SEMA5B NDRG4 CDKN2D BIN1 TMEM108 ITPR1 EPHB1 SLC6A1 NPNT GJC1 BIRC5 ALDOA MGLL SLC1A5 SLC15A2 APLN AQP4 CAMK2B HSPB7
0.156098	5	236	2.66355	GO:0071902 positive regulation of protein serine/threonine kinase activity	http://amigo.geneontology.org/amigo/term/GO:0071902	FGF1 RGCC CCND1 CCNB1 CALM1
0.157814	3	96	3.92874	GO:0051492 regulation of stress fiber assembly	http://amigo.geneontology.org/amigo/term/GO:0051492	RGCC NRP1 SYNPO2L
0.157814	3	96	3.92874	GO:0060996 dendritic spine development	http://amigo.geneontology.org/amigo/term/GO:0060996	WNT7A EPHB1 CAMK2B
0.157814	3	96	3.92874	GO:2000117 negative regulation of cysteine-type endopeptidase activity	http://amigo.geneontology.org/amigo/term/GO:2000117	MT3 BIRC5 CDKN2D
0.157855	9	576	1.96437	GO:0043068 positive regulation of programmed cell death	http://amigo.geneontology.org/amigo/term/GO:0043068	BMF RGCC TOP2A AGT BIN1 SRPX MELK NUPR1 SOX4
0.159054	15	1151	1.6384	GO:1901135 carbohydrate derivative metabolic process	http://amigo.geneontology.org/amigo/term/GO:1901135	ALDOC TPI1 CHI3L1 ALDOA TK1 RRM2 CHST2 PIPOX RAMP1 DPYD SPOCK2 CST3 NUPR1 MT3 ACSBG1
0.159693	2	41	6.13267	GO:0001974 blood vessel remodeling	http://amigo.geneontology.org/amigo/term/GO:0001974	CST3 AGT
0.159693	2	41	6.13267	GO:0006730 one-carbon metabolic process	http://amigo.geneontology.org/amigo/term/GO:0006730	CA14 DHFR
0.159693	3	97	3.88824	GO:0007589 body fluid secretion	http://amigo.geneontology.org/amigo/term/GO:0007589	CCND1 CHRM3 APLN
0.159693	6	318	2.37207	GO:0010631 epithelial cell migration	http://amigo.geneontology.org/amigo/term/GO:0010631	FGF1 RGCC AGT NRP1 WNT7A SCG2
0.159693	2	41	6.13267	GO:0010712 regulation of collagen metabolic process	http://amigo.geneontology.org/amigo/term/GO:0010712	RGCC CST3
0.159693	3	97	3.88824	GO:0014812 muscle cell migration	http://amigo.geneontology.org/amigo/term/GO:0014812	NDRG4 AGT NRP1
0.159693	4	164	3.06634	GO:0032434 regulation of proteasomal ubiquitin-dependent protein catabolic process	http://amigo.geneontology.org/amigo/term/GO:0032434	CDC20 AURKA PBK PLK1
[truncated: 121 more rows]
