# Supplementary material for: Molecular recording of cellular protein kinase activity with chemical labeling
Source: Nat Chem Biol. 2025 Jul 10;21(11):1818–27. doi: 10.1038/s41589-025-01949-6 (PMC12568631; doi:10.1038/s41589-025-01949-6)
Supplement: Supplementary file 14 — Statistical source data. [file 41589_2025_1949_MOESM14_ESM.xlsx]

## Sheet: Extended Data Fig.8a
Kinprola_PKA_H89	Kinprola_PKA_basal	Kinprola_PKA_Fsk/IBMX	Kinprola_PKA_T/A_H89	Kinprola_PKA_T/A_basal	Kinprola_PKA_T/A_Fsk/IBMX	Kinprolaon_H89	Kinprolaon_basal	Kinprolaon_Fsk/IBMX
0.0811137	0.119657	0.567996	0.0224431	0.0223507	0.0217717	0.906978	0.911257	0.900627
0.0791018	0.117424	0.604594	0.0223043	0.022325	0.0214388	0.911286	0.919963	0.902751
0.0766179	0.120545	0.614238	0.0224746	0.0218995	0.0212733	0.920112	0.915512	0.900485
0.074982	0.122749	0.605824	0.0237189	0.022703	0.0221155	0.907252	0.928866	0.933276
0.0947008	0.122945	0.601759	0.0228968	0.0231228	0.0232068	0.89431	0.911369	0.909175
0.0913642	0.123409	0.617707	0.0236509	0.0233686	0.0236145	0.911484	0.913478	0.911414
0.0896478	0.11826	0.642469	0.0238485	0.022803	0.0217433	0.900705	0.90056	0.917894
0.0831481	0.126453	0.638416	0.0236519	0.0229951	0.02073	0.902972	0.90286	0.907026
0.0971875	0.138266	0.635291	0.0238627	0.0292625	0.0224579	0.917958	0.931131	0.929016
0.0929939	0.142282	0.644808	0.0241665	0.0236806	0.0249329	0.909308	0.91143	0.926712
0.0906812	0.137657	0.66044	0.0245035	0.0254375	0.0233142	0.905071	0.915767	0.915753
0.0892369	0.146306	0.662101	0.0257898	0.0264939	0.0228017	0.909689	0.904922	0.924533

## Sheet: Extended Data Fig.8f
Geneid	gene_name	R1	R2	pval	tstat	fdr	mean_fc	significant	dependency	description
ENSG00000175792	RUVBL1	2.61655	2.65121	7.07656e-16	23.3918	1.32041e-11	2.63388	enriched	high	RuvB like AAA ATPase 1 [Source:HGNC Symbol;Acc:HGNC:10474]
ENSG00000141759	TXNL4A	2.13335	2.81253	8.31577e-14	18.1826	3.64537e-10	2.47294	enriched	high	thioredoxin like 4A [Source:HGNC Symbol;Acc:HGNC:30551]
ENSG00000091651	ORC6	1.43474	3.22616	3.02009e-09	10.0987	4.85791e-07	2.33045	enriched	low	origin recognition complex subunit 6 [Source:HGNC Symbol;Acc:HGNC:17151]
ENSG00000152944	MED21	2.00079	2.6253	1.81597e-13	17.4372	4.84059e-10	2.31304	enriched	low	mediator complex subunit 21 [Source:HGNC Symbol;Acc:HGNC:11473]
ENSG00000132646	PCNA	2.13051	2.44329	2.47222e-14	19.3968	2.30646e-10	2.2869	enriched	high	proliferating cell nuclear antigen [Source:HGNC Symbol;Acc:HGNC:8729]
ENSG00000204392	LSM2	2.77211	1.65598	3.20484e-11	13.1335	1.49498e-08	2.21405	enriched	high	LSM2 homolog, U6 small nuclear RNA and mRNA degradation associated [Source:HGNC Symbol;Acc:HGNC:13940]
ENSG00000079805	DNM2	2.38396	2.02589	6.33849e-14	18.4483	3.64537e-10	2.20492	enriched	high	dynamin 2 [Source:HGNC Symbol;Acc:HGNC:2974]
ENSG00000136003	ISCU	1.57177	2.70976	7.0602e-11	12.5618	2.53339e-08	2.14077	enriched	high	iron-sulfur cluster assembly enzyme [Source:HGNC Symbol;Acc:HGNC:29882]
ENSG00000130332	LSM7	2.20914	1.96601	9.7684e-14	18.0266	3.64537e-10	2.08758	enriched	high	LSM7 homolog, U6 small nuclear RNA and mRNA degradation associated [Source:HGNC Symbol;Acc:HGNC:20470]
ENSG00000104221	BRF2	1.86227	2.28293	2.97971e-13	16.9787	5.56884e-10	2.0726	enriched	low	BRF2 RNA polymerase III transcription initiation factor subunit [Source:HGNC Symbol;Acc:HGNC:17298]
ENSG00000143977	SNRPG	2.13487	1.92305	1.46504e-13	17.6393	4.55604e-10	2.02896	enriched	high	small nuclear ribonucleoprotein polypeptide G [Source:HGNC Symbol;Acc:HGNC:11163]
ENSG00000198258	UBL5	1.84395	2.12934	2.98453e-13	16.9772	5.56884e-10	1.98665	enriched	high	ubiquitin like 5 [Source:HGNC Symbol;Acc:HGNC:13736]
ENSG00000164167	LSM6	2.05074	1.89133	2.10939e-13	17.2974	4.9199e-10	1.97104	enriched	high	LSM6 homolog, U6 small nuclear RNA and mRNA degradation associated [Source:HGNC Symbol;Acc:HGNC:17017]
ENSG00000122692	SMU1	2.11371	1.75652	7.13996e-13	16.1953	1.0248e-09	1.93512	enriched	high	SMU1 DNA replication regulator and spliceosomal factor [Source:HGNC Symbol;Acc:HGNC:18247]
ENSG00000100142	POLR2F	1.98988	1.84024	3.50404e-13	16.8309	5.94381e-10	1.91506	enriched	high	RNA polymerase II, I and III subunit F [Source:HGNC Symbol;Acc:HGNC:9193]
ENSG00000047315	POLR2B	1.14556	2.6422	1.06906e-08	9.3539	1.45603e-06	1.89388	enriched	high	RNA polymerase II subunit B [Source:HGNC Symbol;Acc:HGNC:9188]
ENSG00000119203	CPSF3	2.02304	1.70274	1.17035e-12	15.7664	1.47804e-09	1.86289	enriched	high	cleavage and polyadenylation specific factor 3 [Source:HGNC Symbol;Acc:HGNC:2326]
ENSG00000077514	POLD3	1.81703	1.9077	5.1625e-13	16.4823	8.02726e-10	1.86236	enriched	low	DNA polymerase delta 3, accessory subunit [Source:HGNC Symbol;Acc:HGNC:20932]
ENSG00000122882	ECD	2.02778	1.69334	1.29304e-12	15.6811	1.50793e-09	1.86056	enriched	low	ecdysoneless cell cycle regulator [Source:HGNC Symbol;Acc:HGNC:17029]
ENSG00000106355	LSM5	2.02063	1.68296	1.4356e-12	15.592	1.57569e-09	1.8518	enriched	high	LSM5 homolog, U6 small nuclear RNA and mRNA degradation associated [Source:HGNC Symbol;Acc:HGNC:17162]
ENSG00000170860	LSM3	2.16988	1.50128	1.8034e-11	13.5627	9.89697e-09	1.83558	enriched	high	LSM3 homolog, U6 small nuclear RNA and mRNA degradation associated [Source:HGNC Symbol;Acc:HGNC:17874]
ENSG00000100804	PSMB5	1.32891	2.32008	3.2177e-10	11.5187	8.27877e-08	1.8245	enriched	high	proteasome 20S subunit beta 5 [Source:HGNC Symbol;Acc:HGNC:9542]
ENSG00000100410	PHF5A	1.30386	2.30115	4.18343e-10	11.3451	9.63686e-08	1.80251	enriched	high	PHD finger protein 5A [Source:HGNC Symbol;Acc:HGNC:18000]
ENSG00000174243	DDX23	1.87832	1.71442	1.1882e-12	15.7534	1.47804e-09	1.79637	enriched	high	DEAD-box helicase 23 [Source:HGNC Symbol;Acc:HGNC:17347]
ENSG00000168002	POLR2G	2.00859	1.55985	5.62787e-12	14.4671	4.56567e-09	1.78422	enriched	high	RNA polymerase II subunit G [Source:HGNC Symbol;Acc:HGNC:9194]
ENSG00000183258	DDX41	1.84872	1.67887	1.6921e-12	15.4528	1.69274e-09	1.76379	enriched	high	DEAD-box helicase 41 [Source:HGNC Symbol;Acc:HGNC:18674]
ENSG00000021776	AQR	2.29552	1.23051	1.09129e-09	10.7275	2.12107e-07	1.76301	enriched	high	aquarius intron-binding spliceosomal factor [Source:HGNC Symbol;Acc:HGNC:29513]
ENSG00000133997	MED6	1.41069	2.10259	4.79313e-11	12.8396	1.88015e-08	1.75664	enriched	high	mediator complex subunit 6 [Source:HGNC Symbol;Acc:HGNC:19970]
ENSG00000103061	SLC7A6OS	1.72945	1.74532	1.72368e-12	15.4372	1.69274e-09	1.73738	enriched	NA	solute carrier family 7 member 6 opposite strand [Source:HGNC Symbol;Acc:HGNC:25807]
ENSG00000088356	PDRG1	1.74504	1.71626	1.86047e-12	15.373	1.73573e-09	1.73065	enriched	NA	p53 and DNA damage regulated 1 [Source:HGNC Symbol;Acc:HGNC:16119]
ENSG00000111880	RNGTT	1.45425	1.98617	1.96514e-11	13.4978	1.04765e-08	1.72021	enriched	high	RNA guanylyltransferase and 5'-phosphatase [Source:HGNC Symbol;Acc:HGNC:10073]
ENSG00000137947	GTF2B	1.57364	1.86387	4.37578e-12	14.669	3.71126e-09	1.71875	enriched	low	general transcription factor IIB [Source:HGNC Symbol;Acc:HGNC:4648]
ENSG00000111642	CHD4	1.66673	1.7176	2.8517e-12	15.018	2.5338e-09	1.69217	enriched	high	chromodomain helicase DNA binding protein 4 [Source:HGNC Symbol;Acc:HGNC:1919]
ENSG00000105258	POLR2I	1.48653	1.88177	1.1306e-11	13.9195	7.53422e-09	1.68415	enriched	high	RNA polymerase II subunit I [Source:HGNC Symbol;Acc:HGNC:9196]
ENSG00000160201	U2AF1	1.5144	1.75167	8.73166e-12	14.1203	6.51218e-09	1.63303	enriched	high	U2 small nuclear RNA auxiliary factor 1 [Source:HGNC Symbol;Acc:HGNC:12453]
ENSG00000125352	RNF113A	1.62499	1.62279	5.89209e-12	14.4306	4.58085e-09	1.62389	enriched	low	ring finger protein 113A [Source:HGNC Symbol;Acc:HGNC:12974]
ENSG00000177700	POLR2L	1.7654	1.46276	1.44847e-11	13.7292	9.28934e-09	1.61408	enriched	high	RNA polymerase II, I and III subunit L [Source:HGNC Symbol;Acc:HGNC:9199]
ENSG00000055130	CUL1	1.51567	1.68102	1.00134e-11	14.0136	6.91997e-09	1.59835	enriched	low	cullin 1 [Source:HGNC Symbol;Acc:HGNC:2551]
ENSG00000161526	SAP30BP	2.7863	0.395655	2.51704e-05	5.45865	0.00117708	1.59098	enriched	NA	SAP30 binding protein [Source:HGNC Symbol;Acc:HGNC:30785]
ENSG00000097046	CDC7	1.56438	1.61011	9.07426e-12	14.0903	6.51218e-09	1.58724	enriched	low	cell division cycle 7 [Source:HGNC Symbol;Acc:HGNC:1745]
ENSG00000168883	USP39	1.78832	1.37365	3.95672e-11	12.979	1.60497e-08	1.58098	enriched	high	ubiquitin specific peptidase 39 [Source:HGNC Symbol;Acc:HGNC:20071]
ENSG00000105325	FZR1	1.92025	1.22782	3.29897e-10	11.5021	8.31831e-08	1.57404	enriched	low	fizzy and cell division cycle 20 related 1 [Source:HGNC Symbol;Acc:HGNC:24824]
ENSG00000159479	MED8	1.46623	1.67865	1.56803e-11	13.6688	9.43805e-09	1.57244	enriched	high	mediator complex subunit 8 [Source:HGNC Symbol;Acc:HGNC:19971]
ENSG00000070366	SMG6	1.38082	1.76067	3.59188e-11	13.0497	1.55862e-08	1.57075	enriched	low	SMG6 nonsense mediated mRNA decay factor [Source:HGNC Symbol;Acc:HGNC:17809]
ENSG00000143368	SF3B4	1.27716	1.8624	1.48585e-10	12.0414	4.62075e-08	1.56978	enriched	high	splicing factor 3b subunit 4 [Source:HGNC Symbol;Acc:HGNC:10771]
ENSG00000140829	DHX38	1.65948	1.45958	1.73914e-11	13.5901	9.83354e-09	1.55953	enriched	high	DEAH-box helicase 38 [Source:HGNC Symbol;Acc:HGNC:17211]
ENSG00000100902	PSMA6	1.25341	1.85026	1.985e-10	11.8434	5.87907e-08	1.55184	enriched	high	proteasome 20S subunit alpha 6 [Source:HGNC Symbol;Acc:HGNC:9535]
ENSG00000169976	SF3B5	2.43582	0.667473	1.41522e-06	6.79045	9.46472e-05	1.55165	enriched	low	splicing factor 3b subunit 5 [Source:HGNC Symbol;Acc:HGNC:21083]
ENSG00000092201	SUPT16H	1.52786	1.55821	1.49354e-11	13.7058	9.28934e-09	1.54304	enriched	high	SPT16 homolog, facilitates chromatin remodeling subunit [Source:HGNC Symbol;Acc:HGNC:11465]
ENSG00000108518	PFN1	1.78236	1.29994	9.71605e-11	12.3364	3.23735e-08	1.54115	enriched	high	profilin 1 [Source:HGNC Symbol;Acc:HGNC:8881]
ENSG00000096401	CDC5L	1.52254	1.54478	1.66001e-11	13.6254	9.67939e-09	1.53366	enriched	high	cell division cycle 5 like [Source:HGNC Symbol;Acc:HGNC:1743]
ENSG00000143256	PFDN2	1.46395	1.5783	2.15073e-11	13.43	1.11474e-08	1.52113	enriched	NA	prefoldin subunit 2 [Source:HGNC Symbol;Acc:HGNC:8867]
ENSG00000183207	RUVBL2	1.77045	1.24798	1.85765e-10	11.8885	5.68228e-08	1.50922	enriched	high	RuvB like AAA ATPase 2 [Source:HGNC Symbol;Acc:HGNC:10475]
ENSG00000146834	MEPCE	1.51663	1.49629	2.28599e-11	13.3843	1.15282e-08	1.50646	enriched	low	methylphosphate capping enzyme [Source:HGNC Symbol;Acc:HGNC:20247]
ENSG00000136450	SRSF1	1.94096	1.0521	3.91655e-09	9.94243	6.03959e-07	1.49653	enriched	high	serine and arginine rich splicing factor 1 [Source:HGNC Symbol;Acc:HGNC:10780]
ENSG00000277791	ENSG00000277791	1.52531	1.46235	2.74251e-11	13.2487	1.34664e-08	1.49383	enriched	NA	proteasome 20S subunit beta 3 [Source:HGNC Symbol;Acc:HGNC:9540]
ENSG00000130520	LSM4	1.51519	1.46402	2.85065e-11	13.22	1.36386e-08	1.4896	enriched	high	LSM4 homolog, U6 small nuclear RNA and mRNA degradation associated [Source:HGNC Symbol;Acc:HGNC:17259]
ENSG00000172167	MTBP	1.76491	1.20653	3.16753e-10	11.5291	8.27877e-08	1.48572	enriched	NA	MDM2 binding protein [Source:HGNC Symbol;Acc:HGNC:7417]
ENSG00000113593	PPWD1	1.41489	1.54809	3.59e-11	13.0501	1.55862e-08	1.48149	enriched	high	peptidylprolyl isomerase domain and WD repeat containing 1 [Source:HGNC Symbol;Acc:HGNC:28954]
ENSG00000105618	PRPF31	1.60328	1.35869	5.17437e-11	12.7843	1.97038e-08	1.48099	enriched	high	pre-mRNA processing factor 31 [Source:HGNC Symbol;Acc:HGNC:15446]
ENSG00000136146	MED4	1.42425	1.52886	3.58934e-11	13.0502	1.55862e-08	1.47656	enriched	high	mediator complex subunit 4 [Source:HGNC Symbol;Acc:HGNC:17903]
ENSG00000143751	SDE2	1.40654	1.5464	3.87448e-11	12.9943	1.60497e-08	1.47647	enriched	low	SDE2 telomere maintenance homolog [Source:HGNC Symbol;Acc:HGNC:26643]
ENSG00000105176	URI1	1.52805	1.41937	3.74309e-11	13.0195	1.58733e-08	1.47371	enriched	high	URI1 prefoldin like chaperone [Source:HGNC Symbol;Acc:HGNC:13236]
ENSG00000188342	GTF2F2	1.19671	1.74882	3.52046e-10	11.459	8.75842e-08	1.47276	enriched	low	general transcription factor IIF subunit 2 [Source:HGNC Symbol;Acc:HGNC:4653]
ENSG00000164163	ABCE1	1.74937	1.16406	5.43728e-10	11.1737	1.1797e-07	1.45671	enriched	high	ATP binding cassette subfamily E member 1 [Source:HGNC Symbol;Acc:HGNC:69]
ENSG00000197323	TRIM33	1.43015	1.45931	4.83665e-11	12.8331	1.88015e-08	1.44473	enriched	low	tripartite motif containing 33 [Source:HGNC Symbol;Acc:HGNC:16290]
ENSG00000228716	DHFR	1.52074	1.35398	6.69845e-11	12.5993	2.49973e-08	1.43736	enriched	low	dihydrofolate reductase [Source:HGNC Symbol;Acc:HGNC:2861]
ENSG00000063244	U2AF2	1.58713	1.28627	1.13712e-10	12.2265	3.6582e-08	1.4367	enriched	high	U2 small nuclear RNA auxiliary factor 2 [Source:HGNC Symbol;Acc:HGNC:23156]
ENSG00000108883	EFTUD2	1.12247	1.74832	9.51232e-10	10.8144	1.9085e-07	1.4354	enriched	high	elongation factor Tu GTP binding domain containing 2 [Source:HGNC Symbol;Acc:HGNC:30858]
ENSG00000109919	MTCH2	1.54244	1.30564	1.00244e-10	12.3145	3.28148e-08	1.42404	enriched	high	mitochondrial carrier 2 [Source:HGNC Symbol;Acc:HGNC:17587]
ENSG00000128534	NAA38	1.79792	1.03999	3.26629e-09	10.0514	5.20903e-07	1.41895	enriched	low	LSM8 homolog, U6 small nuclear RNA associated [Source:HGNC Symbol;Acc:HGNC:20471]
ENSG00000155744	FAM126B	1.38962	1.44575	6.8972e-11	12.5784	2.52343e-08	1.41769	enriched	low	hyccin PI4KA lipid kinase complex subunit 2 [Source:HGNC Symbol;Acc:HGNC:28593]
ENSG00000129084	PSMA1	1.19544	1.63443	3.23892e-10	11.5143	8.27877e-08	1.41493	enriched	high	proteasome 20S subunit alpha 1 [Source:HGNC Symbol;Acc:HGNC:9530]
ENSG00000093009	CDC45	1.3546	1.47404	7.92643e-11	12.4797	2.68908e-08	1.41432	enriched	high	cell division cycle 45 [Source:HGNC Symbol;Acc:HGNC:1739]
ENSG00000062822	POLD1	1.38997	1.43131	7.43638e-11	12.5249	2.61772e-08	1.41064	enriched	high	DNA polymerase delta 1, catalytic subunit [Source:HGNC Symbol;Acc:HGNC:9175]
ENSG00000005007	UPF1	1.38147	1.43912	7.5758e-11	12.5118	2.61772e-08	1.41029	enriched	low	UPF1 RNA helicase and ATPase [Source:HGNC Symbol;Acc:HGNC:9962]
ENSG00000131876	SNRPA1	1.15084	1.66079	5.81121e-10	11.1305	1.24634e-07	1.40582	enriched	high	small nuclear ribonucleoprotein polypeptide A' [Source:HGNC Symbol;Acc:HGNC:11152]
ENSG00000165934	CPSF2	1.19678	1.60336	3.18057e-10	11.5264	8.27877e-08	1.40007	enriched	low	cleavage and polyadenylation specific factor 2 [Source:HGNC Symbol;Acc:HGNC:2325]
ENSG00000175166	PSMD2	1.12087	1.66669	8.67212e-10	10.8732	1.77817e-07	1.39378	enriched	high	proteasome 26S subunit ubiquitin receptor, non-ATPase 2 [Source:HGNC Symbol;Acc:HGNC:9559]
ENSG00000035687	ADSS	1.28156	1.48503	1.47567e-10	12.0461	4.62075e-08	1.3833	enriched	low	adenylosuccinate synthase 2 [Source:HGNC Symbol;Acc:HGNC:292]
ENSG00000008018	PSMB1	1.57871	1.18096	3.88061e-10	11.3946	9.16561e-08	1.37983	enriched	high	proteasome 20S subunit beta 1 [Source:HGNC Symbol;Acc:HGNC:9537]
ENSG00000005175	RPAP3	1.12492	1.63296	7.98165e-10	10.9262	1.65477e-07	1.37894	enriched	high	RNA polymerase II associated protein 3 [Source:HGNC Symbol;Acc:HGNC:26151]
ENSG00000146007	ZMAT2	1.65899	1.08093	1.46836e-09	10.5414	2.73981e-07	1.36996	enriched	NA	zinc finger matrin-type 2 [Source:HGNC Symbol;Acc:HGNC:26433]
ENSG00000119953	SMNDC1	1.5386	1.17883	4.0771e-10	11.3621	9.50933e-08	1.35872	enriched	high	survival motor neuron domain containing 1 [Source:HGNC Symbol;Acc:HGNC:16900]
ENSG00000122484	RPAP2	1.23099	1.4746	2.52649e-10	11.6804	7.1427e-08	1.3528	enriched	NA	RNA polymerase II associated protein 2 [Source:HGNC Symbol;Acc:HGNC:25791]
ENSG00000075856	SART3	1.10682	1.59826	9.91264e-10	10.7883	1.94695e-07	1.35254	enriched	high	spliceosome associated factor 3, U4/U6 recycling protein [Source:HGNC Symbol;Acc:HGNC:16860]
ENSG00000163877	SNIP1	1.458	1.24637	2.25803e-10	11.7561	6.48193e-08	1.35219	enriched	low	Smad nuclear interacting protein 1 [Source:HGNC Symbol;Acc:HGNC:30587]
ENSG00000163882	POLR2H	1.27331	1.42343	1.96678e-10	11.8496	5.87907e-08	1.34837	enriched	low	RNA polymerase II, I and III subunit H [Source:HGNC Symbol;Acc:HGNC:9195]
ENSG00000164758	MED30	1.50284	1.15845	5.37675e-10	11.181	1.1797e-07	1.33065	enriched	low	mediator complex subunit 30 [Source:HGNC Symbol;Acc:HGNC:23032]
ENSG00000073111	MCM2	1.40755	1.24909	2.60902e-10	11.6588	7.26592e-08	1.32832	enriched	high	minichromosome maintenance complex component 2 [Source:HGNC Symbol;Acc:HGNC:6944]
ENSG00000196235	SUPT5H	1.34675	1.30206	2.2531e-10	11.7575	6.48193e-08	1.32441	enriched	high	SPT5 homolog, DSIF elongation factor subunit [Source:HGNC Symbol;Acc:HGNC:11469]
ENSG00000177084	POLE	1.06974	1.56278	1.58904e-09	10.4923	2.90616e-07	1.31626	enriched	high	DNA polymerase epsilon, catalytic subunit [Source:HGNC Symbol;Acc:HGNC:9177]
ENSG00000146263	MMS22L	1.26777	1.35687	2.7815e-10	11.6159	7.63236e-08	1.31232	enriched	high	MMS22 like, DNA repair protein [Source:HGNC Symbol;Acc:HGNC:21475]
ENSG00000101161	PRPF6	1.57998	1.04104	2.34264e-09	10.2531	3.97375e-07	1.31051	enriched	high	pre-mRNA processing factor 6 [Source:HGNC Symbol;Acc:HGNC:15860]
ENSG00000103035	PSMD7	1.02238	1.58346	3.0189e-09	10.099	4.85791e-07	1.30292	enriched	high	proteasome 26S subunit, non-ATPase 7 [Source:HGNC Symbol;Acc:HGNC:9565]
ENSG00000131153	GINS2	1.28429	1.3208	2.9912e-10	11.5673	8.08881e-08	1.30255	enriched	low	GINS complex subunit 2 [Source:HGNC Symbol;Acc:HGNC:24575]
ENSG00000128951	DUT	1.03206	1.56714	2.62359e-09	10.1841	4.33276e-07	1.2996	enriched	low	deoxyuridine triphosphatase [Source:HGNC Symbol;Acc:HGNC:3078]
ENSG00000105248	CCDC94	1.36633	1.22437	3.86712e-10	11.3969	9.16561e-08	1.29535	enriched	NA	YJU2 splicing factor homolog [Source:HGNC Symbol;Acc:HGNC:25518]
ENSG00000005075	POLR2J	1.29816	1.27824	3.59446e-10	11.4452	8.82488e-08	1.2882	enriched	high	RNA polymerase II subunit J [Source:HGNC Symbol;Acc:HGNC:9197]
ENSG00000147536	GINS4	1.29913	1.26678	3.87854e-10	11.395	9.16561e-08	1.28295	enriched	low	GINS complex subunit 4 [Source:HGNC Symbol;Acc:HGNC:28226]
ENSG00000067225	PKM	0.995849	1.56668	4.27797e-09	9.88973	6.54283e-07	1.28126	enriched	low	pyruvate kinase M1/2 [Source:HGNC Symbol;Acc:HGNC:9021]
ENSG00000106628	POLD2	1.15417	1.39786	6.92613e-10	11.0172	1.46858e-07	1.27601	enriched	high	DNA polymerase delta 2, accessory subunit [Source:HGNC Symbol;Acc:HGNC:9176]
ENSG00000241973	PI4KA	1.29224	1.25089	4.54976e-10	11.29	1.03529e-07	1.27156	enriched	high	phosphatidylinositol 4-kinase alpha [Source:HGNC Symbol;Acc:HGNC:8983]
ENSG00000099817	POLR2E	0.966763	1.5759	6.41658e-09	9.65009	9.57532e-07	1.27133	enriched	high	RNA polymerase II, I and III subunit E [Source:HGNC Symbol;Acc:HGNC:9192]
ENSG00000133398	MED10	1.29068	1.24826	4.68432e-10	11.2709	1.05307e-07	1.26947	enriched	low	mediator complex subunit 10 [Source:HGNC Symbol;Acc:HGNC:28760]
ENSG00000005339	CREBBP	1.24131	1.28689	5.05099e-10	11.2217	1.12198e-07	1.2641	enriched	low	CREB binding protein [Source:HGNC Symbol;Acc:HGNC:2348]
ENSG00000181938	GINS3	1.4364	1.07383	1.60424e-09	10.4864	2.90616e-07	1.25512	enriched	low	GINS complex subunit 3 [Source:HGNC Symbol;Acc:HGNC:25851]
ENSG00000159131	GART	1.17783	1.32386	7.12426e-10	10.9991	1.49361e-07	1.25084	enriched	high	phosphoribosylglycinamide formyltransferase, phosphoribosylglycinamide synthetase, phosphoribosylaminoimidazole synthetase [Source:HGNC Symbol;Acc:HGNC:4163]
ENSG00000112701	SENP6	1.3596	1.14034	8.98959e-10	10.8504	1.82323e-07	1.24997	enriched	low	SUMO specific peptidase 6 [Source:HGNC Symbol;Acc:HGNC:20944]
ENSG00000114503	NCBP2	0.900094	1.57406	1.6182e-08	9.1178	1.97538e-06	1.23708	enriched	high	nuclear cap binding protein subunit 2 [Source:HGNC Symbol;Acc:HGNC:7659]
ENSG00000131931	THAP1	1.79205	0.676224	4.78477e-07	7.32187	3.68922e-05	1.23414	enriched	NA	THAP domain containing 1 [Source:HGNC Symbol;Acc:HGNC:20856]
ENSG00000165417	GTF2A1	1.32292	1.14524	9.76695e-10	10.7977	1.93874e-07	1.23408	enriched	low	general transcription factor IIA subunit 1 [Source:HGNC Symbol;Acc:HGNC:4646]
ENSG00000151657	KIN	1.33231	1.11615	1.26663e-09	10.6338	2.41164e-07	1.22423	enriched	low	Kin17 DNA and RNA binding protein [Source:HGNC Symbol;Acc:HGNC:6327]
ENSG00000180182	MED14	1.12091	1.30636	1.32766e-09	10.6043	2.5023e-07	1.21363	enriched	high	mediator complex subunit 14 [Source:HGNC Symbol;Acc:HGNC:2370]
ENSG00000126756	UXT	1.15126	1.27333	1.15136e-09	10.6937	2.21476e-07	1.2123	enriched	NA	ubiquitously expressed prefoldin like chaperone [Source:HGNC Symbol;Acc:HGNC:12641]
ENSG00000105669	COPE	1.05996	1.36124	2.16599e-09	10.3011	3.74214e-07	1.2106	enriched	low	COPI coat complex subunit epsilon [Source:HGNC Symbol;Acc:HGNC:2234]
ENSG00000149308	NPAT	1.45139	0.946334	8.14772e-09	9.51075	1.15173e-06	1.19886	enriched	low	nuclear protein, coactivator of histone transcription [Source:HGNC Symbol;Acc:HGNC:7896]
ENSG00000101003	GINS1	1.41777	0.960847	6.82708e-09	9.61379	1.00304e-06	1.18931	enriched	low	GINS complex subunit 1 [Source:HGNC Symbol;Acc:HGNC:28980]
ENSG00000130177	CDC16	1.42704	0.945002	8.36995e-09	9.49513	1.16548e-06	1.18602	enriched	NA	cell division cycle 16 [Source:HGNC Symbol;Acc:HGNC:1720]
ENSG00000155868	MED7	1.15929	1.2097	1.53774e-09	10.5127	2.84087e-07	1.1845	enriched	high	mediator complex subunit 7 [Source:HGNC Symbol;Acc:HGNC:2378]
ENSG00000164091	WDR82	1.41387	0.954379	7.45295e-09	9.56259	1.07802e-06	1.18413	enriched	low	WD repeat domain 82 [Source:HGNC Symbol;Acc:HGNC:28826]
ENSG00000198522	GPN1	1.25705	1.10603	1.89865e-09	10.3821	3.40644e-07	1.18154	enriched	low	GPN-loop GTPase 1 [Source:HGNC Symbol;Acc:HGNC:17030]
ENSG00000140534	TICRR	1.29665	1.06391	2.49062e-09	10.2158	4.18671e-07	1.18028	enriched	low	TOPBP1 interacting checkpoint and replication regulator [Source:HGNC Symbol;Acc:HGNC:28704]
ENSG00000142657	PGD	1.47526	0.883039	1.93413e-08	9.01741	2.26974e-06	1.17915	enriched	low	phosphogluconate dehydrogenase [Source:HGNC Symbol;Acc:HGNC:8891]
ENSG00000014138	POLA2	1.11774	1.22906	1.95713e-09	10.3634	3.47792e-07	1.1734	enriched	low	DNA polymerase alpha 2, accessory subunit [Source:HGNC Symbol;Acc:HGNC:30073]
ENSG00000066926	FECH	1.12239	1.21846	1.9896e-09	10.3533	3.50226e-07	1.17042	enriched	low	ferrochelatase [Source:HGNC Symbol;Acc:HGNC:3647]
ENSG00000186468	RPS23	1.25061	1.08875	2.31312e-09	10.2609	3.95967e-07	1.16968	enriched	low	ribosomal protein S23 [Source:HGNC Symbol;Acc:HGNC:10410]
ENSG00000109971	HSPA8	1.51623	0.819708	4.78182e-08	8.51845	4.95688e-06	1.16797	enriched	low	heat shock protein family A (Hsp70) member 8 [Source:HGNC Symbol;Acc:HGNC:5241]
ENSG00000171863	RPS7	1.37835	0.953275	7.81214e-09	9.53519	1.12128e-06	1.16581	enriched	high	ribosomal protein S7 [Source:HGNC Symbol;Acc:HGNC:10440]
ENSG00000124641	MED20	1.15488	1.16875	2.08874e-09	10.3234	3.64241e-07	1.16181	enriched	high	mediator complex subunit 20 [Source:HGNC Symbol;Acc:HGNC:16840]
ENSG00000143106	PSMA5	1.26856	1.04007	3.5558e-09	10.0003	5.62269e-07	1.15432	enriched	low	proteasome 20S subunit alpha 5 [Source:HGNC Symbol;Acc:HGNC:9534]
ENSG00000152382	TADA1	1.09427	1.21415	2.62395e-09	10.184	4.33276e-07	1.15421	enriched	NA	transcriptional adaptor 1 [Source:HGNC Symbol;Acc:HGNC:30631]
ENSG00000102978	POLR2C	1.42176	0.884907	1.88697e-08	9.03126	2.22842e-06	1.15333	enriched	high	RNA polymerase II subunit C [Source:HGNC Symbol;Acc:HGNC:9189]
ENSG00000162521	RBBP4	1.09154	1.2111	2.73467e-09	10.1589	4.47598e-07	1.15132	enriched	high	RB binding protein 4, chromatin remodeling factor [Source:HGNC Symbol;Acc:HGNC:9887]
ENSG00000105656	ELL	0.924987	1.37326	1.13583e-08	9.31915	1.51382e-06	1.14912	enriched	low	elongation factor for RNA polymerase II [Source:HGNC Symbol;Acc:HGNC:23114]
ENSG00000243667	WDR92	0.804703	1.4934	5.83305e-08	8.41121	5.7893e-06	1.14905	enriched	high	dynein axonemal assembly factor 10 [Source:HGNC Symbol;Acc:HGNC:25176]
ENSG00000108344	PSMD3	0.924254	1.36861	1.15237e-08	9.31088	1.52497e-06	1.14643	enriched	high	proteasome 26S subunit, non-ATPase 3 [Source:HGNC Symbol;Acc:HGNC:9560]
ENSG00000157106	SMG1	1.37045	0.918897	1.23411e-08	9.27169	1.61029e-06	1.14467	enriched	high	SMG1 nonsense mediated mRNA decay associated PI3K related kinase [Source:HGNC Symbol;Acc:HGNC:30045]
ENSG00000126226	PCID2	0.998859	1.29	5.27891e-09	9.76496	8.00807e-07	1.14443	enriched	NA	PCI domain containing 2 [Source:HGNC Symbol;Acc:HGNC:25653]
ENSG00000125755	SYMPK	1.25058	1.0375	3.90978e-09	9.94347	6.03959e-07	1.14404	enriched	high	symplekin scaffold protein [Source:HGNC Symbol;Acc:HGNC:22935]
ENSG00000124562	SNRPC	0.934388	1.34397	1.0418e-08	9.36875	1.42933e-06	1.13918	enriched	high	small nuclear ribonucleoprotein polypeptide C [Source:HGNC Symbol;Acc:HGNC:11157]
ENSG00000111231	GPN3	0.958916	1.3022	8.25802e-09	9.50294	1.15854e-06	1.13056	enriched	high	GPN-loop GTPase 3 [Source:HGNC Symbol;Acc:HGNC:30186]
ENSG00000100297	MCM5	1.26917	0.986591	6.466e-09	9.6456	9.57532e-07	1.12788	enriched	high	minichromosome maintenance complex component 5 [Source:HGNC Symbol;Acc:HGNC:6948]
ENSG00000008324	SS18L2	1.32021	0.920933	1.28475e-08	9.24875	1.65979e-06	1.12057	enriched	NA	SS18 like 2 [Source:HGNC Symbol;Acc:HGNC:15593]
ENSG00000173011	TADA2B	1.11731	1.1223	3.86105e-09	9.95097	6.03959e-07	1.1198	enriched	low	transcriptional adaptor 2B [Source:HGNC Symbol;Acc:HGNC:30781]
ENSG00000164587	RPS14	1.41561	0.821192	4.5567e-08	8.5446	4.74992e-06	1.1184	enriched	high	ribosomal protein S14 [Source:HGNC Symbol;Acc:HGNC:10387]
ENSG00000068724	TTC7A	1.48715	0.73659	1.52357e-07	7.90405	1.33466e-05	1.11187	enriched	high	tetratricopeptide repeat domain 7A [Source:HGNC Symbol;Acc:HGNC:19750]
ENSG00000182004	SNRPE	1.94217	0.279197	5.80565e-05	5.08862	0.00240194	1.11068	enriched	high	small nuclear ribonucleoprotein polypeptide E [Source:HGNC Symbol;Acc:HGNC:11161]
ENSG00000161547	SRSF2	0.648518	1.5483	5.43987e-07	7.258	4.10942e-05	1.09841	enriched	high	serine and arginine rich splicing factor 2 [Source:HGNC Symbol;Acc:HGNC:10783]
ENSG00000110321	EIF4G2	1.06571	1.13004	5.54304e-09	9.73614	8.34094e-07	1.09788	enriched	low	eukaryotic translation initiation factor 4 gamma 2 [Source:HGNC Symbol;Acc:HGNC:3297]
ENSG00000060069	CTDP1	0.842336	1.35116	3.50669e-08	8.68746	3.76042e-06	1.09675	enriched	high	CTD phosphatase subunit 1 [Source:HGNC Symbol;Acc:HGNC:2498]
ENSG00000115875	SRSF7	0.88163	1.31056	2.17192e-08	8.95251	2.51713e-06	1.09609	enriched	high	serine and arginine rich splicing factor 7 [Source:HGNC Symbol;Acc:HGNC:10789]
ENSG00000178921	PFAS	1.24153	0.947965	1.10495e-08	9.33496	1.494e-06	1.09475	enriched	low	phosphoribosylformylglycinamidine synthase [Source:HGNC Symbol;Acc:HGNC:8863]
ENSG00000137154	RPS6	1.35738	0.804229	5.89412e-08	8.40561	5.81896e-06	1.0808	enriched	high	ribosomal protein S6 [Source:HGNC Symbol;Acc:HGNC:10429]
ENSG00000168066	SF1	1.10411	1.05513	7.20274e-09	9.5825	1.04997e-06	1.07962	enriched	low	splicing factor 1 [Source:HGNC Symbol;Acc:HGNC:12950]
ENSG00000140307	GTF2A2	1.01221	1.14006	8.50468e-09	9.48588	1.17547e-06	1.07613	enriched	low	general transcription factor IIA subunit 2 [Source:HGNC Symbol;Acc:HGNC:4647]
ENSG00000100109	TFIP11	1.21366	0.936718	1.37907e-08	9.20842	1.73865e-06	1.07519	enriched	high	tuftelin interacting protein 11 [Source:HGNC Symbol;Acc:HGNC:17165]
ENSG00000204220	PFDN6	1.20522	0.920982	1.70701e-08	9.08765	2.04174e-06	1.0631	enriched	low	prefoldin subunit 6 [Source:HGNC Symbol;Acc:HGNC:4926]
ENSG00000167658	EEF2	1.13436	0.987237	1.12143e-08	9.32647	1.50538e-06	1.0608	enriched	high	eukaryotic translation elongation factor 2 [Source:HGNC Symbol;Acc:HGNC:3214]
ENSG00000155858	LSM11	1.18809	0.93067	1.61977e-08	9.11725	1.97538e-06	1.05938	enriched	low	LSM11, U7 small nuclear RNA associated [Source:HGNC Symbol;Acc:HGNC:30860]
ENSG00000163399	ATP1A1	1.44713	0.664233	4.18814e-07	7.38845	3.27044e-05	1.05568	enriched	high	ATPase Na+/K+ transporting subunit alpha 1 [Source:HGNC Symbol;Acc:HGNC:799]
ENSG00000112118	MCM3	0.89397	1.2169	2.27865e-08	8.92574	2.62453e-06	1.05544	enriched	low	minichromosome maintenance complex component 3 [Source:HGNC Symbol;Acc:HGNC:6945]
ENSG00000100567	PSMA3	1.17304	0.937064	1.59676e-08	9.12533	1.97311e-06	1.05505	enriched	high	proteasome 20S subunit alpha 3 [Source:HGNC Symbol;Acc:HGNC:9532]
ENSG00000149273	RPS3	1.46552	0.643008	5.67136e-07	7.23732	4.23288e-05	1.05426	enriched	high	ribosomal protein S3 [Source:HGNC Symbol;Acc:HGNC:10420]
ENSG00000076003	MCM6	0.824319	1.28322	4.84103e-08	8.51179	4.99054e-06	1.05377	enriched	high	minichromosome maintenance complex component 6 [Source:HGNC Symbol;Acc:HGNC:6949]
ENSG00000172409	CLP1	1.15424	0.946614	1.55618e-08	9.13989	1.93579e-06	1.05043	enriched	low	cleavage factor polyribonucleotide kinase subunit 1 [Source:HGNC Symbol;Acc:HGNC:16999]
ENSG00000106244	PDAP1	1.08943	1.01074	1.16872e-08	9.30281	1.53572e-06	1.05009	enriched	low	PDGFA associated protein 1 [Source:HGNC Symbol;Acc:HGNC:14634]
ENSG00000082068	WDR70	1.11699	0.982703	1.28983e-08	9.2465	1.65979e-06	1.04984	enriched	high	WD repeat domain 70 [Source:HGNC Symbol;Acc:HGNC:25495]
ENSG00000171148	TADA3	0.973132	1.12542	1.35554e-08	9.2182	1.72062e-06	1.04928	enriched	low	transcriptional adaptor 3 [Source:HGNC Symbol;Acc:HGNC:19422]
ENSG00000082781	ITGB5	0.969229	1.1131	1.507e-08	9.15807	1.88718e-06	1.04116	enriched	low	integrin subunit beta 5 [Source:HGNC Symbol;Acc:HGNC:6160]
ENSG00000160949	TONSL	1.14439	0.937023	1.80649e-08	9.05575	2.14696e-06	1.0407	enriched	low	tonsoku like, DNA repair protein [Source:HGNC Symbol;Acc:HGNC:7801]
ENSG00000125676	THOC2	1.66328	0.414086	1.25852e-05	5.77044	0.000648695	1.03868	enriched	low	THO complex subunit 2 [Source:HGNC Symbol;Acc:HGNC:19073]
ENSG00000151461	UPF2	1.0543	1.02286	1.34007e-08	9.22474	1.71262e-06	1.03858	enriched	low	UPF2 regulator of nonsense mediated mRNA decay [Source:HGNC Symbol;Acc:HGNC:17854]
ENSG00000161920	MED11	0.690963	1.38367	2.86977e-07	7.57908	2.34641e-05	1.03732	enriched	high	mediator complex subunit 11 [Source:HGNC Symbol;Acc:HGNC:32687]
ENSG00000039123	SKIV2L2	0.683995	1.3881	3.16507e-07	7.52945	2.55659e-05	1.03605	enriched	high	Mtr4 exosome RNA helicase [Source:HGNC Symbol;Acc:HGNC:18734]
ENSG00000079134	THOC1	1.10664	0.964139	1.64356e-08	9.10902	1.97852e-06	1.03539	enriched	low	THO complex subunit 1 [Source:HGNC Symbol;Acc:HGNC:19070]
ENSG00000139697	SBNO1	1.08491	0.977398	1.63822e-08	9.11086	1.97852e-06	1.03115	enriched	high	strawberry notch homolog 1 [Source:HGNC Symbol;Acc:HGNC:22973]
ENSG00000030066	NUP160	1.17045	0.891384	2.73468e-08	8.82442	3.05548e-06	1.03092	enriched	high	nucleoporin 160 [Source:HGNC Symbol;Acc:HGNC:18017]
ENSG00000110107	PRPF19	1.35055	0.708628	2.25967e-07	7.7009	1.89073e-05	1.02959	enriched	high	pre-mRNA processing factor 19 [Source:HGNC Symbol;Acc:HGNC:17896]
ENSG00000196993	NPIPB9	1.44365	0.613726	8.53218e-07	7.03611	6.11604e-05	1.02869	enriched	NA	nuclear pore complex interacting protein family member B9 [Source:HGNC Symbol;Acc:HGNC:41987]
ENSG00000080986	NDC80	1.75612	0.294417	5.08932e-05	5.14655	0.00214845	1.02527	enriched	NA	NDC80 kinetochore complex component [Source:HGNC Symbol;Acc:HGNC:16909]
ENSG00000109606	DHX15	0.822548	1.22502	5.52309e-08	8.4406	5.57056e-06	1.02378	enriched	high	DEAH-box helicase 15 [Source:HGNC Symbol;Acc:HGNC:2738]
ENSG00000154473	BUB3	1.11979	0.918668	2.47506e-08	8.87973	2.81599e-06	1.01923	enriched	high	BUB3 mitotic checkpoint protein [Source:HGNC Symbol;Acc:HGNC:1151]
ENSG00000174231	PRPF8	1.06567	0.971587	1.95203e-08	9.01224	2.27643e-06	1.01863	enriched	high	pre-mRNA processing factor 8 [Source:HGNC Symbol;Acc:HGNC:17340]
ENSG00000147669	POLR2K	0.762135	1.26019	1.16453e-07	8.04422	1.03966e-05	1.01116	enriched	low	RNA polymerase II, I and III subunit K [Source:HGNC Symbol;Acc:HGNC:9198]
ENSG00000133895	MEN1	1.28877	0.726862	1.8314e-07	7.80885	1.57475e-05	1.00782	enriched	low	menin 1 [Source:HGNC Symbol;Acc:HGNC:7010]
ENSG00000102898	NUTF2	1.12969	0.883827	3.5027e-08	8.68809	3.76042e-06	1.00676	enriched	high	nuclear transport factor 2 [Source:HGNC Symbol;Acc:HGNC:13722]
ENSG00000089154	GCN1L1	0.952543	1.0596	2.43128e-08	8.88965	2.78314e-06	1.00607	enriched	NA	GCN1 activator of EIF2AK4 [Source:HGNC Symbol;Acc:HGNC:4199]
ENSG00000122026	RPL21	0.489876	1.52175	4.70384e-06	6.22221	0.00027173	1.00581	enriched	NA	ribosomal protein L21 [Source:HGNC Symbol;Acc:HGNC:10313]
ENSG00000146223	RPL7L1	1.21652	0.78616	9.09495e-08	8.17435	8.35974e-06	1.00134	enriched	NA	ribosomal protein L7 like 1 [Source:HGNC Symbol;Acc:HGNC:21370]
ENSG00000117360	PRPF3	0.964898	1.03162	2.60495e-08	8.85134	2.92806e-06	0.998261	enriched	high	pre-mRNA processing factor 3 [Source:HGNC Symbol;Acc:HGNC:17348]
ENSG00000105953	OGDH	1.01069	0.984722	2.55031e-08	8.8631	2.88401e-06	0.997708	enriched	high	oxoglutarate dehydrogenase [Source:HGNC Symbol;Acc:HGNC:8124]
ENSG00000161203	AP2M1	0.889295	1.10378	3.69395e-08	8.65897	3.91622e-06	0.996535	enriched	high	adaptor related protein complex 2 subunit mu 1 [Source:HGNC Symbol;Acc:HGNC:564]
ENSG00000159259	CHAF1B	0.869277	1.11825	4.35069e-08	8.56973	4.56064e-06	0.993764	enriched	high	chromatin assembly factor 1 subunit B [Source:HGNC Symbol;Acc:HGNC:1911]
ENSG00000132383	RPA1	1.53839	0.449081	8.05477e-06	5.97388	0.000436901	0.993736	enriched	high	replication protein A1 [Source:HGNC Symbol;Acc:HGNC:10289]
ENSG00000128059	PPAT	1.0814	0.900118	3.66491e-08	8.66329	3.90764e-06	0.990757	enriched	low	phosphoribosyl pyrophosphate amidotransferase [Source:HGNC Symbol;Acc:HGNC:9238]
ENSG00000116698	SMG7	1.19556	0.776315	1.08603e-07	8.08084	9.74242e-06	0.985938	enriched	NA	SMG7 nonsense mediated mRNA decay factor [Source:HGNC Symbol;Acc:HGNC:16792]
ENSG00000100138	NHP2L1	1.03003	0.940777	3.29216e-08	8.72211	3.61344e-06	0.985403	enriched	NA	small nuclear ribonucleoprotein 13 [Source:HGNC Symbol;Acc:HGNC:7819]
ENSG00000073969	NSF	0.99177	0.974727	3.20811e-08	8.73633	3.54202e-06	0.983249	enriched	high	N-ethylmaleimide sensitive factor, vesicle fusing ATPase [Source:HGNC Symbol;Acc:HGNC:8016]
ENSG00000105193	RPS16	1.27042	0.695989	2.87972e-07	7.57732	2.34641e-05	0.983204	enriched	high	ribosomal protein S16 [Source:HGNC Symbol;Acc:HGNC:10396]
ENSG00000153207	AHCTF1	0.808577	1.1566	7.92855e-08	8.24712	7.36014e-06	0.982589	enriched	high	AT-hook containing transcription factor 1 [Source:HGNC Symbol;Acc:HGNC:24618]
ENSG00000135801	TAF5L	1.0167	0.945676	3.44364e-08	8.69741	3.73575e-06	0.98119	enriched	NA	TATA-box binding protein associated factor 5 like [Source:HGNC Symbol;Acc:HGNC:17304]
ENSG00000165501	LRR1	0.995521	0.964936	3.38591e-08	8.70669	3.6946e-06	0.980229	enriched	low	leucine rich repeat protein 1 [Source:HGNC Symbol;Acc:HGNC:19742]
ENSG00000130724	CHMP2A	1.64593	0.311824	4.3152e-05	5.21932	0.00186383	0.978877	enriched	NA	charged multivesicular body protein 2A [Source:HGNC Symbol;Acc:HGNC:30216]
ENSG00000092108	SCFD1	0.838771	1.11266	6.38094e-08	8.36302	6.16901e-06	0.975717	enriched	NA	sec1 family domain containing 1 [Source:HGNC Symbol;Acc:HGNC:20726]
ENSG00000142937	RPS8	1.17707	0.771243	1.21476e-07	8.0221	1.07934e-05	0.974158	enriched	high	ribosomal protein S8 [Source:HGNC Symbol;Acc:HGNC:10441]
ENSG00000136930	PSMB7	0.930744	1.01309	4.05695e-08	8.60779	4.27676e-06	0.971916	enriched	low	proteasome 20S subunit beta 7 [Source:HGNC Symbol;Acc:HGNC:9544]
ENSG00000128829	EIF2AK4	0.809827	1.1272	8.60176e-08	8.20387	7.94556e-06	0.968515	enriched	low	eukaryotic translation initiation factor 2 alpha kinase 4 [Source:HGNC Symbol;Acc:HGNC:19687]
ENSG00000101343	CRNKL1	1.30778	0.62732	7.34198e-07	7.10981	5.39347e-05	0.967549	enriched	low	crooked neck pre-mRNA splicing factor 1 [Source:HGNC Symbol;Acc:HGNC:15762]
ENSG00000136807	CDK9	0.907888	1.01747	4.91151e-08	8.50397	5.03537e-06	0.96268	enriched	low	cyclin dependent kinase 9 [Source:HGNC Symbol;Acc:HGNC:1780]
ENSG00000142230	SAE1	1.02328	0.898307	5.2087e-08	8.47221	5.28202e-06	0.960791	enriched	low	SUMO1 activating enzyme subunit 1 [Source:HGNC Symbol;Acc:HGNC:30660]
ENSG00000144028	SNRNP200	1.18935	0.729724	2.05928e-07	7.74851	1.73865e-05	0.959538	enriched	high	small nuclear ribonucleoprotein U5 subunit 200 [Source:HGNC Symbol;Acc:HGNC:30859]
ENSG00000149136	SSRP1	0.849541	1.06215	7.06458e-08	8.30858	6.7599e-06	0.955845	enriched	high	structure specific recognition protein 1 [Source:HGNC Symbol;Acc:HGNC:11327]
ENSG00000104897	SF3A2	0.976738	0.934813	5.07731e-08	8.48601	5.17691e-06	0.955776	enriched	high	splicing factor 3a subunit 2 [Source:HGNC Symbol;Acc:HGNC:10766]
ENSG00000112306	RPS12	0.599043	1.31232	1.09291e-06	6.91543	7.53286e-05	0.955681	enriched	high	ribosomal protein S12 [Source:HGNC Symbol;Acc:HGNC:10385]
ENSG00000139343	SNRPF	1.0533	0.851934	7.19243e-08	8.29901	6.83302e-06	0.952619	enriched	high	small nuclear ribonucleoprotein polypeptide F [Source:HGNC Symbol;Acc:HGNC:11162]
ENSG00000147133	TAF1	0.908265	0.994951	5.68685e-08	8.42486	5.67438e-06	0.951608	enriched	high	TATA-box binding protein associated factor 1 [Source:HGNC Symbol;Acc:HGNC:11535]
ENSG00000168393	DTYMK	0.88027	1.02066	6.36538e-08	8.36433	6.16901e-06	0.950464	enriched	NA	deoxythymidylate kinase [Source:HGNC Symbol;Acc:HGNC:3061]
ENSG00000137815	RTF1	0.943148	0.955525	5.57467e-08	8.43559	5.59235e-06	0.949336	enriched	high	RTF1 homolog, Paf1/RNA polymerase II complex component [Source:HGNC Symbol;Acc:HGNC:28996]
ENSG00000100353	EIF3D	0.854234	1.03804	7.60281e-08	8.26944	7.09305e-06	0.946137	enriched	NA	eukaryotic translation initiation factor 3 subunit D [Source:HGNC Symbol;Acc:HGNC:3278]
ENSG00000172273	HINFP	0.933597	0.954574	6.09364e-08	8.38773	5.98428e-06	0.944085	enriched	low	histone H4 transcription factor [Source:HGNC Symbol;Acc:HGNC:17850]
ENSG00000100347	SAMM50	0.937268	0.948461	6.20282e-08	8.3782	6.05961e-06	0.942865	enriched	NA	SAMM50 sorting and assembly machinery component [Source:HGNC Symbol;Acc:HGNC:24276]
ENSG00000130772	MED18	1.0056	0.877149	7.21424e-08	8.2974	6.83302e-06	0.941375	enriched	low	mediator complex subunit 18 [Source:HGNC Symbol;Acc:HGNC:25944]
ENSG00000153922	CHD1	0.890823	0.983151	7.29758e-08	8.29127	6.87705e-06	0.936987	enriched	low	chromodomain helicase DNA binding protein 1 [Source:HGNC Symbol;Acc:HGNC:1915]
ENSG00000198783	ZNF830	1.04072	0.833133	9.48132e-08	8.15237	8.67215e-06	0.936928	enriched	NA	zinc finger protein 830 [Source:HGNC Symbol;Acc:HGNC:28291]
ENSG00000197170	PSMD12	0.93149	0.940174	6.96821e-08	8.31592	6.70205e-06	0.935832	enriched	high	proteasome 26S subunit, non-ATPase 12 [Source:HGNC Symbol;Acc:HGNC:9557]
ENSG00000100401	RANGAP1	0.921397	0.94184	7.49487e-08	8.27705	7.02748e-06	0.931618	enriched	low	Ran GTPase activating protein 1 [Source:HGNC Symbol;Acc:HGNC:9854]
ENSG00000164162	ANAPC10	1.02731	0.834514	1.00224e-07	8.12309	9.07806e-06	0.930911	enriched	low	anaphase promoting complex subunit 10 [Source:HGNC Symbol;Acc:HGNC:24077]
ENSG00000165494	PCF11	0.750904	1.10847	1.93763e-07	7.77981	1.65471e-05	0.929689	enriched	NA	PCF11 cleavage and polyadenylation factor subunit [Source:HGNC Symbol;Acc:HGNC:30097]
ENSG00000110700	RPS13	0.597612	1.26104	1.1686e-06	6.88295	7.95802e-05	0.929325	enriched	high	ribosomal protein S13 [Source:HGNC Symbol;Acc:HGNC:10386]
ENSG00000101182	PSMA7	0.600782	1.23667	1.15052e-06	6.89051	7.86356e-05	0.918724	enriched	high	proteasome 20S subunit alpha 7 [Source:HGNC Symbol;Acc:HGNC:9536]
ENSG00000125743	SNRPD2	1.07692	0.759647	1.94213e-07	7.77861	1.65471e-05	0.918284	enriched	high	small nuclear ribonucleoprotein D2 polypeptide [Source:HGNC Symbol;Acc:HGNC:11159]
ENSG00000196367	TRRAP	0.605895	1.22653	1.0849e-06	6.919	7.53286e-05	0.916215	enriched	high	transformation/transcription domain associated protein [Source:HGNC Symbol;Acc:HGNC:12347]
ENSG00000132507	EIF5A	0.920869	0.907609	1.00122e-07	8.12363	9.07806e-06	0.914239	enriched	high	eukaryotic translation initiation factor 5A [Source:HGNC Symbol;Acc:HGNC:3300]
ENSG00000103932	RPAP1	0.735774	1.09204	2.49203e-07	7.65089	2.06661e-05	0.913905	enriched	high	RNA polymerase II associated protein 1 [Source:HGNC Symbol;Acc:HGNC:24567]
ENSG00000213741	RPS29	0.446627	1.38096	8.76573e-06	5.93515	0.000465982	0.913795	enriched	high	ribosomal protein S29 [Source:HGNC Symbol;Acc:HGNC:10419]
ENSG00000166508	MCM7	1.21592	0.608277	1.06518e-06	6.92791	7.47189e-05	0.912099	enriched	high	minichromosome maintenance complex component 7 [Source:HGNC Symbol;Acc:HGNC:6950]
ENSG00000198156	NPIPB6	0.907256	0.916831	1.03833e-07	8.10446	9.35948e-06	0.912043	enriched	NA	nuclear pore complex interacting protein family member B6 [Source:HGNC Symbol;Acc:HGNC:37454]
ENSG00000147604	RPL7	0.670626	1.14786	5.07098e-07	7.29292	3.84632e-05	0.909242	enriched	high	ribosomal protein L7 [Source:HGNC Symbol;Acc:HGNC:10363]
ENSG00000118579	MED28	0.971594	0.83374	1.40424e-07	7.94645	1.23593e-05	0.902667	enriched	high	mediator complex subunit 28 [Source:HGNC Symbol;Acc:HGNC:24628]
ENSG00000179950	PUF60	0.660617	1.14127	5.91174e-07	7.21675	4.39471e-05	0.900945	enriched	high	poly(U) binding splicing factor 60 [Source:HGNC Symbol;Acc:HGNC:17042]
ENSG00000178951	ZBTB7A	0.954193	0.845678	1.39304e-07	7.95062	1.23188e-05	0.899936	enriched	low	zinc finger and BTB domain containing 7A [Source:HGNC Symbol;Acc:HGNC:18078]
ENSG00000031698	SARS	0.368415	1.42835	2.39787e-05	5.48032	0.0011327	0.898383	enriched	high	seryl-tRNA synthetase 1 [Source:HGNC Symbol;Acc:HGNC:10537]
ENSG00000137076	TLN1	0.783455	1.00164	2.0553e-07	7.7495	1.73865e-05	0.89255	enriched	low	talin 1 [Source:HGNC Symbol;Acc:HGNC:11845]
ENSG00000160075	SSU72	0.958641	0.82003	1.76372e-07	7.82828	1.52358e-05	0.889335	enriched	NA	SSU72 homolog, RNA polymerase II CTD phosphatase [Source:HGNC Symbol;Acc:HGNC:25016]
ENSG00000128050	PAICS	1.06875	0.708136	3.87484e-07	7.42746	3.061e-05	0.888441	enriched	high	phosphoribosylaminoimidazole carboxylase and phosphoribosylaminoimidazolesuccinocarboxamide synthase [Source:HGNC Symbol;Acc:HGNC:8587]
ENSG00000176476	CCDC101	0.920353	0.852089	1.66808e-07	7.8571	1.45442e-05	0.886221	enriched	NA	SAGA complex associated factor 29 [Source:HGNC Symbol;Acc:HGNC:25156]
ENSG00000106245	BUD31	0.559078	1.20592	2.16981e-06	6.58597	0.000136779	0.882499	enriched	high	BUD31 homolog [Source:HGNC Symbol;Acc:HGNC:29629]
ENSG00000243716	NPIPB5	0.884329	0.878361	1.75143e-07	7.83189	1.52e-05	0.881345	enriched	NA	nuclear pore complex interacting protein family member B5 [Source:HGNC Symbol;Acc:HGNC:37233]
ENSG00000197102	DYNC1H1	0.679132	1.0796	5.47324e-07	7.25497	4.11795e-05	0.879368	enriched	high	dynein cytoplasmic 1 heavy chain 1 [Source:HGNC Symbol;Acc:HGNC:2961]
ENSG00000135624	CCT7	0.968592	0.787292	2.36873e-07	7.67679	1.97313e-05	0.877942	enriched	high	chaperonin containing TCP1 subunit 7 [Source:HGNC Symbol;Acc:HGNC:1622]
ENSG00000153107	ANAPC1	1.55035	0.191039	0.000183658	4.58685	0.0064903	0.870696	none	high	anaphase promoting complex subunit 1 [Source:HGNC Symbol;Acc:HGNC:19988]
ENSG00000104299	INTS9	0.850041	0.887701	2.19522e-07	7.71572	1.84508e-05	0.868871	enriched	NA	integrator complex subunit 9 [Source:HGNC Symbol;Acc:HGNC:25592]
ENSG00000239900	ADSL	1.17526	0.557834	2.32414e-06	6.55333	0.000145524	0.866549	enriched	high	adenylosuccinate lyase [Source:HGNC Symbol;Acc:HGNC:291]
ENSG00000115233	PSMD14	1.74951	-0.0193822	0.00118258	3.78488	0.032836	0.865062	none	high	proteasome 26S subunit, non-ATPase 14 [Source:HGNC Symbol;Acc:HGNC:16889]
ENSG00000149806	FAU	0.644822	1.08464	8.55505e-07	7.0348	6.11604e-05	0.864733	enriched	high	FAU ubiquitin like and ribosomal protein S30 fusion [Source:HGNC Symbol;Acc:HGNC:3597]
ENSG00000176108	CHMP6	0.945828	0.775095	3.11503e-07	7.53751	2.5271e-05	0.860461	enriched	NA	charged multivesicular body protein 6 [Source:HGNC Symbol;Acc:HGNC:25675]
ENSG00000241127	YAE1D1	0.670248	1.0419	7.02643e-07	7.13143	5.20263e-05	0.856076	enriched	NA	YAE1 maturation factor of ABCE1 [Source:HGNC Symbol;Acc:HGNC:24857]
ENSG00000162227	TAF6L	0.950712	0.756876	3.71436e-07	7.44872	2.9492e-05	0.853794	enriched	NA	TATA-box binding protein associated factor 6 like [Source:HGNC Symbol;Acc:HGNC:17305]
ENSG00000125450	NUP85	0.978269	0.725941	4.59257e-07	7.34233	3.55571e-05	0.852105	enriched	high	nucleoporin 85 [Source:HGNC Symbol;Acc:HGNC:8734]
ENSG00000125651	GTF2F1	0.90482	0.79488	3.30899e-07	7.50697	2.64989e-05	0.84985	enriched	high	general transcription factor IIF subunit 1 [Source:HGNC Symbol;Acc:HGNC:4652]
ENSG00000115268	RPS15	1.17804	0.517466	4.09287e-06	6.28703	0.000241674	0.847753	enriched	high	ribosomal protein S15 [Source:HGNC Symbol;Acc:HGNC:10388]
ENSG00000139718	SETD1B	0.879333	0.815258	3.26289e-07	7.51406	2.62424e-05	0.847295	enriched	low	SET domain containing 1B, histone lysine methyltransferase [Source:HGNC Symbol;Acc:HGNC:29187]
ENSG00000166451	CENPN	0.8799	0.80478	3.60038e-07	7.46441	2.87092e-05	0.84234	enriched	low	centromere protein N [Source:HGNC Symbol;Acc:HGNC:30873]
ENSG00000074800	ENO1	0.748164	0.933966	4.53653e-07	7.34847	3.52697e-05	0.841065	enriched	low	enolase 1 [Source:HGNC Symbol;Acc:HGNC:3350]
ENSG00000112249	ASCC3	0.948583	0.731905	5.02307e-07	7.29765	3.8297e-05	0.840244	enriched	low	activating signal cointegrator 1 complex subunit 3 [Source:HGNC Symbol;Acc:HGNC:18697]
ENSG00000130749	ZC3H4	1.021	0.658022	8.94351e-07	7.01309	6.36935e-05	0.83951	enriched	NA	zinc finger CCCH-type containing 4 [Source:HGNC Symbol;Acc:HGNC:17808]
ENSG00000146143	PRIM2	0.843335	0.828111	3.88798e-07	7.42576	3.061e-05	0.835723	enriched	low	DNA primase subunit 2 [Source:HGNC Symbol;Acc:HGNC:9370]
ENSG00000100811	YY1	0.81842	0.844998	4.18905e-07	7.38834	3.27044e-05	0.831709	enriched	low	YY1 transcription factor [Source:HGNC Symbol;Acc:HGNC:12856]
ENSG00000102710	SUPT20H	0.756417	0.903539	5.02855e-07	7.2971	3.8297e-05	0.829978	enriched	low	SPT20 homolog, SAGA complex component [Source:HGNC Symbol;Acc:HGNC:20596]
ENSG00000137656	BUD13	1.05755	0.594977	1.83894e-06	6.66482	0.000117109	0.826263	enriched	high	BUD13 homolog [Source:HGNC Symbol;Acc:HGNC:28199]
ENSG00000077549	CAPZB	0.964763	0.687318	7.90242e-07	7.07368	5.71517e-05	0.826041	enriched	high	capping actin protein of muscle Z-line subunit beta [Source:HGNC Symbol;Acc:HGNC:1491]
ENSG00000084623	EIF3I	0.800767	0.844935	4.9483e-07	7.30512	3.7996e-05	0.822851	enriched	high	eukaryotic translation initiation factor 3 subunit I [Source:HGNC Symbol;Acc:HGNC:3272]
ENSG00000178913	TAF7	0.941704	0.701218	7.52436e-07	7.09775	5.50577e-05	0.821461	enriched	low	TATA-box binding protein associated factor 7 [Source:HGNC Symbol;Acc:HGNC:11541]
ENSG00000111602	TIMELESS	0.978979	0.656337	1.09284e-06	6.91546	7.53286e-05	0.817658	enriched	NA	timeless circadian regulator [Source:HGNC Symbol;Acc:HGNC:11813]
ENSG00000120837	NFYB	0.851667	0.782585	5.59428e-07	7.24411	4.19212e-05	0.817126	enriched	low	nuclear transcription factor Y subunit beta [Source:HGNC Symbol;Acc:HGNC:7805]
ENSG00000167986	DDB1	1.03046	0.597803	1.93485e-06	6.64055	0.000122381	0.814131	enriched	high	damage specific DNA binding protein 1 [Source:HGNC Symbol;Acc:HGNC:2717]
ENSG00000142534	RPS11	0.906321	0.721237	7.32462e-07	7.11098	5.39347e-05	0.813779	enriched	high	ribosomal protein S11 [Source:HGNC Symbol;Acc:HGNC:10384]
ENSG00000204569	PPP1R10	0.494834	1.12925	6.19797e-06	6.09442	0.000347291	0.81204	enriched	low	protein phosphatase 1 regulatory subunit 10 [Source:HGNC Symbol;Acc:HGNC:9284]
ENSG00000159147	DONSON	1.39751	0.220238	0.000156877	4.65509	0.00569489	0.808872	none	NA	DNA replication fork stabilization factor DONSON [Source:HGNC Symbol;Acc:HGNC:2993]
EGFP	EGFP	0.616628	0.995385	1.71322e-06	6.69869	0.000111075	0.806007	enriched	NA	None
ENSG00000174276	ZNHIT2	0.633984	0.965534	1.55126e-06	6.74631	0.000103007	0.799759	enriched	NA	zinc finger HIT-type containing 2 [Source:HGNC Symbol;Acc:HGNC:1177]
ENSG00000165916	PSMC3	1.78236	-0.183261	0.00431033	3.22329	0.0939772	0.799548	none	high	proteasome 26S subunit, ATPase 3 [Source:HGNC Symbol;Acc:HGNC:9549]
ENSG00000140259	MFAP1	0.591312	1.00738	2.29693e-06	6.55892	0.000144304	0.799348	enriched	low	microfibril associated protein 1 [Source:HGNC Symbol;Acc:HGNC:7032]
ENSG00000106290	TAF6	0.711596	0.882354	9.5443e-07	6.98135	6.74572e-05	0.796975	enriched	low	TATA-box binding protein associated factor 6 [Source:HGNC Symbol;Acc:HGNC:11540]
ENSG00000183431	SF3A3	1.30648	0.287158	7.77956e-05	4.96033	0.00311424	0.796821	enriched	high	splicing factor 3a subunit 3 [Source:HGNC Symbol;Acc:HGNC:10767]
ENSG00000141367	CLTC	0.815914	0.777719	7.8697e-07	7.07572	5.71517e-05	0.796816	enriched	high	clathrin heavy chain [Source:HGNC Symbol;Acc:HGNC:2092]
ENSG00000183598	HIST2H3D	0.663425	0.929272	1.27857e-06	6.83943	8.64379e-05	0.796349	enriched	low	H3 clustered histone 13 [Source:HGNC Symbol;Acc:HGNC:25311]
ENSG00000088812	ATRN	0.812767	0.762298	9.38648e-07	6.98948	6.6594e-05	0.787532	enriched	low	attractin [Source:HGNC Symbol;Acc:HGNC:885]
ENSG00000205937	RNPS1	0.865168	0.709771	1.09406e-06	6.91492	7.53286e-05	0.787469	enriched	high	RNA binding protein with serine rich domain 1 [Source:HGNC Symbol;Acc:HGNC:10080]
ENSG00000117222	RBBP5	0.844555	0.723807	1.08625e-06	6.9184	7.53286e-05	0.784181	enriched	low	RB binding protein 5, histone lysine methyltransferase complex subunit [Source:HGNC Symbol;Acc:HGNC:9888]
ENSG00000006634	DBF4	0.672989	0.895185	1.38154e-06	6.80206	9.29062e-05	0.784087	enriched	low	DBF4 zinc finger [Source:HGNC Symbol;Acc:HGNC:17364]
ENSG00000072274	TFRC	1.02795	0.539088	4.37471e-06	6.25598	0.000255087	0.783519	enriched	high	transferrin receptor [Source:HGNC Symbol;Acc:HGNC:11763]
ENSG00000111011	RSRC2	0.838412	0.722951	1.14755e-06	6.89176	7.86356e-05	0.780682	enriched	NA	arginine and serine rich coiled-coil 2 [Source:HGNC Symbol;Acc:HGNC:30559]
ENSG00000106263	EIF3B	0.650955	0.902851	1.72639e-06	6.69502	0.000111078	0.776903	enriched	high	eukaryotic translation initiation factor 3 subunit B [Source:HGNC Symbol;Acc:HGNC:3280]
ENSG00000119720	NRDE2	0.379768	1.17307	2.82899e-05	5.40656	0.00129378	0.77642	enriched	NA	NRDE-2, necessary for RNA interference, domain containing [Source:HGNC Symbol;Acc:HGNC:20186]
ENSG00000110711	AIP	0.661521	0.890424	1.63189e-06	6.72199	0.000107595	0.775973	enriched	low	aryl hydrocarbon receptor interacting protein [Source:HGNC Symbol;Acc:HGNC:358]
ENSG00000233927	RPS28	0.804794	0.744362	1.19846e-06	6.87073	8.13165e-05	0.774578	enriched	NA	ribosomal protein S28 [Source:HGNC Symbol;Acc:HGNC:10418]
ENSG00000165684	SNAPC4	0.543837	1.00446	4.4399e-06	6.24909	0.000258081	0.774151	enriched	low	small nuclear RNA activating complex polypeptide 4 [Source:HGNC Symbol;Acc:HGNC:11137]
ENSG00000117614	SYF2	0.894838	0.653398	1.75468e-06	6.68724	0.000112125	0.774118	enriched	low	SYF2 pre-mRNA splicing factor [Source:HGNC Symbol;Acc:HGNC:19824]
ENSG00000120533	ENY2	0.550787	0.991076	4.23936e-06	6.27063	0.000247969	0.770932	enriched	low	ENY2 transcription and export complex 2 subunit [Source:HGNC Symbol;Acc:HGNC:24449]
ENSG00000266338	NBPF15	0.966784	0.569196	3.63613e-06	6.34236	0.000218156	0.76799	enriched	NA	NBPF member 15 [Source:HGNC Symbol;Acc:HGNC:28791]
ENSG00000231500	RPS18	1.76538	-0.230038	0.00626849	3.05791	0.124034	0.767673	none	high	ribosomal protein S18 [Source:HGNC Symbol;Acc:HGNC:10401]
ENSG00000100056	DGCR14	0.593218	0.93983	2.97609e-06	6.43644	0.000179712	0.766524	enriched	NA	ess-2 splicing factor homolog [Source:HGNC Symbol;Acc:HGNC:16817]
ENSG00000159086	PAXBP1	0.780305	0.751023	1.38421e-06	6.80113	9.29062e-05	0.765664	enriched	high	PAX3 and PAX7 binding protein 1 [Source:HGNC Symbol;Acc:HGNC:13579]
ENSG00000163634	THOC7	0.930678	0.599837	2.85126e-06	6.45664	0.000175583	0.765257	enriched	low	THO complex subunit 7 [Source:HGNC Symbol;Acc:HGNC:29874]
ENSG00000092439	TRPM7	0.71086	0.817004	1.53692e-06	6.75077	0.00010242	0.763932	enriched	low	transient receptor potential cation channel subfamily M member 7 [Source:HGNC Symbol;Acc:HGNC:17994]
ENSG00000144231	POLR2D	0.572196	0.955177	3.66964e-06	6.33807	0.00021876	0.763686	enriched	high	RNA polymerase II subunit D [Source:HGNC Symbol;Acc:HGNC:9191]
ENSG00000100479	POLE2	1.08537	0.439359	1.49816e-05	5.69158	0.000755518	0.762367	enriched	low	DNA polymerase epsilon 2, accessory subunit [Source:HGNC Symbol;Acc:HGNC:9178]
ENSG00000128908	INO80	0.543772	0.979449	4.87806e-06	6.20531	0.000279202	0.76161	enriched	high	INO80 complex ATPase subunit [Source:HGNC Symbol;Acc:HGNC:26956]
ENSG00000120656	TAF12	0.92124	0.600919	2.94564e-06	6.44129	0.00017845	0.76108	enriched	low	TATA-box binding protein associated factor 12 [Source:HGNC Symbol;Acc:HGNC:11545]
ENSG00000197111	PCBP2	0.709607	0.809922	1.64576e-06	6.71794	0.000107876	0.759764	enriched	high	poly(rC) binding protein 2 [Source:HGNC Symbol;Acc:HGNC:8648]
ENSG00000204628	GNB2L1	0.48123	1.0381	9.49255e-06	5.89875	0.000500343	0.759667	enriched	NA	receptor for activated C kinase 1 [Source:HGNC Symbol;Acc:HGNC:4399]
ENSG00000100296	THOC5	0.911493	0.605563	2.91597e-06	6.44606	0.000178215	0.758528	enriched	low	THO complex subunit 5 [Source:HGNC Symbol;Acc:HGNC:19074]
ENSG00000185946	RNPC3	0.758596	0.75764	1.58172e-06	6.73697	0.000104657	0.758118	enriched	high	RNA binding region (RNP1, RRM) containing 3 [Source:HGNC Symbol;Acc:HGNC:18666]
ENSG00000142539	CTD-2545M3.6	0.812262	0.703722	1.7208e-06	6.69658	0.000111078	0.757992	enriched	NA	novel protein
ENSG00000008988	RPS20	0.803067	0.710862	1.71443e-06	6.69835	0.000111075	0.756965	enriched	NA	ribosomal protein S20 [Source:HGNC Symbol;Acc:HGNC:10405]
ENSG00000116478	HDAC1	0.780067	0.733398	1.64772e-06	6.71737	0.000107876	0.756732	enriched	low	histone deacetylase 1 [Source:HGNC Symbol;Acc:HGNC:4852]
ENSG00000115216	NRBP1	0.76711	0.741222	1.70988e-06	6.69962	0.000111075	0.754166	enriched	low	nuclear receptor binding protein 1 [Source:HGNC Symbol;Acc:HGNC:7993]
ENSG00000163714	U2SURP	0.731376	0.775308	1.75156e-06	6.6881	0.000112125	0.753342	enriched	high	U2 snRNP associated SURP domain containing [Source:HGNC Symbol;Acc:HGNC:30855]
ENSG00000087152	ATXN7L3	0.81333	0.693028	1.91594e-06	6.64523	0.000121597	0.753179	enriched	NA	ataxin 7 like 3 [Source:HGNC Symbol;Acc:HGNC:25416]
ENSG00000166337	TAF10	0.530241	0.971198	6.0612e-06	6.10472	0.000340651	0.75072	enriched	high	TATA-box binding protein associated factor 10 [Source:HGNC Symbol;Acc:HGNC:11543]
ENSG00000125870	SNRPB2	0.516329	0.982765	7.01901e-06	6.0371	0.000385199	0.749547	enriched	high	small nuclear ribonucleoprotein polypeptide B2 [Source:HGNC Symbol;Acc:HGNC:11155]
ENSG00000175390	EIF3F	0.519919	0.971233	6.98092e-06	6.0396	0.000384239	0.745576	enriched	high	eukaryotic translation initiation factor 3 subunit F [Source:HGNC Symbol;Acc:HGNC:3275]
ENSG00000172757	CFL1	0.891095	0.596412	3.65377e-06	6.34009	0.000218512	0.743753	enriched	low	cofilin 1 [Source:HGNC Symbol;Acc:HGNC:1874]
ENSG00000086589	RBM22	1.0628	0.424654	1.95264e-05	5.5723	0.000951285	0.743727	enriched	high	RNA binding motif protein 22 [Source:HGNC Symbol;Acc:HGNC:25503]
ENSG00000167088	SNRPD1	0.405411	1.07655	2.46214e-05	5.4685	0.00115721	0.740979	enriched	high	small nuclear ribonucleoprotein D1 polypeptide [Source:HGNC Symbol;Acc:HGNC:11158]
ENSG00000185049	NELFA	0.807291	0.670268	2.57691e-06	6.50442	0.000160275	0.738779	enriched	low	negative elongation factor complex member A [Source:HGNC Symbol;Acc:HGNC:12768]
ENSG00000099942	CRKL	0.722061	0.746279	2.48162e-06	6.52226	0.000154865	0.73417	enriched	low	CRK like proto-oncogene, adaptor protein [Source:HGNC Symbol;Acc:HGNC:2363]
ENSG00000042429	MED17	1.0469	0.419511	2.19321e-05	5.52022	0.00105472	0.733206	enriched	low	mediator complex subunit 17 [Source:HGNC Symbol;Acc:HGNC:2375]
ENSG00000167670	CHAF1A	0.678111	0.786164	2.78048e-06	6.4685	0.000172362	0.732138	enriched	high	chromatin assembly factor 1 subunit A [Source:HGNC Symbol;Acc:HGNC:1910]
ENSG00000121579	NAA50	0.793936	0.669806	2.86568e-06	6.45426	0.00017589	0.731871	enriched	low	N-alpha-acetyltransferase 50, NatE catalytic subunit [Source:HGNC Symbol;Acc:HGNC:29533]
ENSG00000126261	UBA2	0.800111	0.663512	2.9322e-06	6.44344	0.000178215	0.731812	enriched	high	ubiquitin like modifier activating enzyme 2 [Source:HGNC Symbol;Acc:HGNC:30661]
ENSG00000104738	MCM4	0.943015	0.513566	8.53605e-06	5.9473	0.000456373	0.728291	enriched	low	minichromosome maintenance complex component 4 [Source:HGNC Symbol;Acc:HGNC:6947]
ENSG00000171314	PGAM1	0.704996	0.751398	2.80627e-06	6.46414	0.000173385	0.728197	enriched	low	phosphoglycerate mutase 1 [Source:HGNC Symbol;Acc:HGNC:8888]
ENSG00000189091	SF3B3	0.363112	1.09151	4.25694e-05	5.22532	0.00185152	0.727309	enriched	high	splicing factor 3b subunit 3 [Source:HGNC Symbol;Acc:HGNC:10770]
ENSG00000164109	MAD2L1	1.19694	0.254526	0.000143171	4.69472	0.00528997	0.725731	none	high	mitotic arrest deficient 2 like 1 [Source:HGNC Symbol;Acc:HGNC:6763]
ENSG00000164902	PHAX	0.715389	0.735073	2.93192e-06	6.44349	0.000178215	0.725231	enriched	NA	phosphorylated adaptor for RNA export [Source:HGNC Symbol;Acc:HGNC:10241]
ENSG00000204560	DHX16	0.626025	0.819973	3.91738e-06	6.3075	0.000232785	0.722999	enriched	high	DEAH-box helicase 16 [Source:HGNC Symbol;Acc:HGNC:2739]
ENSG00000105298	CACTIN	0.787179	0.656185	3.50976e-06	6.35894	0.000211253	0.721682	enriched	NA	cactin, spliceosome C complex subunit [Source:HGNC Symbol;Acc:HGNC:29938]
ENSG00000112237	CCNC	0.81023	0.625868	4.19732e-06	6.27528	0.000246282	0.718049	enriched	low	cyclin C [Source:HGNC Symbol;Acc:HGNC:1581]
ENSG00000006712	PAF1	0.617619	0.814738	4.48604e-06	6.24427	0.000259954	0.716178	enriched	high	PAF1 homolog, Paf1/RNA polymerase II complex component [Source:HGNC Symbol;Acc:HGNC:25459]
ENSG00000069764	PLA2G10	0.775384	0.653709	3.95235e-06	6.30335	0.000234117	0.714546	enriched	low	phospholipase A2 group X [Source:HGNC Symbol;Acc:HGNC:9029]
ENSG00000167491	GATAD2A	0.96635	0.462129	1.57828e-05	5.66807	0.000793776	0.714239	enriched	low	GATA zinc finger domain containing 2A [Source:HGNC Symbol;Acc:HGNC:29989]
ENSG00000146731	CCT6A	0.534125	0.889799	8.27726e-06	5.9614	0.000446374	0.711962	enriched	high	chaperonin containing TCP1 subunit 6A [Source:HGNC Symbol;Acc:HGNC:1620]
ENSG00000145833	DDX46	0.352146	1.07084	5.22136e-05	5.13527	0.00218934	0.711491	enriched	high	DEAD-box helicase 46 [Source:HGNC Symbol;Acc:HGNC:18681]
ENSG00000084774	CAD	0.42725	0.991088	2.34479e-05	5.49032	0.00111327	0.709169	enriched	high	carbamoyl-phosphate synthetase 2, aspartate transcarbamylase, and dihydroorotase [Source:HGNC Symbol;Acc:HGNC:1424]
ENSG00000213246	SUPT4H1	0.899325	0.516887	9.93731e-06	5.87785	0.000520844	0.708106	enriched	high	SPT4 homolog, DSIF elongation factor subunit [Source:HGNC Symbol;Acc:HGNC:11467]
ENSG00000076201	PTPN23	0.706449	0.706392	4.17669e-06	6.27757	0.000245845	0.706421	enriched	low	protein tyrosine phosphatase non-receptor type 23 [Source:HGNC Symbol;Acc:HGNC:14406]
ENSG00000159079	C21orf59	0.578362	0.826037	6.71822e-06	6.05726	0.000370874	0.702199	enriched	NA	cilia and flagella associated protein 298 [Source:HGNC Symbol;Acc:HGNC:1301]
ENSG00000104904	OAZ1	0.756255	0.647727	4.91466e-06	6.20184	0.000280436	0.701991	enriched	low	ornithine decarboxylase antizyme 1 [Source:HGNC Symbol;Acc:HGNC:8095]
ENSG00000160948	VPS28	1.08689	0.316493	8.13574e-05	4.94076	0.00323678	0.701691	enriched	low	VPS28 subunit of ESCRT-I [Source:HGNC Symbol;Acc:HGNC:18178]
ENSG00000197265	GTF2E2	0.554892	0.848389	7.89583e-06	5.98302	0.000429529	0.70164	enriched	low	general transcription factor IIE subunit 2 [Source:HGNC Symbol;Acc:HGNC:4651]
ENSG00000122257	RBBP6	0.632762	0.769767	5.21683e-06	6.17415	0.000296771	0.701265	enriched	high	RB binding protein 6, ubiquitin ligase [Source:HGNC Symbol;Acc:HGNC:9889]
ENSG00000100603	SNW1	0.79376	0.607848	5.82773e-06	6.12287	0.000329514	0.700804	enriched	high	SNW domain containing 1 [Source:HGNC Symbol;Acc:HGNC:16696]
ENSG00000141867	BRD4	0.776288	0.623983	5.48548e-06	6.15088	0.000311105	0.700136	enriched	high	bromodomain containing 4 [Source:HGNC Symbol;Acc:HGNC:13575]
ENSG00000142751	GPN2	0.681301	0.717312	4.82557e-06	6.21034	0.000277047	0.699307	enriched	NA	GPN-loop GTPase 2 [Source:HGNC Symbol;Acc:HGNC:25513]
ENSG00000198056	PRIM1	0.799646	0.597709	6.31125e-06	6.08606	0.000351527	0.698678	enriched	high	DNA primase subunit 1 [Source:HGNC Symbol;Acc:HGNC:9369]
ENSG00000165006	UBAP1	0.605277	0.782765	6.49833e-06	6.07259	0.00036087	0.694021	enriched	low	ubiquitin associated protein 1 [Source:HGNC Symbol;Acc:HGNC:12461]
ENSG00000085840	ORC1	1.007	0.379784	4.30008e-05	5.22087	0.0018616	0.693391	enriched	high	origin recognition complex subunit 1 [Source:HGNC Symbol;Acc:HGNC:8487]
ENSG00000149262	INTS4	0.765371	0.619385	6.28036e-06	6.08833	0.000350854	0.692378	enriched	high	integrator complex subunit 4 [Source:HGNC Symbol;Acc:HGNC:25048]
ENSG00000146872	TLK2	0.948724	0.435975	2.424e-05	5.47547	0.00114216	0.69235	enriched	low	tousled like kinase 2 [Source:HGNC Symbol;Acc:HGNC:11842]
ENSG00000163510	CWC22	0.0927133	1.28779	0.000829095	3.93773	0.0242478	0.690251	none	high	CWC22 spliceosome associated protein homolog [Source:HGNC Symbol;Acc:HGNC:29322]
ENSG00000139350	NEDD1	0.619232	0.7603	6.54134e-06	6.06955	0.00036218	0.689766	enriched	high	NEDD1 gamma-tubulin ring complex targeting factor [Source:HGNC Symbol;Acc:HGNC:7723]
ENSG00000103245	NARFL	0.653443	0.724149	6.04802e-06	6.10573	0.000340651	0.688796	enriched	NA	cytosolic iron-sulfur assembly component 3 [Source:HGNC Symbol;Acc:HGNC:14179]
ENSG00000152240	HAUS1	0.55386	0.813713	9.86146e-06	5.88135	0.000518324	0.683787	enriched	low	HAUS augmin like complex subunit 1 [Source:HGNC Symbol;Acc:HGNC:25174]
ENSG00000103510	KAT8	0.94804	0.415298	3.23455e-05	5.34698	0.00145781	0.681669	enriched	high	lysine acetyltransferase 8 [Source:HGNC Symbol;Acc:HGNC:17933]
ENSG00000170312	CDK1	1.36335	-0.000377447	0.00188971	3.58254	0.0487692	0.681487	none	high	cyclin dependent kinase 1 [Source:HGNC Symbol;Acc:HGNC:1722]
ENSG00000033867	SLC4A7	0.848888	0.511557	1.38212e-05	5.72801	0.000702696	0.680223	enriched	low	solute carrier family 4 member 7 [Source:HGNC Symbol;Acc:HGNC:11033]
ENSG00000173812	EIF1	0.653587	0.706678	7.04375e-06	6.03548	0.000385424	0.680133	enriched	low	eukaryotic translation initiation factor 1 [Source:HGNC Symbol;Acc:HGNC:3249]
ENSG00000022277	RTFDC1	0.776457	0.58267	8.88931e-06	5.92875	0.000471209	0.679564	enriched	NA	replication termination factor 2 [Source:HGNC Symbol;Acc:HGNC:15890]
ENSG00000134058	CDK7	0.79902	0.55616	1.05293e-05	5.85148	0.000550328	0.67759	enriched	low	cyclin dependent kinase 7 [Source:HGNC Symbol;Acc:HGNC:1778]
ENSG00000277669	ENSG00000277669	0.610315	0.73791	8.62883e-06	5.94235	0.000460015	0.674113	enriched	NA	None
ENSG00000154727	GABPA	0.719961	0.625435	8.45995e-06	5.9514	0.000453604	0.672698	enriched	NA	GA binding protein transcription factor subunit alpha [Source:HGNC Symbol;Acc:HGNC:4071]
ENSG00000168286	THAP11	0.70497	0.639645	8.2711e-06	5.96174	0.000446374	0.672308	enriched	NA	THAP domain containing 11 [Source:HGNC Symbol;Acc:HGNC:23194]
ENSG00000169230	PRELID1	0.637686	0.706517	8.32948e-06	5.95852	0.000447896	0.672101	enriched	NA	PRELI domain containing 1 [Source:HGNC Symbol;Acc:HGNC:30255]
ENSG00000145425	RPS3A	1.60107	-0.257457	0.0104243	2.83005	0.178772	0.671808	none	high	ribosomal protein S3A [Source:HGNC Symbol;Acc:HGNC:10421]
ENSG00000008128	CDK11A	0.802068	0.537762	1.29998e-05	5.75575	0.000664557	0.669915	enriched	high	cyclin dependent kinase 11A [Source:HGNC Symbol;Acc:HGNC:1730]
ENSG00000134748	PRPF38A	0.580407	0.755766	1.06151e-05	5.84779	0.000551784	0.668086	enriched	high	pre-mRNA processing factor 38A [Source:HGNC Symbol;Acc:HGNC:25930]
ENSG00000140395	WDR61	0.689051	0.641698	9.33869e-06	5.90621	0.000493628	0.665374	enriched	high	SKI8 subunit of superkiller complex [Source:HGNC Symbol;Acc:HGNC:30300]
ENSG00000137413	TAF8	0.780624	0.549777	1.28793e-05	5.75997	0.000660569	0.665201	enriched	high	TATA-box binding protein associated factor 8 [Source:HGNC Symbol;Acc:HGNC:17300]
ENSG00000149480	MTA2	0.598117	0.729236	1.06163e-05	5.84774	0.000551784	0.663676	enriched	low	metastasis associated 1 family member 2 [Source:HGNC Symbol;Acc:HGNC:7411]
ENSG00000148297	MED22	0.496727	0.830227	1.86282e-05	5.59345	0.000917108	0.663477	enriched	low	mediator complex subunit 22 [Source:HGNC Symbol;Acc:HGNC:11477]
ENSG00000157020	SEC13	0.824437	0.4998	1.84944e-05	5.59669	0.000912928	0.662118	enriched	high	SEC13 homolog, nuclear pore and COPII coat complex component [Source:HGNC Symbol;Acc:HGNC:10697]
ENSG00000105085	MED26	0.720192	0.603726	1.07269e-05	5.84302	0.00055505	0.661959	enriched	low	mediator complex subunit 26 [Source:HGNC Symbol;Acc:HGNC:2376]
ENSG00000130204	TOMM40	0.857874	0.464239	2.47239e-05	5.46664	0.0011591	0.661057	enriched	high	translocase of outer mitochondrial membrane 40 [Source:HGNC Symbol;Acc:HGNC:18001]
ENSG00000099991	CABIN1	0.780116	0.538073	1.49404e-05	5.69282	0.00075548	0.659094	enriched	NA	calcineurin binding protein 1 [Source:HGNC Symbol;Acc:HGNC:24187]
ENSG00000113013	HSPA9	0.637072	0.679009	1.07387e-05	5.84252	0.00055505	0.658041	enriched	high	heat shock protein family A (Hsp70) member 9 [Source:HGNC Symbol;Acc:HGNC:5244]
ENSG00000136709	WDR33	0.463516	0.848189	2.62425e-05	5.44004	0.00121805	0.655853	enriched	high	WD repeat domain 33 [Source:HGNC Symbol;Acc:HGNC:25651]
ENSG00000115484	CCT4	0.778739	0.529272	1.6828e-05	5.63917	0.000841806	0.654005	enriched	NA	chaperonin containing TCP1 subunit 4 [Source:HGNC Symbol;Acc:HGNC:1617]
ENSG00000253710	ALG11	0.467634	0.839956	2.59424e-05	5.44517	0.00121015	0.653795	enriched	NA	ALG11 alpha-1,2-mannosyltransferase [Source:HGNC Symbol;Acc:HGNC:32456]
ENSG00000131462	TUBG1	0.808765	0.498024	2.07463e-05	5.54512	0.00100287	0.653395	enriched	high	tubulin gamma 1 [Source:HGNC Symbol;Acc:HGNC:12417]
ENSG00000153767	GTF2E1	0.619229	0.679405	1.28864e-05	5.75972	0.000660569	0.649317	enriched	low	general transcription factor IIE subunit 1 [Source:HGNC Symbol;Acc:HGNC:4650]
ENSG00000109111	SUPT6H	0.87163	0.423236	4.02292e-05	5.25031	0.00176206	0.647433	enriched	high	SPT6 homolog, histone chaperone and transcription elongation factor [Source:HGNC Symbol;Acc:HGNC:11470]
ENSG00000102384	CENPI	0.999711	0.293621	0.000143001	4.69524	0.00528997	0.646666	none	NA	centromere protein I [Source:HGNC Symbol;Acc:HGNC:3968]
ENSG00000281571	ENSG00000281571	0.748418	0.544364	1.72398e-05	5.62828	0.000857809	0.646391	enriched	NA	TEC
ENSG00000168906	MAT2A	0.873512	0.418245	4.26745e-05	5.22423	0.00185178	0.645879	enriched	high	methionine adenosyltransferase 2A [Source:HGNC Symbol;Acc:HGNC:6904]
ENSG00000276043	ENSG00000276043	0.913105	0.375212	6.45696e-05	5.04194	0.00263008	0.644159	enriched	NA	ubiquitin like with PHD and ring finger domains 1 [Source:HGNC Symbol;Acc:HGNC:12556]
ENSG00000124789	NUP153	0.781725	0.506444	2.20121e-05	5.51859	0.00105584	0.644085	enriched	low	nucleoporin 153 [Source:HGNC Symbol;Acc:HGNC:8062]
ENSG00000161960	EIF4A1	0.734026	0.554046	1.70677e-05	5.6328	0.000851513	0.644036	enriched	high	eukaryotic translation initiation factor 4A1 [Source:HGNC Symbol;Acc:HGNC:3282]
ENSG00000007168	PAFAH1B1	0.812686	0.473897	2.7782e-05	5.41463	0.00127681	0.643291	enriched	high	platelet activating factor acetylhydrolase 1b regulatory subunit 1 [Source:HGNC Symbol;Acc:HGNC:8574]
ENSG00000042753	AP2S1	0.740805	0.544039	1.82944e-05	5.60158	0.000905453	0.642422	enriched	high	adaptor related protein complex 2 subunit sigma 1 [Source:HGNC Symbol;Acc:HGNC:565]
ENSG00000125952	MAX	0.906893	0.376955	6.46984e-05	5.04107	0.00263008	0.641924	enriched	high	MYC associated factor X [Source:HGNC Symbol;Acc:HGNC:6913]
ENSG00000119689	DLST	0.743337	0.539277	1.9024e-05	5.58401	0.000931675	0.641307	enriched	high	dihydrolipoamide S-succinyltransferase [Source:HGNC Symbol;Acc:HGNC:2911]
ENSG00000134419	RPS15A	0.589158	0.689371	1.63367e-05	5.65252	0.000819425	0.639264	enriched	high	ribosomal protein S15a [Source:HGNC Symbol;Acc:HGNC:10389]
ENSG00000240682	ISY1	1.26977	0.00784168	0.00214845	3.52696	0.0542461	0.638804	none	high	ISY1 splicing factor homolog [Source:HGNC Symbol;Acc:HGNC:29201]
ENSG00000160917	CPSF4	0.742579	0.534819	2.0193e-05	5.55724	0.000978651	0.638699	enriched	high	cleavage and polyadenylation specific factor 4 [Source:HGNC Symbol;Acc:HGNC:2327]
ENSG00000089009	RPL6	1.02507	0.251604	0.000230855	4.48801	0.00791825	0.638337	none	high	ribosomal protein L6 [Source:HGNC Symbol;Acc:HGNC:10362]
ENSG00000138346	DNA2	0.723575	0.549614	1.94759e-05	5.57346	0.000951285	0.636595	enriched	low	DNA replication helicase/nuclease 2 [Source:HGNC Symbol;Acc:HGNC:2939]
ENSG00000189403	HMGB1	0.459753	0.812933	3.34247e-05	5.33241	0.00150282	0.636343	enriched	low	high mobility group box 1 [Source:HGNC Symbol;Acc:HGNC:4983]
ENSG00000185883	ATP6V0C	0.439494	0.832777	3.92523e-05	5.26119	0.00172738	0.636135	enriched	high	ATPase H+ transporting V0 subunit c [Source:HGNC Symbol;Acc:HGNC:855]
ENSG00000157540	DYRK1A	0.533157	0.738783	2.11805e-05	5.53584	0.00102121	0.63597	enriched	low	dual specificity tyrosine phosphorylation regulated kinase 1A [Source:HGNC Symbol;Acc:HGNC:3091]
ENSG00000115540	MOB4	0.301972	0.961422	0.000145691	4.68716	0.00533521	0.631697	none	low	MOB family member 4, phocein [Source:HGNC Symbol;Acc:HGNC:17261]
ENSG00000138448	ITGAV	0.772438	0.490381	2.86757e-05	5.40053	0.00130822	0.63141	enriched	low	integrin subunit alpha V [Source:HGNC Symbol;Acc:HGNC:6150]
ENSG00000176248	ANAPC2	0.64757	0.611402	1.87616e-05	5.59024	0.000921244	0.629486	enriched	low	anaphase promoting complex subunit 2 [Source:HGNC Symbol;Acc:HGNC:19989]
ENSG00000102241	HTATSF1	0.499496	0.754578	2.87459e-05	5.39944	0.00130822	0.627037	enriched	high	HIV-1 Tat specific factor 1 [Source:HGNC Symbol;Acc:HGNC:5276]
ENSG00000013275	PSMC4	0.802909	0.448256	4.1196e-05	5.23981	0.00179597	0.625583	enriched	high	proteasome 26S subunit, ATPase 4 [Source:HGNC Symbol;Acc:HGNC:9551]
ENSG00000120438	TCP1	0.726534	0.522996	2.62138e-05	5.44053	0.00121805	0.624765	enriched	high	t-complex 1 [Source:HGNC Symbol;Acc:HGNC:11655]
ENSG00000173020	ADRBK1	0.693274	0.555571	2.30956e-05	5.49709	0.00110215	0.624422	enriched	NA	G protein-coupled receptor kinase 2 [Source:HGNC Symbol;Acc:HGNC:289]
ENSG00000149923	PPP4C	0.566571	0.67969	2.28246e-05	5.50237	0.00109201	0.623131	enriched	high	protein phosphatase 4 catalytic subunit [Source:HGNC Symbol;Acc:HGNC:9319]
ENSG00000171858	RPS21	0.827034	0.414241	5.67733e-05	5.09844	0.00235659	0.620638	enriched	high	ribosomal protein S21 [Source:HGNC Symbol;Acc:HGNC:10409]
ENSG00000107581	EIF3A	1.04434	0.196512	0.000443823	4.20643	0.0141803	0.620427	none	high	eukaryotic translation initiation factor 3 subunit A [Source:HGNC Symbol;Acc:HGNC:3271]
ENSG00000150316	CWC15	0.58482	0.654549	2.3283e-05	5.49348	0.00110826	0.619685	enriched	low	CWC15 spliceosome associated protein homolog [Source:HGNC Symbol;Acc:HGNC:26939]
ENSG00000198730	CTR9	0.470517	0.767827	3.81033e-05	5.27434	0.00169682	0.619172	enriched	high	CTR9 homolog, Paf1/RNA polymerase II complex component [Source:HGNC Symbol;Acc:HGNC:16850]
ENSG00000117399	CDC20	0.782357	0.451714	4.44361e-05	5.20637	0.00190605	0.617035	enriched	low	cell division cycle 20 [Source:HGNC Symbol;Acc:HGNC:1723]
ENSG00000114573	ATP6V1A	0.909654	0.324125	0.000131569	4.7314	0.00496952	0.61689	enriched	high	ATPase H+ transporting V1 subunit A [Source:HGNC Symbol;Acc:HGNC:851]
ENSG00000153187	HNRNPU	0.356394	0.874042	9.88455e-05	4.85579	0.00385043	0.615218	enriched	high	heterogeneous nuclear ribonucleoprotein U [Source:HGNC Symbol;Acc:HGNC:5048]
ENSG00000148516	ZEB1	0.545905	0.683486	2.79747e-05	5.41155	0.00128251	0.614696	enriched	low	zinc finger E-box binding homeobox 1 [Source:HGNC Symbol;Acc:HGNC:11642]
ENSG00000166192	SENP8	0.535708	0.692775	2.92044e-05	5.3924	0.00132585	0.614242	enriched	low	SUMO peptidase family member, NEDD8 specific [Source:HGNC Symbol;Acc:HGNC:22992]
ENSG00000066136	NFYC	0.378213	0.849217	8.25499e-05	4.9344	0.00326334	0.613715	enriched	low	nuclear transcription factor Y subunit gamma [Source:HGNC Symbol;Acc:HGNC:7806]
ENSG00000064313	TAF2	0.666951	0.558959	2.77248e-05	5.41555	0.00127681	0.612955	enriched	high	TATA-box binding protein associated factor 2 [Source:HGNC Symbol;Acc:HGNC:11536]
ENSG00000104129	DNAJC17	0.706502	0.518291	3.22536e-05	5.34824	0.00145719	0.612397	enriched	low	DnaJ heat shock protein family (Hsp40) member C17 [Source:HGNC Symbol;Acc:HGNC:25556]
ENSG00000065978	YBX1	0.78316	0.440549	5.11852e-05	5.14403	0.0021559	0.611855	enriched	low	Y-box binding protein 1 [Source:HGNC Symbol;Acc:HGNC:8014]
ENSG00000248333	CDK11B	0.80849	0.414792	6.22645e-05	5.05789	0.00254779	0.611641	enriched	high	cyclin dependent kinase 11B [Source:HGNC Symbol;Acc:HGNC:1729]
ENSG00000217930	PAM16	0.818468	0.401764	7.02342e-05	5.00508	0.00284273	0.610116	enriched	NA	presequence translocase associated motor 16 [Source:HGNC Symbol;Acc:HGNC:29679]
ENSG00000215186	GOLGA6B	0.622595	0.596918	2.76476e-05	5.41679	0.00127681	0.609757	enriched	NA	golgin A6 family member B [Source:HGNC Symbol;Acc:HGNC:32205]
ENSG00000041357	PSMA4	0.72144	0.493752	3.89343e-05	5.26479	0.00171743	0.607596	enriched	high	proteasome 20S subunit alpha 4 [Source:HGNC Symbol;Acc:HGNC:9533]
ENSG00000065911	MTHFD2	0.932554	0.27898	0.000220986	4.50688	0.00759368	0.605767	none	low	methylenetetrahydrofolate dehydrogenase (NADP+ dependent) 2, methenyltetrahydrofolate cyclohydrolase [Source:HGNC Symbol;Acc:HGNC:7434]
ENSG00000153815	CMIP	0.731814	0.475455	4.54579e-05	5.19633	0.00194541	0.603635	enriched	NA	c-Maf inducing protein [Source:HGNC Symbol;Acc:HGNC:24319]
ENSG00000113812	ACTR8	0.583114	0.621886	3.2121e-05	5.35007	0.00145472	0.6025	enriched	low	actin related protein 8 [Source:HGNC Symbol;Acc:HGNC:14672]
ENSG00000143774	GUK1	0.692946	0.511863	3.86815e-05	5.26767	0.00171033	0.602405	enriched	low	guanylate kinase 1 [Source:HGNC Symbol;Acc:HGNC:4693]
ENSG00000018699	TTC27	0.557745	0.646161	3.37231e-05	5.32846	0.0015126	0.601953	enriched	high	tetratricopeptide repeat domain 27 [Source:HGNC Symbol;Acc:HGNC:25986]
ENSG00000087365	SF3B2	0.456564	0.744871	5.28947e-05	5.12956	0.00221292	0.600718	enriched	high	splicing factor 3b subunit 2 [Source:HGNC Symbol;Acc:HGNC:10769]
ENSG00000143252	SDHC	0.780154	0.419674	6.85761e-05	5.01555	0.00278165	0.599914	enriched	high	succinate dehydrogenase complex subunit C [Source:HGNC Symbol;Acc:HGNC:10682]
ENSG00000263956	NBPF11	0.891043	0.308438	0.000175818	4.60573	0.00628465	0.599741	none	NA	NBPF member 11 [Source:HGNC Symbol;Acc:HGNC:31993]
ENSG00000131013	PPIL4	0.665832	0.531388	3.82924e-05	5.27215	0.00170119	0.59861	enriched	low	peptidylprolyl isomerase like 4 [Source:HGNC Symbol;Acc:HGNC:15702]
ENSG00000113141	IK	0.722961	0.472113	5.04273e-05	5.1506	0.00213361	0.597537	enriched	high	IK cytokine [Source:HGNC Symbol;Acc:HGNC:5958]
ENSG00000104885	DOT1L	0.73784	0.456889	5.51987e-05	5.11081	0.00230414	0.597365	enriched	low	DOT1 like histone lysine methyltransferase [Source:HGNC Symbol;Acc:HGNC:24948]
ENSG00000241468	ATP5J2	0.452306	0.742269	5.68275e-05	5.09802	0.00235659	0.597287	enriched	low	ATP synthase membrane subunit f [Source:HGNC Symbol;Acc:HGNC:848]
ENSG00000143379	SETDB1	0.602071	0.591988	3.55385e-05	5.30521	0.0015902	0.59703	enriched	low	SET domain bifurcated histone lysine methyltransferase 1 [Source:HGNC Symbol;Acc:HGNC:10761]
ENSG00000117751	PPP1R8	0.560639	0.628141	3.84748e-05	5.27004	0.00170523	0.59439	enriched	low	protein phosphatase 1 regulatory subunit 8 [Source:HGNC Symbol;Acc:HGNC:9296]
ENSG00000124422	USP22	0.64184	0.546334	3.97656e-05	5.25544	0.00174585	0.594087	enriched	low	ubiquitin specific peptidase 22 [Source:HGNC Symbol;Acc:HGNC:12621]
ENSG00000181817	LSM10	0.636581	0.547673	4.10612e-05	5.24126	0.00179429	0.592127	enriched	low	LSM10, U7 small nuclear RNA associated [Source:HGNC Symbol;Acc:HGNC:17562]
ENSG00000221914	PPP2R2A	0.72637	0.455596	6.06533e-05	5.0694	0.0024983	0.590983	enriched	high	protein phosphatase 2 regulatory subunit Balpha [Source:HGNC Symbol;Acc:HGNC:9304]
ENSG00000198755	RPL10A	0.533607	0.646221	4.41365e-05	5.20935	0.00190195	0.589914	enriched	NA	ribosomal protein L10a [Source:HGNC Symbol;Acc:HGNC:10299]
ENSG00000047249	ATP6V1H	0.764094	0.414825	8.04666e-05	4.94557	0.00320818	0.58946	enriched	low	ATPase H+ transporting V1 subunit H [Source:HGNC Symbol;Acc:HGNC:18303]
ENSG00000162231	NXF1	0.988701	0.189952	0.00057795	4.09288	0.0177077	0.589327	none	high	nuclear RNA export factor 1 [Source:HGNC Symbol;Acc:HGNC:8071]
ENSG00000156261	CCT8	0.529739	0.646221	4.61142e-05	5.19001	0.00196449	0.58798	enriched	NA	chaperonin containing TCP1 subunit 8 [Source:HGNC Symbol;Acc:HGNC:1623]
ENSG00000188542	DUSP28	-0.0395093	1.21431	0.00400097	3.25598	0.0887683	0.587401	none	low	dual specificity phosphatase 28 [Source:HGNC Symbol;Acc:HGNC:33237]
ENSG00000165392	WRN	0.645784	0.526538	4.80045e-05	5.17229	0.00204036	0.586161	enriched	high	WRN RecQ like helicase [Source:HGNC Symbol;Acc:HGNC:12791]
ENSG00000153044	CENPH	0.577425	0.594652	4.43696e-05	5.20703	0.00190605	0.586038	enriched	high	centromere protein H [Source:HGNC Symbol;Acc:HGNC:17268]
ENSG00000135829	DHX9	0.468286	0.701377	6.17467e-05	5.06156	0.00253216	0.584832	enriched	high	DExH-box helicase 9 [Source:HGNC Symbol;Acc:HGNC:2750]
ENSG00000182199	SHMT2	0.563662	0.605558	4.60564e-05	5.19056	0.00196449	0.58461	enriched	low	serine hydroxymethyltransferase 2 [Source:HGNC Symbol;Acc:HGNC:10852]
ENSG00000089157	RPLP0	0.651589	0.515851	5.16416e-05	5.14012	0.00217023	0.58372	enriched	NA	ribosomal protein lateral stalk subunit P0 [Source:HGNC Symbol;Acc:HGNC:10371]
ENSG00000101166	SLMO2	0.438897	0.728515	7.39417e-05	4.98256	0.00297987	0.583706	enriched	NA	PRELI domain containing 3B [Source:HGNC Symbol;Acc:HGNC:15892]
ENSG00000163950	SLBP	0.619352	0.545078	4.94037e-05	5.15963	0.00209505	0.582215	enriched	NA	stem-loop binding protein [Source:HGNC Symbol;Acc:HGNC:10904]
ENSG00000132341	RAN	0.794197	0.369726	0.000122931	4.7609	0.00467161	0.581961	enriched	high	RAN, member RAS oncogene family [Source:HGNC Symbol;Acc:HGNC:9846]
ENSG00000149100	EIF3M	0.684313	0.479273	6.12881e-05	5.06483	0.00251889	0.581793	enriched	NA	eukaryotic translation initiation factor 3 subunit M [Source:HGNC Symbol;Acc:HGNC:24460]
ENSG00000166851	PLK1	0.85526	0.304752	0.000216442	4.51585	0.00745129	0.580006	none	high	polo like kinase 1 [Source:HGNC Symbol;Acc:HGNC:9077]
ENSG00000010244	ZNF207	0.869906	0.288938	0.000250451	4.45285	0.0084353	0.579422	none	high	zinc finger protein 207 [Source:HGNC Symbol;Acc:HGNC:12998]
ENSG00000094880	CDC23	0.804335	0.353739	0.000144139	4.6918	0.00530473	0.579037	none	high	cell division cycle 23 [Source:HGNC Symbol;Acc:HGNC:1724]
ENSG00000100084	HIRA	0.660656	0.490308	6.46414e-05	5.04146	0.00263008	0.575482	enriched	low	histone cell cycle regulator [Source:HGNC Symbol;Acc:HGNC:4916]
ENSG00000171793	CTPS1	0.561268	0.586454	5.6834e-05	5.09797	0.00235659	0.573861	enriched	low	CTP synthase 1 [Source:HGNC Symbol;Acc:HGNC:2519]
ENSG00000167842	MIS12	0.604378	0.540414	5.97205e-05	5.07621	0.00246532	0.572396	enriched	NA	MIS12 kinetochore complex component [Source:HGNC Symbol;Acc:HGNC:24967]
ENSG00000173692	PSMD1	0.141685	0.991715	0.00104536	3.838	0.029509	0.5667	none	high	proteasome 26S subunit, non-ATPase 1 [Source:HGNC Symbol;Acc:HGNC:9554]
ENSG00000178982	EIF3K	0.504707	0.62693	7.25263e-05	4.99102	0.00292915	0.565818	enriched	NA	eukaryotic translation initiation factor 3 subunit K [Source:HGNC Symbol;Acc:HGNC:24656]
ENSG00000167085	PHB	0.485187	0.645187	7.79435e-05	4.9595	0.00311424	0.565187	enriched	high	prohibitin 1 [Source:HGNC Symbol;Acc:HGNC:8912]
ENSG00000117118	SDHB	0.651599	0.476803	8.16952e-05	4.93895	0.0032433	0.564201	enriched	high	succinate dehydrogenase complex iron sulfur subunit B [Source:HGNC Symbol;Acc:HGNC:10681]
ENSG00000278558	ENSG00000278558	0.771726	0.356502	0.00016618	4.63013	0.0059976	0.564114	none	NA	transmembrane protein 191B [Source:HGNC Symbol;Acc:HGNC:33600]
ENSG00000154781	CCDC174	0.76012	0.367954	0.000152744	4.66666	0.00557738	0.564037	none	NA	coiled-coil domain containing 174 [Source:HGNC Symbol;Acc:HGNC:28033]
ENSG00000111481	COPZ1	0.216437	0.908835	0.000553519	4.11145	0.0170431	0.562636	none	high	COPI coat complex subunit zeta 1 [Source:HGNC Symbol;Acc:HGNC:2243]
ENSG00000157107	FCHO2	0.648156	0.473788	8.70865e-05	4.91104	0.00342816	0.560972	enriched	low	FCH and mu domain containing endocytic adaptor 2 [Source:HGNC Symbol;Acc:HGNC:25180]
ENSG00000109670	FBXW7	0.916144	0.205268	0.000621084	4.06194	0.0188436	0.560706	none	low	F-box and WD repeat domain containing 7 [Source:HGNC Symbol;Acc:HGNC:16712]
ENSG00000130811	EIF3G	0.328567	0.792446	0.000214912	4.51892	0.00741227	0.560506	none	high	eukaryotic translation initiation factor 3 subunit G [Source:HGNC Symbol;Acc:HGNC:3274]
ENSG00000076924	XAB2	0.999219	0.121349	0.00130424	3.74268	0.0357196	0.560284	none	high	XPA binding protein 2 [Source:HGNC Symbol;Acc:HGNC:14089]
ENSG00000106399	RPA3	0.761619	0.356953	0.000175088	4.60753	0.00627056	0.559286	none	high	replication protein A3 [Source:HGNC Symbol;Acc:HGNC:10291]
ENSG00000144746	ARL6IP5	0.5362	0.582059	7.72399e-05	4.96347	0.0030994	0.55913	enriched	low	ADP ribosylation factor like GTPase 6 interacting protein 5 [Source:HGNC Symbol;Acc:HGNC:16937]
ENSG00000140988	RPS2	0.803047	0.314253	0.000245971	4.46064	0.00831444	0.55865	none	NA	ribosomal protein S2 [Source:HGNC Symbol;Acc:HGNC:10404]
ENSG00000198034	RPS4X	1.12898	-0.0147433	0.00396592	3.25984	0.0882003	0.557118	none	high	ribosomal protein S4 X-linked [Source:HGNC Symbol;Acc:HGNC:10424]
ENSG00000156603	MED19	0.524535	0.589053	8.19347e-05	4.93767	0.0032459	0.556794	enriched	low	mediator complex subunit 19 [Source:HGNC Symbol;Acc:HGNC:29600]
ENSG00000267168	RP11-318A15.7	0.847979	0.265407	0.000378257	4.2752	0.012296	0.556693	none	NA	novel protein
ENSG00000089053	ANAPC5	0.859713	0.251973	0.000428279	4.22176	0.0137543	0.555843	none	high	anaphase promoting complex subunit 5 [Source:HGNC Symbol;Acc:HGNC:15713]
ENSG00000144381	HSPD1	0.389755	0.721526	0.000145825	4.68676	0.00533521	0.55564	none	high	heat shock protein family D (Hsp60) member 1 [Source:HGNC Symbol;Acc:HGNC:5261]
ENSG00000092199	HNRNPC	0.0616712	1.04873	0.00222193	3.51238	0.05595	0.555199	none	high	heterogeneous nuclear ribonucleoprotein C [Source:HGNC Symbol;Acc:HGNC:5035]
ENSG00000215021	PHB2	0.406337	0.703324	0.00013301	4.72667	0.0050037	0.554831	none	high	prohibitin 2 [Source:HGNC Symbol;Acc:HGNC:30306]
ENSG00000198563	DDX39B	0.640055	0.466419	0.000101575	4.84392	0.00394031	0.553237	enriched	high	DExD-box helicase 39B [Source:HGNC Symbol;Acc:HGNC:13917]
ENSG00000101882	NKAP	0.558994	0.544437	8.88526e-05	4.90227	0.00349032	0.551715	enriched	NA	NFKB activating protein [Source:HGNC Symbol;Acc:HGNC:29873]
ENSG00000163875	MEAF6	0.577103	0.524731	9.15962e-05	4.889	0.00359053	0.550917	enriched	NA	MYST/Esa1 associated factor 6 [Source:HGNC Symbol;Acc:HGNC:25674]
ENSG00000113732	ATP6V0E1	0.514381	0.585054	9.50414e-05	4.8729	0.00370999	0.549718	enriched	low	ATPase H+ transporting V0 subunit e1 [Source:HGNC Symbol;Acc:HGNC:863]
ENSG00000120334	CENPL	0.53914	0.559897	9.30318e-05	4.88222	0.00363916	0.549518	enriched	NA	centromere protein L [Source:HGNC Symbol;Acc:HGNC:17879]
ENSG00000111707	SUDS3	0.722985	0.37445	0.000176197	4.6048	0.00628614	0.548717	none	low	SDS3 homolog, SIN3A corepressor complex component [Source:HGNC Symbol;Acc:HGNC:29545]
ENSG00000161654	LSM12	0.839946	0.257364	0.000436633	4.21345	0.0139745	0.548655	none	NA	LSM12 homolog [Source:HGNC Symbol;Acc:HGNC:26407]
ENSG00000163918	RFC4	0.611986	0.48339	0.000105526	4.8273	0.00406822	0.547688	enriched	high	replication factor C subunit 4 [Source:HGNC Symbol;Acc:HGNC:9972]
ENSG00000159377	PSMB4	0.714179	0.380814	0.000171749	4.61586	0.00616281	0.547496	none	high	proteasome 20S subunit beta 4 [Source:HGNC Symbol;Acc:HGNC:9541]
ENSG00000132294	EFR3A	0.646284	0.447506	0.00012127	4.76681	0.00462736	0.546895	enriched	NA	EFR3 homolog A [Source:HGNC Symbol;Acc:HGNC:28970]
ENSG00000133226	SRRM1	0.513472	0.578683	0.000101926	4.84242	0.00394571	0.546078	enriched	low	serine and arginine repetitive matrix 1 [Source:HGNC Symbol;Acc:HGNC:16638]
ENSG00000136937	NCBP1	0.779284	0.312784	0.000284533	4.39783	0.00946558	0.546034	none	high	nuclear cap binding protein subunit 1 [Source:HGNC Symbol;Acc:HGNC:7658]
ENSG00000108654	DDX5	0.551919	0.540061	9.98061e-05	4.85158	0.00387975	0.54599	enriched	low	DEAD-box helicase 5 [Source:HGNC Symbol;Acc:HGNC:2746]
ENSG00000141026	MED9	0.611976	0.479011	0.000111008	4.80526	0.00426191	0.545493	enriched	low	mediator complex subunit 9 [Source:HGNC Symbol;Acc:HGNC:25487]
ENSG00000184110	EIF3C	0.430938	0.659297	0.000134223	4.72273	0.00503282	0.545117	none	NA	eukaryotic translation initiation factor 3 subunit C [Source:HGNC Symbol;Acc:HGNC:3279]
ENSG00000149716	ORAOV1	0.443697	0.646173	0.000127119	4.74634	0.0048112	0.544935	enriched	low	LTO1 maturation factor of ABCE1 [Source:HGNC Symbol;Acc:HGNC:17589]
ENSG00000104980	TIMM44	0.375617	0.713668	0.000184307	4.58532	0.00650093	0.544643	none	NA	translocase of inner mitochondrial membrane 44 [Source:HGNC Symbol;Acc:HGNC:17316]
ENSG00000101868	POLA1	0.798877	0.289627	0.000348609	4.31034	0.0113918	0.544252	none	high	DNA polymerase alpha 1, catalytic subunit [Source:HGNC Symbol;Acc:HGNC:9173]
ENSG00000130165	ELOF1	0.559325	0.526874	0.000106405	4.82369	0.00409363	0.543099	enriched	NA	elongation factor 1 [Source:HGNC Symbol;Acc:HGNC:28691]
ENSG00000161888	SPC24	0.600745	0.485257	0.000114042	4.79353	0.00436047	0.543001	enriched	NA	SPC24 component of NDC80 kinetochore complex [Source:HGNC Symbol;Acc:HGNC:26913]
ENSG00000073578	SDHA	0.527703	0.551977	0.000113434	4.79585	0.00434613	0.53984	enriched	high	succinate dehydrogenase complex flavoprotein subunit A [Source:HGNC Symbol;Acc:HGNC:10680]
ENSG00000182944	EWSR1	0.475727	0.603299	0.000124365	4.75586	0.00471651	0.539513	enriched	low	EWS RNA binding protein 1 [Source:HGNC Symbol;Acc:HGNC:3508]
ENSG00000088038	CNOT3	0.2807	0.797084	0.000395925	4.25556	0.0128256	0.538892	none	low	CCR4-NOT transcription complex subunit 3 [Source:HGNC Symbol;Acc:HGNC:7879]
ENSG00000129932	DOHH	0.376261	0.698433	0.000202177	4.54531	0.00705125	0.537347	none	NA	deoxyhypusine hydroxylase [Source:HGNC Symbol;Acc:HGNC:28662]
ENSG00000150753	CCT5	0.563633	0.509622	0.000122681	4.76178	0.00467161	0.536627	enriched	high	chaperonin containing TCP1 subunit 5 [Source:HGNC Symbol;Acc:HGNC:1618]
ENSG00000126067	PSMB2	0.608476	0.463696	0.000136696	4.71481	0.00509103	0.536086	none	high	proteasome 20S subunit beta 2 [Source:HGNC Symbol;Acc:HGNC:9539]
ENSG00000063322	MED29	0.400023	0.67132	0.000180507	4.59434	0.00641538	0.535671	none	low	mediator complex subunit 29 [Source:HGNC Symbol;Acc:HGNC:23074]
ENSG00000142546	NOSIP	0.607914	0.463408	0.00013782	4.71125	0.00512269	0.535661	none	low	nitric oxide synthase interacting protein [Source:HGNC Symbol;Acc:HGNC:17946]
ENSG00000147548	WHSC1L1	0.599188	0.471163	0.000135895	4.71736	0.00507495	0.535175	none	NA	nuclear receptor binding SET domain protein 3 [Source:HGNC Symbol;Acc:HGNC:12767]
ENSG00000188529	SRSF10	0.834487	0.23466	0.000603276	4.07444	0.018393	0.534573	none	high	serine and arginine rich splicing factor 10 [Source:HGNC Symbol;Acc:HGNC:16713]
ENSG00000078369	GNB1	0.45219	0.616931	0.000145663	4.68724	0.00533521	0.53456	none	low	G protein subunit beta 1 [Source:HGNC Symbol;Acc:HGNC:4396]
ENSG00000123219	CENPK	0.812473	0.255311	0.000511831	4.14512	0.0159971	0.533892	none	NA	centromere protein K [Source:HGNC Symbol;Acc:HGNC:29479]
ENSG00000141552	ANAPC11	0.331076	0.736416	0.000285677	4.3961	0.00948479	0.533746	none	low	anaphase promoting complex subunit 11 [Source:HGNC Symbol;Acc:HGNC:14452]
ENSG00000166411	IDH3A	0.530808	0.533771	0.00013195	4.73015	0.00497383	0.53229	enriched	low	isocitrate dehydrogenase (NAD(+)) 3 catalytic subunit alpha [Source:HGNC Symbol;Acc:HGNC:5384]
ENSG00000136875	PRPF4	0.547931	0.51546	0.000134324	4.7224	0.00503282	0.531696	none	high	pre-mRNA processing factor 4 [Source:HGNC Symbol;Acc:HGNC:17349]
ENSG00000161981	SNRNP25	0.699028	0.363256	0.000238062	4.47474	0.00810582	0.531142	none	NA	small nuclear ribonucleoprotein U11/U12 subunit 25 [Source:HGNC Symbol;Acc:HGNC:14161]
ENSG00000100387	RBX1	0.226687	0.832205	0.000676436	4.02523	0.0203247	0.529446	none	high	ring-box 1 [Source:HGNC Symbol;Acc:HGNC:9928]
ENSG00000100764	PSMC1	0.558584	0.499488	0.000143716	4.69308	0.00529958	0.529036	none	high	proteasome 26S subunit, ATPase 1 [Source:HGNC Symbol;Acc:HGNC:9547]
ENSG00000103275	UBE2I	0.233825	0.821617	0.000648286	4.04351	0.0195734	0.527721	none	high	ubiquitin conjugating enzyme E2 I [Source:HGNC Symbol;Acc:HGNC:12485]
ENSG00000126653	NSRP1	0.576228	0.47736	0.000155595	4.65865	0.00565936	0.526794	none	low	nuclear speckle splicing regulatory protein 1 [Source:HGNC Symbol;Acc:HGNC:25305]
ENSG00000143393	PI4KB	0.681046	0.372119	0.000240025	4.4712	0.00815778	0.526582	none	low	phosphatidylinositol 4-kinase beta [Source:HGNC Symbol;Acc:HGNC:8984]
ENSG00000108773	KAT2A	0.408888	0.644186	0.000197785	4.5548	0.00692398	0.526537	none	low	lysine acetyltransferase 2A [Source:HGNC Symbol;Acc:HGNC:4201]
ENSG00000071553	ATP6AP1	0.41183	0.640707	0.000195914	4.55891	0.00687134	0.526268	none	high	ATPase H+ transporting accessory protein 1 [Source:HGNC Symbol;Acc:HGNC:868]
ENSG00000255009	UBTFL1	0.602053	0.450055	0.000169437	4.62173	0.00609156	0.526054	none	NA	upstream binding transcription factor like 1 [Source:HGNC Symbol;Acc:HGNC:14533]
ENSG00000111358	GTF2H3	0.528187	0.521005	0.000154509	4.66168	0.00563083	0.524596	none	low	general transcription factor IIH subunit 3 [Source:HGNC Symbol;Acc:HGNC:4657]
ENSG00000071894	CPSF1	0.646635	0.402255	0.00021074	4.52738	0.00730749	0.524445	none	low	cleavage and polyadenylation specific factor 1 [Source:HGNC Symbol;Acc:HGNC:2324]
ENSG00000111875	ASF1A	0.5288	0.513006	0.000166846	4.6284	0.00600999	0.520903	none	low	anti-silencing function 1A histone chaperone [Source:HGNC Symbol;Acc:HGNC:20995]
ENSG00000164609	SLU7	0.964631	0.0760365	0.00252202	3.45738	0.0616755	0.520334	none	high	SLU7 homolog, splicing factor [Source:HGNC Symbol;Acc:HGNC:16939]
ENSG00000144580	RQCD1	0.575125	0.459475	0.000192478	4.56656	0.00676355	0.5173	none	NA	CCR4-NOT transcription complex subunit 9 [Source:HGNC Symbol;Acc:HGNC:10445]
ENSG00000142541	RPL13A	0.950875	0.0834553	0.00243539	3.47257	0.0599497	0.517165	none	NA	ribosomal protein L13a [Source:HGNC Symbol;Acc:HGNC:10304]
ENSG00000118181	RPS25	0.553175	0.480445	0.000186364	4.58052	0.00656106	0.51681	none	high	ribosomal protein S25 [Source:HGNC Symbol;Acc:HGNC:10413]
ENSG00000138385	SSB	0.518878	0.513677	0.000183249	4.58781	0.00648814	0.516278	none	high	small RNA binding exonuclease protection factor La [Source:HGNC Symbol;Acc:HGNC:11316]
ENSG00000165632	TAF3	0.255039	0.776001	0.000618988	4.06339	0.0188106	0.51552	none	low	TATA-box binding protein associated factor 3 [Source:HGNC Symbol;Acc:HGNC:17303]
ENSG00000034152	MAP2K3	0.552179	0.474357	0.000201202	4.5474	0.0070304	0.513268	none	low	mitogen-activated protein kinase kinase 3 [Source:HGNC Symbol;Acc:HGNC:6843]
ENSG00000108559	NUP88	0.467951	0.556017	0.000208404	4.5322	0.00724136	0.511984	none	NA	nucleoporin 88 [Source:HGNC Symbol;Acc:HGNC:8067]
ENSG00000123505	AMD1	0.424151	0.595756	0.00024267	4.46647	0.0082327	0.509953	none	low	adenosylmethionine decarboxylase 1 [Source:HGNC Symbol;Acc:HGNC:457]
ENSG00000099331	MYO9B	0.53419	0.484313	0.00021446	4.51983	0.00741037	0.509251	none	low	myosin IXB [Source:HGNC Symbol;Acc:HGNC:7609]
ENSG00000184209	SNRNP35	0.440575	0.576459	0.000236376	4.47781	0.00806313	0.508517	none	low	small nuclear ribonucleoprotein U11/U12 subunit 35 [Source:HGNC Symbol;Acc:HGNC:30852]
ENSG00000090686	USP48	0.620651	0.394153	0.000284591	4.39774	0.00946558	0.507402	none	low	ubiquitin specific peptidase 48 [Source:HGNC Symbol;Acc:HGNC:18533]
ENSG00000163781	TOPBP1	0.36349	0.650837	0.000331654	4.33181	0.0108567	0.507164	none	high	DNA topoisomerase II binding protein 1 [Source:HGNC Symbol;Acc:HGNC:17008]
ENSG00000170889	RPS9	0.468874	0.541876	0.000235678	4.47909	0.00805436	0.505375	none	high	ribosomal protein S9 [Source:HGNC Symbol;Acc:HGNC:10442]
ENSG00000166226	CCT2	0.329402	0.681291	0.000413954	4.2364	0.0133402	0.505346	none	high	chaperonin containing TCP1 subunit 2 [Source:HGNC Symbol;Acc:HGNC:1615]
ENSG00000051180	RAD51	0.208344	0.801936	0.000991719	3.86068	0.0281651	0.50514	none	high	RAD51 recombinase [Source:HGNC Symbol;Acc:HGNC:9817]
ENSG00000008838	MED24	0.434359	0.57546	0.000256296	4.4429	0.00861662	0.50491	none	low	mediator complex subunit 24 [Source:HGNC Symbol;Acc:HGNC:22963]
ENSG00000278540	ENSG00000278540	0.489825	0.518661	0.000235687	4.47907	0.00805436	0.504243	none	NA	acetyl-CoA carboxylase alpha [Source:HGNC Symbol;Acc:HGNC:84]
ENSG00000163161	ERCC3	0.312785	0.695101	0.000468338	4.1833	0.0148114	0.503943	none	low	ERCC excision repair 3, TFIIH core complex helicase subunit [Source:HGNC Symbol;Acc:HGNC:3435]
ENSG00000117505	DR1	0.561753	0.444634	0.000257258	4.44128	0.00863341	0.503193	none	low	down-regulator of transcription 1 [Source:HGNC Symbol;Acc:HGNC:3017]
ENSG00000121621	KIF18A	0.715283	0.290328	0.000552005	4.11263	0.0170246	0.502806	none	high	kinesin family member 18A [Source:HGNC Symbol;Acc:HGNC:29441]
ENSG00000103051	COG4	0.563508	0.439386	0.000268902	4.42219	0.00900796	0.501447	none	NA	component of oligomeric golgi complex 4 [Source:HGNC Symbol;Acc:HGNC:18620]
ENSG00000148303	RPL7A	0.666922	0.335864	0.000420067	4.23009	0.0135138	0.501393	none	NA	ribosomal protein L7a [Source:HGNC Symbol;Acc:HGNC:10364]
ENSG00000116688	MFN2	0.285522	0.717054	0.000581189	4.09048	0.0177777	0.501288	none	low	mitofusin 2 [Source:HGNC Symbol;Acc:HGNC:16877]
ENSG00000168566	SNRNP48	0.576957	0.423301	0.000287823	4.39288	0.00953905	0.500129	none	NA	small nuclear ribonucleoprotein U11/U12 subunit 48 [Source:HGNC Symbol;Acc:HGNC:21368]
ENSG00000142002	DPP9	0.688392	0.310639	0.000502728	4.15283	0.0157389	0.499516	none	low	dipeptidyl peptidase 9 [Source:HGNC Symbol;Acc:HGNC:18648]
ENSG00000160294	MCM3AP	0.445852	0.550829	0.000280291	4.4043	0.00937268	0.49834	none	NA	minichromosome maintenance complex component 3 associated protein [Source:HGNC Symbol;Acc:HGNC:6946]
ENSG00000132424	PNISR	0.666618	0.329097	0.000458844	4.19211	0.0145605	0.497857	none	NA	PNN interacting serine and arginine rich protein [Source:HGNC Symbol;Acc:HGNC:21222]
ENSG00000168028	RPSA	0.15495	0.840742	0.00161956	3.64924	0.0427603	0.497846	none	high	ribosomal protein SA [Source:HGNC Symbol;Acc:HGNC:6502]
ENSG00000167615	LENG8	0.433298	0.56208	0.000292105	4.38651	0.0096467	0.497689	none	low	leukocyte receptor cluster member 8 [Source:HGNC Symbol;Acc:HGNC:15500]
ENSG00000126216	TUBGCP3	0.790605	0.203542	0.00111589	3.80989	0.0311697	0.497073	none	high	tubulin gamma complex associated protein 3 [Source:HGNC Symbol;Acc:HGNC:18598]
ENSG00000161682	FAM171A2	0.253532	0.740305	0.000767572	3.97089	0.0226616	0.496918	none	NA	family with sequence similarity 171 member A2 [Source:HGNC Symbol;Acc:HGNC:30480]
ENSG00000204370	SDHD	0.563916	0.427742	0.000306404	4.36592	0.010101	0.495829	none	high	succinate dehydrogenase complex subunit D [Source:HGNC Symbol;Acc:HGNC:10683]
ENSG00000134057	CCNB1	0.705458	0.284938	0.000628486	4.05684	0.0190372	0.495198	none	low	cyclin B1 [Source:HGNC Symbol;Acc:HGNC:1579]
ENSG00000180198	RCC1	0.482098	0.506683	0.000288373	4.39205	0.00954034	0.49439	none	high	regulator of chromosome condensation 1 [Source:HGNC Symbol;Acc:HGNC:1913]
ENSG00000138592	USP8	0.648601	0.339614	0.000455363	4.19539	0.0144747	0.494108	none	low	ubiquitin specific peptidase 8 [Source:HGNC Symbol;Acc:HGNC:12631]
ENSG00000165502	RPL36AL	0.788115	0.199608	0.00118809	3.78288	0.0328909	0.493861	none	NA	ribosomal protein L36a like [Source:HGNC Symbol;Acc:HGNC:10346]
ENSG00000101544	ADNP2	0.56527	0.420127	0.00033074	4.33299	0.0108458	0.492699	none	low	ADNP homeobox 2 [Source:HGNC Symbol;Acc:HGNC:23803]
ENSG00000007923	DNAJC11	0.496212	0.483228	0.000316825	4.35151	0.0104262	0.48972	none	NA	DnaJ heat shock protein family (Hsp40) member C11 [Source:HGNC Symbol;Acc:HGNC:25570]
ENSG00000163655	GMPS	0.592168	0.383065	0.000409021	4.24156	0.013204	0.487617	none	low	guanine monophosphate synthase [Source:HGNC Symbol;Acc:HGNC:4378]
ENSG00000181789	COPG1	0.552405	0.419965	0.000371375	4.2831	0.0120934	0.486185	none	high	COPI coat complex subunit gamma 1 [Source:HGNC Symbol;Acc:HGNC:2236]
ENSG00000172977	KAT5	0.522889	0.449121	0.000351182	4.30717	0.0114558	0.486005	none	low	lysine acetyltransferase 5 [Source:HGNC Symbol;Acc:HGNC:5275]
ENSG00000124207	CSE1L	0.603941	0.364506	0.00046662	4.18488	0.0147821	0.484224	none	high	chromosome segregation 1 like [Source:HGNC Symbol;Acc:HGNC:2431]
ENSG00000153339	TRAPPC8	0.266258	0.697607	0.00083866	3.9328	0.0244127	0.481932	none	high	trafficking protein particle complex subunit 8 [Source:HGNC Symbol;Acc:HGNC:29169]
ENSG00000140264	SERF2	0.581057	0.382016	0.000453738	4.19692	0.0144476	0.481537	none	NA	small EDRK-rich factor 2 [Source:HGNC Symbol;Acc:HGNC:10757]
ENSG00000100519	PSMC6	0.590693	0.370874	0.000479751	4.17295	0.0151211	0.480784	none	high	proteasome 26S subunit, ATPase 6 [Source:HGNC Symbol;Acc:HGNC:9553]
ENSG00000136122	BORA	0.474896	0.485257	0.000386479	4.26595	0.0125414	0.480076	none	NA	BORA aurora kinase A activator [Source:HGNC Symbol;Acc:HGNC:24724]
ENSG00000175221	MED16	0.374733	0.583371	0.00048593	4.16745	0.01529	0.479052	none	low	mediator complex subunit 16 [Source:HGNC Symbol;Acc:HGNC:17556]
ENSG00000105058	FAM32A	0.684914	0.272977	0.000833117	3.93565	0.0243273	0.478945	none	low	family with sequence similarity 32 member A [Source:HGNC Symbol;Acc:HGNC:24563]
ENSG00000160563	MED27	0.500059	0.457484	0.00040039	4.25073	0.0129478	0.478771	none	low	mediator complex subunit 27 [Source:HGNC Symbol;Acc:HGNC:2377]
ENSG00000214300	SPDYE3	0.270141	0.683463	0.000871802	3.91613	0.0252592	0.476802	none	NA	speedy/RINGO cell cycle regulator family member E3 [Source:HGNC Symbol;Acc:HGNC:35462]
ENSG00000173726	TOMM20	0.655634	0.295546	0.000757369	3.97664	0.0224134	0.47559	none	NA	translocase of outer mitochondrial membrane 20 [Source:HGNC Symbol;Acc:HGNC:20947]
ENSG00000075131	TIPIN	0.757867	0.193205	0.0015073	3.68026	0.0402932	0.475536	none	NA	TIMELESS interacting protein [Source:HGNC Symbol;Acc:HGNC:30750]
ENSG00000148835	TAF5	0.516271	0.433337	0.000445397	4.20491	0.0142063	0.474804	none	high	TATA-box binding protein associated factor 5 [Source:HGNC Symbol;Acc:HGNC:11539]
ENSG00000256671	LIMS3L	0.490677	0.458867	0.00043314	4.21691	0.0138865	0.474772	none	NA	LIM zinc finger domain containing 4 [Source:HGNC Symbol;Acc:HGNC:39941]
ENSG00000101654	RNMT	0.567438	0.380669	0.000516595	4.14113	0.0160921	0.474054	none	low	RNA guanine-7 methyltransferase [Source:HGNC Symbol;Acc:HGNC:10075]
ENSG00000101311	FERMT1	0.324461	0.622568	0.0006648	4.03269	0.0200073	0.473514	none	low	FERM domain containing kindlin 1 [Source:HGNC Symbol;Acc:HGNC:15889]
ENSG00000149196	C11orf73	0.493394	0.447842	0.000474375	4.1778	0.0149769	0.470618	none	NA	heat shock protein nuclear import factor hikeshi [Source:HGNC Symbol;Acc:HGNC:26938]
ENSG00000100216	TOMM22	0.452121	0.485726	0.000489024	4.16472	0.0153356	0.468923	none	low	translocase of outer mitochondrial membrane 22 [Source:HGNC Symbol;Acc:HGNC:18002]
ENSG00000124659	TBCC	0.462321	0.475352	0.000487633	4.16594	0.0153178	0.468837	none	low	tubulin folding cofactor C [Source:HGNC Symbol;Acc:HGNC:11580]
ENSG00000130816	DNMT1	0.330683	0.605419	0.000699415	4.01087	0.0208473	0.468051	none	high	DNA methyltransferase 1 [Source:HGNC Symbol;Acc:HGNC:2976]
ENSG00000128513	POT1	0.314555	0.621526	0.000757963	3.97631	0.0224134	0.468041	none	low	protection of telomeres 1 [Source:HGNC Symbol;Acc:HGNC:17284]
ENSG00000108590	MED31	0.492065	0.441489	0.000514711	4.1427	0.0160602	0.466777	none	low	mediator complex subunit 31 [Source:HGNC Symbol;Acc:HGNC:24260]
ENSG00000142168	SOD1	0.41858	0.513406	0.000539405	4.12256	0.0167189	0.465993	none	low	superoxide dismutase 1 [Source:HGNC Symbol;Acc:HGNC:11179]
ENSG00000130985	UBA1	0.247352	0.684606	0.00115668	3.79443	0.0321646	0.465979	none	high	ubiquitin like modifier activating enzyme 1 [Source:HGNC Symbol;Acc:HGNC:12469]
ENSG00000142507	PSMB6	0.674235	0.25724	0.00108927	3.82028	0.0305176	0.465738	none	high	proteasome 20S subunit beta 6 [Source:HGNC Symbol;Acc:HGNC:9543]
ENSG00000129197	RPAIN	0.422376	0.506524	0.000551788	4.1128	0.0170246	0.46445	none	NA	RPA interacting protein [Source:HGNC Symbol;Acc:HGNC:28641]
ENSG00000102900	NUP93	0.666908	0.261671	0.00107948	3.82417	0.0302888	0.46429	none	high	nucleoporin 93 [Source:HGNC Symbol;Acc:HGNC:28958]
ENSG00000147677	EIF3H	0.527786	0.399528	0.000586144	4.08683	0.0178999	0.463657	none	high	eukaryotic translation initiation factor 3 subunit H [Source:HGNC Symbol;Acc:HGNC:3273]
ENSG00000203872	C6orf163	0.176313	0.75033	0.00193922	3.57135	0.0497715	0.463321	none	NA	chromosome 6 open reading frame 163 [Source:HGNC Symbol;Acc:HGNC:21403]
ENSG00000066135	KDM4A	0.320044	0.60579	0.000795433	3.95556	0.0234101	0.462917	none	low	lysine demethylase 4A [Source:HGNC Symbol;Acc:HGNC:22978]
ENSG00000114491	UMPS	0.458854	0.457318	0.00060847	4.07076	0.0185211	0.458086	none	low	uridine monophosphate synthetase [Source:HGNC Symbol;Acc:HGNC:12563]
ENSG00000084463	WBP11	0.525776	0.387235	0.000687307	4.01838	0.0206181	0.456505	none	high	WW domain binding protein 11 [Source:HGNC Symbol;Acc:HGNC:16461]
ENSG00000163166	IWS1	0.500486	0.41166	0.000658182	4.037	0.0198401	0.456073	none	NA	interacts with SUPT6H, CTD assembly factor 1 [Source:HGNC Symbol;Acc:HGNC:25467]
ENSG00000100941	PNN	0.527273	0.381943	0.000720831	3.9979	0.0214172	0.454608	none	high	pinin, desmosome associated protein [Source:HGNC Symbol;Acc:HGNC:9162]
ENSG00000147416	ATP6V1B2	0.134775	0.771737	0.00289219	3.3978	0.0686582	0.453256	none	high	ATPase H+ transporting V1 subunit B2 [Source:HGNC Symbol;Acc:HGNC:854]
ENSG00000175467	SART1	-0.00351891	0.908237	0.00761335	2.97133	0.143209	0.452359	none	high	spliceosome associated factor 1, recruiter of U4/U6.U5 tri-snRNP [Source:HGNC Symbol;Acc:HGNC:10538]
ENSG00000151923	TIAL1	0.441539	0.462692	0.000689829	4.0168	0.0206281	0.452115	none	low	TIA1 cytotoxic granule associated RNA binding protein like 1 [Source:HGNC Symbol;Acc:HGNC:11804]
ENSG00000184634	MED12	0.536796	0.360369	0.000852513	3.92575	0.0247773	0.448583	none	low	mediator complex subunit 12 [Source:HGNC Symbol;Acc:HGNC:11957]
ENSG00000126012	KDM5C	0.533635	0.36231	0.00085642	3.92378	0.0248522	0.447972	none	low	lysine demethylase 5C [Source:HGNC Symbol;Acc:HGNC:11114]
ENSG00000177374	HIC1	0.489111	0.404517	0.00079373	3.95648	0.0233968	0.446814	none	low	HIC ZBTB transcriptional repressor 1 [Source:HGNC Symbol;Acc:HGNC:4909]
ENSG00000100162	CENPM	0.566068	0.32732	0.000990657	3.86114	0.0281651	0.446694	none	NA	centromere protein M [Source:HGNC Symbol;Acc:HGNC:18352]
ENSG00000070190	DAPP1	0.240923	0.647614	0.00158921	3.65741	0.0421208	0.444268	none	low	dual adaptor of phosphotyrosine and 3-phosphoinositides 1 [Source:HGNC Symbol;Acc:HGNC:16500]
ENSG00000113558	SKP1	0.562937	0.325388	0.00103983	3.84029	0.0293971	0.444162	none	high	S-phase kinase associated protein 1 [Source:HGNC Symbol;Acc:HGNC:10899]
ENSG00000117394	SLC2A1	0.305718	0.58035	0.00115087	3.79659	0.0320987	0.443034	none	low	solute carrier family 2 member 1 [Source:HGNC Symbol;Acc:HGNC:11005]
ENSG00000100813	ACIN1	0.348168	0.537256	0.000980157	3.86572	0.0279218	0.442712	none	low	apoptotic chromatin condensation inducer 1 [Source:HGNC Symbol;Acc:HGNC:17066]
ENSG00000101222	SPEF1	0.392992	0.49216	0.000876621	3.91376	0.0253595	0.442576	none	NA	sperm flagellar 1 [Source:HGNC Symbol;Acc:HGNC:15874]
ENSG00000244411	KRTAP5-7	0.513683	0.371158	0.000921537	3.89226	0.0265292	0.44242	none	NA	keratin associated protein 5-7 [Source:HGNC Symbol;Acc:HGNC:23602]
ENSG00000102858	MGRN1	0.269134	0.612561	0.00142202	3.7054	0.0382878	0.440847	none	low	mahogunin ring finger 1 [Source:HGNC Symbol;Acc:HGNC:20254]
ENSG00000114115	RBP1	0.363818	0.517781	0.000966914	3.87158	0.0276289	0.440799	none	low	retinol binding protein 1 [Source:HGNC Symbol;Acc:HGNC:9919]
ENSG00000206107	KRTAP27-1	0.277705	0.603804	0.00136209	3.72397	0.036887	0.440755	none	NA	keratin associated protein 27-1 [Source:HGNC Symbol;Acc:HGNC:33864]
ENSG00000253626	EIF5AL1	0.116907	0.763316	0.00374339	3.28514	0.0843574	0.440112	none	low	eukaryotic translation initiation factor 5A like 1 [Source:HGNC Symbol;Acc:HGNC:17419]
ENSG00000053900	ANAPC4	0.503974	0.375937	0.000952538	3.87802	0.0273017	0.439955	none	high	anaphase promoting complex subunit 4 [Source:HGNC Symbol;Acc:HGNC:19990]
ENSG00000156958	GALK2	0.525848	0.35358	0.00101463	3.85084	0.0287284	0.439714	none	low	galactokinase 2 [Source:HGNC Symbol;Acc:HGNC:4119]
ENSG00000145780	FEM1C	0.387586	0.489305	0.000956472	3.87625	0.0273724	0.438446	none	low	fem-1 homolog C [Source:HGNC Symbol;Acc:HGNC:16933]
ENSG00000086061	DNAJA1	0.582806	0.293234	0.00131537	3.73902	0.0359347	0.43802	none	NA	DnaJ heat shock protein family (Hsp40) member A1 [Source:HGNC Symbol;Acc:HGNC:5229]
ENSG00000152556	PFKM	0.483093	0.390777	0.000978653	3.86638	0.0279215	0.436935	none	low	phosphofructokinase, muscle [Source:HGNC Symbol;Acc:HGNC:8877]
ENSG00000087111	PIGS	0.57521	0.297709	0.00132001	3.7375	0.0360088	0.436459	none	low	phosphatidylinositol glycan anchor biosynthesis class S [Source:HGNC Symbol;Acc:HGNC:14937]
ENSG00000197372	ZNF675	0.513006	0.358192	0.00107638	3.82541	0.0302471	0.435599	none	low	zinc finger protein 675 [Source:HGNC Symbol;Acc:HGNC:30768]
ENSG00000174953	DHX36	0.678686	0.192062	0.002398	3.47929	0.0592639	0.435374	none	low	DEAH-box helicase 36 [Source:HGNC Symbol;Acc:HGNC:14410]
ENSG00000136997	MYC	0.783467	0.0865031	0.00484475	3.17186	0.102376	0.434985	none	low	MYC proto-oncogene, bHLH transcription factor [Source:HGNC Symbol;Acc:HGNC:7553]
ENSG00000116754	SRSF11	0.545361	0.322532	0.00124119	3.76404	0.0341583	0.433947	none	high	serine and arginine rich splicing factor 11 [Source:HGNC Symbol;Acc:HGNC:10782]
ENSG00000135913	USP37	0.385955	0.481028	0.00105284	3.83493	0.0296752	0.433491	none	low	ubiquitin specific peptidase 37 [Source:HGNC Symbol;Acc:HGNC:20063]
ENSG00000197978	GOLGA6L9	0.527274	0.33925	0.00118519	3.78393	0.0328596	0.433262	none	NA	golgin A6 family like 9 [Source:HGNC Symbol;Acc:HGNC:37229]
ENSG00000117597	DIEXF	0.558174	0.307079	0.00134662	3.7289	0.0365742	0.432626	none	low	UTP25 small subunit processome component [Source:HGNC Symbol;Acc:HGNC:28440]
ENSG00000133119	RFC3	0.372994	0.491524	0.0011038	3.81458	0.0308783	0.432259	none	high	replication factor C subunit 3 [Source:HGNC Symbol;Acc:HGNC:9971]
ENSG00000183955	SETD8	0.598166	0.266278	0.00163321	3.64561	0.0429077	0.432222	none	NA	lysine methyltransferase 5A [Source:HGNC Symbol;Acc:HGNC:29489]
ENSG00000129351	ILF3	0.309594	0.554559	0.00134477	3.72949	0.0365742	0.432076	none	high	interleukin enhancer binding factor 3 [Source:HGNC Symbol;Acc:HGNC:6038]
ENSG00000175305	CCNE2	0.272645	0.590732	0.0015948	3.65589	0.0422091	0.431688	none	low	cyclin E2 [Source:HGNC Symbol;Acc:HGNC:1590]
ENSG00000129691	ASH2L	0.193407	0.668907	0.00250355	3.46058	0.0614136	0.431157	none	low	ASH2 like, histone lysine methyltransferase complex subunit [Source:HGNC Symbol;Acc:HGNC:744]
ENSG00000149554	CHEK1	-0.264961	1.12469	0.0373498	2.2321	0.386099	0.429862	none	low	checkpoint kinase 1 [Source:HGNC Symbol;Acc:HGNC:1925]
ENSG00000274600	ENSG00000274600	0.283948	0.574619	0.00156746	3.66336	0.0416034	0.429283	none	NA	RIMS binding protein 3B [Source:HGNC Symbol;Acc:HGNC:33891]
ENSG00000151779	NBAS	0.522598	0.335307	0.00129186	3.7468	0.0355004	0.428953	none	NA	NBAS subunit of NRZ tethering complex [Source:HGNC Symbol;Acc:HGNC:15625]
ENSG00000204501	PRAMEF9	0.580808	0.275974	0.00164832	3.64163	0.0431362	0.428391	none	NA	PRAME family member 15 [Source:HGNC Symbol;Acc:HGNC:26764]
ENSG00000198060	2024-03-05	0.656381	0.200194	0.00248944	3.46303	0.0611996	0.428288	none	low	membrane associated ring-CH-type finger 5 [Source:HGNC Symbol;Acc:HGNC:26025]
ENSG00000092203	TOX4	0.45425	0.400984	0.00115614	3.79463	0.0321646	0.427617	none	NA	TOX high mobility group box family member 4 [Source:HGNC Symbol;Acc:HGNC:20161]
ENSG00000108384	RAD51C	0.325063	0.527803	0.00139391	3.71401	0.0375852	0.426433	none	low	RAD51 paralog C [Source:HGNC Symbol;Acc:HGNC:9820]
ENSG00000164880	INTS1	0.242187	0.609715	0.00202271	3.55309	0.0516304	0.425951	none	NA	integrator complex subunit 1 [Source:HGNC Symbol;Acc:HGNC:24555]
ENSG00000265491	RNF115	0.152484	0.699305	0.00344788	3.32112	0.0791317	0.425895	none	low	ring finger protein 115 [Source:HGNC Symbol;Acc:HGNC:18154]
ENSG00000165630	PRPF18	0.561289	0.288895	0.00163586	3.64491	0.0429077	0.425092	none	high	pre-mRNA processing factor 18 [Source:HGNC Symbol;Acc:HGNC:17351]
ENSG00000135249	RINT1	0.491413	0.358248	0.00130558	3.74224	0.0357196	0.42483	none	NA	RAD50 interactor 1 [Source:HGNC Symbol;Acc:HGNC:21876]
ENSG00000100319	ZMAT5	0.398738	0.44972	0.00123841	3.76501	0.0341322	0.424229	none	NA	zinc finger matrin-type 5 [Source:HGNC Symbol;Acc:HGNC:28046]
ENSG00000214530	STARD10	0.414308	0.433972	0.00122878	3.76837	0.0339168	0.42414	none	low	StAR related lipid transfer domain containing 10 [Source:HGNC Symbol;Acc:HGNC:10666]
ENSG00000071655	MBD3	0.483585	0.362175	0.00134149	3.73054	0.0365414	0.42288	none	low	methyl-CpG binding domain protein 3 [Source:HGNC Symbol;Acc:HGNC:6918]
ENSG00000165119	HNRNPK	0.514299	0.330838	0.00146156	3.69356	0.0392098	0.422568	none	high	heterogeneous nuclear ribonucleoprotein K [Source:HGNC Symbol;Acc:HGNC:5044]
ENSG00000094804	CDC6	0.233692	0.61027	0.00223624	3.50959	0.0562345	0.421981	none	low	cell division cycle 6 [Source:HGNC Symbol;Acc:HGNC:1744]
ENSG00000107938	EDRF1	0.541567	0.301883	0.00163729	3.64454	0.0429077	0.421725	none	NA	erythroid differentiation regulatory factor 1 [Source:HGNC Symbol;Acc:HGNC:24640]
ENSG00000053108	FSTL4	0.481648	0.361259	0.00137976	3.71841	0.0373115	0.421453	none	low	follistatin like 4 [Source:HGNC Symbol;Acc:HGNC:21389]
ENSG00000183255	PTTG1IP	0.644796	0.196373	0.002808	3.41066	0.067188	0.420585	none	low	PTTG1 interacting protein [Source:HGNC Symbol;Acc:HGNC:13524]
ENSG00000020426	MNAT1	0.491735	0.348008	0.00146257	3.69326	0.0392098	0.419872	none	low	MNAT1 component of CDK activating kinase [Source:HGNC Symbol;Acc:HGNC:7181]
ENSG00000153391	INO80C	0.419811	0.418881	0.00135412	3.7265	0.0367246	0.419346	none	low	INO80 complex subunit C [Source:HGNC Symbol;Acc:HGNC:26994]
ENSG00000204387	C6orf48	0.283161	0.555358	0.00183571	3.59508	0.0475069	0.41926	none	NA	small nucleolar RNA host gene 32 [Source:HGNC Symbol;Acc:HGNC:19078]
ENSG00000133475	GGT2	0.337156	0.500941	0.00152597	3.67495	0.0407339	0.419048	none	low	gamma-glutamyltransferase 2, pseudogene [Source:HGNC Symbol;Acc:HGNC:4251]
ENSG00000068976	PYGM	0.452786	0.385123	0.00139221	3.71453	0.0375852	0.418954	none	NA	glycogen phosphorylase, muscle associated [Source:HGNC Symbol;Acc:HGNC:9726]
ENSG00000119596	YLPM1	0.308976	0.52819	0.00167949	3.63354	0.0437677	0.418583	none	NA	YLP motif containing 1 [Source:HGNC Symbol;Acc:HGNC:17798]
ENSG00000160799	CCDC12	0.234769	0.601609	0.00234429	3.48912	0.0582694	0.418189	none	low	coiled-coil domain containing 12 [Source:HGNC Symbol;Acc:HGNC:28332]
ENSG00000129315	CCNT1	0.295575	0.539904	0.00178885	3.60627	0.0464876	0.41774	none	low	cyclin T1 [Source:HGNC Symbol;Acc:HGNC:1599]
ENSG00000102967	DHODH	0.555128	0.279717	0.0019167	3.5764	0.0493975	0.417422	none	low	dihydroorotate dehydrogenase (quinone) [Source:HGNC Symbol;Acc:HGNC:2867]
ENSG00000116752	BCAS2	0.905924	-0.0723806	0.0155244	2.64819	0.230262	0.416772	none	low	BCAS2 pre-mRNA processing factor [Source:HGNC Symbol;Acc:HGNC:975]
ENSG00000105619	TFPT	0.263883	0.567701	0.00210638	3.53553	0.0534734	0.415792	none	low	TCF3 fusion partner [Source:HGNC Symbol;Acc:HGNC:13630]
ENSG00000140478	GOLGA6D	0.744829	0.085913	0.00592663	3.08278	0.118791	0.415371	none	NA	golgin A6 family member D [Source:HGNC Symbol;Acc:HGNC:32204]
ENSG00000115128	SF3B14	0.357549	0.472949	0.00155867	3.66579	0.0414292	0.415249	none	NA	splicing factor 3b subunit 6 [Source:HGNC Symbol;Acc:HGNC:30096]
ENSG00000162385	MAGOH	0.690753	0.135841	0.00442356	3.21189	0.0957531	0.413297	none	low	mago homolog, exon junction complex subunit [Source:HGNC Symbol;Acc:HGNC:6815]
ENSG00000089289	IGBP1	0.516964	0.307809	0.00186979	3.58713	0.0483218	0.412387	none	high	immunoglobulin binding protein 1 [Source:HGNC Symbol;Acc:HGNC:5461]
ENSG00000204710	SPDYC	0.74813	0.0763274	0.00650649	3.04135	0.126859	0.412229	none	NA	speedy/RINGO cell cycle regulator family member C [Source:HGNC Symbol;Acc:HGNC:32681]
ENSG00000147162	OGT	0.940471	-0.117648	0.0208098	2.51197	0.275425	0.411411	none	high	O-linked N-acetylglucosamine (GlcNAc) transferase [Source:HGNC Symbol;Acc:HGNC:8127]
ENSG00000095564	BTAF1	0.365636	0.456742	0.00165856	3.63896	0.0433432	0.411189	none	low	B-TFIID TATA-box binding protein associated factor 1 [Source:HGNC Symbol;Acc:HGNC:17307]
ENSG00000139055	ERP27	0.58737	0.233809	0.00262351	3.44023	0.0634095	0.410589	none	NA	endoplasmic reticulum protein 27 [Source:HGNC Symbol;Acc:HGNC:26495]
ENSG00000103222	ABCC1	0.483428	0.335763	0.00181139	3.60085	0.0470081	0.409596	none	low	ATP binding cassette subfamily C member 1 [Source:HGNC Symbol;Acc:HGNC:51]
ENSG00000060237	WNK1	0.241337	0.57506	0.00261831	3.4411	0.0633658	0.408199	none	low	WNK lysine deficient protein kinase 1 [Source:HGNC Symbol;Acc:HGNC:14540]
ENSG00000089159	PXN	0.477686	0.331812	0.00199456	3.55916	0.0511216	0.404749	none	NA	paxillin [Source:HGNC Symbol;Acc:HGNC:9718]
ENSG00000111727	HCFC2	0.324767	0.48247	0.00207038	3.543	0.0527029	0.403618	none	low	host cell factor C2 [Source:HGNC Symbol;Acc:HGNC:24972]
ENSG00000141956	PRDM15	0.535817	0.269698	0.00251354	3.45885	0.0615489	0.402757	none	low	PR/SET domain 15 [Source:HGNC Symbol;Acc:HGNC:13999]
ENSG00000154832	CXXC1	0.384574	0.420578	0.00192222	3.57516	0.0494712	0.402576	none	low	CXXC finger protein 1 [Source:HGNC Symbol;Acc:HGNC:24343]
ENSG00000108946	PRKAR1A	0.227614	0.576884	0.0030484	3.37488	0.0718182	0.402249	none	low	protein kinase cAMP-dependent type I regulatory subunit alpha [Source:HGNC Symbol;Acc:HGNC:9388]
ENSG00000119760	SUPT7L	0.406415	0.398012	0.00192682	3.57412	0.0495214	0.402213	none	low	SPT7 like, STAGA complex subunit gamma [Source:HGNC Symbol;Acc:HGNC:30632]
ENSG00000139726	DENR	0.535358	0.268922	0.00254602	3.45327	0.0620995	0.40214	none	NA	density regulated re-initiation and release factor [Source:HGNC Symbol;Acc:HGNC:2769]
ENSG00000120616	EPC1	0.288475	0.513941	0.00240451	3.47811	0.0593462	0.401208	none	low	enhancer of polycomb homolog 1 [Source:HGNC Symbol;Acc:HGNC:19876]
ENSG00000108506	INTS2	0.25905	0.543269	0.00269074	3.42923	0.0648663	0.401159	none	NA	integrator complex subunit 2 [Source:HGNC Symbol;Acc:HGNC:29241]
ENSG00000169813	HNRNPF	0.249343	0.552555	0.00281298	3.40989	0.0672053	0.400949	none	low	heterogeneous nuclear ribonucleoprotein F [Source:HGNC Symbol;Acc:HGNC:5039]
ENSG00000118420	UBE3D	0.414663	0.386548	0.00199735	3.55856	0.0511229	0.400605	none	NA	ubiquitin protein ligase E3D [Source:HGNC Symbol;Acc:HGNC:21381]
ENSG00000173890	GPR160	0.389456	0.410887	0.00201248	3.55529	0.0514394	0.400172	none	low	G protein-coupled receptor 160 [Source:HGNC Symbol;Acc:HGNC:23693]
ENSG00000266472	AC242988.1	0.304466	0.495411	0.00233394	3.49104	0.0581429	0.399939	none	NA	mitochondrial ribosomal protein S21 [Source:HGNC Symbol;Acc:HGNC:14046]
ENSG00000012061	ERCC1	0.447913	0.350364	0.00213251	3.53019	0.0539897	0.399139	none	low	ERCC excision repair 1, endonuclease non-catalytic subunit [Source:HGNC Symbol;Acc:HGNC:3433]
ENSG00000049541	RFC2	0.480484	0.317299	0.0022941	3.49851	0.0574572	0.398892	none	high	replication factor C subunit 2 [Source:HGNC Symbol;Acc:HGNC:9970]
ENSG00000067248	DHX29	0.360449	0.436095	0.00213759	3.52916	0.0540451	0.398272	none	low	DExH-box helicase 29 [Source:HGNC Symbol;Acc:HGNC:15815]
ENSG00000237847	FAM231A	0.279911	0.516496	0.00260286	3.44367	0.0630738	0.398204	none	NA	None
ENSG00000168488	ATXN2L	0.403636	0.392706	0.00209385	3.53812	0.0532277	0.398171	none	NA	ataxin 2 like [Source:HGNC Symbol;Acc:HGNC:31326]
ENSG00000172613	RAD9A	0.591683	0.203803	0.00365523	3.29557	0.0825702	0.397743	none	low	RAD9 checkpoint clamp component A [Source:HGNC Symbol;Acc:HGNC:9827]
ENSG00000141564	RPTOR	0.210713	0.584541	0.0035364	3.31003	0.0805686	0.397627	none	high	regulatory associated protein of MTOR complex 1 [Source:HGNC Symbol;Acc:HGNC:30287]
ENSG00000164188	RANBP3L	0.288681	0.505856	0.00256536	3.44998	0.0623718	0.397268	none	NA	RAN binding protein 3 like [Source:HGNC Symbol;Acc:HGNC:26353]
ENSG00000223802	CERS1	0.752268	0.0422501	0.00935224	2.87904	0.16747	0.397259	none	NA	ceramide synthase 1 [Source:HGNC Symbol;Acc:HGNC:14253]
ENSG00000275793	ENSG00000275793	0.220055	0.573414	0.0034224	3.32436	0.0788378	0.396735	none	NA	RIMS binding protein 3 [Source:HGNC Symbol;Acc:HGNC:29344]
ENSG00000126243	LRFN3	0.351285	0.437981	0.00231917	3.4938	0.0578521	0.394633	none	low	leucine rich repeat and fibronectin type III domain containing 3 [Source:HGNC Symbol;Acc:HGNC:28370]
ENSG00000104408	EIF3E	0.556851	0.231914	0.00335301	3.33331	0.0775265	0.394383	none	high	eukaryotic translation initiation factor 3 subunit E [Source:HGNC Symbol;Acc:HGNC:3277]
ENSG00000205209	SCGB2B2	0.311245	0.477295	0.00252779	3.45639	0.0617356	0.39427	none	NA	secretoglobin family 2B member 2 [Source:HGNC Symbol;Acc:HGNC:27616]
ENSG00000181163	NPM1	0.44945	0.338866	0.00238599	3.48147	0.0590453	0.394158	none	high	nucleophosmin 1 [Source:HGNC Symbol;Acc:HGNC:7910]
ENSG00000120963	ZNF706	0.359647	0.428572	0.00231831	3.49396	0.0578521	0.39411	none	NA	zinc finger protein 706 [Source:HGNC Symbol;Acc:HGNC:24992]
ENSG00000126467	TSKS	0.34265	0.445496	0.00237452	3.48356	0.0588395	0.394073	none	low	testis specific serine kinase substrate [Source:HGNC Symbol;Acc:HGNC:30719]
ENSG00000101361	NOP56	0.385242	0.402464	0.00228922	3.49944	0.057412	0.393853	none	NA	NOP56 ribonucleoprotein [Source:HGNC Symbol;Acc:HGNC:15911]
ENSG00000150244	TRIM48	0.550174	0.237099	0.0033139	3.33843	0.0768124	0.393636	none	low	tripartite motif containing 48 [Source:HGNC Symbol;Acc:HGNC:19021]
ENSG00000137822	TUBGCP4	0.400134	0.386525	0.00231284	3.49498	0.057849	0.39333	none	NA	tubulin gamma complex associated protein 4 [Source:HGNC Symbol;Acc:HGNC:16691]
ENSG00000197728	RPS26	0.579113	0.207307	0.00382734	3.27543	0.0856288	0.39321	none	NA	ribosomal protein S26 [Source:HGNC Symbol;Acc:HGNC:10414]
ENSG00000164151	KIAA0947	0.156918	0.629466	0.00498288	3.15947	0.104498	0.393192	none	NA	interactor of little elongation complex ELL subunit 1 [Source:HGNC Symbol;Acc:HGNC:29154]
ENSG00000075188	NUP37	0.589198	0.196645	0.00405143	3.25048	0.0895684	0.392921	none	low	nucleoporin 37 [Source:HGNC Symbol;Acc:HGNC:29929]
ENSG00000169021	UQCRFS1	0.373473	0.412346	0.00234527	3.48894	0.0582694	0.39291	none	low	ubiquinol-cytochrome c reductase, Rieske iron-sulfur polypeptide 1 [Source:HGNC Symbol;Acc:HGNC:12587]
ENSG00000164933	SLC25A32	0.459215	0.326412	0.00250473	3.46037	0.0614136	0.392813	none	low	solute carrier family 25 member 32 [Source:HGNC Symbol;Acc:HGNC:29683]
ENSG00000185359	HGS	0.47498	0.307696	0.00268595	3.43	0.0648346	0.391338	none	low	hepatocyte growth factor-regulated tyrosine kinase substrate [Source:HGNC Symbol;Acc:HGNC:4897]
ENSG00000143742	SRP9	0.501236	0.280595	0.00292857	3.39235	0.0693453	0.390915	none	low	signal recognition particle 9 [Source:HGNC Symbol;Acc:HGNC:11304]
ENSG00000213397	HAUS7	0.230881	0.550749	0.00355252	3.30804	0.0808371	0.390815	none	NA	HAUS augmin like complex subunit 7 [Source:HGNC Symbol;Acc:HGNC:32979]
ENSG00000168710	AHCYL1	0.44178	0.339219	0.00255306	3.45207	0.0621901	0.390499	none	low	adenosylhomocysteinase like 1 [Source:HGNC Symbol;Acc:HGNC:344]
ENSG00000171566	PLRG1	0.52157	0.256921	0.00327174	3.34402	0.0760242	0.389246	none	high	pleiotropic regulator 1 [Source:HGNC Symbol;Acc:HGNC:9089]
ENSG00000023734	STRAP	0.466469	0.310399	0.00280865	3.41056	0.067188	0.388434	none	low	serine/threonine kinase receptor associated protein [Source:HGNC Symbol;Acc:HGNC:30796]
ENSG00000277322	ENSG00000277322	0.394226	0.381508	0.00258606	3.44648	0.0627482	0.387867	none	NA	golgin A6 family like 6 [Source:HGNC Symbol;Acc:HGNC:37225]
ENSG00000154174	TOMM70A	0.303462	0.471525	0.00290501	3.39587	0.068875	0.387493	none	NA	translocase of outer mitochondrial membrane 70 [Source:HGNC Symbol;Acc:HGNC:11985]
ENSG00000140365	COMMD4	0.506962	0.267579	0.00324947	3.34701	0.0756007	0.38727	none	NA	COMM domain containing 4 [Source:HGNC Symbol;Acc:HGNC:26027]
ENSG00000117697	NSL1	0.608548	0.165649	0.00514237	3.14556	0.106731	0.387099	none	NA	NSL1 component of MIS12 kinetochore complex [Source:HGNC Symbol;Acc:HGNC:24548]
ENSG00000163684	RPP14	0.449011	0.325113	0.00278952	3.41354	0.066902	0.387062	none	low	ribonuclease P/MRP subunit p14 [Source:HGNC Symbol;Acc:HGNC:30327]
ENSG00000083896	YTHDC1	0.826338	-0.0522875	0.0178204	2.58435	0.251614	0.387025	none	NA	YTH domain containing 1 [Source:HGNC Symbol;Acc:HGNC:30626]
ENSG00000166477	LEO1	0.458329	0.315571	0.00285037	3.40414	0.067838	0.38695	none	high	LEO1 homolog, Paf1/RNA polymerase II complex component [Source:HGNC Symbol;Acc:HGNC:30401]
ENSG00000103653	CSK	0.0271397	0.745961	0.0113922	2.7898	0.189117	0.386551	none	low	C-terminal Src kinase [Source:HGNC Symbol;Acc:HGNC:2444]
ENSG00000134480	CCNH	0.299232	0.473377	0.00299873	3.38204	0.0707374	0.386304	none	low	cyclin H [Source:HGNC Symbol;Acc:HGNC:1594]
ENSG00000116560	SFPQ	0.253196	0.519184	0.00348311	3.31667	0.0797439	0.38619	none	high	splicing factor proline and glutamine rich [Source:HGNC Symbol;Acc:HGNC:10774]
ENSG00000241233	KRTAP5-8	0.142707	0.629504	0.00589237	3.08535	0.118559	0.386106	none	NA	keratin associated protein 5-8 [Source:HGNC Symbol;Acc:HGNC:23603]
ENSG00000213214	ARHGEF35	0.361395	0.409909	0.00272916	3.42306	0.065623	0.385652	none	low	Rho guanine nucleotide exchange factor 35 [Source:HGNC Symbol;Acc:HGNC:33846]
ENSG00000036549	ZZZ3	0.456366	0.313721	0.0029619	3.38742	0.0700457	0.385044	none	low	zinc finger ZZ-type containing 3 [Source:HGNC Symbol;Acc:HGNC:24523]
ENSG00000026950	BTN3A1	0.390922	0.378714	0.00275213	3.41941	0.06609	0.384818	none	low	butyrophilin subfamily 3 member A1 [Source:HGNC Symbol;Acc:HGNC:1138]
ENSG00000065615	CYB5R4	0.257305	0.511793	0.00352183	3.31184	0.0803347	0.384549	none	low	cytochrome b5 reductase 4 [Source:HGNC Symbol;Acc:HGNC:20147]
ENSG00000132010	ZNF20	0.478444	0.290562	0.00316734	3.35818	0.0741523	0.384503	none	low	zinc finger protein 20 [Source:HGNC Symbol;Acc:HGNC:12992]
ENSG00000152942	RAD17	0.350684	0.417644	0.00283669	3.40624	0.0675987	0.384164	none	high	RAD17 checkpoint clamp loader component [Source:HGNC Symbol;Acc:HGNC:9807]
ENSG00000183793	NPIPA5	0.720622	0.0470672	0.0104337	2.82964	0.178772	0.383845	none	NA	nuclear pore complex interacting protein family member A5 [Source:HGNC Symbol;Acc:HGNC:41980]
ENSG00000169764	UGP2	0.673671	0.0935442	0.00800127	2.9491	0.149595	0.383608	none	low	UDP-glucose pyrophosphorylase 2 [Source:HGNC Symbol;Acc:HGNC:12527]
ENSG00000213096	ZNF254	0.716661	0.0502446	0.010286	2.83609	0.17771	0.383453	none	low	zinc finger protein 254 [Source:HGNC Symbol;Acc:HGNC:13047]
ENSG00000157131	C8A	0.46135	0.305328	0.00311213	3.36585	0.0732272	0.383339	none	low	complement C8 alpha chain [Source:HGNC Symbol;Acc:HGNC:1352]
ENSG00000241343	RPL36A	0.46728	0.296001	0.00328087	3.34281	0.0761415	0.38164	none	NA	ribosomal protein L36a [Source:HGNC Symbol;Acc:HGNC:10359]
ENSG00000117408	IPO13	0.695104	0.067393	0.00954264	2.86996	0.169416	0.381248	none	NA	importin 13 [Source:HGNC Symbol;Acc:HGNC:16853]
ENSG00000189157	FAM47E	0.529429	0.231788	0.0041317	3.24187	0.091127	0.380608	none	NA	family with sequence similarity 47 member E [Source:HGNC Symbol;Acc:HGNC:34343]
ENSG00000110880	CORO1C	0.331646	0.428879	0.00313006	3.36335	0.0735325	0.380263	none	low	coronin 1C [Source:HGNC Symbol;Acc:HGNC:2254]
ENSG00000215421	ZNF407	0.548996	0.211346	0.00453414	3.20103	0.0974683	0.380171	none	low	zinc finger protein 407 [Source:HGNC Symbol;Acc:HGNC:19904]
ENSG00000092036	HAUS4	0.339673	0.417891	0.00318475	3.35579	0.0744665	0.378782	none	NA	HAUS augmin like complex subunit 4 [Source:HGNC Symbol;Acc:HGNC:20163]
ENSG00000204880	KRTAP4-8	0.303264	0.453625	0.00341198	3.32569	0.0786949	0.378445	none	NA	keratin associated protein 4-8 [Source:HGNC Symbol;Acc:HGNC:17230]
ENSG00000173531	MST1	0.368131	0.388381	0.00314934	3.36067	0.0738235	0.378256	none	low	macrophage stimulating 1 [Source:HGNC Symbol;Acc:HGNC:7380]
ENSG00000162402	USP24	0.706744	0.0497023	0.0109083	2.8095	0.184364	0.378223	none	NA	ubiquitin specific peptidase 24 [Source:HGNC Symbol;Acc:HGNC:12623]
ENSG00000170855	TRIAP1	0.629202	0.126672	0.00711946	3.00127	0.136528	0.377937	none	NA	TP53 regulated inhibitor of apoptosis 1 [Source:HGNC Symbol;Acc:HGNC:26937]
ENSG00000169515	CCDC8	0.400833	0.353908	0.0032287	3.34981	0.0753053	0.377371	none	NA	coiled-coil domain containing 8 [Source:HGNC Symbol;Acc:HGNC:25367]
ENSG00000154723	ATP5J	0.294252	0.459337	0.00358793	3.30371	0.0814859	0.376795	none	low	ATP synthase peripheral stalk subunit F6 [Source:HGNC Symbol;Acc:HGNC:847]
ENSG00000244005	NFS1	0.256911	0.495998	0.00402137	3.25375	0.0891149	0.376454	none	NA	NFS1 cysteine desulfurase [Source:HGNC Symbol;Acc:HGNC:15910]
ENSG00000160180	TFF3	0.511063	0.241784	0.00424357	3.23014	0.0931726	0.376423	none	NA	trefoil factor 3 [Source:HGNC Symbol;Acc:HGNC:11757]
ENSG00000035928	RFC1	0.527357	0.223771	0.00461062	3.19367	0.0989759	0.375564	none	high	replication factor C subunit 1 [Source:HGNC Symbol;Acc:HGNC:9969]
ENSG00000198952	SMG5	0.538936	0.211791	0.00485975	3.1705	0.102577	0.375363	none	NA	SMG5 nonsense mediated mRNA decay factor [Source:HGNC Symbol;Acc:HGNC:24644]
ENSG00000118412	CASP8AP2	0.188522	0.561782	0.00540556	3.12352	0.111204	0.375152	none	high	caspase 8 associated protein 2 [Source:HGNC Symbol;Acc:HGNC:1510]
ENSG00000145569	FAM105A	0.290944	0.458213	0.00376072	3.28312	0.0844419	0.374579	none	NA	OTU deubiquitinase with linear linkage specificity like [Source:HGNC Symbol;Acc:HGNC:25629]
ENSG00000172772	OR10W1	0.558727	0.190178	0.00541823	3.12248	0.111342	0.374452	none	NA	olfactory receptor family 10 subfamily W member 1 [Source:HGNC Symbol;Acc:HGNC:15139]
ENSG00000159720	ATP6V0D1	0.310037	0.43854	0.00362668	3.299	0.0821893	0.374289	none	low	ATPase H+ transporting V0 subunit d1 [Source:HGNC Symbol;Acc:HGNC:13724]
ENSG00000171201	SMR3B	0.416437	0.328719	0.00363296	3.29825	0.0821893	0.372578	none	NA	submaxillary gland androgen regulated protein 3B [Source:HGNC Symbol;Acc:HGNC:17326]
ENSG00000273079	GRIN2B	0.610298	0.134457	0.00732768	2.98841	0.139092	0.372378	none	low	glutamate ionotropic receptor NMDA type subunit 2B [Source:HGNC Symbol;Acc:HGNC:4586]
ENSG00000111596	CNOT2	0.283358	0.460931	0.00399928	3.25616	0.0887683	0.372144	none	low	CCR4-NOT transcription complex subunit 2 [Source:HGNC Symbol;Acc:HGNC:7878]
ENSG00000278224	ENSG00000278224	0.647066	0.0970353	0.00897993	2.89732	0.163629	0.372051	none	NA	prickle planar cell polarity protein 4 [Source:HGNC Symbol;Acc:HGNC:16805]
ENSG00000100554	ATP6V1D	0.35878	0.384961	0.00358977	3.30348	0.0814859	0.371871	none	low	ATPase H+ transporting V1 subunit D [Source:HGNC Symbol;Acc:HGNC:13527]
ENSG00000205795	CYS1	0.580082	0.162479	0.0064558	3.04483	0.126003	0.37128	none	NA	cystin 1 [Source:HGNC Symbol;Acc:HGNC:18525]
ENSG00000101266	CSNK2A1	0.749598	-0.00713223	0.0161064	2.63121	0.235894	0.371233	none	low	casein kinase 2 alpha 1 [Source:HGNC Symbol;Acc:HGNC:2457]
ENSG00000037637	FBXO42	0.201732	0.539943	0.00542523	3.12191	0.111363	0.370837	none	NA	F-box protein 42 [Source:HGNC Symbol;Acc:HGNC:29249]
ENSG00000275379	ENSG00000275379	0.52105	0.220451	0.00502968	3.15534	0.104937	0.37075	none	NA	H3 clustered histone 11 [Source:HGNC Symbol;Acc:HGNC:4771]
ENSG00000101138	CSTF1	0.424089	0.316522	0.00385869	3.27185	0.0860207	0.370306	none	low	cleavage stimulation factor subunit 1 [Source:HGNC Symbol;Acc:HGNC:2483]
ENSG00000100030	MAPK1	0.399771	0.340599	0.00375404	3.2839	0.0844059	0.370185	none	low	mitogen-activated protein kinase 1 [Source:HGNC Symbol;Acc:HGNC:6871]
ENSG00000213593	TMX2	0.51086	0.228492	0.00495848	3.16163	0.10419	0.369676	none	low	thioredoxin related transmembrane protein 2 [Source:HGNC Symbol;Acc:HGNC:30739]
ENSG00000104852	SNRNP70	0.371546	0.367525	0.00375459	3.28383	0.0844059	0.369535	none	high	small nuclear ribonucleoprotein U1 subunit 70 [Source:HGNC Symbol;Acc:HGNC:11150]
ENSG00000141858	SAMD1	0.369594	0.369042	0.00377098	3.28192	0.0845707	0.369318	none	NA	sterile alpha motif domain containing 1 [Source:HGNC Symbol;Acc:HGNC:17958]
ENSG00000104907	TRMT1	0.250149	0.488347	0.00462705	3.19211	0.0990094	0.369248	none	low	tRNA methyltransferase 1 [Source:HGNC Symbol;Acc:HGNC:25980]
ENSG00000120029	C10orf76	0.191762	0.545953	0.00583146	3.08996	0.118141	0.368857	none	NA	armadillo like helical domain containing 3 [Source:HGNC Symbol;Acc:HGNC:25788]
ENSG00000048707	VPS13D	0.407424	0.329934	0.00390637	3.26647	0.0869797	0.368679	none	low	vacuolar protein sorting 13 homolog D [Source:HGNC Symbol;Acc:HGNC:23595]
ENSG00000117877	CD3EAP	0.234048	0.503108	0.00494317	3.16299	0.103985	0.368578	none	high	RNA polymerase I subunit G [Source:HGNC Symbol;Acc:HGNC:24219]
ENSG00000116337	AMPD2	0.455127	0.280036	0.0043664	3.21761	0.0948459	0.367582	none	low	adenosine monophosphate deaminase 2 [Source:HGNC Symbol;Acc:HGNC:469]
ENSG00000275835	ENSG00000275835	0.306264	0.427789	0.0041705	3.23777	0.091874	0.367026	none	NA	tubulin gamma complex associated protein 5 [Source:HGNC Symbol;Acc:HGNC:18600]
ENSG00000107957	SH3PXD2A	0.435178	0.298531	0.00424442	3.23006	0.0931726	0.366855	none	NA	SH3 and PX domains 2A [Source:HGNC Symbol;Acc:HGNC:23664]
ENSG00000168036	CTNNB1	0.238392	0.495016	0.00501606	3.15654	0.104927	0.366704	none	low	catenin beta 1 [Source:HGNC Symbol;Acc:HGNC:2514]
ENSG00000112312	GMNN	0.436386	0.296553	0.00429092	3.22527	0.0938621	0.366469	none	low	geminin DNA replication inhibitor [Source:HGNC Symbol;Acc:HGNC:17493]
ENSG00000071462	WBSCR22	0.275908	0.456971	0.0045005	3.20431	0.0971931	0.366439	none	NA	BUD23 rRNA methyltransferase and ribosome maturation factor [Source:HGNC Symbol;Acc:HGNC:16405]
ENSG00000170092	AC018720.10	0.276563	0.45581	0.00451278	3.20311	0.0972076	0.366186	none	NA	speedy/RINGO cell cycle regulator family member E5 [Source:HGNC Symbol;Acc:HGNC:35464]
ENSG00000113161	HMGCR	0.913874	-0.182398	0.0406075	2.19104	0.403029	0.365738	none	low	3-hydroxy-3-methylglutaryl-CoA reductase [Source:HGNC Symbol;Acc:HGNC:5006]
ENSG00000174718	KIAA1551	0.460619	0.269223	0.00470118	3.18511	0.100148	0.364921	none	NA	retroelement silencing factor 1 [Source:HGNC Symbol;Acc:HGNC:25559]
ENSG00000095059	DHPS	0.156588	0.572573	0.00727554	2.9916	0.138422	0.36458	none	high	deoxyhypusine synthase [Source:HGNC Symbol;Acc:HGNC:2869]
ENSG00000234444	ZNF736	0.428537	0.30062	0.00440581	3.21366	0.0954797	0.364579	none	NA	zinc finger protein 736 [Source:HGNC Symbol;Acc:HGNC:32467]
ENSG00000072958	AP1M1	0.587072	0.141777	0.00783167	2.95869	0.147013	0.364425	none	low	adaptor related protein complex 1 subunit mu 1 [Source:HGNC Symbol;Acc:HGNC:13667]
ENSG00000064995	TAF11	0.314996	0.41316	0.00434364	3.2199	0.0944615	0.364078	none	low	TATA-box binding protein associated factor 11 [Source:HGNC Symbol;Acc:HGNC:11544]
ENSG00000104064	GABPB1	0.270263	0.457706	0.00476441	3.17923	0.101022	0.363984	none	low	GA binding protein transcription factor subunit beta 1 [Source:HGNC Symbol;Acc:HGNC:4074]
ENSG00000145741	BTF3	0.272492	0.455285	0.00474491	3.18103	0.100724	0.363888	none	high	basic transcription factor 3 [Source:HGNC Symbol;Acc:HGNC:1125]
ENSG00000112852	PCDHB2	0.514905	0.211651	0.00583772	3.08948	0.118141	0.363278	none	low	protocadherin beta 2 [Source:HGNC Symbol;Acc:HGNC:8687]
ENSG00000160310	PRMT2	0.389755	0.336711	0.00430991	3.22333	0.0939772	0.363233	none	low	protein arginine methyltransferase 2 [Source:HGNC Symbol;Acc:HGNC:5186]
ENSG00000105401	CDC37	0.468011	0.254341	0.0052217	3.13881	0.107659	0.361176	none	low	cell division cycle 37, HSP90 cochaperone [Source:HGNC Symbol;Acc:HGNC:1735]
ENSG00000243725	TTC4	0.466946	0.255202	0.00521764	3.13915	0.107659	0.361074	none	NA	tetratricopeptide repeat domain 4 [Source:HGNC Symbol;Acc:HGNC:12394]
ENSG00000125835	SNRPB	0.643743	0.0763323	0.011561	2.78312	0.1909	0.360038	none	high	small nuclear ribonucleoprotein polypeptides B and B1 [Source:HGNC Symbol;Acc:HGNC:11153]
ENSG00000135473	PAN2	0.330079	0.389885	0.00461488	3.19327	0.0989759	0.359982	none	low	poly(A) specific ribonuclease subunit PAN2 [Source:HGNC Symbol;Acc:HGNC:20074]
ENSG00000188100	FAM25A	0.200471	0.519198	0.00642702	3.04681	0.125704	0.359834	none	NA	family with sequence similarity 25 member A [Source:HGNC Symbol;Acc:HGNC:23436]
ENSG00000205629	LCMT1	0.473521	0.245417	0.00551688	3.1145	0.112751	0.359469	none	low	leucine carboxyl methyltransferase 1 [Source:HGNC Symbol;Acc:HGNC:17557]
ENSG00000186150	UBL4B	0.373115	0.345582	0.00462686	3.19212	0.0990094	0.359348	none	low	ubiquitin like 4B [Source:HGNC Symbol;Acc:HGNC:32309]
ENSG00000164346	NSA2	0.278035	0.440109	0.005093	3.14982	0.105824	0.359072	none	NA	NSA2 ribosome biogenesis factor [Source:HGNC Symbol;Acc:HGNC:30728]
ENSG00000126733	DACH2	0.325204	0.392333	0.00474496	3.18103	0.100724	0.358768	none	low	dachshund family transcription factor 2 [Source:HGNC Symbol;Acc:HGNC:16814]
ENSG00000235718	MFRP	0.53677	0.17838	0.00727755	2.99147	0.138422	0.357575	none	low	membrane frizzled-related protein [Source:HGNC Symbol;Acc:HGNC:18121]
ENSG00000184056	VPS33B	0.684635	0.0303546	0.0151684	2.65889	0.227148	0.357495	none	NA	VPS33B late endosome and lysosome associated [Source:HGNC Symbol;Acc:HGNC:12712]
ENSG00000105879	CBLL1	0.0708241	0.644017	0.01227	2.75603	0.198343	0.357421	none	low	Cbl proto-oncogene like 1 [Source:HGNC Symbol;Acc:HGNC:21225]
ENSG00000090989	EXOC1	0.347498	0.364919	0.0049213	3.16495	0.103642	0.356208	none	NA	exocyst complex component 1 [Source:HGNC Symbol;Acc:HGNC:30380]
ENSG00000137200	CMTR1	0.296788	0.415119	0.00519261	3.14127	0.107386	0.355953	none	low	cap methyltransferase 1 [Source:HGNC Symbol;Acc:HGNC:21077]
ENSG00000188729	OSTN	0.38342	0.328327	0.00500317	3.15767	0.104775	0.355874	none	NA	osteocrin [Source:HGNC Symbol;Acc:HGNC:29961]
ENSG00000219481	NBPF1	0.3974	0.314194	0.0050806	3.1509	0.105684	0.355797	none	NA	NBPF member 1 [Source:HGNC Symbol;Acc:HGNC:26088]
ENSG00000137574	TGS1	0.340183	0.371204	0.00498436	3.15933	0.104498	0.355693	none	low	trimethylguanosine synthase 1 [Source:HGNC Symbol;Acc:HGNC:17843]
ENSG00000100116	GCAT	0.271924	0.439162	0.00549465	3.11629	0.112541	0.355543	none	low	glycine C-acetyltransferase [Source:HGNC Symbol;Acc:HGNC:4188]
ENSG00000112739	PRPF4B	0.335838	0.374908	0.00502674	3.1556	0.104937	0.355373	none	high	pre-mRNA processing factor 4B [Source:HGNC Symbol;Acc:HGNC:17346]
ENSG00000198453	ZNF568	0.473356	0.237333	0.00605333	3.0734	0.120648	0.355344	none	low	zinc finger protein 568 [Source:HGNC Symbol;Acc:HGNC:25392]
ENSG00000105675	ATP4A	0.459404	0.250685	0.00584926	3.08861	0.118246	0.355044	none	low	ATPase H+/K+ transporting subunit alpha [Source:HGNC Symbol;Acc:HGNC:819]
ENSG00000105290	APLP1	0.348863	0.360902	0.00505166	3.15342	0.1052	0.354883	none	low	amyloid beta precursor like protein 1 [Source:HGNC Symbol;Acc:HGNC:597]
ENSG00000069248	NUP133	0.30327	0.4055	0.0052918	3.13292	0.108984	0.354385	none	NA	nucleoporin 133 [Source:HGNC Symbol;Acc:HGNC:18016]
ENSG00000110497	AMBRA1	0.228227	0.480139	0.00634973	3.05219	0.124847	0.354183	none	low	autophagy and beclin 1 regulator 1 [Source:HGNC Symbol;Acc:HGNC:25990]
ENSG00000159256	MORC3	0.238216	0.469784	0.00617188	3.0648	0.122642	0.354	none	low	MORC family CW-type zinc finger 3 [Source:HGNC Symbol;Acc:HGNC:23572]
ENSG00000187187	ZNF546	0.362796	0.344224	0.00519693	3.14091	0.107386	0.35351	none	low	zinc finger protein 546 [Source:HGNC Symbol;Acc:HGNC:28671]
ENSG00000119688	ABCD4	0.416673	0.289886	0.00551698	3.1145	0.112751	0.353279	none	low	ATP binding cassette subfamily D member 4 [Source:HGNC Symbol;Acc:HGNC:68]
ENSG00000273802	ENSG00000273802	0.267563	0.438943	0.00577703	3.09411	0.117294	0.353253	none	NA	H2B clustered histone 8 [Source:HGNC Symbol;Acc:HGNC:4746]
ENSG00000197579	TOPORS	0.16849	0.537853	0.00808842	2.94425	0.151019	0.353171	none	low	TOP1 binding arginine/serine rich protein, E3 ubiquitin ligase [Source:HGNC Symbol;Acc:HGNC:21653]
ENSG00000102401	ARMCX3	0.538159	0.167567	0.00815636	2.9405	0.151734	0.352863	none	NA	armadillo repeat containing X-linked 3 [Source:HGNC Symbol;Acc:HGNC:24065]
ENSG00000183624	HMCES	0.663693	0.0414265	0.0151155	2.66049	0.226538	0.35256	none	NA	5-hydroxymethylcytosine binding, ES cell specific [Source:HGNC Symbol;Acc:HGNC:24446]
ENSG00000183340	JRKL	0.61632	0.0887133	0.0118731	2.771	0.194675	0.352517	none	NA	JRK like [Source:HGNC Symbol;Acc:HGNC:6200]
ENSG00000127533	F2RL3	0.467848	0.237132	0.00634818	3.0523	0.124847	0.35249	none	low	F2R like thrombin or trypsin receptor 3 [Source:HGNC Symbol;Acc:HGNC:3540]
ENSG00000163681	SLMAP	0.267572	0.437052	0.00587266	3.08684	0.118424	0.352312	none	NA	sarcolemma associated protein [Source:HGNC Symbol;Acc:HGNC:16643]
ENSG00000179262	RAD23A	0.30403	0.399226	0.00556483	3.11068	0.113465	0.351628	none	low	RAD23 homolog A, nucleotide excision repair protein [Source:HGNC Symbol;Acc:HGNC:9812]
ENSG00000116809	ZBTB17	0.35526	0.347272	0.00543137	3.12141	0.111367	0.351266	none	low	zinc finger and BTB domain containing 17 [Source:HGNC Symbol;Acc:HGNC:12936]
ENSG00000167978	SRRM2	0.392657	0.308676	0.00563336	3.10526	0.114627	0.350666	none	high	serine/arginine repetitive matrix 2 [Source:HGNC Symbol;Acc:HGNC:16639]
ENSG00000103266	STUB1	0.277953	0.423119	0.00592712	3.08275	0.118791	0.350536	none	low	STIP1 homology and U-box containing protein 1 [Source:HGNC Symbol;Acc:HGNC:11427]
ENSG00000137857	DUOX1	0.236783	0.463764	0.00659166	3.03557	0.127985	0.350274	none	low	dual oxidase 1 [Source:HGNC Symbol;Acc:HGNC:3062]
ENSG00000029363	BCLAF1	0.277827	0.422241	0.00598197	3.07866	0.119505	0.350034	none	low	BCL2 associated transcription factor 1 [Source:HGNC Symbol;Acc:HGNC:16863]
ENSG00000138231	DBR1	0.407423	0.292481	0.00583732	3.08951	0.118141	0.349952	none	low	debranching RNA lariats 1 [Source:HGNC Symbol;Acc:HGNC:15594]
ENSG00000152253	SPC25	0.237318	0.46248	0.00662232	3.0335	0.128216	0.349899	none	NA	SPC25 component of NDC80 kinetochore complex [Source:HGNC Symbol;Acc:HGNC:24031]
ENSG00000136152	COG3	0.0736	0.625551	0.0132748	2.72009	0.208147	0.349575	none	low	component of oligomeric golgi complex 3 [Source:HGNC Symbol;Acc:HGNC:18619]
ENSG00000139625	MAP3K12	0.40053	0.297777	0.00587711	3.0865	0.118424	0.349153	none	low	mitogen-activated protein kinase kinase kinase 12 [Source:HGNC Symbol;Acc:HGNC:6851]
ENSG00000140455	USP3	0.472894	0.224628	0.0070121	3.00804	0.134608	0.348761	none	low	ubiquitin specific peptidase 3 [Source:HGNC Symbol;Acc:HGNC:12626]
ENSG00000116473	RAP1A	0.366413	0.330414	0.00577637	3.09416	0.117294	0.348414	none	low	RAP1A, member of RAS oncogene family [Source:HGNC Symbol;Acc:HGNC:9855]
ENSG00000163635	ATXN7	0.298117	0.398669	0.00595776	3.08046	0.119277	0.348393	none	low	ataxin 7 [Source:HGNC Symbol;Acc:HGNC:10560]
ENSG00000267041	ZNF850	0.28796	0.408354	0.00607631	3.07172	0.120872	0.348157	none	low	zinc finger protein 850 [Source:HGNC Symbol;Acc:HGNC:27994]
ENSG00000134371	CDC73	0.146314	0.549898	0.00956598	2.86886	0.169618	0.348106	none	high	cell division cycle 73 [Source:HGNC Symbol;Acc:HGNC:16783]
ENSG00000093000	NUP50	0.412013	0.28284	0.00621124	3.06198	0.123031	0.347426	none	NA	nucleoporin 50 [Source:HGNC Symbol;Acc:HGNC:8065]
ENSG00000156970	BUB1B	0.218435	0.476329	0.00731305	2.9893	0.138955	0.347382	none	high	BUB1 mitotic checkpoint serine/threonine kinase B [Source:HGNC Symbol;Acc:HGNC:1149]
ENSG00000134825	TMEM258	0.351859	0.342141	0.00591768	3.08345	0.118791	0.347	none	NA	transmembrane protein 258 [Source:HGNC Symbol;Acc:HGNC:1164]
ENSG00000206140	TMEM191C	0.364777	0.328787	0.0059684	3.07967	0.119362	0.346782	none	NA	transmembrane protein 191C [Source:HGNC Symbol;Acc:HGNC:33601]
ENSG00000103342	GSPT1	0.284412	0.408762	0.00628959	3.05641	0.124188	0.346587	none	low	G1 to S phase transition 1 [Source:HGNC Symbol;Acc:HGNC:4621]
ENSG00000184908	CLCNKB	0.498207	0.194259	0.00809362	2.94396	0.151019	0.346233	none	low	chloride voltage-gated channel Kb [Source:HGNC Symbol;Acc:HGNC:2027]
ENSG00000137693	YAP1	0.483583	0.208811	0.00769356	2.96664	0.144566	0.346197	none	low	Yes1 associated transcriptional regulator [Source:HGNC Symbol;Acc:HGNC:16262]
ENSG00000205609	EIF3CL	0.542045	0.148902	0.00981229	2.85739	0.172399	0.345474	none	NA	eukaryotic translation initiation factor 3 subunit C like [Source:HGNC Symbol;Acc:HGNC:26347]
ENSG00000116455	WDR77	0.3644	0.325302	0.0062086	3.06217	0.123031	0.344851	none	low	WD repeat domain 77 [Source:HGNC Symbol;Acc:HGNC:29652]
ENSG00000173947	PIFO	0.282866	0.405876	0.00656496	3.03737	0.127866	0.344371	none	NA	primary cilia formation [Source:HGNC Symbol;Acc:HGNC:27009]
ENSG00000257446	ZNF878	0.276322	0.412358	0.00664371	3.03207	0.128461	0.34434	none	NA	zinc finger protein 878 [Source:HGNC Symbol;Acc:HGNC:37246]
ENSG00000136504	KAT7	0.265377	0.422666	0.0068256	3.02005	0.131433	0.344022	none	low	lysine acetyltransferase 7 [Source:HGNC Symbol;Acc:HGNC:17016]
ENSG00000197380	DACT3	0.385881	0.302101	0.00643584	3.0462	0.125745	0.343991	none	NA	dishevelled binding antagonist of beta catenin 3 [Source:HGNC Symbol;Acc:HGNC:30745]
ENSG00000117410	ATP6V0B	0.0912604	0.596103	0.013084	2.72671	0.206752	0.343681	none	low	ATPase H+ transporting V0 subunit b [Source:HGNC Symbol;Acc:HGNC:861]
ENSG00000035681	NSMAF	0.581732	0.105513	0.0122375	2.75724	0.198343	0.343623	none	low	neutral sphingomyelinase activation associated factor [Source:HGNC Symbol;Acc:HGNC:8017]
ENSG00000107625	DDX50	0.351971	0.335071	0.00634881	3.05225	0.124847	0.343521	none	low	DExD-box helicase 50 [Source:HGNC Symbol;Acc:HGNC:17906]
ENSG00000234545	FAM133B	0.449166	0.237249	0.00740512	2.98372	0.139992	0.343208	none	NA	family with sequence similarity 133 member B [Source:HGNC Symbol;Acc:HGNC:28629]
ENSG00000096746	HNRNPH3	0.295575	0.390809	0.00658468	3.03604	0.127983	0.343192	none	low	heterogeneous nuclear ribonucleoprotein H3 [Source:HGNC Symbol;Acc:HGNC:5043]
ENSG00000105402	NAPA	0.748878	-0.0629589	0.0282792	2.36669	0.333684	0.342959	none	high	NSF attachment protein alpha [Source:HGNC Symbol;Acc:HGNC:7641]
ENSG00000100836	PABPN1	0.214	0.471476	0.00799161	2.94964	0.149564	0.342738	none	high	poly(A) binding protein nuclear 1 [Source:HGNC Symbol;Acc:HGNC:8565]
ENSG00000169612	FAM103A1	0.452927	0.232394	0.00757357	2.97367	0.142887	0.342661	none	NA	RNA guanine-7 methyltransferase activating subunit [Source:HGNC Symbol;Acc:HGNC:31022]
ENSG00000115652	UXS1	0.383971	0.301066	0.00662415	3.03338	0.128216	0.342519	none	low	UDP-glucuronate decarboxylase 1 [Source:HGNC Symbol;Acc:HGNC:17729]
ENSG00000205903	ZNF316	0.399307	0.285571	0.00677136	3.0236	0.130659	0.342439	none	NA	zinc finger protein 316 [Source:HGNC Symbol;Acc:HGNC:13843]
ENSG00000122223	CD244	0.176912	0.507622	0.00917011	2.88789	0.165319	0.342267	none	low	CD244 molecule [Source:HGNC Symbol;Acc:HGNC:18171]
ENSG00000151332	MBIP	0.386071	0.297975	0.00670989	3.02766	0.129607	0.342023	none	low	MAP3K12 binding inhibitory protein 1 [Source:HGNC Symbol;Acc:HGNC:20427]
ENSG00000170298	LGALS9B	0.580862	0.102954	0.0126621	2.74168	0.202543	0.341908	none	low	galectin 9B [Source:HGNC Symbol;Acc:HGNC:24842]
ENSG00000188612	SUMO2	0.362496	0.321048	0.00660692	3.03454	0.128148	0.341772	none	low	small ubiquitin like modifier 2 [Source:HGNC Symbol;Acc:HGNC:11125]
ENSG00000112983	BRD8	0.458469	0.224707	0.00788035	2.95591	0.147778	0.341588	none	low	bromodomain containing 8 [Source:HGNC Symbol;Acc:HGNC:19874]
ENSG00000270629	AC239811.2	0.390214	0.29251	0.00683955	3.01914	0.131566	0.341362	none	NA	NBPF member 14 [Source:HGNC Symbol;Acc:HGNC:25232]
ENSG00000280987	ENSG00000280987	0.517714	0.164973	0.00973897	2.86077	0.171761	0.341344	none	NA	matrin 3 [Source:NCBI gene (formerly Entrezgene);Acc:9782]
ENSG00000119414	PPP6C	0.118341	0.563882	0.0119213	2.76916	0.194951	0.341112	none	high	protein phosphatase 6 catalytic subunit [Source:HGNC Symbol;Acc:HGNC:9323]
ENSG00000087191	PSMC5	0.885701	-0.203882	0.0539609	2.04911	0.465922	0.340909	none	high	proteasome 26S subunit, ATPase 5 [Source:HGNC Symbol;Acc:HGNC:9552]
ENSG00000112742	TTK	0.32444	0.356072	0.00679328	3.02216	0.130946	0.340256	none	high	TTK protein kinase [Source:HGNC Symbol;Acc:HGNC:12401]
ENSG00000060558	GNA15	0.132096	0.547883	0.0113869	2.79001	0.189117	0.339989	none	low	G protein subunit alpha 15 [Source:HGNC Symbol;Acc:HGNC:4383]
ENSG00000182774	RPS17L	0.580019	0.0986759	0.0133499	2.71751	0.208622	0.339347	none	NA	ribosomal protein S17 [Source:HGNC Symbol;Acc:HGNC:10397]
ENSG00000196544	C17orf59	0.201749	0.476687	0.0087943	2.90671	0.161033	0.339218	none	NA	BLOC-1 related complex subunit 6 [Source:HGNC Symbol;Acc:HGNC:25939]
ENSG00000152760	TCTEX1D1	0.21189	0.465558	0.00858077	2.91775	0.157278	0.338724	none	NA	dynein light chain Tctex-type family member 5 [Source:HGNC Symbol;Acc:HGNC:26882]
ENSG00000066651	TRMT11	0.274906	0.40159	0.00743335	2.98202	0.140384	0.338248	none	NA	tRNA methyltransferase 11 homolog [Source:HGNC Symbol;Acc:HGNC:21080]
ENSG00000182315	MBD3L3	0.368015	0.307292	0.00721968	2.99503	0.138114	0.337654	none	low	methyl-CpG binding domain protein 3 like 3 [Source:HGNC Symbol;Acc:HGNC:37205]
ENSG00000137776	SLTM	0.318857	0.356379	0.00716988	2.99812	0.137354	0.337618	none	low	SAFB like transcription modulator [Source:HGNC Symbol;Acc:HGNC:20709]
ENSG00000169783	LINGO1	0.485925	0.188593	0.00948101	2.87288	0.168965	0.337259	none	low	leucine rich repeat and Ig domain containing 1 [Source:HGNC Symbol;Acc:HGNC:21205]
ENSG00000123416	TUBA1B	0.462894	0.211412	0.00881353	2.90573	0.161227	0.337153	none	high	tubulin alpha 1b [Source:HGNC Symbol;Acc:HGNC:18809]
ENSG00000113575	PPP2CA	0.331087	0.342732	0.00724082	2.99373	0.138287	0.33691	none	low	protein phosphatase 2 catalytic subunit alpha [Source:HGNC Symbol;Acc:HGNC:9299]
ENSG00000185038	MROH2A	0.486261	0.187452	0.00957794	2.86829	0.169618	0.336856	none	NA	maestro heat like repeat family member 2A [Source:HGNC Symbol;Acc:HGNC:27936]
ENSG00000188994	ZNF292	0.300469	0.372817	0.00740415	2.98377	0.139992	0.336643	none	NA	zinc finger protein 292 [Source:HGNC Symbol;Acc:HGNC:18410]
ENSG00000182831	C16orf72	0.627796	0.04133	0.0185784	2.56497	0.258505	0.334563	none	NA	HUWE1 associated protein modifying stress responses [Source:HGNC Symbol;Acc:HGNC:30103]
ENSG00000183706	OR4N4	0.325725	0.343103	0.00761368	2.97131	0.143209	0.334414	none	NA	olfactory receptor family 4 subfamily N member 4 [Source:HGNC Symbol;Acc:HGNC:15375]
ENSG00000177300	CLDN22	0.543429	0.125046	0.0127009	2.74028	0.2029	0.334238	none	NA	claudin 22 [Source:HGNC Symbol;Acc:HGNC:2044]
ENSG00000135486	HNRNPA1	-0.0834325	0.751682	0.0338834	2.27955	0.367018	0.334125	none	low	heterogeneous nuclear ribonucleoprotein A1 [Source:HGNC Symbol;Acc:HGNC:5031]
ENSG00000010072	SPRTN	0.474516	0.193724	0.00978356	2.85871	0.172177	0.33412	none	low	SprT-like N-terminal domain [Source:HGNC Symbol;Acc:HGNC:25356]
ENSG00000143420	ENSA	0.189693	0.477904	0.00996544	2.8504	0.173943	0.333799	none	low	endosulfine alpha [Source:HGNC Symbol;Acc:HGNC:3360]
ENSG00000143756	FBXO28	0.70187	-0.0355298	0.027308	2.3834	0.326408	0.33317	none	NA	F-box protein 28 [Source:HGNC Symbol;Acc:HGNC:29046]
ENSG00000104957	CCDC130	0.262615	0.402891	0.00838033	2.92836	0.154974	0.332753	none	NA	YJU2 splicing factor homolog B [Source:HGNC Symbol;Acc:HGNC:28118]
ENSG00000083312	TNPO1	0.450141	0.214825	0.00941278	2.87613	0.167909	0.332483	none	low	transportin 1 [Source:HGNC Symbol;Acc:HGNC:6401]
ENSG00000070756	PABPC1	0.485312	0.177952	0.0107263	2.81712	0.182241	0.331632	none	high	poly(A) binding protein cytoplasmic 1 [Source:HGNC Symbol;Acc:HGNC:8554]
ENSG00000104047	DTWD1	0.226166	0.436936	0.00926942	2.88305	0.166466	0.331551	none	NA	DTW domain containing 1 [Source:HGNC Symbol;Acc:HGNC:30926]
ENSG00000167447	SMG8	0.323413	0.33866	0.00813999	2.9414	0.151732	0.331037	none	NA	SMG8 nonsense mediated mRNA decay factor [Source:HGNC Symbol;Acc:HGNC:25551]
ENSG00000264343	NOTCH2NL	0.561332	0.100563	0.0147638	2.67133	0.22324	0.330948	none	low	notch 2 N-terminal like A [Source:HGNC Symbol;Acc:HGNC:31862]
ENSG00000171954	CYP4F22	0.47276	0.188842	0.0104716	2.828	0.179091	0.330801	none	low	cytochrome P450 family 4 subfamily F member 22 [Source:HGNC Symbol;Acc:HGNC:26820]
ENSG00000100083	GGA1	0.315217	0.346088	0.00822155	2.93693	0.152622	0.330653	none	low	golgi associated, gamma adaptin ear containing, ARF binding protein 1 [Source:HGNC Symbol;Acc:HGNC:17842]
ENSG00000137497	NUMA1	0.464123	0.19713	0.0102252	2.83877	0.17771	0.330626	none	low	nuclear mitotic apparatus protein 1 [Source:HGNC Symbol;Acc:HGNC:8059]
ENSG00000197245	FAM110D	0.588714	0.0723822	0.0168492	2.61035	0.242397	0.330548	none	NA	family with sequence similarity 110 member D [Source:HGNC Symbol;Acc:HGNC:25860]
ENSG00000131747	TOP2A	0.324844	0.336101	0.00822864	2.93655	0.152622	0.330473	none	high	DNA topoisomerase II alpha [Source:HGNC Symbol;Acc:HGNC:11989]
ENSG00000145358	DDIT4L	0.453331	0.206978	0.0100001	2.84883	0.174386	0.330154	none	low	DNA damage inducible transcript 4 like [Source:HGNC Symbol;Acc:HGNC:30555]
ENSG00000128731	HERC2	0.467653	0.192562	0.0104593	2.82853	0.179046	0.330107	none	low	HECT and RLD domain containing E3 ubiquitin protein ligase 2 [Source:HGNC Symbol;Acc:HGNC:4868]
ENSG00000108448	TRIM16L	0.1252	0.533743	0.0135529	2.7106	0.209864	0.329471	none	low	tripartite motif containing 16 like [Source:HGNC Symbol;Acc:HGNC:32670]
ENSG00000282988	ENSG00000282988	0.314285	0.34461	0.00841924	2.92628	0.155079	0.329448	none	NA	novel protein
ENSG00000152430	BOLL	0.474699	0.183508	0.0109426	2.80807	0.184609	0.329104	none	low	boule homolog, RNA binding protein [Source:HGNC Symbol;Acc:HGNC:14273]
ENSG00000080802	CNOT4	0.534218	0.123904	0.0137033	2.70555	0.211429	0.329061	none	low	CCR4-NOT transcription complex subunit 4 [Source:HGNC Symbol;Acc:HGNC:7880]
ENSG00000123374	CDK2	0.344249	0.313686	0.00850013	2.92199	0.156106	0.328967	none	low	cyclin dependent kinase 2 [Source:HGNC Symbol;Acc:HGNC:1771]
ENSG00000138175	ARL3	0.464471	0.193237	0.0106453	2.82055	0.181232	0.328854	none	low	ADP ribosylation factor like GTPase 3 [Source:HGNC Symbol;Acc:HGNC:694]
ENSG00000162959	MEMO1	0.261139	0.396489	0.00901395	2.89562	0.164089	0.328814	none	NA	mediator of cell motility 1 [Source:HGNC Symbol;Acc:HGNC:14014]
ENSG00000139618	BRCA2	0.270147	0.384958	0.00909072	2.89181	0.164523	0.327553	none	high	BRCA2 DNA repair associated [Source:HGNC Symbol;Acc:HGNC:1101]
ENSG00000154640	BTG3	0.301475	0.353162	0.00883121	2.90483	0.161392	0.327319	none	NA	BTG anti-proliferation factor 3 [Source:HGNC Symbol;Acc:HGNC:1132]
ENSG00000054116	TRAPPC3	0.304337	0.349569	0.00887736	2.90249	0.162077	0.326953	none	low	trafficking protein particle complex subunit 3 [Source:HGNC Symbol;Acc:HGNC:19942]
ENSG00000177889	UBE2N	0.509559	0.143813	0.0130861	2.72664	0.206752	0.326686	none	low	ubiquitin conjugating enzyme E2 N [Source:HGNC Symbol;Acc:HGNC:12492]
ENSG00000152234	ATP5A1	0.256904	0.395696	0.00949631	2.87215	0.169076	0.3263	none	low	ATP synthase F1 subunit alpha [Source:HGNC Symbol;Acc:HGNC:823]
ENSG00000185305	ARL15	0.432043	0.220046	0.0103231	2.83446	0.178186	0.326045	none	low	ADP ribosylation factor like GTPase 15 [Source:HGNC Symbol;Acc:HGNC:25945]
ENSG00000114933	INO80D	0.263427	0.387685	0.00952096	2.87098	0.169318	0.325556	none	low	INO80 complex subunit D [Source:HGNC Symbol;Acc:HGNC:25997]
ENSG00000204256	BRD2	0.627173	0.02368	0.022448	2.47635	0.290269	0.325426	none	low	bromodomain containing 2 [Source:HGNC Symbol;Acc:HGNC:1103]
ENSG00000273611	ENSG00000273611	0.360769	0.289369	0.0093037	2.88138	0.166921	0.325069	none	NA	zinc finger HIT-type containing 3 [Source:HGNC Symbol;Acc:HGNC:12309]
ENSG00000168395	ING5	0.29841	0.351442	0.00926232	2.88339	0.166466	0.324926	none	low	inhibitor of growth family member 5 [Source:HGNC Symbol;Acc:HGNC:19421]
ENSG00000145241	CENPC	0.36508	0.284703	0.00937673	2.87786	0.167557	0.324891	none	NA	centromere protein C [Source:HGNC Symbol;Acc:HGNC:1854]
ENSG00000183607	GKN2	0.420545	0.228526	0.0103729	2.83229	0.178385	0.324535	none	NA	gastrokine 2 [Source:HGNC Symbol;Acc:HGNC:24588]
ENSG00000172794	RAB37	0.395195	0.253854	0.009853	2.85552	0.172626	0.324524	none	low	RAB37, member RAS oncogene family [Source:HGNC Symbol;Acc:HGNC:30268]
ENSG00000162923	WDR26	0.429056	0.218007	0.0108207	2.81315	0.183049	0.323531	none	low	WD repeat domain 26 [Source:HGNC Symbol;Acc:HGNC:21208]
ENSG00000023902	PLEKHO1	0.554517	0.0924852	0.0168631	2.60997	0.24241	0.323501	none	NA	pleckstrin homology domain containing O1 [Source:HGNC Symbol;Acc:HGNC:24310]
ENSG00000124614	RPS10	0.159696	0.486751	0.0129854	2.73017	0.205719	0.323223	none	high	ribosomal protein S10 [Source:HGNC Symbol;Acc:HGNC:10383]
ENSG00000196182	STK40	0.432373	0.213446	0.0110607	2.80321	0.185761	0.322909	none	low	serine/threonine kinase 40 [Source:HGNC Symbol;Acc:HGNC:21373]
ENSG00000268790	CTC-429P9.4	0.414315	0.231215	0.0106258	2.82139	0.181198	0.322765	none	NA	novel protein
ENSG00000205927	OLIG2	0.225956	0.419493	0.0107603	2.81569	0.182425	0.322724	none	low	oligodendrocyte transcription factor 2 [Source:HGNC Symbol;Acc:HGNC:9398]
ENSG00000214456	PLIN5	0.213697	0.431663	0.0110956	2.80178	0.185846	0.32268	none	NA	perilipin 5 [Source:HGNC Symbol;Acc:HGNC:33196]
ENSG00000160199	PKNOX1	0.299627	0.344696	0.00975627	2.85997	0.1719	0.322161	none	low	PBX/knotted 1 homeobox 1 [Source:HGNC Symbol;Acc:HGNC:9022]
ENSG00000120802	TMPO	0.267533	0.376736	0.0100688	2.84574	0.17542	0.322134	none	low	thymopoietin [Source:HGNC Symbol;Acc:HGNC:11875]
ENSG00000178934	LGALS7B	0.219642	0.423967	0.011093	2.80188	0.185846	0.321805	none	low	galectin 7B [Source:HGNC Symbol;Acc:HGNC:34447]
ENSG00000188219	POTEE	0.28834	0.355222	0.00990544	2.85313	0.173237	0.321781	none	low	POTE ankyrin domain family member E [Source:HGNC Symbol;Acc:HGNC:33895]
ENSG00000198855	FICD	0.419166	0.224257	0.0109895	2.80613	0.185233	0.321712	none	NA	FIC domain protein adenylyltransferase [Source:HGNC Symbol;Acc:HGNC:18416]
ENSG00000148248	SURF4	0.118171	0.524959	0.0155588	2.64717	0.23059	0.321565	none	low	surfeit 4 [Source:HGNC Symbol;Acc:HGNC:11476]
ENSG00000166181	API5	0.331854	0.311081	0.00984061	2.85609	0.172571	0.321467	none	low	apoptosis inhibitor 5 [Source:HGNC Symbol;Acc:HGNC:594]
ENSG00000169217	CD2BP2	0.457901	0.184971	0.0122775	2.75575	0.198343	0.321436	none	low	CD2 cytoplasmic tail binding protein 2 [Source:HGNC Symbol;Acc:HGNC:1656]
ENSG00000167508	MVD	0.18662	0.455767	0.0122628	2.7563	0.198343	0.321193	none	low	mevalonate diphosphate decarboxylase [Source:HGNC Symbol;Acc:HGNC:7529]
ENSG00000106636	YKT6	0.337187	0.305166	0.00991572	2.85266	0.173237	0.321176	none	low	YKT6 v-SNARE homolog [Source:HGNC Symbol;Acc:HGNC:16959]
ENSG00000085644	ZNF213	0.453773	0.18778	0.0123008	2.75488	0.198376	0.320776	none	low	zinc finger protein 213 [Source:HGNC Symbol;Acc:HGNC:13005]
ENSG00000039650	PNKP	0.228404	0.412785	0.0110956	2.80178	0.185846	0.320594	none	low	polynucleotide kinase 3'-phosphatase [Source:HGNC Symbol;Acc:HGNC:9154]
ENSG00000096384	HSP90AB1	0.36446	0.276561	0.0102591	2.83727	0.17771	0.32051	none	low	heat shock protein 90 alpha family class B member 1 [Source:HGNC Symbol;Acc:HGNC:5258]
ENSG00000196470	SIAH1	0.392905	0.247691	0.0107338	2.8168	0.182241	0.320298	none	low	siah E3 ubiquitin protein ligase 1 [Source:HGNC Symbol;Acc:HGNC:10857]
ENSG00000084072	PPIE	0.25672	0.383798	0.0105813	2.82329	0.180636	0.320259	none	high	peptidylprolyl isomerase E [Source:HGNC Symbol;Acc:HGNC:9258]
ENSG00000137040	RANBP6	0.383756	0.256286	0.0106336	2.82105	0.181198	0.320021	none	low	RAN binding protein 6 [Source:HGNC Symbol;Acc:HGNC:9851]
ENSG00000121022	COPS5	0.284833	0.355163	0.0102733	2.83665	0.17771	0.319998	none	high	COP9 signalosome subunit 5 [Source:HGNC Symbol;Acc:HGNC:2240]
ENSG00000244025	KRTAP19-3	0.349957	0.28987	0.0102475	2.83779	0.17771	0.319914	none	NA	keratin associated protein 19-3 [Source:HGNC Symbol;Acc:HGNC:18938]
ENSG00000261456	TUBB8	0.347169	0.292545	0.0102388	2.83817	0.17771	0.319857	none	low	tubulin beta 8 class VIII [Source:HGNC Symbol;Acc:HGNC:20773]
ENSG00000244038	DDOST	0.300351	0.338685	0.0102586	2.8373	0.17771	0.319518	none	low	dolichyl-diphosphooligosaccharide--protein glycosyltransferase non-catalytic subunit [Source:HGNC Symbol;Acc:HGNC:2728]
ENSG00000180481	GLIPR1L2	0.383587	0.255039	0.0107902	2.81443	0.182699	0.319313	none	NA	GLIPR1 like 2 [Source:HGNC Symbol;Acc:HGNC:28592]
ENSG00000103591	AAGAB	0.47242	0.165581	0.0135643	2.71022	0.209864	0.319001	none	NA	alpha and gamma adaptin binding protein [Source:HGNC Symbol;Acc:HGNC:25662]
ENSG00000154719	MRPL39	0.229362	0.407714	0.0114689	2.78675	0.189855	0.318538	none	NA	mitochondrial ribosomal protein L39 [Source:HGNC Symbol;Acc:HGNC:14027]
ENSG00000156026	MCU	0.558423	0.0778456	0.0192508	2.5484	0.262958	0.318134	none	NA	mitochondrial calcium uniporter [Source:HGNC Symbol;Acc:HGNC:23526]
ENSG00000132780	NASP	0.221473	0.413295	0.0118999	2.76998	0.194943	0.317384	none	low	nuclear autoantigenic sperm protein [Source:HGNC Symbol;Acc:HGNC:7644]
ENSG00000169221	TBC1D10B	0.180919	0.453749	0.0132586	2.72065	0.208067	0.317334	none	low	TBC1 domain family member 10B [Source:HGNC Symbol;Acc:HGNC:24510]
ENSG00000204149	AGAP6	0.326769	0.307756	0.0106859	2.81883	0.181758	0.317262	none	low	ArfGAP with GTPase domain, ankyrin repeat and PH domain 6 [Source:HGNC Symbol;Acc:HGNC:23466]
ENSG00000085872	CHERP	0.42473	0.209378	0.0123135	2.75441	0.19841	0.317054	none	high	calcium homeostasis endoplasmic reticulum protein [Source:HGNC Symbol;Acc:HGNC:16930]
ENSG00000065518	NDUFB4	0.408537	0.225549	0.011862	2.77143	0.194665	0.317043	none	low	NADH:ubiquinone oxidoreductase subunit B4 [Source:HGNC Symbol;Acc:HGNC:7699]
ENSG00000163145	C1QTNF7	0.445032	0.188028	0.0131504	2.7244	0.207184	0.31653	none	low	C1q and TNF related 7 [Source:HGNC Symbol;Acc:HGNC:14342]
ENSG00000130158	DOCK6	0.380267	0.252434	0.0114231	2.78857	0.189462	0.31635	none	NA	dedicator of cytokinesis 6 [Source:HGNC Symbol;Acc:HGNC:19189]
ENSG00000136877	FPGS	0.549874	0.0826688	0.0193249	2.5466	0.263777	0.316271	none	low	folylpolyglutamate synthase [Source:HGNC Symbol;Acc:HGNC:3824]
ENSG00000099917	MED15	0.299461	0.332981	0.0109322	2.80851	0.1846	0.316221	none	low	mediator complex subunit 15 [Source:HGNC Symbol;Acc:HGNC:14248]
ENSG00000072778	ACADVL	0.441495	0.190606	0.013155	2.72424	0.207184	0.31605	none	low	acyl-CoA dehydrogenase very long chain [Source:HGNC Symbol;Acc:HGNC:92]
ENSG00000181284	TMEM102	0.333957	0.297628	0.0110309	2.80443	0.185761	0.315792	none	NA	transmembrane protein 102 [Source:HGNC Symbol;Acc:HGNC:26722]
ENSG00000131142	CCL25	0.187451	0.443439	0.0134022	2.71572	0.208629	0.315445	none	low	C-C motif chemokine ligand 25 [Source:HGNC Symbol;Acc:HGNC:10624]
ENSG00000156735	BAG4	0.326088	0.304069	0.0111575	2.79925	0.186673	0.315079	none	low	BAG cochaperone 4 [Source:HGNC Symbol;Acc:HGNC:940]
ENSG00000268043	AC244394.1	0.302712	0.326697	0.0112426	2.7958	0.187299	0.314705	none	NA	NBPF member 12 [Source:HGNC Symbol;Acc:HGNC:24297]
ENSG00000120253	NUP43	0.37129	0.257757	0.011713	2.77718	0.192558	0.314524	none	low	nucleoporin 43 [Source:HGNC Symbol;Acc:HGNC:21182]
ENSG00000185787	MORF4L1	0.351593	0.277374	0.0114631	2.78698	0.189855	0.314483	none	low	mortality factor 4 like 1 [Source:HGNC Symbol;Acc:HGNC:16989]
ENSG00000261115	TMEM178B	0.180966	0.447932	0.0138733	2.69989	0.213023	0.314449	none	NA	transmembrane protein 178B [Source:HGNC Symbol;Acc:HGNC:44112]
ENSG00000090402	SI	0.368437	0.260406	0.0116932	2.77795	0.192512	0.314422	none	low	sucrase-isomaltase [Source:HGNC Symbol;Acc:HGNC:10856]
ENSG00000015133	CCDC88C	0.529759	0.0985204	0.0186319	2.56363	0.258862	0.31414	none	NA	coiled-coil domain containing 88C [Source:HGNC Symbol;Acc:HGNC:19967]
ENSG00000134193	REG4	0.499826	0.128326	0.0166267	2.6165	0.240122	0.314076	none	low	regenerating family member 4 [Source:HGNC Symbol;Acc:HGNC:22977]
ENSG00000100023	PPIL2	0.393175	0.234311	0.0123363	2.75357	0.198604	0.313743	none	high	peptidylprolyl isomerase like 2 [Source:HGNC Symbol;Acc:HGNC:9261]
ENSG00000105993	DNAJB6	0.199723	0.427694	0.0133326	2.7181	0.208527	0.313709	none	low	DnaJ heat shock protein family (Hsp40) member B6 [Source:HGNC Symbol;Acc:HGNC:14888]
ENSG00000131475	VPS25	0.374873	0.252434	0.0119878	2.76663	0.195695	0.313653	none	NA	vacuolar protein sorting 25 homolog [Source:HGNC Symbol;Acc:HGNC:28122]
ENSG00000168621	GDNF	0.330222	0.296975	0.0115071	2.78524	0.190177	0.313599	none	low	glial cell derived neurotrophic factor [Source:HGNC Symbol;Acc:HGNC:4232]
ENSG00000106327	TFR2	0.358456	0.268588	0.0117712	2.77493	0.193343	0.313522	none	low	transferrin receptor 2 [Source:HGNC Symbol;Acc:HGNC:11762]
ENSG00000111912	NCOA7	0.469146	0.157412	0.0151997	2.65793	0.227435	0.313279	none	low	nuclear receptor coactivator 7 [Source:HGNC Symbol;Acc:HGNC:21081]
ENSG00000275221	ENSG00000275221	0.0507784	0.574896	0.0231104	2.46263	0.296293	0.312837	none	NA	H2A clustered histone 15 [Source:HGNC Symbol;Acc:HGNC:4726]
ENSG00000102539	MLNR	0.418921	0.206636	0.0133072	2.71898	0.208433	0.312779	none	low	motilin receptor [Source:HGNC Symbol;Acc:HGNC:4495]
ENSG00000158865	SLC5A11	0.373285	0.249726	0.0125067	2.74732	0.200829	0.311506	none	low	solute carrier family 5 member 11 [Source:HGNC Symbol;Acc:HGNC:23091]
ENSG00000184459	BPIFC	0.123768	0.499178	0.0175483	2.5915	0.249161	0.311473	none	NA	BPI fold containing family C [Source:HGNC Symbol;Acc:HGNC:16503]
ENSG00000166351	POTED	0.334633	0.288109	0.0120572	2.764	0.196656	0.311371	none	low	POTE ankyrin domain family member D [Source:HGNC Symbol;Acc:HGNC:23822]
ENSG00000274810	ENSG00000274810	0.288376	0.333975	0.0121001	2.76238	0.197013	0.311176	none	NA	NPHP3-ACAD11 readthrough (NMD candidate) [Source:HGNC Symbol;Acc:HGNC:48351]
ENSG00000164142	FAM160A1	0.524719	0.0974288	0.0195061	2.54225	0.265474	0.311074	none	NA	FHF complex subunit HOOK interacting protein 1A [Source:HGNC Symbol;Acc:HGNC:34237]
ENSG00000099910	KLHL22	0.433928	0.187688	0.0144262	2.68196	0.219023	0.310808	none	low	kelch like family member 22 [Source:HGNC Symbol;Acc:HGNC:25888]
ENSG00000186509	OR9Q1	0.337269	0.283845	0.0122755	2.75582	0.198343	0.310557	none	NA	olfactory receptor family 9 subfamily Q member 1 [Source:HGNC Symbol;Acc:HGNC:14724]
ENSG00000129204	USP6	0.272003	0.347783	0.0125433	2.74599	0.201214	0.309893	none	low	ubiquitin specific peptidase 6 [Source:HGNC Symbol;Acc:HGNC:12629]
ENSG00000176473	WDR25	0.385359	0.233519	0.0133154	2.71869	0.208433	0.309439	none	low	WD repeat domain 25 [Source:HGNC Symbol;Acc:HGNC:21064]
ENSG00000196693	ZNF33B	0.418909	0.199854	0.0143093	2.6857	0.217779	0.309381	none	low	zinc finger protein 33B [Source:HGNC Symbol;Acc:HGNC:13097]
ENSG00000120137	PANK3	0.24336	0.374666	0.0131997	2.72269	0.207492	0.309013	none	low	pantothenate kinase 3 [Source:HGNC Symbol;Acc:HGNC:19365]
ENSG00000178409	BEND3	0.233568	0.383222	0.0135592	2.71039	0.209864	0.308395	none	NA	BEN domain containing 3 [Source:HGNC Symbol;Acc:HGNC:23040]
ENSG00000154309	DISP1	0.219284	0.397482	0.0139314	2.69798	0.21342	0.308383	none	low	dispatched RND transporter family member 1 [Source:HGNC Symbol;Acc:HGNC:19711]
ENSG00000136448	NMT1	0.298606	0.317925	0.0127401	2.73888	0.203352	0.308266	none	low	N-myristoyltransferase 1 [Source:HGNC Symbol;Acc:HGNC:7857]
ENSG00000183318	SPDYE4	0.343554	0.272435	0.0129876	2.73009	0.205719	0.307994	none	NA	speedy/RINGO cell cycle regulator family member E4 [Source:HGNC Symbol;Acc:HGNC:35463]
ENSG00000172115	CYCS	0.480718	0.134718	0.0178194	2.58438	0.251614	0.307718	none	high	cytochrome c, somatic [Source:HGNC Symbol;Acc:HGNC:19986]
ENSG00000213799	ZNF845	0.452104	0.163025	0.0162969	2.62577	0.237751	0.307565	none	low	zinc finger protein 845 [Source:HGNC Symbol;Acc:HGNC:25112]
ENSG00000222036	POTEG	0.47735	0.137662	0.0176965	2.58759	0.25053	0.307506	none	low	POTE ankyrin domain family member M [Source:HGNC Symbol;Acc:HGNC:37096]
ENSG00000170322	NFRKB	0.301153	0.313683	0.0129435	2.73165	0.20554	0.307418	none	low	nuclear factor related to kappaB binding protein [Source:HGNC Symbol;Acc:HGNC:7802]
ENSG00000108468	CBX1	0.383335	0.231486	0.0138439	2.70087	0.212953	0.307411	none	low	chromobox 1 [Source:HGNC Symbol;Acc:HGNC:1551]
ENSG00000170915	PAQR8	0.183911	0.430837	0.0153999	2.65191	0.229327	0.307374	none	low	progestin and adipoQ receptor family member 8 [Source:HGNC Symbol;Acc:HGNC:15708]
ENSG00000074842	C19orf10	0.357061	0.257284	0.0133881	2.7162	0.208629	0.307172	none	NA	myeloid derived growth factor [Source:HGNC Symbol;Acc:HGNC:16948]
ENSG00000127314	RAP1B	0.286436	0.327876	0.0130703	2.72719	0.206752	0.307156	none	low	RAP1B, member of RAS oncogene family [Source:HGNC Symbol;Acc:HGNC:9857]
ENSG00000198848	CES1	0.20979	0.403852	0.0145932	2.67667	0.220916	0.306821	none	low	carboxylesterase 1 [Source:HGNC Symbol;Acc:HGNC:1863]
ENSG00000184432	COPB2	0.102409	0.510897	0.0203291	2.52292	0.272305	0.306653	none	high	COPI coat complex subunit beta 2 [Source:HGNC Symbol;Acc:HGNC:2232]
ENSG00000163946	FAM208A	0.214937	0.397968	0.014525	2.67882	0.220343	0.306452	none	NA	transcription activation suppressor [Source:HGNC Symbol;Acc:HGNC:30314]
ENSG00000142733	MAP3K6	0.261041	0.35165	0.0135341	2.71123	0.209864	0.306346	none	low	mitogen-activated protein kinase kinase kinase 6 [Source:HGNC Symbol;Acc:HGNC:6858]
ENSG00000187837	HIST1H1C	0.395401	0.216898	0.0145416	2.6783	0.220416	0.30615	none	low	H1.2 linker histone, cluster member [Source:HGNC Symbol;Acc:HGNC:4716]
ENSG00000100028	SNRPD3	0.539158	0.073122	0.0229397	2.46613	0.294992	0.30614	none	high	small nuclear ribonucleoprotein D3 polypeptide [Source:HGNC Symbol;Acc:HGNC:11160]
ENSG00000121769	FABP3	0.370536	0.241721	0.0139267	2.69813	0.21342	0.306129	none	low	fatty acid binding protein 3 [Source:HGNC Symbol;Acc:HGNC:3557]
ENSG00000144645	OSBPL10	0.284971	0.326311	0.0134601	2.71375	0.209118	0.305641	none	NA	oxysterol binding protein like 10 [Source:HGNC Symbol;Acc:HGNC:16395]
ENSG00000136718	IMP4	0.0463536	0.564423	0.0258279	2.40995	0.315379	0.305388	none	low	IMP U3 small nucleolar ribonucleoprotein 4 [Source:HGNC Symbol;Acc:HGNC:30856]
ENSG00000100918	REC8	0.18521	0.425548	0.0158476	2.63869	0.23394	0.305379	none	low	REC8 meiotic recombination protein [Source:HGNC Symbol;Acc:HGNC:16879]
ENSG00000166598	HSP90B1	0.371	0.23966	0.0141689	2.69022	0.216171	0.30533	none	low	heat shock protein 90 beta family member 1 [Source:HGNC Symbol;Acc:HGNC:12028]
ENSG00000179593	ALOX15B	0.132577	0.477789	0.018629	2.56371	0.258862	0.305183	none	low	arachidonate 15-lipoxygenase type B [Source:HGNC Symbol;Acc:HGNC:434]
ENSG00000110955	ATP5B	0.321167	0.288751	0.0136127	2.70858	0.210439	0.304959	none	low	ATP synthase F1 subunit beta [Source:HGNC Symbol;Acc:HGNC:830]
ENSG00000249709	ZNF564	0.288328	0.321422	0.0136368	2.70778	0.210636	0.304875	none	low	zinc finger protein 564 [Source:HGNC Symbol;Acc:HGNC:31106]
ENSG00000135253	KCP	0.154213	0.455511	0.0174507	2.59409	0.248556	0.304862	none	low	kielin cysteine rich BMP regulator [Source:HGNC Symbol;Acc:HGNC:17585]
ENSG00000127483	HP1BP3	0.358264	0.251178	0.0140983	2.69251	0.215447	0.304721	none	NA	heterochromatin protein 1 binding protein 3 [Source:HGNC Symbol;Acc:HGNC:24973]
ENSG00000134369	NAV1	0.166366	0.442778	0.0169038	2.60885	0.242809	0.304572	none	NA	neuron navigator 1 [Source:HGNC Symbol;Acc:HGNC:15989]
ENSG00000174876	AMY1B	0.145354	0.463203	0.0181021	2.57706	0.25377	0.304279	none	low	amylase alpha 1B [Source:HGNC Symbol;Acc:HGNC:475]
ENSG00000169762	TAPT1	0.111364	0.496898	0.0203725	2.52192	0.272691	0.304131	none	low	transmembrane anterior posterior transformation 1 [Source:HGNC Symbol;Acc:HGNC:26887]
ENSG00000144504	ANKMY1	0.519699	0.0882603	0.0222492	2.48054	0.288592	0.303979	none	NA	ankyrin repeat and MYND domain containing 1 [Source:HGNC Symbol;Acc:HGNC:20987]
ENSG00000180957	PITPNB	0.340833	0.266611	0.0141259	2.69162	0.215691	0.303722	none	NA	phosphatidylinositol transfer protein beta [Source:HGNC Symbol;Acc:HGNC:9002]
ENSG00000108349	CASC3	0.336774	0.270581	0.0140918	2.69273	0.215447	0.303677	none	low	CASC3 exon junction complex subunit [Source:HGNC Symbol;Acc:HGNC:17040]
ENSG00000242950	ERVW-1	0.320602	0.286542	0.0139881	2.69612	0.214113	0.303572	none	low	endogenous retrovirus group W member 1, envelope [Source:HGNC Symbol;Acc:HGNC:13525]
ENSG00000233822	HIST1H2BN	0.394325	0.212459	0.0153762	2.65262	0.229156	0.303392	none	low	H2B clustered histone 15 [Source:HGNC Symbol;Acc:HGNC:4749]
ENSG00000113456	RAD1	0.339186	0.267392	0.01423	2.68825	0.216748	0.303289	none	low	RAD1 checkpoint DNA exonuclease [Source:HGNC Symbol;Acc:HGNC:9806]
ENSG00000176383	B3GNT4	0.217249	0.38912	0.0152853	2.65535	0.228349	0.303185	none	low	UDP-GlcNAc:betaGal beta-1,3-N-acetylglucosaminyltransferase 4 [Source:HGNC Symbol;Acc:HGNC:15683]
ENSG00000165841	CYP2C19	0.371413	0.234906	0.0148295	2.66929	0.22387	0.303159	none	low	cytochrome P450 family 2 subfamily C member 19 [Source:HGNC Symbol;Acc:HGNC:2621]
ENSG00000077380	DYNC1I2	0.790742	-0.184618	0.0682791	1.92851	0.516871	0.303062	none	high	dynein cytoplasmic 1 intermediate chain 2 [Source:HGNC Symbol;Acc:HGNC:2964]
ENSG00000270276	HIST1H4A	0.0169305	0.588367	0.0301812	2.33546	0.345069	0.302649	none	NA	H4 clustered histone 15 [Source:HGNC Symbol;Acc:HGNC:29607]
ENSG00000186723	OR10H1	0.205645	0.399097	0.015866	2.63815	0.234026	0.302371	none	low	olfactory receptor family 10 subfamily H member 1 [Source:HGNC Symbol;Acc:HGNC:8172]
ENSG00000159433	STARD9	0.201957	0.402434	0.0160399	2.63312	0.235661	0.302196	none	low	StAR related lipid transfer domain containing 9 [Source:HGNC Symbol;Acc:HGNC:19162]
ENSG00000104976	SNAPC2	0.125628	0.478298	0.0199903	2.53078	0.269297	0.301963	none	low	small nuclear RNA activating complex polypeptide 2 [Source:HGNC Symbol;Acc:HGNC:11135]
ENSG00000053747	LAMA3	0.503595	0.100179	0.0218948	2.4881	0.285747	0.301887	none	low	laminin subunit alpha 3 [Source:HGNC Symbol;Acc:HGNC:6483]
ENSG00000178175	ZNF366	0.364259	0.239427	0.0150765	2.66168	0.226136	0.301843	none	low	zinc finger protein 366 [Source:HGNC Symbol;Acc:HGNC:18316]
ENSG00000105707	HPN	0.388281	0.213613	0.0159916	2.63451	0.235135	0.300947	none	low	hepsin [Source:HGNC Symbol;Acc:HGNC:5155]
ENSG00000118058	KMT2A	0.258892	0.342698	0.0150114	2.66368	0.225703	0.300795	none	low	lysine methyltransferase 2A [Source:HGNC Symbol;Acc:HGNC:7132]
ENSG00000173757	STAT5B	0.20936	0.39184	0.0162213	2.62792	0.237269	0.3006	none	low	signal transducer and activator of transcription 5B [Source:HGNC Symbol;Acc:HGNC:11367]
ENSG00000113211	PCDHB6	0.313484	0.287688	0.0147983	2.67025	0.22358	0.300586	none	low	protocadherin beta 6 [Source:HGNC Symbol;Acc:HGNC:8691]
ENSG00000125107	CNOT1	0.123223	0.477873	0.0205719	2.51736	0.273398	0.300548	none	NA	CCR4-NOT transcription complex subunit 1 [Source:HGNC Symbol;Acc:HGNC:7877]
ENSG00000179134	SAMD4B	0.515931	0.084877	0.0236512	2.4517	0.300209	0.300404	none	low	sterile alpha motif domain containing 4B [Source:HGNC Symbol;Acc:HGNC:25492]
ENSG00000137486	ARRB1	0.475211	0.125583	0.0204539	2.52005	0.273037	0.300397	none	low	arrestin beta 1 [Source:HGNC Symbol;Acc:HGNC:711]
ENSG00000142694	EVA1B	0.104973	0.495288	0.0220513	2.48474	0.286728	0.30013	none	NA	eva-1 homolog B [Source:HGNC Symbol;Acc:HGNC:25558]
ENSG00000148482	SLC39A12	0.34287	0.257071	0.0152661	2.65593	0.228246	0.29997	none	low	solute carrier family 39 member 12 [Source:HGNC Symbol;Acc:HGNC:20860]
ENSG00000182858	ALG12	0.18295	0.416905	0.0174054	2.59529	0.248104	0.299927	none	low	ALG12 alpha-1,6-mannosyltransferase [Source:HGNC Symbol;Acc:HGNC:19358]
ENSG00000186166	CCDC84	0.478391	0.121396	0.0208965	2.51002	0.276138	0.299893	none	NA	centrosomal AT-AC splicing factor [Source:HGNC Symbol;Acc:HGNC:30460]
ENSG00000162244	RPL29	0.552547	0.0471874	0.0275836	2.3786	0.328451	0.299867	none	low	ribosomal protein L29 [Source:HGNC Symbol;Acc:HGNC:10331]
ENSG00000151849	CENPJ	0.317595	0.28202	0.0150483	2.66254	0.225894	0.299808	none	low	centromere protein J [Source:HGNC Symbol;Acc:HGNC:17272]
ENSG00000155367	PPM1J	0.499892	0.0991301	0.0227147	2.47078	0.292905	0.299511	none	low	protein phosphatase, Mg2+/Mn2+ dependent 1J [Source:HGNC Symbol;Acc:HGNC:20785]
ENSG00000120690	ELF1	0.445012	0.153856	0.0189826	2.55494	0.261741	0.299434	none	low	E74 like ETS transcription factor 1 [Source:HGNC Symbol;Acc:HGNC:3316]
ENSG00000159228	CBR1	0.431856	0.16684	0.0183207	2.57148	0.255913	0.299348	none	low	carbonyl reductase 1 [Source:HGNC Symbol;Acc:HGNC:1548]
ENSG00000108786	HSD17B1	0.111328	0.487356	0.0218035	2.49006	0.285696	0.299342	none	low	hydroxysteroid 17-beta dehydrogenase 1 [Source:HGNC Symbol;Acc:HGNC:5210]
ENSG00000077348	EXOSC5	0.229048	0.368941	0.0160995	2.63141	0.235894	0.298994	none	high	exosome component 5 [Source:HGNC Symbol;Acc:HGNC:24662]
ENSG00000197838	CYP2A13	0.285042	0.312667	0.0153053	2.65474	0.228353	0.298854	none	NA	cytochrome P450 family 2 subfamily A member 13 [Source:HGNC Symbol;Acc:HGNC:2608]
ENSG00000186334	SLC36A3	0.480946	0.116683	0.0215664	2.4952	0.283212	0.298814	none	low	solute carrier family 36 member 3 [Source:HGNC Symbol;Acc:HGNC:19659]
ENSG00000278272	ENSG00000278272	0.398361	0.199255	0.0170711	2.60429	0.244085	0.298808	none	NA	None
ENSG00000147432	CHRNB3	0.381908	0.215585	0.0165422	2.61886	0.239457	0.298746	none	low	cholinergic receptor nicotinic beta 3 subunit [Source:HGNC Symbol;Acc:HGNC:1963]
ENSG00000204209	DAXX	0.271619	0.325691	0.0154597	2.65012	0.229851	0.298655	none	low	death domain associated protein [Source:HGNC Symbol;Acc:HGNC:2681]
ENSG00000244362	KRTAP19-7	0.15621	0.440921	0.0191071	2.55189	0.262322	0.298565	none	NA	keratin associated protein 19-7 [Source:HGNC Symbol;Acc:HGNC:18942]
ENSG00000130726	TRIM28	0.414285	0.18254	0.0178552	2.58344	0.251822	0.298413	none	low	tripartite motif containing 28 [Source:HGNC Symbol;Acc:HGNC:16384]
ENSG00000132963	POMP	0.375996	0.220743	0.0164982	2.62009	0.239192	0.298369	none	NA	proteasome maturation protein [Source:HGNC Symbol;Acc:HGNC:20330]
ENSG00000013503	POLR3B	0.354165	0.242501	0.0159829	2.63476	0.235135	0.298333	none	low	RNA polymerase III subunit B [Source:HGNC Symbol;Acc:HGNC:30348]
ENSG00000214517	PPME1	0.334966	0.261678	0.0156682	2.64394	0.231843	0.298322	none	low	protein phosphatase methylesterase 1 [Source:HGNC Symbol;Acc:HGNC:30178]
ENSG00000188056	TREML4	0.227723	0.368737	0.0163498	2.62427	0.238151	0.29823	none	low	triggering receptor expressed on myeloid cells like 4 [Source:HGNC Symbol;Acc:HGNC:30807]
ENSG00000180875	GREM2	0.0366386	0.559737	0.0293856	2.34829	0.340923	0.298188	none	NA	gremlin 2, DAN family BMP antagonist [Source:HGNC Symbol;Acc:HGNC:17655]
ENSG00000149313	AASDHPPT	0.570453	0.0258992	0.0306916	2.32738	0.348335	0.298176	none	low	aminoadipate-semialdehyde dehydrogenase-phosphopantetheinyl transferase [Source:HGNC Symbol;Acc:HGNC:14235]
ENSG00000164941	INTS8	0.218646	0.377647	0.016622	2.61663	0.240122	0.298147	none	NA	integrator complex subunit 8 [Source:HGNC Symbol;Acc:HGNC:26048]
ENSG00000276368	ENSG00000276368	0.453052	0.143097	0.0200149	2.53021	0.269297	0.298074	none	NA	H2A clustered histone 14 [Source:HGNC Symbol;Acc:HGNC:4727]
ENSG00000105568	PPP2R1A	0.520224	0.075664	0.0253089	2.4196	0.313439	0.297944	none	high	protein phosphatase 2 scaffold subunit Aalpha [Source:HGNC Symbol;Acc:HGNC:9302]
ENSG00000012174	MBTPS2	0.495565	0.0997744	0.0232501	2.45978	0.297327	0.297669	none	low	membrane bound transcription factor peptidase, site 2 [Source:HGNC Symbol;Acc:HGNC:15455]
ENSG00000134046	MBD2	0.191055	0.404213	0.0177244	2.58686	0.250735	0.297634	none	low	methyl-CpG binding domain protein 2 [Source:HGNC Symbol;Acc:HGNC:6917]
ENSG00000092531	SNAP23	0.342278	0.252493	0.0160743	2.63213	0.235894	0.297385	none	low	synaptosome associated protein 23 [Source:HGNC Symbol;Acc:HGNC:11131]
ENSG00000100714	MTHFD1	0.275712	0.318707	0.015847	2.63871	0.23394	0.29721	none	high	methylenetetrahydrofolate dehydrogenase, cyclohydrolase and formyltetrahydrofolate synthetase 1 [Source:HGNC Symbol;Acc:HGNC:7432]
ENSG00000197756	RPL37A	0.233225	0.361043	0.0165307	2.61918	0.239457	0.297134	none	NA	ribosomal protein L37a [Source:HGNC Symbol;Acc:HGNC:10348]
ENSG00000088986	DYNLL1	0.291835	0.302251	0.0158192	2.63951	0.233891	0.297043	none	low	dynein light chain LC8-type 1 [Source:HGNC Symbol;Acc:HGNC:15476]
ENSG00000169313	P2RY12	0.661638	-0.067598	0.0456493	2.13307	0.427932	0.29702	none	low	purinergic receptor P2Y12 [Source:HGNC Symbol;Acc:HGNC:18124]
ENSG00000158486	DNAH3	0.294134	0.299087	0.0159476	2.63578	0.234859	0.29661	none	NA	dynein axonemal heavy chain 3 [Source:HGNC Symbol;Acc:HGNC:2949]
ENSG00000130349	C6orf203	0.269279	0.322855	0.0162459	2.62722	0.237379	0.296067	none	NA	mitochondrial transcription rescue factor 1 [Source:HGNC Symbol;Acc:HGNC:17971]
ENSG00000166024	R3HCC1L	0.490738	0.101046	0.0237279	2.45017	0.300569	0.295892	none	NA	R3H domain and coiled-coil containing 1 like [Source:HGNC Symbol;Acc:HGNC:23512]
ENSG00000156886	ITGAD	0.412472	0.179236	0.0187596	2.56045	0.260249	0.295854	none	low	integrin subunit alpha D [Source:HGNC Symbol;Acc:HGNC:6146]
ENSG00000143409	FAM63A	0.280996	0.310681	0.0162257	2.6278	0.237269	0.295838	none	NA	MINDY lysine 48 deubiquitinase 1 [Source:HGNC Symbol;Acc:HGNC:25648]
ENSG00000177733	HNRNPA0	0.467863	0.123807	0.0219897	2.48606	0.286327	0.295835	none	low	heterogeneous nuclear ribonucleoprotein A0 [Source:HGNC Symbol;Acc:HGNC:5030]
ENSG00000128891	C15orf57	0.366313	0.225147	0.0171474	2.60222	0.244988	0.29573	none	NA	coiled-coil domain containing 32 [Source:HGNC Symbol;Acc:HGNC:28295]
ENSG00000101966	XIAP	0.304829	0.286065	0.0163236	2.62501	0.237955	0.295447	none	low	X-linked inhibitor of apoptosis [Source:HGNC Symbol;Acc:HGNC:592]
ENSG00000241370	RPP21	0.330894	0.259608	0.0166052	2.6171	0.240122	0.295251	none	low	ribonuclease P/MRP subunit p21 [Source:HGNC Symbol;Acc:HGNC:21300]
ENSG00000128710	HOXD10	0.385173	0.205287	0.017905	2.58215	0.252159	0.29523	none	low	homeobox D10 [Source:HGNC Symbol;Acc:HGNC:5133]
ENSG00000133962	CATSPERB	0.482132	0.108159	0.0233971	2.45681	0.298405	0.295145	none	NA	cation channel sperm associated auxiliary subunit beta [Source:HGNC Symbol;Acc:HGNC:20500]
ENSG00000119616	FCF1	0.460797	0.129241	0.0218709	2.48861	0.285747	0.295019	none	NA	FCF1 rRNA-processing protein [Source:HGNC Symbol;Acc:HGNC:20220]
ENSG00000180104	EXOC3	0.223224	0.365849	0.0175597	2.5912	0.249161	0.294537	none	NA	exocyst complex component 3 [Source:HGNC Symbol;Acc:HGNC:30378]
ENSG00000180596	HIST1H2BC	0.32047	0.268141	0.0167978	2.61176	0.242031	0.294306	none	low	H2B clustered histone 4 [Source:HGNC Symbol;Acc:HGNC:4757]
ENSG00000172458	IL17D	0.184996	0.403529	0.0189912	2.55473	0.261741	0.294263	none	NA	interleukin 17D [Source:HGNC Symbol;Acc:HGNC:5984]
ENSG00000236761	CTAGE9	0.804434	-0.216226	0.0824322	1.82962	0.560256	0.294104	none	NA	CTAGE family member 9 [Source:HGNC Symbol;Acc:HGNC:37275]
ENSG00000166869	CHP2	0.283185	0.304533	0.0168339	2.61077	0.242364	0.293859	none	low	calcineurin like EF-hand protein 2 [Source:HGNC Symbol;Acc:HGNC:24927]
ENSG00000197587	DMBX1	0.133965	0.453666	0.0219405	2.48711	0.285906	0.293816	none	low	diencephalon/mesencephalon homeobox 1 [Source:HGNC Symbol;Acc:HGNC:19026]
ENSG00000198604	BAZ1A	0.401692	0.185577	0.019162	2.55056	0.262513	0.293634	none	low	bromodomain adjacent to zinc finger domain 1A [Source:HGNC Symbol;Acc:HGNC:960]
ENSG00000150990	DHX37	0.245529	0.340866	0.0174638	2.59374	0.248556	0.293197	none	high	DEAH-box helicase 37 [Source:HGNC Symbol;Acc:HGNC:17210]
ENSG00000055070	SZRD1	0.664207	-0.0779329	0.0495318	2.09227	0.447137	0.293137	none	NA	SUZ RNA binding domain containing 1 [Source:HGNC Symbol;Acc:HGNC:30232]
ENSG00000139641	ESYT1	0.426197	0.15956	0.0206803	2.51489	0.274448	0.292879	none	low	extended synaptotagmin 1 [Source:HGNC Symbol;Acc:HGNC:29534]
ENSG00000145526	CDH18	0.767777	-0.182615	0.0741942	1.88517	0.535962	0.292581	none	low	cadherin 18 [Source:HGNC Symbol;Acc:HGNC:1757]
ENSG00000157978	LDLRAP1	0.30397	0.280833	0.0173148	2.59771	0.247189	0.292401	none	low	low density lipoprotein receptor adaptor protein 1 [Source:HGNC Symbol;Acc:HGNC:18640]
ENSG00000064270	ATP2C2	0.305251	0.279235	0.0173741	2.59613	0.247847	0.292243	none	low	ATPase secretory pathway Ca2+ transporting 2 [Source:HGNC Symbol;Acc:HGNC:29103]
ENSG00000187266	EPOR	0.197582	0.38688	0.0191176	2.55164	0.262322	0.292231	none	low	erythropoietin receptor [Source:HGNC Symbol;Acc:HGNC:3416]
ENSG00000053501	USE1	0.41808	0.166259	0.0205507	2.51784	0.273391	0.29217	none	NA	unconventional SNARE in the ER 1 [Source:HGNC Symbol;Acc:HGNC:30882]
ENSG00000091527	CDV3	0.119365	0.464936	0.0235388	2.45395	0.299598	0.29215	none	NA	CDV3 homolog [Source:HGNC Symbol;Acc:HGNC:26928]
ENSG00000186010	NDUFA13	0.37444	0.209114	0.0188512	2.55818	0.260745	0.291777	none	low	NADH:ubiquinone oxidoreductase subunit A13 [Source:HGNC Symbol;Acc:HGNC:17194]
ENSG00000138279	ANXA7	0.411821	0.171464	0.020457	2.51998	0.273037	0.291642	none	low	annexin A7 [Source:HGNC Symbol;Acc:HGNC:545]
ENSG00000121210	KIAA0922	0.315967	0.267105	0.0176947	2.58764	0.25053	0.291536	none	NA	transmembrane 131 like [Source:HGNC Symbol;Acc:HGNC:29146]
ENSG00000185278	ZBTB37	0.194682	0.387973	0.0195215	2.54188	0.265489	0.291328	none	low	zinc finger and BTB domain containing 37 [Source:HGNC Symbol;Acc:HGNC:28365]
ENSG00000173673	HES3	0.0112247	0.570827	0.0354798	2.25717	0.374656	0.291026	none	low	hes family bHLH transcription factor 3 [Source:HGNC Symbol;Acc:HGNC:26226]
ENSG00000213780	GTF2H4	0.376792	0.205252	0.0192274	2.54896	0.262958	0.291022	none	low	general transcription factor IIH subunit 4 [Source:HGNC Symbol;Acc:HGNC:4658]
ENSG00000104973	MED25	0.500784	0.0812502	0.0272189	2.38496	0.3264	0.291017	none	low	mediator complex subunit 25 [Source:HGNC Symbol;Acc:HGNC:28845]
ENSG00000205882	DEFB134	0.207531	0.373918	0.019246	2.54851	0.262958	0.290724	none	NA	defensin beta 134 [Source:HGNC Symbol;Acc:HGNC:32399]
ENSG00000166483	WEE1	0.304794	0.275879	0.0180274	2.57898	0.253346	0.290336	none	low	WEE1 G2 checkpoint kinase [Source:HGNC Symbol;Acc:HGNC:12761]
ENSG00000178149	DALRD3	0.389863	0.19074	0.020018	2.53014	0.269297	0.290301	none	NA	DALR anticodon binding domain containing 3 [Source:HGNC Symbol;Acc:HGNC:25536]
ENSG00000163930	BAP1	0.188101	0.392046	0.0202045	2.5258	0.271025	0.290074	none	low	BRCA1 associated protein 1 [Source:HGNC Symbol;Acc:HGNC:950]
ENSG00000182923	CEP63	0.31784	0.261791	0.0183236	2.5714	0.255913	0.289816	none	NA	centrosomal protein 63 [Source:HGNC Symbol;Acc:HGNC:25815]
ENSG00000111206	FOXM1	0.343674	0.235662	0.018808	2.55925	0.260534	0.289668	none	low	forkhead box M1 [Source:HGNC Symbol;Acc:HGNC:3818]
ENSG00000204481	PRAMEF14	0.171066	0.408165	0.0211523	2.50431	0.279124	0.289615	none	NA	PRAME family member 14 [Source:HGNC Symbol;Acc:HGNC:13576]
ENSG00000204479	PRAMEF17	0.496658	0.082083	0.0277549	2.37564	0.32946	0.289371	none	NA	PRAME family member 17 [Source:HGNC Symbol;Acc:HGNC:29485]
ENSG00000128524	ATP6V1F	0.533264	0.0452873	0.0317842	2.31052	0.353855	0.289276	none	low	ATPase H+ transporting V1 subunit F [Source:HGNC Symbol;Acc:HGNC:16832]
ENSG00000186409	CCDC30	0.467155	0.110869	0.025315	2.41949	0.313439	0.289012	none	NA	coiled-coil domain containing 30 [Source:HGNC Symbol;Acc:HGNC:26103]
ENSG00000159140	SON	0.2072	0.370536	0.0198755	2.53348	0.2685	0.288868	none	high	SON DNA and RNA binding protein [Source:HGNC Symbol;Acc:HGNC:11183]
ENSG00000205571	SMN2	0.335015	0.242328	0.0190074	2.55433	0.261741	0.288672	none	high	survival of motor neuron 2, centromeric [Source:HGNC Symbol;Acc:HGNC:11118]
ENSG00000105550	FGF21	0.219519	0.357548	0.0196008	2.53998	0.26618	0.288533	none	low	fibroblast growth factor 21 [Source:HGNC Symbol;Acc:HGNC:3678]
ENSG00000180787	ZFP3	0.312697	0.264111	0.0187829	2.55987	0.26038	0.288404	none	low	ZFP3 zinc finger protein [Source:HGNC Symbol;Acc:HGNC:12861]
ENSG00000186399	GOLGA8R	0.366317	0.209905	0.0200423	2.52957	0.269431	0.288111	none	NA	golgin A8 family member R [Source:HGNC Symbol;Acc:HGNC:44407]
ENSG00000167487	KLHL26	0.420186	0.155991	0.0225	2.47526	0.290688	0.288089	none	low	kelch like family member 26 [Source:HGNC Symbol;Acc:HGNC:25623]
ENSG00000257365	FNTB	0.519537	0.0558269	0.031198	2.3195	0.351524	0.287682	none	low	farnesyltransferase, CAAX box, beta [Source:HGNC Symbol;Acc:HGNC:3785]
ENSG00000269058	CALR3	0.378119	0.196978	0.0207014	2.51442	0.274532	0.287548	none	low	calreticulin 3 [Source:HGNC Symbol;Acc:HGNC:20407]
ENSG00000089094	KDM2B	0.369961	0.204917	0.0204448	2.52026	0.273037	0.287439	none	low	lysine demethylase 2B [Source:HGNC Symbol;Acc:HGNC:13610]
ENSG00000110048	OSBP	0.304671	0.269862	0.019134	2.55124	0.262322	0.287267	none	low	oxysterol binding protein [Source:HGNC Symbol;Acc:HGNC:8503]
ENSG00000268083	AC104534.3	0.265253	0.308004	0.0194	2.54479	0.264609	0.286629	none	NA	novel protein
ENSG00000164683	HEY1	0.343385	0.229265	0.0201086	2.52802	0.270127	0.286325	none	low	hes related family bHLH transcription factor with YRPW motif 1 [Source:HGNC Symbol;Acc:HGNC:4880]
ENSG00000136378	ADAMTS7	0.104235	0.468111	0.0269365	2.38994	0.324054	0.286173	none	low	ADAM metallopeptidase with thrombospondin type 1 motif 7 [Source:HGNC Symbol;Acc:HGNC:223]
ENSG00000173041	ZNF680	0.449892	0.122289	0.0254947	2.41613	0.313655	0.28609	none	low	zinc finger protein 680 [Source:HGNC Symbol;Acc:HGNC:26897]
ENSG00000154511	FAM69A	0.421033	0.151119	0.0235133	2.45447	0.299478	0.286076	none	low	divergent protein kinase domain 1A [Source:HGNC Symbol;Acc:HGNC:32213]
ENSG00000099330	OCEL1	0.130633	0.441474	0.0248881	2.42756	0.310212	0.286053	none	NA	occludin/ELL domain containing 1 [Source:HGNC Symbol;Acc:HGNC:26221]
ENSG00000173113	TRMT112	0.327658	0.244439	0.0198868	2.53321	0.2685	0.286049	none	NA	tRNA methyltransferase activator subunit 11-2 [Source:HGNC Symbol;Acc:HGNC:26940]
ENSG00000268009	SSX4	0.6655	-0.0937617	0.0567317	2.0237	0.480705	0.285869	none	low	SSX family member 4 [Source:HGNC Symbol;Acc:HGNC:11338]
ENSG00000104413	ESRP1	0.403343	0.168085	0.0226757	2.47159	0.292605	0.285714	none	low	epithelial splicing regulatory protein 1 [Source:HGNC Symbol;Acc:HGNC:25966]
ENSG00000181240	SLC25A41	0.374074	0.197209	0.0213658	2.49959	0.281742	0.285641	none	NA	solute carrier family 25 member 41 [Source:HGNC Symbol;Acc:HGNC:28533]
ENSG00000171105	INSR	0.273669	0.29756	0.0197104	2.53738	0.266698	0.285615	none	low	insulin receptor [Source:HGNC Symbol;Acc:HGNC:6091]
ENSG00000265808	SEC22B	0.248679	0.322479	0.0199848	2.53091	0.269297	0.285579	none	low	SEC22 homolog B, vesicle trafficking protein [Source:HGNC Symbol;Acc:HGNC:10700]
ENSG00000164294	GPX8	0.46432	0.106602	0.0270077	2.38868	0.324702	0.285461	none	NA	glutathione peroxidase 8 (putative) [Source:HGNC Symbol;Acc:HGNC:33100]
ENSG00000122952	ZWINT	0.224009	0.346572	0.0206134	2.51641	0.273755	0.28529	none	low	ZW10 interacting kinetochore protein [Source:HGNC Symbol;Acc:HGNC:13195]
ENSG00000204227	RING1	0.488692	0.080478	0.0297989	2.34158	0.343969	0.284585	none	low	ring finger protein 1 [Source:HGNC Symbol;Acc:HGNC:10018]
ENSG00000109062	SLC9A3R1	0.238563	0.330475	0.020554	2.51776	0.273391	0.284519	none	low	NHERF family PDZ scaffold protein 1 [Source:HGNC Symbol;Acc:HGNC:11075]
ENSG00000090659	CD209	0.310169	0.258454	0.020319	2.52315	0.272305	0.284311	none	low	CD209 molecule [Source:HGNC Symbol;Acc:HGNC:1641]
ENSG00000160888	IER2	0.357492	0.209591	0.0216863	2.4926	0.28436	0.283541	none	NA	immediate early response 2 [Source:HGNC Symbol;Acc:HGNC:28871]
ENSG00000221938	OR2A14	0.27891	0.288113	0.0204866	2.5193	0.273238	0.283511	none	low	olfactory receptor family 2 subfamily A member 14 [Source:HGNC Symbol;Acc:HGNC:15084]
ENSG00000139719	VPS33A	0.480898	0.0855517	0.029849	2.34078	0.343969	0.283225	none	NA	VPS33A core subunit of CORVET and HOPS complexes [Source:HGNC Symbol;Acc:HGNC:18179]
ENSG00000132024	CC2D1A	0.473339	0.0930671	0.0291286	2.35251	0.339059	0.283203	none	low	coiled-coil and C2 domain containing 1A [Source:HGNC Symbol;Acc:HGNC:30237]
ENSG00000189253	TRIM64B	0.419524	0.146221	0.0250278	2.4249	0.311122	0.282872	none	NA	tripartite motif containing 64B [Source:HGNC Symbol;Acc:HGNC:37147]
ENSG00000166478	ZNF143	0.224804	0.340756	0.0215202	2.49621	0.283065	0.28278	none	NA	zinc finger protein 143 [Source:HGNC Symbol;Acc:HGNC:12928]
ENSG00000152464	RPP38	0.376978	0.18819	0.0228668	2.46763	0.294663	0.282584	none	high	ribonuclease P/MRP subunit p38 [Source:HGNC Symbol;Acc:HGNC:30329]
ENSG00000118231	CRYGD	0.430931	0.133786	0.0260794	2.40534	0.317427	0.282358	none	low	crystallin gamma D [Source:HGNC Symbol;Acc:HGNC:2411]
ENSG00000183684	ALYREF	0.736702	-0.172251	0.0783681	1.85639	0.551753	0.282225	none	high	Aly/REF export factor [Source:HGNC Symbol;Acc:HGNC:19071]
ENSG00000188372	ZP3	0.236339	0.327554	0.0215684	2.49516	0.283212	0.281946	none	low	zona pellucida glycoprotein 3 [Source:HGNC Symbol;Acc:HGNC:13189]
ENSG00000086598	TMED2	0.0631405	0.500284	0.0328851	2.29405	0.361369	0.281712	none	low	transmembrane p24 trafficking protein 2 [Source:HGNC Symbol;Acc:HGNC:16996]
ENSG00000167476	JSRP1	0.17296	0.390285	0.0239582	2.4456	0.302352	0.281622	none	NA	junctional sarcoplasmic reticulum protein 1 [Source:HGNC Symbol;Acc:HGNC:24963]
ENSG00000099995	SF3A1	0.478008	0.0851914	0.0305664	2.32935	0.347793	0.2816	none	high	splicing factor 3a subunit 1 [Source:HGNC Symbol;Acc:HGNC:10765]
ENSG00000072803	FBXW11	0.312662	0.250414	0.0214818	2.49705	0.282871	0.281538	none	low	F-box and WD repeat domain containing 11 [Source:HGNC Symbol;Acc:HGNC:13607]
ENSG00000173826	KCNH6	0.313393	0.249519	0.0215268	2.49606	0.283065	0.281456	none	low	potassium voltage-gated channel subfamily H member 6 [Source:HGNC Symbol;Acc:HGNC:18862]
ENSG00000137752	CASP1	0.407481	0.155212	0.025059	2.42431	0.311303	0.281347	none	low	caspase 1 [Source:HGNC Symbol;Acc:HGNC:1499]
ENSG00000165527	ARF6	0.417485	0.144927	0.0257672	2.41107	0.315065	0.281206	none	low	ADP ribosylation factor 6 [Source:HGNC Symbol;Acc:HGNC:659]
ENSG00000108784	NAGLU	0.218564	0.34368	0.0223279	2.47887	0.289116	0.281122	none	low	N-acetyl-alpha-glucosaminidase [Source:HGNC Symbol;Acc:HGNC:7632]
ENSG00000171505	OR1N1	0.428433	0.133625	0.0266217	2.39554	0.321928	0.281029	none	NA	olfactory receptor family 1 subfamily N member 1 [Source:HGNC Symbol;Acc:HGNC:8221]
ENSG00000124935	SCGB1D2	0.18539	0.376602	0.0236026	2.45267	0.299836	0.280996	none	NA	secretoglobin family 1D member 2 [Source:HGNC Symbol;Acc:HGNC:18396]
ENSG00000077616	NAALAD2	0.241015	0.320739	0.0218938	2.48812	0.285747	0.280877	none	low	N-acetylated alpha-linked acidic dipeptidase 2 [Source:HGNC Symbol;Acc:HGNC:14526]
ENSG00000068097	HEATR6	0.29744	0.264228	0.0216104	2.49424	0.283565	0.280834	none	low	HEAT repeat containing 6 [Source:HGNC Symbol;Acc:HGNC:24076]
ENSG00000196503	ARL9	0.484336	0.0771286	0.0317723	2.3107	0.353855	0.280733	none	low	ADP ribosylation factor like GTPase 9 [Source:HGNC Symbol;Acc:HGNC:23592]
ENSG00000173530	TNFRSF10D	0.24981	0.311416	0.0218556	2.48894	0.285747	0.280613	none	low	TNF receptor superfamily member 10d [Source:HGNC Symbol;Acc:HGNC:11907]
ENSG00000174156	GSTA3	0.446048	0.115055	0.0282629	2.36697	0.333684	0.280551	none	low	glutathione S-transferase alpha 3 [Source:HGNC Symbol;Acc:HGNC:4628]
ENSG00000196605	ZNF846	0.43663	0.124354	0.0275378	2.3794	0.328324	0.280492	none	NA	zinc finger protein 846 [Source:HGNC Symbol;Acc:HGNC:27260]
ENSG00000134717	BTF3L4	0.380972	0.179017	0.0242959	2.43898	0.304304	0.279995	none	low	basic transcription factor 3 like 4 [Source:HGNC Symbol;Acc:HGNC:30547]
ENSG00000109471	IL2	0.353955	0.2059	0.0232017	2.46077	0.296928	0.279927	none	low	interleukin 2 [Source:HGNC Symbol;Acc:HGNC:6001]
ENSG00000114850	SSR3	0.376487	0.183341	0.024123	2.44236	0.30331	0.279914	none	low	signal sequence receptor subunit 3 [Source:HGNC Symbol;Acc:HGNC:11325]
ENSG00000150337	FCGR1A	0.116753	0.442549	0.0284979	2.363	0.334378	0.279651	none	low	Fc gamma receptor Ia [Source:HGNC Symbol;Acc:HGNC:3613]
ENSG00000102974	CTCF	0.36344	0.195448	0.0237873	2.44899	0.301117	0.279444	none	low	CCCTC-binding factor [Source:HGNC Symbol;Acc:HGNC:13723]
ENSG00000019582	CD74	0.369829	0.188611	0.0241639	2.44156	0.303618	0.27922	none	low	CD74 molecule [Source:HGNC Symbol;Acc:HGNC:1697]
ENSG00000149016	TUT1	0.157224	0.401139	0.0258063	2.41035	0.315337	0.279182	none	NA	terminal uridylyl transferase 1, U6 snRNA-specific [Source:HGNC Symbol;Acc:HGNC:26184]
ENSG00000112339	HBS1L	0.190834	0.367409	0.0241079	2.44265	0.30331	0.279121	none	high	HBS1 like translational GTPase [Source:HGNC Symbol;Acc:HGNC:4834]
ENSG00000116783	TNNI3K	0.105321	0.452487	0.0298019	2.34154	0.343969	0.278904	none	low	TNNI3 interacting kinase [Source:HGNC Symbol;Acc:HGNC:19661]
ENSG00000183578	TNFAIP8L3	0.366004	0.191668	0.0241877	2.44109	0.303626	0.278836	none	NA	TNF alpha induced protein 8 like 3 [Source:HGNC Symbol;Acc:HGNC:20620]
ENSG00000133574	GIMAP4	0.167166	0.390284	0.0254208	2.41751	0.313655	0.278725	none	low	GTPase, IMAP family member 4 [Source:HGNC Symbol;Acc:HGNC:21872]
ENSG00000111711	GOLT1B	0.370019	0.187304	0.0244473	2.43603	0.305739	0.278662	none	NA	golgi transport 1B [Source:HGNC Symbol;Acc:HGNC:20175]
ENSG00000064489	MEF2BNB-MEF2B	0.166641	0.390397	0.0255341	2.41539	0.313655	0.278519	none	NA	BORCS8-MEF2B readthrough [Source:HGNC Symbol;Acc:HGNC:39979]
ENSG00000136488	CSH1	0.118778	0.438006	0.0288645	2.35688	0.337246	0.278392	none	low	chorionic somatomammotropin hormone 1 [Source:HGNC Symbol;Acc:HGNC:2440]
ENSG00000136485	DCAF7	0.834417	-0.277964	0.114028	1.65348	0.642306	0.278226	none	low	DDB1 and CUL4 associated factor 7 [Source:HGNC Symbol;Acc:HGNC:30915]
ENSG00000178878	APOLD1	0.354652	0.201593	0.0240848	2.44311	0.303238	0.278123	none	low	apolipoprotein L domain containing 1 [Source:HGNC Symbol;Acc:HGNC:25268]
ENSG00000120094	HOXB1	0.307649	0.248282	0.0229562	2.46579	0.295	0.277965	none	low	homeobox B1 [Source:HGNC Symbol;Acc:HGNC:5111]
ENSG00000049449	RCN1	0.2539	0.301471	0.0230017	2.46486	0.295179	0.277686	none	low	reticulocalbin 1 [Source:HGNC Symbol;Acc:HGNC:9934]
ENSG00000133606	MKRN1	0.026018	0.529335	0.039521	2.20439	0.39861	0.277677	none	low	makorin ring finger protein 1 [Source:HGNC Symbol;Acc:HGNC:7112]
ENSG00000164134	NAA15	0.208104	0.34724	0.0240391	2.44401	0.302866	0.277672	none	low	N-alpha-acetyltransferase 15, NatA auxiliary subunit [Source:HGNC Symbol;Acc:HGNC:30782]
ENSG00000000971	CFH	0.327263	0.227902	0.0235041	2.45465	0.299478	0.277583	none	low	complement factor H [Source:HGNC Symbol;Acc:HGNC:4883]
ENSG00000084090	STARD7	0.214879	0.339769	0.0239658	2.44545	0.302352	0.277324	none	low	StAR related lipid transfer domain containing 7 [Source:HGNC Symbol;Acc:HGNC:18063]
ENSG00000137962	ARHGAP29	0.345455	0.208986	0.024197	2.44091	0.303626	0.27722	none	low	Rho GTPase activating protein 29 [Source:HGNC Symbol;Acc:HGNC:30207]
ENSG00000267796	LIN37	0.376359	0.177931	0.0255127	2.41579	0.313655	0.277145	none	low	lin-37 DREAM MuvB core complex component [Source:HGNC Symbol;Acc:HGNC:33234]
ENSG00000083845	RPS5	0.459641	0.094341	0.0316737	2.3122	0.35368	0.276991	none	high	ribosomal protein S5 [Source:HGNC Symbol;Acc:HGNC:10426]
ENSG00000105364	MRPL4	0.392248	0.161203	0.0265927	2.39606	0.321786	0.276725	none	NA	mitochondrial ribosomal protein L4 [Source:HGNC Symbol;Acc:HGNC:14276]
ENSG00000197769	MAP1LC3C	0.176556	0.376858	0.0257651	2.41111	0.315065	0.276707	none	low	microtubule associated protein 1 light chain 3 gamma [Source:HGNC Symbol;Acc:HGNC:13353]
ENSG00000240720	LRRD1	0.38758	0.165676	0.0263773	2.39993	0.320218	0.276628	none	low	leucine rich repeats and death domain containing 1 [Source:HGNC Symbol;Acc:HGNC:34300]
ENSG00000275700	ENSG00000275700	0.458569	0.0942537	0.0319444	2.30809	0.355003	0.276411	none	NA	apoptosis antagonizing transcription factor [Source:HGNC Symbol;Acc:HGNC:19235]
ENSG00000104941	RSPH6A	0.336077	0.216717	0.0242999	2.4389	0.304304	0.276397	none	NA	radial spoke head 6 homolog A [Source:HGNC Symbol;Acc:HGNC:14241]
ENSG00000184697	CLDN6	0.151456	0.400518	0.027507	2.37993	0.328167	0.275987	none	low	claudin 6 [Source:HGNC Symbol;Acc:HGNC:2048]
ENSG00000197771	MCMBP	0.29033	0.261367	0.0237221	2.45029	0.300569	0.275848	none	low	minichromosome maintenance complex binding protein [Source:HGNC Symbol;Acc:HGNC:25782]
ENSG00000172247	C1QTNF4	0.457545	0.0941392	0.0322151	2.30401	0.357373	0.275842	none	NA	C1q and TNF related 4 [Source:HGNC Symbol;Acc:HGNC:14346]
ENSG00000142186	SCYL1	0.406854	0.144442	0.0281191	2.36941	0.332895	0.275648	none	low	SCY1 like pseudokinase 1 [Source:HGNC Symbol;Acc:HGNC:14372]
ENSG00000136206	SPDYE1	0.340644	0.209111	0.0251893	2.42185	0.31269	0.274878	none	NA	speedy/RINGO cell cycle regulator family member E1 [Source:HGNC Symbol;Acc:HGNC:16408]
ENSG00000144063	MALL	0.186699	0.363025	0.0260716	2.40548	0.317427	0.274862	none	NA	mal, T cell differentiation protein like [Source:HGNC Symbol;Acc:HGNC:6818]
ENSG00000055609	KMT2C	0.233288	0.316368	0.024559	2.43387	0.306519	0.274828	none	low	lysine methyltransferase 2C [Source:HGNC Symbol;Acc:HGNC:13726]
ENSG00000128581	RABL5	0.24557	0.303802	0.0244046	2.43686	0.30541	0.274686	none	NA	intraflagellar transport 22 [Source:HGNC Symbol;Acc:HGNC:21895]
ENSG00000163645	FAM194A	0.518965	0.0303277	0.0404384	2.1931	0.402207	0.274646	none	NA	glutamate rich 6 [Source:HGNC Symbol;Acc:HGNC:28602]
ENSG00000196678	ERI2	0.28315	0.26611	0.0242367	2.44013	0.303919	0.27463	none	NA	ERI1 exoribonuclease family member 2 [Source:HGNC Symbol;Acc:HGNC:30541]
ENSG00000126603	GLIS2	0.356886	0.192224	0.0259648	2.40744	0.316444	0.274555	none	NA	GLIS family zinc finger 2 [Source:HGNC Symbol;Acc:HGNC:29450]
ENSG00000109805	NCAPG	0.433629	0.115262	0.0309053	2.32404	0.349872	0.274445	none	NA	non-SMC condensin I complex subunit G [Source:HGNC Symbol;Acc:HGNC:24304]
ENSG00000254469	RP11-849H4.2	0.323568	0.225278	0.0249195	2.42696	0.310395	0.274423	none	NA	XRCC1 N-terminal domain containing 1, N-terminal like [Source:HGNC Symbol;Acc:HGNC:54661]
ENSG00000164690	SHH	0.17846	0.369956	0.0267469	2.3933	0.322815	0.274208	none	low	sonic hedgehog signaling molecule [Source:HGNC Symbol;Acc:HGNC:10848]
ENSG00000229292	RFPL4AL1	0.369561	0.178552	0.0268094	2.39219	0.323151	0.274056	none	NA	ret finger protein like 4A like 1 [Source:HGNC Symbol;Acc:HGNC:45147]
ENSG00000010165	METTL13	0.230639	0.317472	0.0249563	2.42626	0.310646	0.274056	none	low	methyltransferase 13, eEF1A lysine and N-terminal methyltransferase [Source:HGNC Symbol;Acc:HGNC:24248]
ENSG00000140992	PDPK1	0.083727	0.464119	0.0341795	2.27533	0.367583	0.273923	none	low	3-phosphoinositide dependent protein kinase 1 [Source:HGNC Symbol;Acc:HGNC:8816]
ENSG00000074370	ATP2A3	0.405238	0.142498	0.0290431	2.35392	0.338485	0.273868	none	low	ATPase sarcoplasmic/endoplasmic reticulum Ca2+ transporting 3 [Source:HGNC Symbol;Acc:HGNC:813]
ENSG00000095110	NXPE1	0.368853	0.177458	0.0272643	2.38416	0.326408	0.273156	none	NA	neurexophilin and PC-esterase domain family member 1 [Source:HGNC Symbol;Acc:HGNC:28527]
ENSG00000134207	SYT6	0.22875	0.317227	0.0254762	2.41647	0.313655	0.272988	none	NA	synaptotagmin 6 [Source:HGNC Symbol;Acc:HGNC:18638]
ENSG00000103047	TANGO6	0.442915	0.102711	0.0328003	2.2953	0.360861	0.272813	none	NA	transport and golgi organization 6 homolog [Source:HGNC Symbol;Acc:HGNC:25749]
ENSG00000183077	AFMID	0.0292984	0.515668	0.0417149	2.17777	0.407518	0.272483	none	low	arylformamidase [Source:HGNC Symbol;Acc:HGNC:20910]
ENSG00000175513	TSGA10IP	0.354685	0.189809	0.0270961	2.38712	0.325135	0.272247	none	NA	testis specific 10 interacting protein [Source:HGNC Symbol;Acc:HGNC:26555]
ENSG00000131174	COX7B	0.738522	-0.194182	0.0922887	1.7692	0.590349	0.27217	none	low	cytochrome c oxidase subunit 7B [Source:HGNC Symbol;Acc:HGNC:2291]
ENSG00000167799	NUDT8	0.304566	0.23966	0.0256603	2.41305	0.314583	0.272113	none	low	nudix hydrolase 8 [Source:HGNC Symbol;Acc:HGNC:8055]
ENSG00000213024	NUP62	0.507122	0.0367044	0.0409638	2.18673	0.403295	0.271913	none	low	nucleoporin 62 [Source:HGNC Symbol;Acc:HGNC:8066]
ENSG00000125730	C3	0.626176	-0.082521	0.0628608	1.97123	0.499025	0.271828	none	low	complement C3 [Source:HGNC Symbol;Acc:HGNC:1318]
ENSG00000196405	EVL	0.234484	0.308117	0.0261313	2.4044	0.317852	0.2713	none	low	Enah/Vasp-like [Source:HGNC Symbol;Acc:HGNC:20234]
ENSG00000128595	CALU	0.221997	0.319295	0.0267197	2.39379	0.322695	0.270646	none	low	calumenin [Source:HGNC Symbol;Acc:HGNC:1458]
ENSG00000150459	SAP18	0.255255	0.285899	0.0261891	2.40335	0.318346	0.270577	none	low	Sin3A associated protein 18 [Source:HGNC Symbol;Acc:HGNC:10530]
ENSG00000187109	NAP1L1	0.335611	0.20542	0.0272834	2.38383	0.326408	0.270515	none	NA	nucleosome assembly protein 1 like 1 [Source:HGNC Symbol;Acc:HGNC:7637]
ENSG00000139537	CCDC65	0.334176	0.206748	0.0272626	2.38419	0.326408	0.270462	none	NA	coiled-coil domain containing 65 [Source:HGNC Symbol;Acc:HGNC:29937]
ENSG00000272391	AC211429.1	0.396371	0.144442	0.0305108	2.33023	0.347558	0.270406	none	NA	POM121 transmembrane nucleoporin C [Source:HGNC Symbol;Acc:HGNC:34005]
ENSG00000184206	GOLGA6L4	0.758897	-0.218243	0.101298	1.71867	0.615677	0.270327	none	NA	golgin A6 family like 4 [Source:HGNC Symbol;Acc:HGNC:27256]
ENSG00000203963	C1orf141	0.425983	0.114544	0.0329445	2.29318	0.361595	0.270264	none	low	chromosome 1 open reading frame 141 [Source:HGNC Symbol;Acc:HGNC:32044]
ENSG00000121067	SPOP	0.434534	0.105726	0.0338157	2.28052	0.366842	0.27013	none	low	speckle type BTB/POZ protein [Source:HGNC Symbol;Acc:HGNC:11254]
ENSG00000170006	TMEM154	0.330199	0.210051	0.0273117	2.38333	0.326408	0.270125	none	NA	transmembrane protein 154 [Source:HGNC Symbol;Acc:HGNC:26489]
ENSG00000204356	NELFE	0.410292	0.129826	0.0317651	2.31081	0.353855	0.270059	none	high	negative elongation factor complex member E [Source:HGNC Symbol;Acc:HGNC:13974]
ENSG00000139410	SDSL	0.516905	0.0229476	0.0440432	2.15088	0.421221	0.269927	none	low	serine dehydratase like [Source:HGNC Symbol;Acc:HGNC:30404]
ENSG00000130826	DKC1	0.157404	0.382339	0.0299093	2.33981	0.343969	0.269871	none	high	dyskerin pseudouridine synthase 1 [Source:HGNC Symbol;Acc:HGNC:2890]
ENSG00000163814	CDCP1	0.327585	0.211945	0.0274221	2.38141	0.327364	0.269765	none	low	CUB domain containing protein 1 [Source:HGNC Symbol;Acc:HGNC:24357]
ENSG00000104331	IMPAD1	0.266792	0.272705	0.0265367	2.39707	0.321733	0.269748	none	low	3'(2'), 5'-bisphosphate nucleotidase 2 [Source:HGNC Symbol;Acc:HGNC:26019]
ENSG00000115998	C2orf42	0.186613	0.35283	0.028411	2.36446	0.33425	0.269721	none	NA	chromosome 2 open reading frame 42 [Source:HGNC Symbol;Acc:HGNC:26056]
ENSG00000165714	LOH12CR1	0.265391	0.273974	0.0265718	2.39643	0.321741	0.269683	none	NA	BLOC-1 related complex subunit 5 [Source:HGNC Symbol;Acc:HGNC:17950]
ENSG00000177238	TRIM72	0.599084	-0.0601203	0.0594583	1.99977	0.489239	0.269482	none	NA	tripartite motif containing 72 [Source:HGNC Symbol;Acc:HGNC:32671]
ENSG00000106615	RHEB	0.336425	0.200795	0.028358	2.36536	0.334048	0.26861	none	low	Ras homolog, mTORC1 binding [Source:HGNC Symbol;Acc:HGNC:10011]
ENSG00000155307	SAMSN1	0.126409	0.410781	0.0327576	2.29593	0.360833	0.268595	none	NA	SAM domain, SH3 domain and nuclear localization signals 1 [Source:HGNC Symbol;Acc:HGNC:10528]
ENSG00000171360	KRT38	0.33639	0.200176	0.0285398	2.3623	0.3345	0.268283	none	low	keratin 38 [Source:HGNC Symbol;Acc:HGNC:6456]
ENSG00000169084	DHRSX	0.200449	0.335983	0.0285624	2.36192	0.334555	0.268216	none	low	dehydrogenase/reductase X-linked [Source:HGNC Symbol;Acc:HGNC:18399]
ENSG00000167291	TBC1D16	0.307935	0.228338	0.0277762	2.37528	0.329483	0.268136	none	low	TBC1 domain family member 16 [Source:HGNC Symbol;Acc:HGNC:28356]
ENSG00000163132	MSX1	0.230871	0.304824	0.0278656	2.37374	0.330333	0.267847	none	low	msh homeobox 1 [Source:HGNC Symbol;Acc:HGNC:7391]
ENSG00000168522	FNTA	0.423501	0.111981	0.0344346	2.27172	0.36876	0.267741	none	high	farnesyltransferase, CAAX box, alpha [Source:HGNC Symbol;Acc:HGNC:3782]
ENSG00000184650	ODF4	0.345228	0.190228	0.0292135	2.35111	0.339623	0.267728	none	NA	outer dense fiber of sperm tails 4 [Source:HGNC Symbol;Acc:HGNC:19056]
ENSG00000114745	GORASP1	0.356911	0.178513	0.0297684	2.34208	0.343969	0.267712	none	NA	golgi reassembly stacking protein 1 [Source:HGNC Symbol;Acc:HGNC:16769]
ENSG00000171121	KCNMB3	0.101138	0.434064	0.0355357	2.2564	0.374822	0.267601	none	low	potassium calcium-activated channel subfamily M regulatory beta subunit 3 [Source:HGNC Symbol;Acc:HGNC:6287]
ENSG00000143320	CRABP2	0.163085	0.372096	0.0306722	2.32769	0.348335	0.26759	none	low	cellular retinoic acid binding protein 2 [Source:HGNC Symbol;Acc:HGNC:2339]
ENSG00000004142	POLDIP2	0.255715	0.279344	0.027692	2.37673	0.329112	0.26753	none	low	DNA polymerase delta interacting protein 2 [Source:HGNC Symbol;Acc:HGNC:23781]
ENSG00000105926	MPP6	0.308054	0.226898	0.0281353	2.36913	0.332895	0.267476	none	low	protein associated with LIN7 2, MAGUK p55 family member [Source:HGNC Symbol;Acc:HGNC:18167]
ENSG00000205060	SLC35B4	0.265748	0.268914	0.0277566	2.37561	0.32946	0.267331	none	low	solute carrier family 35 member B4 [Source:HGNC Symbol;Acc:HGNC:20584]
ENSG00000169756	LIMS1	0.197395	0.337245	0.0291195	2.35266	0.339059	0.26732	none	low	LIM zinc finger domain containing 1 [Source:HGNC Symbol;Acc:HGNC:6616]
ENSG00000152082	MZT2B	0.139801	0.39479	0.0323663	2.30175	0.358411	0.267296	none	NA	mitotic spindle organizing protein 2B [Source:HGNC Symbol;Acc:HGNC:25886]
ENSG00000033800	PIAS1	0.167948	0.366515	0.0305687	2.32932	0.347793	0.267232	none	low	protein inhibitor of activated STAT 1 [Source:HGNC Symbol;Acc:HGNC:2752]
ENSG00000132466	ANKRD17	0.332983	0.200537	0.029278	2.35005	0.340161	0.26676	none	low	ankyrin repeat domain 17 [Source:HGNC Symbol;Acc:HGNC:23575]
ENSG00000160716	CHRNB2	0.577026	-0.043642	0.0578283	2.01396	0.484218	0.266692	none	low	cholinergic receptor nicotinic beta 2 subunit [Source:HGNC Symbol;Acc:HGNC:1962]
ENSG00000197013	ZNF429	0.224554	0.308756	0.028601	2.36127	0.334797	0.266655	none	low	zinc finger protein 429 [Source:HGNC Symbol;Acc:HGNC:20817]
ENSG00000225950	NTF4	0.318704	0.214428	0.0289132	2.35607	0.337604	0.266566	none	low	neurotrophin 4 [Source:HGNC Symbol;Acc:HGNC:8024]
ENSG00000133858	ZFC3H1	0.299809	0.23314	0.0285115	2.36277	0.334378	0.266474	none	NA	zinc finger C3H1-type containing [Source:HGNC Symbol;Acc:HGNC:28328]
ENSG00000213516	RBMXL1	0.488269	0.0444239	0.0429296	2.16357	0.414832	0.266347	none	low	RBMX like 1 [Source:HGNC Symbol;Acc:HGNC:25073]
ENSG00000070444	MNT	0.261139	0.271539	0.0282796	2.36668	0.333684	0.266339	none	low	MAX network transcriptional repressor [Source:HGNC Symbol;Acc:HGNC:7188]
ENSG00000156467	UQCRB	0.241452	0.291191	0.0284542	2.36374	0.334337	0.266322	none	low	ubiquinol-cytochrome c reductase binding protein [Source:HGNC Symbol;Acc:HGNC:12582]
ENSG00000153976	HS3ST3A1	0.592131	-0.0597708	0.061571	1.98188	0.494769	0.26618	none	low	heparan sulfate-glucosamine 3-sulfotransferase 3A1 [Source:HGNC Symbol;Acc:HGNC:5196]
ENSG00000181072	CHRM2	0.193104	0.33901	0.0299248	2.33956	0.343969	0.266057	none	low	cholinergic receptor muscarinic 2 [Source:HGNC Symbol;Acc:HGNC:1951]
ENSG00000145642	FAM159B	0.400161	0.131912	0.0336098	2.28349	0.366098	0.266037	none	NA	shisa like 2B [Source:HGNC Symbol;Acc:HGNC:34236]
ENSG00000079313	REXO1	0.340622	0.191318	0.0300437	2.33765	0.344516	0.26597	none	low	RNA exonuclease 1 homolog [Source:HGNC Symbol;Acc:HGNC:24616]
ENSG00000139675	HNRNPA1L2	0.258826	0.27311	0.0284818	2.36327	0.334378	0.265968	none	low	heterogeneous nuclear ribonucleoprotein A1 like 2 [Source:HGNC Symbol;Acc:HGNC:27067]
ENSG00000162493	PDPN	0.379535	0.152008	0.0322837	2.30298	0.357922	0.265772	none	low	podoplanin [Source:HGNC Symbol;Acc:HGNC:29602]
ENSG00000139645	ANKRD52	0.470761	0.0606846	0.0411117	2.18496	0.403383	0.265723	none	NA	ankyrin repeat domain 52 [Source:HGNC Symbol;Acc:HGNC:26614]
ENSG00000145736	GTF2H2	0.445742	0.0855134	0.03821	2.22095	0.391092	0.265628	none	low	general transcription factor IIH subunit 2 [Source:HGNC Symbol;Acc:HGNC:4656]
ENSG00000091732	ZC3HC1	0.360069	0.170885	0.03129	2.31808	0.35171	0.265477	none	low	zinc finger C3HC-type containing 1 [Source:HGNC Symbol;Acc:HGNC:29913]
ENSG00000188763	FZD9	-0.279415	0.809699	0.126787	1.59407	0.663618	0.265142	none	low	frizzled class receptor 9 [Source:HGNC Symbol;Acc:HGNC:4047]
ENSG00000215790	SLC35E2	0.319811	0.210288	0.0298124	2.34137	0.343969	0.26505	none	low	solute carrier family 35 member E2A [Source:HGNC Symbol;Acc:HGNC:20863]
ENSG00000171236	LRG1	0.265134	0.2649	0.028974	2.35506	0.337957	0.265017	none	low	leucine rich alpha-2-glycoprotein 1 [Source:HGNC Symbol;Acc:HGNC:29480]
ENSG00000274102	ENSG00000274102	0.227711	0.302268	0.0293846	2.34831	0.340923	0.26499	none	NA	olfactory receptor family 4 subfamily M member 2 [Source:HGNC Symbol;Acc:HGNC:15373]
ENSG00000120733	KDM3B	0.446747	0.0829545	0.0389191	2.21193	0.395099	0.264851	none	low	lysine demethylase 3B [Source:HGNC Symbol;Acc:HGNC:1337]
ENSG00000122674	CCZ1	0.655757	-0.126157	0.0787007	1.85415	0.552936	0.2648	none	NA	CCZ1 homolog, vacuolar protein trafficking and biogenesis associated [Source:HGNC Symbol;Acc:HGNC:21691]
ENSG00000109265	KIAA1211	0.330508	0.198844	0.0304031	2.33193	0.346755	0.264676	none	NA	capping protein inhibiting regulator of actin dynamics [Source:HGNC Symbol;Acc:HGNC:29219]
ENSG00000103415	HMOX2	0.276951	0.252373	0.0292081	2.3512	0.339623	0.264662	none	low	heme oxygenase 2 [Source:HGNC Symbol;Acc:HGNC:5014]
ENSG00000167005	NUDT21	-0.145138	0.674266	0.0841032	1.81895	0.564577	0.264564	none	low	nudix hydrolase 21 [Source:HGNC Symbol;Acc:HGNC:13870]
ENSG00000120539	MASTL	0.870944	-0.342176	0.150724	1.49494	0.70044	0.264384	none	low	microtubule associated serine/threonine kinase like [Source:HGNC Symbol;Acc:HGNC:19042]
ENSG00000174371	EXO1	0.130928	0.39775	0.0345761	2.26972	0.368871	0.264339	none	low	exonuclease 1 [Source:HGNC Symbol;Acc:HGNC:3511]
ENSG00000006576	PHTF2	0.351412	0.177098	0.0315916	2.31345	0.353203	0.264255	none	low	putative homeodomain transcription factor 2 [Source:HGNC Symbol;Acc:HGNC:13411]
ENSG00000128191	DGCR8	0.51029	0.0178369	0.0482496	2.10542	0.441054	0.264064	none	NA	DGCR8 microprocessor complex subunit [Source:HGNC Symbol;Acc:HGNC:2847]
ENSG00000130208	APOC1	0.113665	0.414448	0.0362136	2.24719	0.377914	0.264056	none	NA	apolipoprotein C1 [Source:HGNC Symbol;Acc:HGNC:607]
ENSG00000116704	SLC35D1	0.384184	0.143922	0.0337381	2.28164	0.366842	0.264053	none	low	solute carrier family 35 member D1 [Source:HGNC Symbol;Acc:HGNC:20800]
ENSG00000213782	DDX47	0.333077	0.19427	0.0311077	2.3209	0.351143	0.263673	none	high	DEAD-box helicase 47 [Source:HGNC Symbol;Acc:HGNC:18682]
ENSG00000143590	EFNA3	0.251245	0.275727	0.0298504	2.34076	0.343969	0.263486	none	low	ephrin A3 [Source:HGNC Symbol;Acc:HGNC:3223]
ENSG00000186204	CYP4F12	0.200274	0.32651	0.0310228	2.32221	0.350608	0.263392	none	low	cytochrome P450 family 4 subfamily F member 12 [Source:HGNC Symbol;Acc:HGNC:18857]
ENSG00000147027	TMEM47	0.201683	0.325093	0.0309732	2.32298	0.35026	0.263388	none	NA	transmembrane protein 47 [Source:HGNC Symbol;Acc:HGNC:18515]
ENSG00000175606	TMEM70	0.187151	0.33959	0.0315732	2.31373	0.353203	0.26337	none	NA	transmembrane protein 70 [Source:HGNC Symbol;Acc:HGNC:26050]
ENSG00000232810	TNF	0.300211	0.226462	0.0302855	2.3338	0.345836	0.263336	none	low	tumor necrosis factor [Source:HGNC Symbol;Acc:HGNC:11892]
ENSG00000185164	NOMO2	0.26628	0.260312	0.0299146	2.33972	0.343969	0.263296	none	low	NODAL modulator 2 [Source:HGNC Symbol;Acc:HGNC:22652]
ENSG00000123066	MED13L	0.0579517	0.468349	0.0429305	2.16356	0.414832	0.26315	none	low	mediator complex subunit 13L [Source:HGNC Symbol;Acc:HGNC:22962]
ENSG00000065989	PDE4A	0.427565	0.098635	0.0381985	2.22109	0.391092	0.2631	none	low	phosphodiesterase 4A [Source:HGNC Symbol;Acc:HGNC:8780]
ENSG00000197808	ZNF461	0.359334	0.166554	0.0328586	2.29444	0.36129	0.262944	none	low	zinc finger protein 461 [Source:HGNC Symbol;Acc:HGNC:21629]
ENSG00000179172	HNRNPCL1	0.162492	0.362861	0.0332418	2.28883	0.363893	0.262677	none	low	heterogeneous nuclear ribonucleoprotein C like 1 [Source:HGNC Symbol;Acc:HGNC:29295]
ENSG00000230522	MBD3L2	0.464949	0.0603085	0.0429259	2.16362	0.414832	0.262629	none	low	methyl-CpG binding domain protein 3 like 2 [Source:HGNC Symbol;Acc:HGNC:18532]
ENSG00000198502	HLA-DRB5	0.392052	0.133145	0.0353346	2.25917	0.373819	0.262599	none	low	major histocompatibility complex, class II, DR beta 5 [Source:HGNC Symbol;Acc:HGNC:4953]
ENSG00000162650	ATXN7L2	0.310045	0.214456	0.0311708	2.31992	0.35143	0.262251	none	NA	ataxin 7 like 2 [Source:HGNC Symbol;Acc:HGNC:28713]
ENSG00000103494	RPGRIP1L	0.226045	0.298318	0.0309201	2.32381	0.349872	0.262182	none	low	RPGRIP1 like [Source:HGNC Symbol;Acc:HGNC:29168]
ENSG00000160072	ATAD3B	0.282927	0.241412	0.030668	2.32776	0.348335	0.26217	none	high	ATPase family AAA domain containing 3B [Source:HGNC Symbol;Acc:HGNC:24007]
ENSG00000144820	GPR128	0.212072	0.312265	0.0312852	2.31815	0.35171	0.262168	none	NA	adhesion G protein-coupled receptor G7 [Source:HGNC Symbol;Acc:HGNC:19241]
ENSG00000112096	SOD2	0.298814	0.224992	0.0310958	2.32108	0.351143	0.261903	none	low	None
ENSG00000137269	LRRC1	0.384059	0.139681	0.0352272	2.26065	0.373256	0.26187	none	low	leucine rich repeat containing 1 [Source:HGNC Symbol;Acc:HGNC:14307]
ENSG00000125691	RPL23	0.903674	-0.380013	0.168215	1.43042	0.719211	0.26183	none	NA	ribosomal protein L23 [Source:HGNC Symbol;Acc:HGNC:10316]
ENSG00000107882	SUFU	0.39863	0.124765	0.0365209	2.24306	0.379805	0.261698	none	low	SUFU negative regulator of hedgehog signaling [Source:HGNC Symbol;Acc:HGNC:16466]
ENSG00000147650	LRP12	0.189211	0.333867	0.0324671	2.30024	0.359101	0.261539	none	low	LDL receptor related protein 12 [Source:HGNC Symbol;Acc:HGNC:31708]
ENSG00000151229	SLC2A13	0.22207	0.300818	0.0314155	2.31615	0.352554	0.261444	none	low	solute carrier family 2 member 13 [Source:HGNC Symbol;Acc:HGNC:15956]
ENSG00000143355	LHX9	0.392106	0.13077	0.0361643	2.24785	0.377914	0.261438	none	low	LIM homeobox 9 [Source:HGNC Symbol;Acc:HGNC:14222]
ENSG00000127452	FBXL12	0.0915218	0.431173	0.0399397	2.1992	0.399804	0.261347	none	low	F-box and leucine rich repeat protein 12 [Source:HGNC Symbol;Acc:HGNC:13611]
ENSG00000169919	GUSB	0.0572005	0.465435	0.0441104	2.15012	0.421432	0.261318	none	low	glucuronidase beta [Source:HGNC Symbol;Acc:HGNC:4696]
ENSG00000161970	RPL26	0.482161	0.0404687	0.0464517	2.12439	0.431215	0.261315	none	NA	ribosomal protein L26 [Source:HGNC Symbol;Acc:HGNC:10327]
ENSG00000105205	CLC	0.21401	0.308352	0.0317704	2.31073	0.353855	0.261181	none	low	Charcot-Leyden crystal galectin [Source:HGNC Symbol;Acc:HGNC:2014]
ENSG00000085721	RRN3	0.285689	0.236507	0.0313317	2.31744	0.351967	0.261098	none	high	RRN3 homolog, RNA polymerase I transcription factor [Source:HGNC Symbol;Acc:HGNC:30346]
ENSG00000133477	FAM83F	0.325099	0.197024	0.0324071	2.30114	0.35865	0.261061	none	NA	family with sequence similarity 83 member F [Source:HGNC Symbol;Acc:HGNC:25148]
ENSG00000111790	FGFR1OP2	0.27958	0.241706	0.0315206	2.31453	0.353203	0.260643	none	NA	FGFR1 oncogene partner 2 [Source:HGNC Symbol;Acc:HGNC:23098]
ENSG00000066044	ELAVL1	0.254854	0.26629	0.0314633	2.31541	0.352809	0.260572	none	low	ELAV like RNA binding protein 1 [Source:HGNC Symbol;Acc:HGNC:3312]
ENSG00000187848	P2RX2	-0.0364014	0.557433	0.0605029	1.99085	0.492197	0.260516	none	low	purinergic receptor P2X 2 [Source:HGNC Symbol;Acc:HGNC:15459]
ENSG00000263353	PPIAL4A	0.383638	0.137303	0.0361869	2.24755	0.377914	0.26047	none	low	peptidylprolyl isomerase A like 4A [Source:HGNC Symbol;Acc:HGNC:24369]
ENSG00000160963	COL26A1	0.138297	0.382338	0.0361963	2.24742	0.377914	0.260318	none	low	collagen type XXVI alpha 1 chain [Source:HGNC Symbol;Acc:HGNC:18038]
ENSG00000204301	NOTCH4	0.365585	0.154597	0.0351616	2.26156	0.373159	0.260091	none	low	notch receptor 4 [Source:HGNC Symbol;Acc:HGNC:7884]
ENSG00000171443	ZNF524	0.278043	0.242109	0.0318404	2.30966	0.354269	0.260076	none	low	zinc finger protein 524 [Source:HGNC Symbol;Acc:HGNC:28322]
ENSG00000112062	MAPK14	0.384261	0.135841	0.0365373	2.24285	0.379805	0.260051	none	low	mitogen-activated protein kinase 14 [Source:HGNC Symbol;Acc:HGNC:6876]
ENSG00000178498	DTX3	0.0495191	0.470261	0.046029	2.12895	0.428998	0.25989	none	low	deltex E3 ubiquitin ligase 3 [Source:HGNC Symbol;Acc:HGNC:24457]
ENSG00000114023	FAM162A	0.180975	0.33873	0.033783	2.28099	0.366842	0.259853	none	NA	family with sequence similarity 162 member A [Source:HGNC Symbol;Acc:HGNC:17865]
ENSG00000172663	TMEM134	0.384077	0.135581	0.036684	2.24089	0.381117	0.259829	none	NA	transmembrane protein 134 [Source:HGNC Symbol;Acc:HGNC:26142]
ENSG00000128422	KRT17	0.141109	0.378513	0.0362698	2.24643	0.378077	0.259811	none	low	keratin 17 [Source:HGNC Symbol;Acc:HGNC:6427]
ENSG00000077157	PPP1R12B	0.176593	0.341888	0.0343493	2.27292	0.368347	0.25924	none	low	protein phosphatase 1 regulatory subunit 12B [Source:HGNC Symbol;Acc:HGNC:7619]
ENSG00000105607	GCDH	0.158419	0.359868	0.035451	2.25757	0.374564	0.259143	none	low	glutaryl-CoA dehydrogenase [Source:HGNC Symbol;Acc:HGNC:4189]
ENSG00000168872	DDX19A	0.154432	0.363495	0.0358124	2.25262	0.375829	0.258963	none	low	DEAD-box helicase 19A [Source:HGNC Symbol;Acc:HGNC:25628]
ENSG00000065308	TRAM2	0.164329	0.353557	0.0352013	2.26101	0.373193	0.258943	none	NA	translocation associated membrane protein 2 [Source:HGNC Symbol;Acc:HGNC:16855]
ENSG00000143845	ETNK2	0.0677294	0.449959	0.0442311	2.14877	0.422152	0.258844	none	low	ethanolamine kinase 2 [Source:HGNC Symbol;Acc:HGNC:25575]
ENSG00000129968	ABHD17A	0.155188	0.361978	0.0359813	2.25033	0.377177	0.258583	none	low	abhydrolase domain containing 17A, depalmitoylase [Source:HGNC Symbol;Acc:HGNC:28756]
ENSG00000147140	NONO	0.24895	0.268192	0.0326614	2.29735	0.360399	0.258571	none	low	non-POU domain containing octamer binding [Source:HGNC Symbol;Acc:HGNC:7871]
ENSG00000204571	KRTAP5-11	0.228375	0.288767	0.0329154	2.2936	0.361489	0.258571	none	NA	keratin associated protein 5-11 [Source:HGNC Symbol;Acc:HGNC:23606]
ENSG00000145386	CCNA2	0.478694	0.0382628	0.0485498	2.10231	0.44233	0.258478	none	low	cyclin A2 [Source:HGNC Symbol;Acc:HGNC:1578]
ENSG00000177971	IMP3	0.229016	0.287759	0.0330107	2.29221	0.362108	0.258388	none	NA	IMP U3 small nucleolar ribonucleoprotein 3 [Source:HGNC Symbol;Acc:HGNC:14497]
ENSG00000177294	FBXO39	0.320989	0.195664	0.0340053	2.27781	0.367018	0.258327	none	NA	F-box protein 39 [Source:HGNC Symbol;Acc:HGNC:28565]
ENSG00000120254	MTHFD1L	0.319829	0.196675	0.034009	2.27776	0.367018	0.258252	none	low	methylenetetrahydrofolate dehydrogenase (NADP+ dependent) 1 like [Source:HGNC Symbol;Acc:HGNC:21055]
ENSG00000120937	NPPB	0.231595	0.284445	0.0331824	2.28969	0.363565	0.25802	none	low	natriuretic peptide B [Source:HGNC Symbol;Acc:HGNC:7940]
ENSG00000132792	CTNNBL1	0.430824	0.0851636	0.0426341	2.16699	0.413252	0.257994	none	high	catenin beta like 1 [Source:HGNC Symbol;Acc:HGNC:15879]
ENSG00000060762	MPC1	0.408056	0.10764	0.0403172	2.19457	0.401644	0.257848	none	low	mitochondrial pyruvate carrier 1 [Source:HGNC Symbol;Acc:HGNC:21606]
ENSG00000198945	L3MBTL3	0.261962	0.253621	0.0331083	2.29077	0.362966	0.257792	none	low	L3MBTL histone methyl-lysine binding protein 3 [Source:HGNC Symbol;Acc:HGNC:23035]
ENSG00000143614	GATAD2B	0.14498	0.370542	0.0371658	2.23451	0.384837	0.257761	none	low	GATA zinc finger domain containing 2B [Source:HGNC Symbol;Acc:HGNC:30778]
ENSG00000134186	PRPF38B	0.141359	0.373843	0.0375283	2.22976	0.38773	0.257601	none	low	pre-mRNA processing factor 38B [Source:HGNC Symbol;Acc:HGNC:25512]
ENSG00000249115	HAUS5	0.116259	0.398779	0.0396871	2.20233	0.39861	0.257519	none	NA	HAUS augmin like complex subunit 5 [Source:HGNC Symbol;Acc:HGNC:29130]
ENSG00000079337	RAPGEF3	0.285031	0.229998	0.0335095	2.28494	0.365382	0.257514	none	low	Rap guanine nucleotide exchange factor 3 [Source:HGNC Symbol;Acc:HGNC:16629]
ENSG00000007216	SLC13A2	0.0789485	0.436018	0.0436782	2.15501	0.419145	0.257483	none	low	solute carrier family 13 member 2 [Source:HGNC Symbol;Acc:HGNC:10917]
ENSG00000118491	ZC2HC1B	0.28141	0.23347	0.0334978	2.28511	0.365382	0.25744	none	NA	zinc finger C2HC-type containing 1B [Source:HGNC Symbol;Acc:HGNC:21174]
ENSG00000159055	MIS18A	0.187184	0.327098	0.0350537	2.26305	0.372324	0.257141	none	NA	MIS18 kinetochore protein A [Source:HGNC Symbol;Acc:HGNC:1286]
ENSG00000168515	SCGB1D1	0.479004	0.0351732	0.0499172	2.08838	0.448125	0.257089	none	NA	secretoglobin family 1D member 1 [Source:HGNC Symbol;Acc:HGNC:18395]
ENSG00000203814	HIST2H2BF	0.571463	-0.057611	0.0677041	1.9329	0.514369	0.256926	none	low	H2B clustered histone 18 [Source:HGNC Symbol;Acc:HGNC:24700]
ENSG00000196218	RYR1	0.246909	0.266731	0.0337288	2.28177	0.366842	0.25682	none	low	ryanodine receptor 1 [Source:HGNC Symbol;Acc:HGNC:10483]
ENSG00000005436	GCFC2	0.455297	0.0582528	0.0467735	2.12094	0.433005	0.256775	none	low	GC-rich sequence DNA-binding factor 2 [Source:HGNC Symbol;Acc:HGNC:1317]
ENSG00000134597	RBMX2	0.323549	0.189908	0.035178	2.26133	0.373159	0.256729	none	high	RNA binding motif protein X-linked 2 [Source:HGNC Symbol;Acc:HGNC:24282]
ENSG00000124334	IL9R	0.233686	0.27926	0.034078	2.27677	0.367126	0.256473	none	low	interleukin 9 receptor [Source:HGNC Symbol;Acc:HGNC:6030]
ENSG00000214753	HNRNPUL2	0.23316	0.279541	0.0341602	2.2756	0.367583	0.256351	none	low	heterogeneous nuclear ribonucleoprotein U like 2 [Source:HGNC Symbol;Acc:HGNC:25451]
ENSG00000068354	TBC1D25	0.246879	0.26571	0.0340519	2.27715	0.367126	0.256294	none	low	TBC1 domain family member 25 [Source:HGNC Symbol;Acc:HGNC:8092]
ENSG00000197037	ZSCAN25	0.177433	0.335071	0.0360478	2.24943	0.377238	0.256252	none	low	zinc finger and SCAN domain containing 25 [Source:HGNC Symbol;Acc:HGNC:21961]
ENSG00000149506	ZP1	0.282021	0.23047	0.0342662	2.2741	0.36807	0.256246	none	NA	zona pellucida glycoprotein 1 [Source:HGNC Symbol;Acc:HGNC:13187]
ENSG00000169727	GPS1	0.293736	0.218746	0.0345063	2.27071	0.368871	0.256241	none	high	G protein pathway suppressor 1 [Source:HGNC Symbol;Acc:HGNC:4549]
ENSG00000074266	EED	0.174853	0.337468	0.0362366	2.24688	0.377942	0.256161	none	low	embryonic ectoderm development [Source:HGNC Symbol;Acc:HGNC:3188]
ENSG00000099822	HCN2	0.264845	0.247431	0.0341455	2.27581	0.367583	0.256138	none	low	hyperpolarization activated cyclic nucleotide gated potassium and sodium channel 2 [Source:HGNC Symbol;Acc:HGNC:4846]
ENSG00000132254	ARFIP2	0.27011	0.242093	0.0342069	2.27494	0.367665	0.256101	none	low	ADP ribosylation factor interacting protein 2 [Source:HGNC Symbol;Acc:HGNC:17160]
ENSG00000166262	FAM227B	0.379473	0.132356	0.0392445	2.20784	0.397537	0.255914	none	NA	family with sequence similarity 227 member B [Source:HGNC Symbol;Acc:HGNC:26543]
ENSG00000214376	VSTM5	0.276275	0.235502	0.0344106	2.27206	0.36876	0.255889	none	low	V-set and transmembrane domain containing 5 [Source:HGNC Symbol;Acc:HGNC:34443]
ENSG00000110244	APOA4	0.486059	0.0256683	0.052232	2.06557	0.458634	0.255864	none	low	apolipoprotein A4 [Source:HGNC Symbol;Acc:HGNC:602]
ENSG00000112473	SLC39A7	0.574005	-0.0631864	0.07015	1.91446	0.523781	0.255409	none	low	solute carrier family 39 member 7 [Source:HGNC Symbol;Acc:HGNC:4927]
ENSG00000132002	DNAJB1	0.286651	0.223886	0.0349868	2.26398	0.371977	0.255268	none	low	DnaJ heat shock protein family (Hsp40) member B1 [Source:HGNC Symbol;Acc:HGNC:5270]
ENSG00000152404	CWF19L2	0.261319	0.249135	0.0347066	2.26789	0.36984	0.255227	none	NA	CWF19 like cell cycle control factor 2 [Source:HGNC Symbol;Acc:HGNC:26508]
ENSG00000225932	CTAGE4	0.356237	0.153963	0.0381289	2.22199	0.391092	0.2551	none	NA	None
ENSG00000173327	MAP3K11	0.360674	0.149327	0.0385083	2.21713	0.393067	0.255001	none	low	mitogen-activated protein kinase kinase kinase 11 [Source:HGNC Symbol;Acc:HGNC:6850]
ENSG00000162302	RPS6KA4	0.321756	0.187701	0.0364816	2.24359	0.379648	0.254729	none	low	ribosomal protein S6 kinase A4 [Source:HGNC Symbol;Acc:HGNC:10433]
ENSG00000134453	RBM17	0.290137	0.219243	0.0354461	2.25763	0.374564	0.25469	none	high	RNA binding motif protein 17 [Source:HGNC Symbol;Acc:HGNC:16944]
ENSG00000108840	HDAC5	0.408495	0.1008	0.042983	2.16296	0.415124	0.254648	none	low	histone deacetylase 5 [Source:HGNC Symbol;Acc:HGNC:14068]
ENSG00000164338	UTP15	-0.169032	0.677462	0.100188	1.72468	0.612422	0.254215	none	high	UTP15 small subunit processome component [Source:HGNC Symbol;Acc:HGNC:25758]
ENSG00000072071	LPHN1	0.277356	0.230769	0.0356185	2.25527	0.375105	0.254062	none	NA	adhesion G protein-coupled receptor L1 [Source:HGNC Symbol;Acc:HGNC:20973]
ENSG00000180616	SSTR2	0.223161	0.284674	0.0358453	2.25217	0.375963	0.253918	none	low	somatostatin receptor 2 [Source:HGNC Symbol;Acc:HGNC:11331]
ENSG00000155465	SLC7A7	0.380533	0.127179	0.0409526	2.18687	0.403295	0.253856	none	low	solute carrier family 7 member 7 [Source:HGNC Symbol;Acc:HGNC:11065]
ENSG00000105202	FBL	0.259077	0.248631	0.0355842	2.25574	0.375105	0.253854	none	NA	fibrillarin [Source:HGNC Symbol;Acc:HGNC:3599]
ENSG00000132952	USPL1	0.100778	0.406818	0.0435258	2.15674	0.418146	0.253798	none	high	ubiquitin specific peptidase like 1 [Source:HGNC Symbol;Acc:HGNC:20294]
ENSG00000167705	RILP	0.12876	0.378312	0.0410189	2.18607	0.403383	0.253536	none	NA	Rab interacting lysosomal protein [Source:HGNC Symbol;Acc:HGNC:30266]
ENSG00000155622	XAGE2B	0.326492	0.180319	0.0376464	2.22822	0.388305	0.253405	none	NA	X antigen family member 2 [Source:HGNC Symbol;Acc:HGNC:4112]
ENSG00000100354	TNRC6B	0.267929	0.238572	0.0360401	2.24953	0.377238	0.253251	none	NA	trinucleotide repeat containing adaptor 6B [Source:HGNC Symbol;Acc:HGNC:29190]
ENSG00000173114	LRRN3	0.327805	0.178582	0.0378656	2.22538	0.390135	0.253194	none	NA	leucine rich repeat neuronal 3 [Source:HGNC Symbol;Acc:HGNC:17200]
ENSG00000171848	RRM2	0.248679	0.257417	0.0361079	2.24862	0.377655	0.253048	none	high	ribonucleotide reductase regulatory subunit M2 [Source:HGNC Symbol;Acc:HGNC:10452]
ENSG00000153789	FAM92B	0.331278	0.174726	0.0381849	2.22127	0.391092	0.253002	none	NA	CBY1 interacting BAR domain containing 2 [Source:HGNC Symbol;Acc:HGNC:24781]
ENSG00000184349	EFNA5	0.167153	0.338616	0.0386791	2.21496	0.393519	0.252885	none	low	ephrin A5 [Source:HGNC Symbol;Acc:HGNC:3225]
ENSG00000065559	MAP2K4	0.369107	0.136588	0.0408089	2.1886	0.403037	0.252848	none	low	mitogen-activated protein kinase kinase 4 [Source:HGNC Symbol;Acc:HGNC:6844]
ENSG00000184162	NR2C2AP	0.351186	0.154284	0.0395798	2.20366	0.39861	0.252735	none	NA	nuclear receptor 2C2 associated protein [Source:HGNC Symbol;Acc:HGNC:30763]
ENSG00000147437	GNRH1	0.173347	0.331662	0.038574	2.2163	0.393092	0.252504	none	NA	gonadotropin releasing hormone 1 [Source:HGNC Symbol;Acc:HGNC:4419]
ENSG00000141994	DUS3L	0.141031	0.363955	0.0406875	2.19007	0.403037	0.252493	none	low	dihydrouridine synthase 3 like [Source:HGNC Symbol;Acc:HGNC:26920]
ENSG00000172748	ZNF596	0.136543	0.368232	0.0411063	2.18502	0.403383	0.252388	none	low	zinc finger protein 596 [Source:HGNC Symbol;Acc:HGNC:27268]
ENSG00000165775	FUNDC2	0.111809	0.392854	0.0433458	2.15879	0.418146	0.252332	none	NA	FUN14 domain containing 2 [Source:HGNC Symbol;Acc:HGNC:24925]
ENSG00000184619	KRBA2	0.364446	0.13992	0.0409719	2.18664	0.403295	0.252183	none	NA	KRAB-A domain containing 2 [Source:HGNC Symbol;Acc:HGNC:26989]
ENSG00000164904	ALDH7A1	0.35046	0.153849	0.0399795	2.19871	0.399988	0.252154	none	low	aldehyde dehydrogenase 7 family member A1 [Source:HGNC Symbol;Acc:HGNC:877]
ENSG00000151322	NPAS3	0.088181	0.415436	0.0462256	2.12682	0.430186	0.251808	none	low	neuronal PAS domain protein 3 [Source:HGNC Symbol;Acc:HGNC:19311]
ENSG00000084733	RAB10	0.444587	0.0588729	0.0500273	2.08727	0.448348	0.25173	none	low	RAB10, member RAS oncogene family [Source:HGNC Symbol;Acc:HGNC:9759]
ENSG00000040341	STAU2	0.558341	-0.0549385	0.0711564	1.90703	0.526634	0.251701	none	NA	staufen double-stranded RNA binding protein 2 [Source:HGNC Symbol;Acc:HGNC:11371]
ENSG00000090661	CERS4	0.348133	0.155215	0.040197	2.19604	0.40085	0.251674	none	low	ceramide synthase 4 [Source:HGNC Symbol;Acc:HGNC:23747]
ENSG00000142188	TMEM50B	0.162795	0.340241	0.0398133	2.20076	0.398752	0.251518	none	NA	transmembrane protein 50B [Source:HGNC Symbol;Acc:HGNC:1280]
ENSG00000130203	APOE	0.37442	0.128491	0.0423787	2.16997	0.411846	0.251455	none	low	apolipoprotein E [Source:HGNC Symbol;Acc:HGNC:613]
ENSG00000164093	PITX2	0.212403	0.290492	0.0376865	2.2277	0.388504	0.251448	none	low	paired like homeodomain 2 [Source:HGNC Symbol;Acc:HGNC:9005]
ENSG00000216588	IGSF23	0.337839	0.164937	0.039768	2.20132	0.398727	0.251388	none	NA	immunoglobulin superfamily member 23 [Source:HGNC Symbol;Acc:HGNC:40040]
ENSG00000167523	SPATA33	0.127142	0.375458	0.0425971	2.16742	0.413252	0.2513	none	NA	spermatogenesis associated 33 [Source:HGNC Symbol;Acc:HGNC:26463]
ENSG00000203910	C1orf146	0.25049	0.252052	0.0372878	2.23291	0.385672	0.251271	none	NA	chromosome 1 open reading frame 146 [Source:HGNC Symbol;Acc:HGNC:24032]
ENSG00000186687	LYRM7	0.289703	0.212301	0.0379824	2.22387	0.390476	0.251002	none	low	LYR motif containing 7 [Source:HGNC Symbol;Acc:HGNC:28072]
ENSG00000172345	STARD5	0.244347	0.257264	0.0376184	2.22859	0.388305	0.250806	none	low	StAR related lipid transfer domain containing 5 [Source:HGNC Symbol;Acc:HGNC:18065]
ENSG00000150776	C11orf57	0.21631	0.285058	0.0380927	2.22245	0.391092	0.250684	none	NA	NKAP domain containing 1 [Source:HGNC Symbol;Acc:HGNC:25569]
ENSG00000183307	CECR6	0.352641	0.147738	0.0416871	2.1781	0.407518	0.250189	none	NA	transmembrane protein 121B [Source:HGNC Symbol;Acc:HGNC:1844]
ENSG00000155816	FMN2	0.116273	0.383775	0.0444383	2.14644	0.422926	0.250024	none	low	formin 2 [Source:HGNC Symbol;Acc:HGNC:14074]
ENSG00000196275	GTF2IRD2	0.260388	0.239596	0.0382007	2.22107	0.391092	0.249992	none	low	GTF2I repeat domain containing 2 [Source:HGNC Symbol;Acc:HGNC:30775]
ENSG00000130513	GDF15	0.217529	0.282191	0.0386172	2.21575	0.393318	0.24986	none	low	growth differentiation factor 15 [Source:HGNC Symbol;Acc:HGNC:30142]
ENSG00000105323	HNRNPUL1	0.117842	0.381806	0.0444233	2.14661	0.422926	0.249824	none	low	heterogeneous nuclear ribonucleoprotein U like 1 [Source:HGNC Symbol;Acc:HGNC:17011]
ENSG00000261052	SULT1A3	0.185323	0.314246	0.0397535	2.2015	0.398727	0.249785	none	low	sulfotransferase family 1A member 3 [Source:HGNC Symbol;Acc:HGNC:11455]
ENSG00000274736	ENSG00000274736	0.193271	0.306168	0.0394613	2.20513	0.39861	0.24972	none	NA	C-C motif chemokine ligand 23 [Source:HGNC Symbol;Acc:HGNC:10622]
ENSG00000135372	NAT10	0.357735	0.141698	0.0424517	2.16911	0.412212	0.249717	none	high	N-acetyltransferase 10 [Source:HGNC Symbol;Acc:HGNC:29830]
ENSG00000164924	YWHAZ	0.188858	0.310457	0.0396839	2.20236	0.39861	0.249657	none	low	tyrosine 3-monooxygenase/tryptophan 5-monooxygenase activation protein zeta [Source:HGNC Symbol;Acc:HGNC:12855]
ENSG00000067955	CBFB	0.355836	0.143472	0.0423587	2.1702	0.411846	0.249654	none	low	core-binding factor subunit beta [Source:HGNC Symbol;Acc:HGNC:1539]
ENSG00000205076	LGALS7	0.223903	0.275162	0.0387114	2.21455	0.393633	0.249532	none	low	galectin 7 [Source:HGNC Symbol;Acc:HGNC:6568]
ENSG00000133640	LRRIQ1	0.197865	0.300907	0.039512	2.2045	0.39861	0.249386	none	NA	leucine rich repeats and IQ motif containing 1 [Source:HGNC Symbol;Acc:HGNC:25708]
ENSG00000127054	CPSF3L	0.401054	0.0974419	0.0469084	2.11951	0.433514	0.249248	none	NA	integrator complex subunit 11 [Source:HGNC Symbol;Acc:HGNC:26052]
ENSG00000213339	QTRT1	0.377276	0.120854	0.0446559	2.14402	0.423344	0.249065	none	low	queuine tRNA-ribosyltransferase catalytic subunit 1 [Source:HGNC Symbol;Acc:HGNC:23797]
ENSG00000104884	ERCC2	0.230894	0.267134	0.0389607	2.2114	0.395306	0.249014	none	high	ERCC excision repair 2, TFIIH core complex helicase subunit [Source:HGNC Symbol;Acc:HGNC:3434]
ENSG00000106477	CEP41	0.322758	0.175228	0.0407763	2.189	0.403037	0.248993	none	NA	centrosomal protein 41 [Source:HGNC Symbol;Acc:HGNC:12370]
ENSG00000185594	SPATA8	0.298827	0.198967	0.0398039	2.20088	0.398752	0.248897	none	low	spermatogenesis associated 8 [Source:HGNC Symbol;Acc:HGNC:28676]
ENSG00000163288	GABRB1	0.207934	0.289819	0.0395309	2.20426	0.39861	0.248877	none	low	gamma-aminobutyric acid type A receptor subunit beta1 [Source:HGNC Symbol;Acc:HGNC:4081]
ENSG00000198356	ASNA1	0.26825	0.229463	0.0390886	2.20979	0.396173	0.248856	none	low	guided entry of tail-anchored proteins factor 3, ATPase [Source:HGNC Symbol;Acc:HGNC:752]
ENSG00000090372	STRN4	0.21749	0.280146	0.0393284	2.20679	0.397955	0.248818	none	low	striatin 4 [Source:HGNC Symbol;Acc:HGNC:15721]
ENSG00000215454	KRTAP10-4	0.48505	0.0124518	0.0595729	1.99878	0.489702	0.248751	none	low	keratin associated protein 10-4 [Source:HGNC Symbol;Acc:HGNC:20521]
ENSG00000105671	DDX49	0.313002	0.184262	0.0405785	2.19139	0.402991	0.248632	none	high	DEAD-box helicase 49 [Source:HGNC Symbol;Acc:HGNC:18684]
ENSG00000167642	SPINT2	0.389484	0.107476	0.046366	2.12531	0.430688	0.24848	none	low	serine peptidase inhibitor, Kunitz type 2 [Source:HGNC Symbol;Acc:HGNC:11247]
ENSG00000170832	USP32	0.0671543	0.429758	0.0511824	2.0758	0.455418	0.248456	none	low	ubiquitin specific peptidase 32 [Source:HGNC Symbol;Acc:HGNC:19143]
ENSG00000139372	TDG	0.241161	0.255614	0.0393074	2.20705	0.397955	0.248387	none	low	thymine DNA glycosylase [Source:HGNC Symbol;Acc:HGNC:11700]
ENSG00000215845	TSTD1	0.100509	0.396184	0.0471964	2.11645	0.434883	0.248347	none	NA	thiosulfate sulfurtransferase like domain containing 1 [Source:HGNC Symbol;Acc:HGNC:35410]
ENSG00000106105	GARS	0.227387	0.26893	0.0396046	2.20335	0.39861	0.248158	none	low	glycyl-tRNA synthetase 1 [Source:HGNC Symbol;Acc:HGNC:4162]
ENSG00000105426	PTPRS	0.230407	0.265618	0.0396661	2.20259	0.39861	0.248012	none	low	protein tyrosine phosphatase receptor type S [Source:HGNC Symbol;Acc:HGNC:9681]
ENSG00000122359	ANXA11	0.458356	0.0376497	0.0558579	2.03159	0.47563	0.248003	none	low	annexin A11 [Source:HGNC Symbol;Acc:HGNC:535]
ENSG00000145495	2024-03-06	0.332335	0.163633	0.0421168	2.17303	0.410584	0.247984	none	NA	membrane associated ring-CH-type finger 6 [Source:HGNC Symbol;Acc:HGNC:30550]
ENSG00000100284	TOM1	0.242888	0.252907	0.0396472	2.20282	0.39861	0.247898	none	low	target of myb1 membrane trafficking protein [Source:HGNC Symbol;Acc:HGNC:11982]
ENSG00000185104	FAF1	0.469612	0.0258665	0.0579941	2.0125	0.484238	0.247739	none	low	Fas associated factor 1 [Source:HGNC Symbol;Acc:HGNC:3578]
ENSG00000182511	FES	0.0633801	0.431965	0.052263	2.06527	0.458668	0.247672	none	low	FES proto-oncogene, tyrosine kinase [Source:HGNC Symbol;Acc:HGNC:3657]
ENSG00000085832	EPS15	0.363748	0.131449	0.044723	2.14327	0.423344	0.247599	none	low	epidermal growth factor receptor pathway substrate 15 [Source:HGNC Symbol;Acc:HGNC:3419]
ENSG00000104626	ERI1	0.363848	0.130857	0.0449443	2.14082	0.423757	0.247353	none	low	exoribonuclease 1 [Source:HGNC Symbol;Acc:HGNC:23994]
ENSG00000257591	ZNF625	0.124463	0.369887	0.0456306	2.13328	0.427932	0.247175	none	low	zinc finger protein 625 [Source:HGNC Symbol;Acc:HGNC:30571]
ENSG00000196655	TRAPPC4	0.315391	0.178729	0.0419245	2.17529	0.40903	0.24706	none	low	trafficking protein particle complex subunit 4 [Source:HGNC Symbol;Acc:HGNC:19943]
ENSG00000147854	UHRF2	0.138991	0.35507	0.0444992	2.14576	0.423196	0.247031	none	low	ubiquitin like with PHD and ring finger domains 2 [Source:HGNC Symbol;Acc:HGNC:12557]
ENSG00000139220	PPFIA2	0.281688	0.21237	0.0406963	2.18996	0.403037	0.247029	none	low	PTPRF interacting protein alpha 2 [Source:HGNC Symbol;Acc:HGNC:9246]
ENSG00000156218	ADAMTSL3	0.306258	0.187757	0.0415446	2.17979	0.406666	0.247008	none	low	ADAMTS like 3 [Source:HGNC Symbol;Acc:HGNC:14633]
ENSG00000142627	EPHA2	0.38241	0.111553	0.0469995	2.11854	0.433925	0.246981	none	low	EPH receptor A2 [Source:HGNC Symbol;Acc:HGNC:3386]
ENSG00000145725	PPIP5K2	0.255693	0.238158	0.040368	2.19395	0.401721	0.246925	none	NA	diphosphoinositol pentakisphosphate kinase 2 [Source:HGNC Symbol;Acc:HGNC:29035]
ENSG00000112972	HMGCS1	0.433151	0.0605188	0.0532761	2.05557	0.463656	0.246835	none	low	3-hydroxy-3-methylglutaryl-CoA synthase 1 [Source:HGNC Symbol;Acc:HGNC:5007]
ENSG00000180035	ZNF48	0.407589	0.0860573	0.0499332	2.08822	0.448125	0.246823	none	low	zinc finger protein 48 [Source:HGNC Symbol;Acc:HGNC:13114]
ENSG00000123136	DDX39A	0.0143548	0.479249	0.0607226	1.989	0.492405	0.246802	none	low	DExD-box helicase 39A [Source:HGNC Symbol;Acc:HGNC:17821]
ENSG00000109519	GRPEL1	0.531616	-0.0380888	0.0713489	1.90562	0.52717	0.246764	none	NA	GrpE like 1, mitochondrial [Source:HGNC Symbol;Acc:HGNC:19696]
ENSG00000089127	OAS1	0.238561	0.254692	0.040582	2.19135	0.402991	0.246626	none	low	2'-5'-oligoadenylate synthetase 1 [Source:HGNC Symbol;Acc:HGNC:8086]
ENSG00000134061	CD180	0.265562	0.227659	0.0407	2.18992	0.403037	0.24661	none	low	CD180 molecule [Source:HGNC Symbol;Acc:HGNC:6726]
ENSG00000148090	AUH	0.26262	0.230445	0.0407207	2.18967	0.403037	0.246533	none	low	AU RNA binding methylglutaconyl-CoA hydratase [Source:HGNC Symbol;Acc:HGNC:890]
ENSG00000261701	HPR	0.243084	0.249833	0.0406858	2.19009	0.403037	0.246458	none	low	haptoglobin-related protein [Source:HGNC Symbol;Acc:HGNC:5156]
ENSG00000135378	PRRG4	0.294251	0.198527	0.0415624	2.17958	0.406666	0.246389	none	low	proline rich and Gla domain 4 [Source:HGNC Symbol;Acc:HGNC:30799]
ENSG00000130234	ACE2	0.401227	0.0914784	0.0496287	2.09129	0.447137	0.246353	none	low	angiotensin converting enzyme 2 [Source:HGNC Symbol;Acc:HGNC:13557]
ENSG00000187079	TEAD1	0.244913	0.247668	0.0408059	2.18864	0.403037	0.24629	none	low	TEA domain transcription factor 1 [Source:HGNC Symbol;Acc:HGNC:11714]
ENSG00000076382	SPAG5	0.146655	0.345885	0.0444481	2.14633	0.422926	0.24627	none	NA	sperm associated antigen 5 [Source:HGNC Symbol;Acc:HGNC:13452]
ENSG00000169045	HNRNPH1	0.0742799	0.418197	0.0518401	2.06936	0.457515	0.246238	none	low	heterogeneous nuclear ribonucleoprotein H1 [Source:HGNC Symbol;Acc:HGNC:5041]
ENSG00000117245	KIF17	0.0963868	0.395489	0.0493651	2.09396	0.44692	0.245938	none	low	kinesin family member 17 [Source:HGNC Symbol;Acc:HGNC:19167]
ENSG00000169972	PUSL1	0.0535838	0.43828	0.0549518	2.03989	0.470342	0.245932	none	NA	pseudouridine synthase like 1 [Source:HGNC Symbol;Acc:HGNC:26914]
ENSG00000089063	TMEM230	0.233003	0.258663	0.0412027	2.18387	0.403994	0.245833	none	low	transmembrane protein 230 [Source:HGNC Symbol;Acc:HGNC:15876]
ENSG00000171219	CDC42BPG	0.409971	0.0814802	0.0512951	2.07469	0.455644	0.245726	none	low	CDC42 binding protein kinase gamma [Source:HGNC Symbol;Acc:HGNC:29829]
ENSG00000182518	FAM104B	0.0150396	0.476406	0.0614417	1.98296	0.494156	0.245723	none	NA	family with sequence similarity 104 member B [Source:HGNC Symbol;Acc:HGNC:25085]
ENSG00000183495	EP400	0.521497	-0.0301121	0.0704764	1.91204	0.524793	0.245692	none	high	E1A binding protein p400 [Source:HGNC Symbol;Acc:HGNC:11958]
ENSG00000154080	CHST9	0.467786	0.0234996	0.0600069	1.99507	0.490581	0.245643	none	NA	carbohydrate sulfotransferase 9 [Source:HGNC Symbol;Acc:HGNC:19898]
ENSG00000203757	OR6K3	0.455176	0.0360982	0.0578933	2.01338	0.484218	0.245637	none	NA	olfactory receptor family 6 subfamily K member 3 [Source:HGNC Symbol;Acc:HGNC:15030]
ENSG00000164053	ATRIP	0.448178	0.0429964	0.0568279	2.02284	0.480885	0.245587	none	low	ATR interacting protein [Source:HGNC Symbol;Acc:HGNC:33499]
ENSG00000129667	RHBDF2	0.535013	-0.0439002	0.0736852	1.88878	0.534978	0.245556	none	low	rhomboid 5 homolog 2 [Source:HGNC Symbol;Acc:HGNC:20788]
ENSG00000134986	NREP	0.490713	-0.000130115	0.0646233	1.95699	0.502963	0.245291	none	NA	neuronal regeneration related protein [Source:HGNC Symbol;Acc:HGNC:16834]
ENSG00000134240	HMGCS2	0.348669	0.141884	0.0455156	2.13453	0.427847	0.245277	none	low	3-hydroxy-3-methylglutaryl-CoA synthase 2 [Source:HGNC Symbol;Acc:HGNC:5008]
ENSG00000188636	LDOC1L	0.384386	0.105832	0.0489346	2.09835	0.444966	0.245109	none	NA	retrotransposon Gag like 6 [Source:HGNC Symbol;Acc:HGNC:13343]
ENSG00000143771	CNIH4	0.377012	0.112957	0.0482916	2.10498	0.441054	0.244984	none	NA	cornichon family AMPA receptor auxiliary protein 4 [Source:HGNC Symbol;Acc:HGNC:25013]
ENSG00000185467	KPNA7	0.0961511	0.392968	0.0504014	2.08353	0.450083	0.24456	none	low	karyopherin subunit alpha 7 [Source:HGNC Symbol;Acc:HGNC:21839]
ENSG00000164074	C4orf29	0.230848	0.258167	0.042205	2.172	0.41077	0.244508	none	NA	abhydrolase domain containing 18 [Source:HGNC Symbol;Acc:HGNC:26111]
ENSG00000203972	GLYATL3	0.0272318	0.461561	0.0603407	1.99223	0.491439	0.244396	none	NA	glycine-N-acyltransferase like 3 [Source:HGNC Symbol;Acc:HGNC:21349]
ENSG00000159231	CBR3	0.241952	0.246837	0.0422239	2.17177	0.41077	0.244395	none	low	carbonyl reductase 3 [Source:HGNC Symbol;Acc:HGNC:1549]
ENSG00000162378	ZYG11B	0.134412	0.354296	0.0467838	2.12084	0.433005	0.244354	none	low	zyg-11 family member B, cell cycle regulator [Source:HGNC Symbol;Acc:HGNC:25820]
ENSG00000047936	ROS1	0.120135	0.36856	0.0480586	2.1074	0.440063	0.244347	none	low	ROS proto-oncogene 1, receptor tyrosine kinase [Source:HGNC Symbol;Acc:HGNC:10261]
ENSG00000167880	EVPL	0.265177	0.222995	0.0426222	2.16713	0.413252	0.244086	none	low	envoplakin [Source:HGNC Symbol;Acc:HGNC:3503]
ENSG00000163479	SSR2	0.174841	0.31308	0.0443399	2.14755	0.422758	0.243961	none	low	signal sequence receptor subunit 2 [Source:HGNC Symbol;Acc:HGNC:11324]
ENSG00000164746	C7orf57	0.293529	0.19437	0.0434782	2.15728	0.418146	0.24395	none	NA	chromosome 7 open reading frame 57 [Source:HGNC Symbol;Acc:HGNC:22247]
ENSG00000161610	HCRT	0.418776	0.0689104	0.0543507	2.04547	0.468004	0.243843	none	NA	hypocretin neuropeptide precursor [Source:HGNC Symbol;Acc:HGNC:4847]
ENSG00000261609	GAN	0.155246	0.332415	0.0456008	2.1336	0.427932	0.243831	none	low	gigaxonin [Source:HGNC Symbol;Acc:HGNC:4137]
ENSG00000136527	TRA2B	0.249569	0.238046	0.0426815	2.16644	0.413314	0.243808	none	high	transformer 2 beta homolog [Source:HGNC Symbol;Acc:HGNC:10781]
ENSG00000130303	BST2	0.19849	0.289098	0.0434474	2.15763	0.418146	0.243794	none	low	bone marrow stromal cell antigen 2 [Source:HGNC Symbol;Acc:HGNC:1119]
ENSG00000184860	SDR42E1	0.315511	0.172073	0.0446105	2.14452	0.423344	0.243792	none	low	short chain dehydrogenase/reductase family 42E, member 1 [Source:HGNC Symbol;Acc:HGNC:29834]
ENSG00000197903	HIST1H2BK	0.395028	0.0916049	0.0518594	2.06918	0.457515	0.243316	none	low	H2B clustered histone 12 [Source:HGNC Symbol;Acc:HGNC:13954]
ENSG00000179564	LSMEM2	0.417792	0.0687055	0.0548345	2.04098	0.469769	0.243249	none	NA	leucine rich single-pass membrane protein 2 [Source:HGNC Symbol;Acc:HGNC:26781]
ENSG00000166368	OR2D2	0.210021	0.276403	0.0435424	2.15655	0.418146	0.243212	none	low	olfactory receptor family 2 subfamily D member 2 [Source:HGNC Symbol;Acc:HGNC:8244]
ENSG00000172938	MRGPRD	0.434347	0.0517735	0.0574269	2.01751	0.483072	0.24306	none	low	MAS related GPR family member D [Source:HGNC Symbol;Acc:HGNC:29626]
ENSG00000169689	STRA13	0.270311	0.215395	0.0436914	2.15486	0.419145	0.242853	none	NA	centromere protein X [Source:HGNC Symbol;Acc:HGNC:11422]
ENSG00000174807	CD248	0.231877	0.253619	0.0435329	2.15666	0.418146	0.242748	none	low	CD248 molecule [Source:HGNC Symbol;Acc:HGNC:18219]
ENSG00000178980	SEPW1	0.296605	0.188641	0.0446919	2.14362	0.423344	0.242623	none	NA	selenoprotein W [Source:HGNC Symbol;Acc:HGNC:10752]
ENSG00000090863	GLG1	0.25757	0.227468	0.0437526	2.15416	0.419302	0.242519	none	NA	golgi glycoprotein 1 [Source:HGNC Symbol;Acc:HGNC:4316]
ENSG00000188229	TUBB4B	0.39667	0.0883518	0.0528625	2.05951	0.461348	0.242511	none	low	tubulin beta 4B class IVb [Source:HGNC Symbol;Acc:HGNC:20771]
ENSG00000105750	ZNF85	0.222869	0.261796	0.0439572	2.15185	0.42083	0.242332	none	low	zinc finger protein 85 [Source:HGNC Symbol;Acc:HGNC:13160]
ENSG00000130640	TUBGCP2	0.498872	-0.0144685	0.0700765	1.915	0.523781	0.242202	none	high	tubulin gamma complex associated protein 2 [Source:HGNC Symbol;Acc:HGNC:18599]
ENSG00000130175	PRKCSH	0.504132	-0.0200192	0.0713765	1.90542	0.52717	0.242056	none	low	protein kinase C substrate 80K-H [Source:HGNC Symbol;Acc:HGNC:9411]
ENSG00000111237	VPS29	0.227559	0.256484	0.0441374	2.14982	0.421474	0.242022	none	low	VPS29 retromer complex component [Source:HGNC Symbol;Acc:HGNC:14340]
ENSG00000133056	PIK3C2B	0.28285	0.201188	0.0446965	2.14357	0.423344	0.242019	none	low	phosphatidylinositol-4-phosphate 3-kinase catalytic subunit type 2 beta [Source:HGNC Symbol;Acc:HGNC:8972]
ENSG00000198399	ITSN2	0.337572	0.14636	0.0476184	2.112	0.437475	0.241966	none	low	intersectin 2 [Source:HGNC Symbol;Acc:HGNC:6184]
ENSG00000181315	ZNF322	0.0873439	0.396527	0.0534291	2.05412	0.463914	0.241936	none	low	zinc finger protein 322 [Source:HGNC Symbol;Acc:HGNC:23640]
ENSG00000165410	CFL2	0.251653	0.231661	0.0443845	2.14705	0.422926	0.241657	none	low	cofilin 2 [Source:HGNC Symbol;Acc:HGNC:1875]
ENSG00000111644	ACRBP	0.303335	0.17974	0.0459116	2.13022	0.428761	0.241537	none	low	acrosin binding protein [Source:HGNC Symbol;Acc:HGNC:17195]
ENSG00000186665	C17orf58	0.220587	0.262425	0.0446342	2.14426	0.423344	0.241506	none	low	chromosome 17 open reading frame 58 [Source:HGNC Symbol;Acc:HGNC:27568]
ENSG00000134716	CYP2J2	0.18781	0.294976	0.0456623	2.13293	0.427932	0.241393	none	low	cytochrome P450 family 2 subfamily J member 2 [Source:HGNC Symbol;Acc:HGNC:2634]
ENSG00000065526	SPEN	0.372681	0.110014	0.0513205	2.07444	0.455644	0.241348	none	low	spen family transcriptional repressor [Source:HGNC Symbol;Acc:HGNC:17575]
ENSG00000099308	MAST3	0.219822	0.262575	0.0448876	2.14145	0.423757	0.241198	none	low	microtubule associated serine/threonine kinase 3 [Source:HGNC Symbol;Acc:HGNC:19036]
ENSG00000090924	PLEKHG2	0.114664	0.36773	0.050963	2.07796	0.453899	0.241197	none	low	pleckstrin homology and RhoGEF domain containing G2 [Source:HGNC Symbol;Acc:HGNC:29515]
ENSG00000166961	MS4A15	0.319064	0.16318	0.0471277	2.11718	0.434659	0.241122	none	NA	membrane spanning 4-domains A15 [Source:HGNC Symbol;Acc:HGNC:28573]
ENSG00000150261	OR8K1	0.295186	0.187039	0.0459109	2.13023	0.428761	0.241112	none	NA	olfactory receptor family 8 subfamily K member 1 [Source:HGNC Symbol;Acc:HGNC:14831]
ENSG00000276410	ENSG00000276410	0.0262074	0.455987	0.0631844	1.96859	0.499804	0.241097	none	NA	H2B clustered histone 3 [Source:HGNC Symbol;Acc:HGNC:4751]
ENSG00000122566	HNRNPA2B1	0.377234	0.104766	0.0521462	2.06639	0.458634	0.241	none	low	heterogeneous nuclear ribonucleoprotein A2/B1 [Source:HGNC Symbol;Acc:HGNC:5033]
ENSG00000099821	POLRMT	0.35933	0.122518	0.0504139	2.08341	0.450083	0.240924	none	low	RNA polymerase mitochondrial [Source:HGNC Symbol;Acc:HGNC:9200]
ENSG00000181026	AEN	0.242713	0.239109	0.0449429	2.14083	0.423757	0.240911	none	low	apoptosis enhancing nuclease [Source:HGNC Symbol;Acc:HGNC:25722]
ENSG00000196611	MMP1	0.235124	0.246398	0.0450748	2.13938	0.424773	0.240761	none	low	matrix metallopeptidase 1 [Source:HGNC Symbol;Acc:HGNC:7155]
ENSG00000185523	C1orf227	0.282893	0.198475	0.0458161	2.13126	0.428728	0.240684	none	NA	spermatogenesis associated 45 [Source:HGNC Symbol;Acc:HGNC:33709]
ENSG00000124613	ZNF391	0.431012	0.0500204	0.0597292	1.99744	0.489794	0.240516	none	NA	zinc finger protein 391 [Source:HGNC Symbol;Acc:HGNC:18779]
ENSG00000137975	CLCA2	0.0358603	0.445018	0.0620755	1.97769	0.496684	0.240439	none	low	chloride channel accessory 2 [Source:HGNC Symbol;Acc:HGNC:2016]
ENSG00000178950	GAK	0.319292	0.161446	0.0478156	2.10994	0.438639	0.240369	none	high	cyclin G associated kinase [Source:HGNC Symbol;Acc:HGNC:4113]
ENSG00000128626	MRPS12	0.342054	0.138304	0.049616	2.09142	0.447137	0.240179	none	NA	mitochondrial ribosomal protein S12 [Source:HGNC Symbol;Acc:HGNC:10380]
ENSG00000140521	POLG	0.259167	0.221111	0.0457074	2.13244	0.428056	0.240139	none	high	DNA polymerase gamma, catalytic subunit [Source:HGNC Symbol;Acc:HGNC:9179]
ENSG00000143006	DMRTB1	0.323474	0.156744	0.0483185	2.1047	0.441084	0.240109	none	low	DMRT like family B with proline rich C-terminal 1 [Source:HGNC Symbol;Acc:HGNC:13913]
ENSG00000179889	PDXDC1	0.22868	0.251339	0.0457214	2.13229	0.428056	0.24001	none	NA	pyridoxal dependent decarboxylase domain containing 1 [Source:HGNC Symbol;Acc:HGNC:28995]
ENSG00000156256	USP16	0.169946	0.309928	0.0476547	2.11162	0.437593	0.239937	none	low	ubiquitin specific peptidase 16 [Source:HGNC Symbol;Acc:HGNC:12614]
ENSG00000134962	KLB	0.303312	0.176407	0.0473753	2.11456	0.435885	0.239859	none	low	klotho beta [Source:HGNC Symbol;Acc:HGNC:15527]
ENSG00000128709	HOXD9	0.489806	-0.0101118	0.0712067	1.90666	0.526634	0.239847	none	low	homeobox D9 [Source:HGNC Symbol;Acc:HGNC:5140]
ENSG00000181704	YIPF6	0.0392384	0.440346	0.0620502	1.9779	0.496684	0.239792	none	NA	Yip1 domain family member 6 [Source:HGNC Symbol;Acc:HGNC:28304]
ENSG00000185624	P4HB	0.42062	0.0589417	0.058978	2.00391	0.486718	0.239781	none	low	prolyl 4-hydroxylase subunit beta [Source:HGNC Symbol;Acc:HGNC:8548]
ENSG00000160298	C21orf58	0.141687	0.33758	0.0497744	2.08982	0.447205	0.239633	none	NA	chromosome 21 open reading frame 58 [Source:HGNC Symbol;Acc:HGNC:1300]
ENSG00000161594	KLHL10	0.255361	0.223883	0.0460853	2.12834	0.429135	0.239622	none	low	kelch like family member 10 [Source:HGNC Symbol;Acc:HGNC:18829]
ENSG00000269190	FBXO17	0.364716	0.114514	0.0522154	2.06573	0.458634	0.239615	none	low	F-box protein 17 [Source:HGNC Symbol;Acc:HGNC:18754]
ENSG00000118900	UBN1	0.574501	-0.0954545	0.0923798	1.76867	0.590349	0.239523	none	low	ubinuclein 1 [Source:HGNC Symbol;Acc:HGNC:12506]
ENSG00000142856	ITGB3BP	0.312483	0.166306	0.0482872	2.10503	0.441054	0.239395	none	low	integrin subunit beta 3 binding protein [Source:HGNC Symbol;Acc:HGNC:6157]
ENSG00000123684	LPGAT1	0.239326	0.238986	0.0463718	2.12525	0.430688	0.239156	none	low	lysophosphatidylglycerol acyltransferase 1 [Source:HGNC Symbol;Acc:HGNC:28985]
ENSG00000178691	SUZ12	0.130739	0.347393	0.0511275	2.07634	0.455147	0.239066	none	low	SUZ12 polycomb repressive complex 2 subunit [Source:HGNC Symbol;Acc:HGNC:17101]
ENSG00000139146	FAM60A	0.42226	0.055835	0.0600457	1.99474	0.490581	0.239047	none	NA	SIN3-HDAC complex associated factor [Source:HGNC Symbol;Acc:HGNC:30702]
ENSG00000139579	NABP2	0.300901	0.177104	0.0480192	2.10781	0.440063	0.239002	none	NA	nucleic acid binding protein 2 [Source:HGNC Symbol;Acc:HGNC:28412]
ENSG00000105355	PLIN3	0.272988	0.204819	0.0470411	2.1181	0.434095	0.238904	none	low	perilipin 3 [Source:HGNC Symbol;Acc:HGNC:16893]
ENSG00000135974	C2orf49	0.258007	0.219593	0.0468133	2.12052	0.433064	0.2388	none	low	chromosome 2 open reading frame 49 [Source:HGNC Symbol;Acc:HGNC:28772]
ENSG00000172915	NBEA	0.5828	-0.105215	0.0958836	1.74855	0.60077	0.238793	none	low	neurobeachin [Source:HGNC Symbol;Acc:HGNC:7648]
ENSG00000104313	EYA1	0.207528	0.26984	0.0471489	2.11695	0.434659	0.238684	none	low	EYA transcriptional coactivator and phosphatase 1 [Source:HGNC Symbol;Acc:HGNC:3519]
ENSG00000167840	ZNF232	0.3253	0.152026	0.0497799	2.08976	0.447205	0.238663	none	low	zinc finger protein 232 [Source:HGNC Symbol;Acc:HGNC:13026]
ENSG00000176531	PHLDB3	0.205322	0.27199	0.0472283	2.11611	0.434962	0.238656	none	NA	pleckstrin homology like domain family B member 3 [Source:HGNC Symbol;Acc:HGNC:30499]
ENSG00000129696	TTI2	0.245786	0.231396	0.0468613	2.12001	0.433293	0.238591	none	NA	TELO2 interacting protein 2 [Source:HGNC Symbol;Acc:HGNC:26262]
ENSG00000166145	SPINT1	0.192731	0.284401	0.0476982	2.11117	0.437777	0.238566	none	low	serine peptidase inhibitor, Kunitz type 1 [Source:HGNC Symbol;Acc:HGNC:11246]
ENSG00000140386	SCAPER	0.581616	-0.104724	0.0960913	1.74738	0.601081	0.238446	none	NA	S-phase cyclin A associated protein in the ER [Source:HGNC Symbol;Acc:HGNC:13081]
ENSG00000074621	SLC24A1	0.418532	0.0583476	0.0601732	1.99365	0.490722	0.23844	none	low	solute carrier family 24 member 1 [Source:HGNC Symbol;Acc:HGNC:10975]
ENSG00000130429	ARPC1B	0.344126	0.1323	0.0516752	2.07097	0.457024	0.238213	none	low	actin related protein 2/3 complex subunit 1B [Source:HGNC Symbol;Acc:HGNC:704]
ENSG00000135945	REV1	0.262175	0.214082	0.0474592	2.11368	0.436442	0.238128	none	low	REV1 DNA directed polymerase [Source:HGNC Symbol;Acc:HGNC:14060]
ENSG00000141030	COPS3	0.163718	0.312495	0.0494682	2.09292	0.447137	0.238107	none	high	COP9 signalosome subunit 3 [Source:HGNC Symbol;Acc:HGNC:2239]
ENSG00000142864	SERBP1	0.403409	0.0726865	0.0584466	2.00853	0.485236	0.238048	none	NA	SERPINE1 mRNA binding protein 1 [Source:HGNC Symbol;Acc:HGNC:17860]
ENSG00000074803	SLC12A1	0.338816	0.137151	0.0514527	2.07314	0.455651	0.237984	none	low	solute carrier family 12 member 1 [Source:HGNC Symbol;Acc:HGNC:10910]
ENSG00000181374	CCL13	0.131731	0.34421	0.0519198	2.06859	0.457616	0.237971	none	low	C-C motif chemokine ligand 13 [Source:HGNC Symbol;Acc:HGNC:10611]
ENSG00000002834	LASP1	0.176337	0.299545	0.0489106	2.0986	0.444966	0.237941	none	low	LIM and SH3 protein 1 [Source:HGNC Symbol;Acc:HGNC:6513]
ENSG00000143479	DYRK3	0.372978	0.102846	0.0548192	2.04112	0.469769	0.237912	none	low	dual specificity tyrosine phosphorylation regulated kinase 3 [Source:HGNC Symbol;Acc:HGNC:3094]
ENSG00000171446	KRT27	0.179378	0.295952	0.0489879	2.09781	0.445046	0.237665	none	NA	keratin 27 [Source:HGNC Symbol;Acc:HGNC:30841]
ENSG00000144642	RBMS3	0.41711	0.0579791	0.0609797	1.98683	0.492805	0.237545	none	low	RNA binding motif single stranded interacting protein 3 [Source:HGNC Symbol;Acc:HGNC:13427]
ENSG00000177025	C19orf18	0.456582	0.0184019	0.0676626	1.93322	0.514369	0.237492	none	NA	chromosome 19 open reading frame 18 [Source:HGNC Symbol;Acc:HGNC:28642]
ENSG00000068784	SRBD1	0.13745	0.337529	0.0518289	2.06947	0.457515	0.237489	none	high	S1 RNA binding domain 1 [Source:HGNC Symbol;Acc:HGNC:25521]
ENSG00000184154	LRTOMT	0.035686	0.43921	0.0646307	1.95693	0.502963	0.237448	none	NA	leucine rich repeat containing 51 [Source:HGNC Symbol;Acc:HGNC:55526]
ENSG00000185873	TMPRSS11B	0.0646015	0.410135	0.0601525	1.99383	0.490722	0.237368	none	low	transmembrane serine protease 11B [Source:HGNC Symbol;Acc:HGNC:25398]
ENSG00000035403	VCL	0.450113	0.0242212	0.066883	1.93922	0.511883	0.237167	none	NA	vinculin [Source:HGNC Symbol;Acc:HGNC:12665]
ENSG00000163794	UCN	0.310727	0.163374	0.0503481	2.08406	0.450083	0.237051	none	low	urocortin [Source:HGNC Symbol;Acc:HGNC:12516]
ENSG00000099260	PALMD	0.208311	0.26568	0.048522	2.1026	0.442293	0.236995	none	NA	palmdelphin [Source:HGNC Symbol;Acc:HGNC:15846]
ENSG00000160783	PMF1	0.187204	0.286741	0.0492135	2.09551	0.445981	0.236973	none	high	polyamine modulated factor 1 [Source:HGNC Symbol;Acc:HGNC:9112]
ENSG00000167791	CABP2	0.193747	0.280138	0.0489911	2.09778	0.445046	0.236943	none	low	calcium binding protein 2 [Source:HGNC Symbol;Acc:HGNC:1385]
ENSG00000107371	EXOSC3	0.338602	0.135251	0.0524715	2.06326	0.459656	0.236926	none	low	exosome component 3 [Source:HGNC Symbol;Acc:HGNC:17944]
ENSG00000154920	EME1	0.0775585	0.396257	0.0587398	2.00598	0.48601	0.236908	none	low	essential meiotic structure-specific endonuclease 1 [Source:HGNC Symbol;Acc:HGNC:24965]
ENSG00000229859	PGA3	0.231346	0.242229	0.0483785	2.10408	0.441199	0.236788	none	low	pepsinogen A3 [Source:HGNC Symbol;Acc:HGNC:8885]
ENSG00000198924	DCLRE1A	0.347734	0.12577	0.0534468	2.05395	0.463914	0.236752	none	NA	DNA cross-link repair 1A [Source:HGNC Symbol;Acc:HGNC:17660]
ENSG00000100632	ERH	0.371757	0.10168	0.0559334	2.03091	0.475689	0.236718	none	high	ERH mRNA splicing and mitosis factor [Source:HGNC Symbol;Acc:HGNC:3447]
ENSG00000017260	ATP2C1	0.275889	0.197454	0.0490925	2.09674	0.445657	0.236672	none	low	ATPase secretory pathway Ca2+ transporting 1 [Source:HGNC Symbol;Acc:HGNC:13211]
ENSG00000144893	MED12L	0.346145	0.127055	0.0534549	2.05388	0.463914	0.2366	none	low	mediator complex subunit 12L [Source:HGNC Symbol;Acc:HGNC:16050]
ENSG00000125733	TRIP10	0.298602	0.174574	0.0501081	2.08646	0.448856	0.236588	none	low	thyroid hormone receptor interactor 10 [Source:HGNC Symbol;Acc:HGNC:12304]
ENSG00000167525	PROCA1	0.286722	0.186393	0.0495915	2.09167	0.447137	0.236557	none	low	protein interacting with cyclin A1 [Source:HGNC Symbol;Acc:HGNC:28600]
ENSG00000167182	SP2	0.450242	0.0227144	0.0677629	1.93245	0.514397	0.236478	none	low	Sp2 transcription factor [Source:HGNC Symbol;Acc:HGNC:11207]
ENSG00000184276	DEFB108B	-0.0348528	0.507573	0.0798438	1.84653	0.555245	0.23636	none	NA	defensin beta 108B [Source:HGNC Symbol;Acc:HGNC:29966]
ENSG00000131730	CKMT2	0.332314	0.14017	0.0526349	2.06169	0.460438	0.236242	none	low	creatine kinase, mitochondrial 2 [Source:HGNC Symbol;Acc:HGNC:1996]
ENSG00000278311	ENSG00000278311	0.253438	0.218347	0.049267	2.09496	0.446249	0.235893	none	NA	gametogenetin binding protein 2 [Source:HGNC Symbol;Acc:HGNC:19357]
ENSG00000113805	CNTN3	0.318585	0.152881	0.0521162	2.06668	0.458634	0.235733	none	NA	contactin 3 [Source:HGNC Symbol;Acc:HGNC:2173]
ENSG00000137393	RNF144B	0.377857	0.093509	0.0577531	2.01462	0.484103	0.235683	none	low	ring finger protein 144B [Source:HGNC Symbol;Acc:HGNC:21578]
ENSG00000135828	RNASEL	0.310773	0.160393	0.0517493	2.07025	0.457409	0.235583	none	NA	ribonuclease L [Source:HGNC Symbol;Acc:HGNC:10050]
ENSG00000203722	RAET1G	0.383316	0.0877734	0.0585735	2.00743	0.485341	0.235545	none	low	retinoic acid early transcript 1G [Source:HGNC Symbol;Acc:HGNC:16795]
ENSG00000174516	PELI3	0.24097	0.230112	0.0494596	2.093	0.447137	0.235541	none	NA	pellino E3 ubiquitin protein ligase family member 3 [Source:HGNC Symbol;Acc:HGNC:30010]
ENSG00000131016	AKAP12	0.381783	0.0891938	0.0584448	2.00855	0.485236	0.235489	none	low	A-kinase anchoring protein 12 [Source:HGNC Symbol;Acc:HGNC:370]
ENSG00000240871	KRTAP4-7	0.34131	0.129662	0.0541505	2.04734	0.467127	0.235486	none	NA	keratin associated protein 4-7 [Source:HGNC Symbol;Acc:HGNC:18898]
ENSG00000127914	AKAP9	0.316878	0.154004	0.052285	2.06505	0.458668	0.235441	none	low	A-kinase anchoring protein 9 [Source:HGNC Symbol;Acc:HGNC:379]
ENSG00000205456	TP53TG3D	0.0572171	0.413067	0.0631611	1.96878	0.499804	0.235142	none	NA	TP53 target 3D [Source:HGNC Symbol;Acc:HGNC:44657]
ENSG00000163902	RPN1	0.0569438	0.412561	0.0635449	1.96566	0.5005	0.234752	none	high	ribophorin I [Source:HGNC Symbol;Acc:HGNC:10381]
ENSG00000115677	HDLBP	0.225847	0.243637	0.0501849	2.08569	0.449328	0.234742	none	NA	high density lipoprotein binding protein [Source:HGNC Symbol;Acc:HGNC:4857]
ENSG00000171561	OR2AT4	0.220695	0.248405	0.0504027	2.08352	0.450083	0.23455	none	low	olfactory receptor family 2 subfamily AT member 4 [Source:HGNC Symbol;Acc:HGNC:19620]
ENSG00000150667	FSIP1	0.170512	0.29845	0.0520961	2.06688	0.458634	0.234481	none	NA	fibrous sheath interacting protein 1 [Source:HGNC Symbol;Acc:HGNC:21674]
ENSG00000204174	NPY4R	-0.219404	0.688322	0.138656	1.54314	0.686424	0.234459	none	low	neuropeptide Y receptor Y4 [Source:HGNC Symbol;Acc:HGNC:9329]
ENSG00000158458	NRG2	0.0597866	0.408951	0.0634511	1.96642	0.500468	0.234369	none	low	neuregulin 2 [Source:HGNC Symbol;Acc:HGNC:7998]
ENSG00000145912	NHP2	0.364152	0.104513	0.0576381	2.01564	0.483668	0.234333	none	high	NHP2 ribonucleoprotein [Source:HGNC Symbol;Acc:HGNC:14377]
ENSG00000159111	MRPL10	0.214692	0.253957	0.0506845	2.08071	0.452282	0.234325	none	NA	mitochondrial ribosomal protein L10 [Source:HGNC Symbol;Acc:HGNC:14055]
ENSG00000205413	SAMD9	0.369367	0.0992722	0.0582422	2.01032	0.484936	0.23432	none	NA	sterile alpha motif domain containing 9 [Source:HGNC Symbol;Acc:HGNC:1348]
ENSG00000169442	CD52	0.318903	0.149731	0.0535364	2.05311	0.463974	0.234317	none	low	CD52 molecule [Source:HGNC Symbol;Acc:HGNC:1804]
ENSG00000142677	IL22RA1	0.210388	0.25813	0.0508207	2.07936	0.452848	0.234259	none	low	interleukin 22 receptor subunit alpha 1 [Source:HGNC Symbol;Acc:HGNC:13700]
ENSG00000134954	ETS1	0.10264	0.365552	0.0580518	2.01199	0.484238	0.234096	none	low	ETS proto-oncogene 1, transcription factor [Source:HGNC Symbol;Acc:HGNC:3488]
ENSG00000103855	CD276	0.0543106	0.413784	0.0645757	1.95737	0.502963	0.234047	none	low	CD276 molecule [Source:HGNC Symbol;Acc:HGNC:19137]
ENSG00000162194	C11orf48	0.152008	0.316062	0.0536177	2.05234	0.464138	0.234035	none	NA	LBH domain containing 1 [Source:HGNC Symbol;Acc:HGNC:28351]
ENSG00000213892	CEACAM16	0.264017	0.203858	0.0512505	2.07513	0.455589	0.233937	none	low	CEA cell adhesion molecule 16, tectorial membrane component [Source:HGNC Symbol;Acc:HGNC:31948]
ENSG00000137720	C11orf1	0.283377	0.184495	0.0518995	2.06879	0.457616	0.233936	none	NA	cilia and flagella associated protein 68 [Source:HGNC Symbol;Acc:HGNC:1163]
ENSG00000273703	ENSG00000273703	0.431395	0.0364073	0.0676434	1.93337	0.514369	0.233901	none	NA	H2B clustered histone 14 [Source:HGNC Symbol;Acc:HGNC:4750]
ENSG00000125726	CD70	0.368131	0.0995106	0.0586475	2.00678	0.485494	0.233821	none	low	CD70 molecule [Source:HGNC Symbol;Acc:HGNC:11937]
ENSG00000167825	OR5I1	0.129116	0.338193	0.0557623	2.03246	0.4751	0.233654	none	low	olfactory receptor family 5 subfamily I member 1 [Source:HGNC Symbol;Acc:HGNC:8347]
ENSG00000131873	CHSY1	0.30825	0.159034	0.0534908	2.05354	0.463974	0.233642	none	NA	chondroitin sulfate synthase 1 [Source:HGNC Symbol;Acc:HGNC:17198]
ENSG00000177427	MIEF2	0.334815	0.132325	0.0555534	2.03437	0.473908	0.23357	none	NA	mitochondrial elongation factor 2 [Source:HGNC Symbol;Acc:HGNC:17920]
ENSG00000130988	RGN	0.321404	0.145591	0.0545453	2.04366	0.469005	0.233497	none	low	regucalcin [Source:HGNC Symbol;Acc:HGNC:9989]
ENSG00000107331	ABCA2	0.0649967	0.401855	0.063514	1.96591	0.500468	0.233426	none	low	ATP binding cassette subfamily A member 2 [Source:HGNC Symbol;Acc:HGNC:32]
ENSG00000169410	PTPN9	0.487986	-0.0212356	0.0795782	1.84829	0.554837	0.233375	none	low	protein tyrosine phosphatase non-receptor type 9 [Source:HGNC Symbol;Acc:HGNC:9661]
ENSG00000110934	BIN2	0.233515	0.233108	0.0514354	2.07331	0.455651	0.233311	none	low	bridging integrator 2 [Source:HGNC Symbol;Acc:HGNC:1053]
ENSG00000172818	OVOL1	0.436677	0.0298895	0.0693501	1.92042	0.520911	0.233283	none	low	ovo like transcriptional repressor 1 [Source:HGNC Symbol;Acc:HGNC:8525]
ENSG00000183145	RIPPLY3	0.34578	0.120563	0.0569789	2.02149	0.481508	0.233171	none	low	ripply transcriptional repressor 3 [Source:HGNC Symbol;Acc:HGNC:3047]
ENSG00000152359	POC5	0.0300068	0.43621	0.0694899	1.91938	0.521132	0.233109	none	NA	POC5 centriolar protein [Source:HGNC Symbol;Acc:HGNC:26658]
ENSG00000172362	OR5B12	0.398585	0.0675085	0.0634876	1.96613	0.500468	0.233047	none	NA	olfactory receptor family 5 subfamily B member 12 [Source:HGNC Symbol;Acc:HGNC:15432]
ENSG00000047410	TPR	0.19983	0.26607	0.0522304	2.06558	0.458634	0.23295	none	high	translocated promoter region, nuclear basket protein [Source:HGNC Symbol;Acc:HGNC:12017]
ENSG00000125686	MED1	0.421432	0.0443932	0.067193	1.93683	0.513413	0.232913	none	low	mediator complex subunit 1 [Source:HGNC Symbol;Acc:HGNC:9234]
ENSG00000196591	HDAC2	0.0863972	0.379195	0.0611415	1.98547	0.493051	0.232796	none	low	histone deacetylase 2 [Source:HGNC Symbol;Acc:HGNC:4853]
ENSG00000023697	DERA	0.487233	-0.0218039	0.0803481	1.8432	0.556566	0.232715	none	low	deoxyribose-phosphate aldolase [Source:HGNC Symbol;Acc:HGNC:24269]
ENSG00000165323	FAT3	0.27493	0.190364	0.0528047	2.06006	0.461059	0.232647	none	low	FAT atypical cadherin 3 [Source:HGNC Symbol;Acc:HGNC:23112]
ENSG00000126461	SCAF1	0.144025	0.321124	0.0554698	2.03513	0.473819	0.232575	none	NA	SR-related CTD associated factor 1 [Source:HGNC Symbol;Acc:HGNC:30403]
ENSG00000140416	TPM1	0.240687	0.22432	0.052202	2.06585	0.458634	0.232503	none	low	tropomyosin 1 [Source:HGNC Symbol;Acc:HGNC:12010]
ENSG00000188786	MTF1	0.193676	0.270943	0.0529913	2.05828	0.46204	0.232309	none	low	metal regulatory transcription factor 1 [Source:HGNC Symbol;Acc:HGNC:7428]
ENSG00000151503	NCAPD3	0.207136	0.257383	0.0526685	2.06137	0.460516	0.232259	none	NA	non-SMC condensin II complex subunit D3 [Source:HGNC Symbol;Acc:HGNC:28952]
ENSG00000088832	FKBP1A	0.379854	0.0845453	0.0619127	1.97904	0.496233	0.2322	none	low	FKBP prolyl isomerase 1A [Source:HGNC Symbol;Acc:HGNC:3711]
ENSG00000168003	SLC3A2	-0.00782256	0.472118	0.0778234	1.86007	0.549571	0.232148	none	low	solute carrier family 3 member 2 [Source:HGNC Symbol;Acc:HGNC:11026]
ENSG00000164849	GPR146	0.181228	0.283033	0.0536299	2.05222	0.464138	0.232131	none	low	G protein-coupled receptor 146 [Source:HGNC Symbol;Acc:HGNC:21718]
ENSG00000100121	GGTLC2	0.284414	0.179804	0.0537124	2.05145	0.464636	0.232109	none	low	gamma-glutamyltransferase light chain 2 [Source:HGNC Symbol;Acc:HGNC:18596]
ENSG00000132406	TMEM128	0.440369	0.0238113	0.0715645	1.90405	0.52717	0.23209	none	low	transmembrane protein 128 [Source:HGNC Symbol;Acc:HGNC:28201]
ENSG00000160953	MUM1	0.383914	0.0798282	0.0628303	1.97148	0.499025	0.231871	none	low	PWWP domain containing 3A, DNA repair factor [Source:HGNC Symbol;Acc:HGNC:29641]
ENSG00000072736	NFATC3	0.0660913	0.397643	0.0647601	1.9559	0.503273	0.231867	none	low	nuclear factor of activated T cells 3 [Source:HGNC Symbol;Acc:HGNC:7777]
ENSG00000183323	CCDC125	0.423206	0.0402983	0.0689507	1.92343	0.519608	0.231752	none	NA	coiled-coil domain containing 125 [Source:HGNC Symbol;Acc:HGNC:28924]
ENSG00000205758	CRYZL1	0.365951	0.0966421	0.0612251	1.98477	0.493051	0.231296	none	low	crystallin zeta like 1 [Source:HGNC Symbol;Acc:HGNC:2420]
ENSG00000105141	CASP14	0.354147	0.108305	0.059964	1.99543	0.490581	0.231226	none	low	caspase 14 [Source:HGNC Symbol;Acc:HGNC:1502]
ENSG00000188368	PRR19	0.235123	0.227227	0.0534145	2.05426	0.463914	0.231175	none	NA	proline rich 19 [Source:HGNC Symbol;Acc:HGNC:33728]
ENSG00000179331	RAB39A	0.390521	0.0716506	0.0646743	1.95658	0.502963	0.231086	none	low	RAB39A, member RAS oncogene family [Source:HGNC Symbol;Acc:HGNC:16521]
ENSG00000188992	LIPI	0.32623	0.135879	0.0574746	2.01708	0.483072	0.231055	none	low	lipase I [Source:HGNC Symbol;Acc:HGNC:18821]
ENSG00000275066	ENSG00000275066	0.181738	0.280012	0.0547417	2.04184	0.469405	0.230875	none	NA	synergin gamma [Source:HGNC Symbol;Acc:HGNC:557]
ENSG00000141294	LRRC46	0.115641	0.345827	0.0596393	1.99821	0.489702	0.230734	none	NA	leucine rich repeat containing 46 [Source:HGNC Symbol;Acc:HGNC:25047]
ENSG00000166398	KIAA0355	0.321848	0.139506	0.0575191	2.01669	0.483228	0.230677	none	NA	granule associated Rac and RHOG effector 1 [Source:HGNC Symbol;Acc:HGNC:29016]
ENSG00000103365	GGA2	0.331761	0.129207	0.0585688	2.00747	0.485341	0.230484	none	low	golgi associated, gamma adaptin ear containing, ARF binding protein 2 [Source:HGNC Symbol;Acc:HGNC:16064]
ENSG00000107862	GBF1	0.220411	0.240269	0.0542394	2.04651	0.467461	0.23034	none	NA	golgi brefeldin A resistant guanine nucleotide exchange factor 1 [Source:HGNC Symbol;Acc:HGNC:4181]
ENSG00000103995	CEP152	0.150369	0.310276	0.0570224	2.0211	0.481657	0.230323	none	NA	centrosomal protein 152 [Source:HGNC Symbol;Acc:HGNC:29298]
ENSG00000104888	SLC17A7	0.259285	0.201359	0.0545808	2.04333	0.469005	0.230322	none	low	solute carrier family 17 member 7 [Source:HGNC Symbol;Acc:HGNC:16704]
ENSG00000105767	CADM4	0.31649	0.143978	0.0575722	2.01622	0.483456	0.230234	none	low	cell adhesion molecule 4 [Source:HGNC Symbol;Acc:HGNC:30825]
ENSG00000136238	RAC1	0.167955	0.292299	0.0560995	2.0294	0.47651	0.230127	none	low	Rac family small GTPase 1 [Source:HGNC Symbol;Acc:HGNC:9801]
ENSG00000188051	TMEM221	0.379391	0.0805985	0.0644485	1.95839	0.502963	0.229995	none	NA	transmembrane protein 221 [Source:HGNC Symbol;Acc:HGNC:21943]
ENSG00000103540	CCP110	0.654303	-0.194343	0.134956	1.55861	0.680078	0.22998	none	NA	centriolar coiled-coil protein 110 [Source:HGNC Symbol;Acc:HGNC:24342]
ENSG00000168229	PTGDR	0.314938	0.14466	0.0579192	2.01315	0.484218	0.229799	none	low	prostaglandin D2 receptor [Source:HGNC Symbol;Acc:HGNC:9591]
ENSG00000213996	TM6SF2	0.280786	0.178769	0.0558817	2.03138	0.47563	0.229778	none	NA	transmembrane 6 superfamily member 2 [Source:HGNC Symbol;Acc:HGNC:11861]
ENSG00000099341	PSMD8	0.474214	-0.0146797	0.0816714	1.83454	0.55865	0.229767	none	high	proteasome 26S subunit, non-ATPase 8 [Source:HGNC Symbol;Acc:HGNC:9566]
ENSG00000156299	TIAM1	0.216574	0.24284	0.0548778	2.04058	0.469924	0.229707	none	low	TIAM Rac1 associated GEF 1 [Source:HGNC Symbol;Acc:HGNC:11805]
ENSG00000176973	FAM89B	0.135347	0.324035	0.0587619	2.00579	0.48601	0.229691	none	low	family with sequence similarity 89 member B [Source:HGNC Symbol;Acc:HGNC:16708]
ENSG00000064419	TNPO3	0.36021	0.0990318	0.062479	1.97437	0.498123	0.229621	none	low	transportin 3 [Source:HGNC Symbol;Acc:HGNC:17103]
ENSG00000105376	ICAM5	0.165843	0.293128	0.0568092	2.02301	0.480885	0.229486	none	low	intercellular adhesion molecule 5 [Source:HGNC Symbol;Acc:HGNC:5348]
ENSG00000102981	PARD6A	0.0488965	0.409805	0.0697796	1.91721	0.522269	0.229351	none	low	par-6 family cell polarity regulator alpha [Source:HGNC Symbol;Acc:HGNC:15943]
ENSG00000108947	EFNB3	0.456923	0.0014261	0.0787934	1.85353	0.552936	0.229174	none	low	ephrin B3 [Source:HGNC Symbol;Acc:HGNC:3228]
ENSG00000009694	TENM1	0.372898	0.0853119	0.0646578	1.95671	0.502963	0.229105	none	low	teneurin transmembrane protein 1 [Source:HGNC Symbol;Acc:HGNC:8117]
ENSG00000131042	LILRB2	0.363353	0.0948093	0.0634859	1.96614	0.500468	0.229081	none	low	leukocyte immunoglobulin like receptor B2 [Source:HGNC Symbol;Acc:HGNC:6606]
ENSG00000125879	OTOR	0.29083	0.167025	0.0572631	2.01896	0.482816	0.228928	none	low	otoraplin [Source:HGNC Symbol;Acc:HGNC:8517]
ENSG00000157322	CLEC18A	0.38655	0.0712251	0.0667891	1.93995	0.511374	0.228888	none	NA	C-type lectin domain family 18 member A [Source:HGNC Symbol;Acc:HGNC:30388]
ENSG00000166250	CLMP	0.162376	0.295215	0.0576537	2.0155	0.483668	0.228796	none	low	CXADR like membrane protein [Source:HGNC Symbol;Acc:HGNC:24039]
ENSG00000117400	MPL	0.501427	-0.0439072	0.089621	1.78498	0.581851	0.22876	none	NA	MPL proto-oncogene, thrombopoietin receptor [Source:HGNC Symbol;Acc:HGNC:7217]
ENSG00000091704	CPA1	0.417933	0.0395302	0.0719559	1.9012	0.528801	0.228731	none	low	carboxypeptidase A1 [Source:HGNC Symbol;Acc:HGNC:2296]
ENSG00000196369	SRGAP2B	0.512572	-0.0553719	0.0927194	1.76669	0.590865	0.2286	none	low	SLIT-ROBO Rho GTPase activating protein 2B [Source:HGNC Symbol;Acc:HGNC:35237]
ENSG00000126752	SSX1	0.518197	-0.0613797	0.0945071	1.75638	0.59635	0.228408	none	low	SSX family member 1 [Source:HGNC Symbol;Acc:HGNC:11335]
ENSG00000133112	TPT1	0.56039	-0.103607	0.106524	1.69111	0.627568	0.228392	none	low	tumor protein, translationally-controlled 1 [Source:HGNC Symbol;Acc:HGNC:12022]
ENSG00000116489	CAPZA1	0.431949	0.0247262	0.0750118	1.87942	0.539155	0.228337	none	NA	capping actin protein of muscle Z-line subunit alpha 1 [Source:HGNC Symbol;Acc:HGNC:1488]
ENSG00000133433	GSTT2B	0.448612	0.00789654	0.0783829	1.85629	0.551753	0.228254	none	low	glutathione S-transferase theta 2B [Source:HGNC Symbol;Acc:HGNC:33437]
ENSG00000162645	GBP2	0.131436	0.32474	0.0605923	1.9901	0.492287	0.228088	none	low	guanylate binding protein 2 [Source:HGNC Symbol;Acc:HGNC:4183]
ENSG00000205403	CFI	0.115483	0.34061	0.0621469	1.9771	0.496829	0.228047	none	NA	complement factor I [Source:HGNC Symbol;Acc:HGNC:5394]
ENSG00000083635	NUFIP1	0.134666	0.321399	0.0603665	1.99201	0.491439	0.228033	none	NA	nuclear FMR1 interacting protein 1 [Source:HGNC Symbol;Acc:HGNC:8057]
ENSG00000028277	POU2F2	0.186024	0.269831	0.0573265	2.0184	0.483037	0.227927	none	low	POU class 2 homeobox 2 [Source:HGNC Symbol;Acc:HGNC:9213]
ENSG00000113494	PRLR	0.0986072	0.357096	0.0641932	1.96043	0.502165	0.227851	none	low	prolactin receptor [Source:HGNC Symbol;Acc:HGNC:9446]
ENSG00000158023	WDR66	0.536319	-0.0806668	0.100445	1.72329	0.613083	0.227826	none	low	cilia and flagella associated protein 251 [Source:HGNC Symbol;Acc:HGNC:28506]
ENSG00000106631	MYL7	0.275023	0.180562	0.0576752	2.01531	0.483668	0.227793	none	low	myosin light chain 7 [Source:HGNC Symbol;Acc:HGNC:21719]
ENSG00000155561	NUP205	0.23837	0.216836	0.0569092	2.02212	0.481355	0.227603	none	high	nucleoporin 205 [Source:HGNC Symbol;Acc:HGNC:18658]
ENSG00000165629	ATP5C1	0.33548	0.119618	0.0622039	1.97663	0.496834	0.227549	none	high	ATP synthase F1 subunit gamma [Source:HGNC Symbol;Acc:HGNC:833]
ENSG00000232196	MTRNR2L4	0.0490366	0.405972	0.0715465	1.90418	0.52717	0.227504	none	NA	None
ENSG00000144747	TMF1	0.173145	0.281515	0.0584603	2.00841	0.485236	0.22733	none	low	TATA element modulatory factor 1 [Source:HGNC Symbol;Acc:HGNC:11870]
ENSG00000092330	TINF2	0.554059	-0.0994491	0.106509	1.69119	0.627568	0.227305	none	low	TERF1 interacting nuclear factor 2 [Source:HGNC Symbol;Acc:HGNC:11824]
ENSG00000126267	COX6B1	0.604927	-0.150494	0.122931	1.61147	0.657804	0.227217	none	low	cytochrome c oxidase subunit 6B1 [Source:HGNC Symbol;Acc:HGNC:2280]
ENSG00000263639	MSMB	0.523018	-0.0686001	0.0977643	1.73801	0.605646	0.227209	none	NA	microseminoprotein beta [Source:HGNC Symbol;Acc:HGNC:7372]
ENSG00000115464	USP34	0.28562	0.168603	0.0589035	2.00456	0.486718	0.227112	none	low	ubiquitin specific peptidase 34 [Source:HGNC Symbol;Acc:HGNC:20066]
ENSG00000111665	CDCA3	0.357622	0.09643	0.0652452	1.95205	0.505569	0.227026	none	NA	cell division cycle associated 3 [Source:HGNC Symbol;Acc:HGNC:14624]
ENSG00000186115	CYP4F2	0.431723	0.0221533	0.0768974	1.86637	0.546393	0.226938	none	low	cytochrome P450 family 4 subfamily F member 2 [Source:HGNC Symbol;Acc:HGNC:2645]
ENSG00000167103	PIP5KL1	0.20082	0.252915	0.0579005	2.01332	0.484218	0.226867	none	low	phosphatidylinositol-4-phosphate 5-kinase like 1 [Source:HGNC Symbol;Acc:HGNC:28711]
ENSG00000120289	MAGEB4	0.353844	0.0992211	0.0653904	1.9509	0.506274	0.226533	none	low	MAGE family member B4 [Source:HGNC Symbol;Acc:HGNC:6811]
ENSG00000117226	GBP3	0.306681	0.146221	0.0609645	1.98696	0.492805	0.226451	none	NA	guanylate binding protein 3 [Source:HGNC Symbol;Acc:HGNC:4184]
ENSG00000069966	GNB5	0.0838209	0.369028	0.0674255	1.93504	0.514369	0.226424	none	low	G protein subunit beta 5 [Source:HGNC Symbol;Acc:HGNC:4401]
ENSG00000113360	DROSHA	0.295458	0.157271	0.0602893	1.99267	0.491439	0.226365	none	low	drosha ribonuclease III [Source:HGNC Symbol;Acc:HGNC:17904]
ENSG00000156282	CLDN17	0.290584	0.161983	0.0600794	1.99445	0.490581	0.226283	none	NA	claudin 17 [Source:HGNC Symbol;Acc:HGNC:2038]
ENSG00000145703	IQGAP2	0.47734	-0.0249033	0.0876911	1.79665	0.574148	0.226218	none	low	IQ motif containing GTPase activating protein 2 [Source:HGNC Symbol;Acc:HGNC:6111]
ENSG00000171475	WIPF2	0.347424	0.104718	0.065206	1.95236	0.505475	0.226071	none	low	WAS/WASL interacting protein family member 2 [Source:HGNC Symbol;Acc:HGNC:30923]
ENSG00000159082	SYNJ1	0.366956	0.085053	0.0676749	1.93312	0.514369	0.226005	none	low	synaptojanin 1 [Source:HGNC Symbol;Acc:HGNC:11503]
ENSG00000128272	ATF4	0.30822	0.143658	0.0616552	1.98118	0.494891	0.225939	none	low	activating transcription factor 4 [Source:HGNC Symbol;Acc:HGNC:786]
ENSG00000147127	RAB41	0.445478	0.00630236	0.0811249	1.8381	0.558315	0.22589	none	low	RAB41, member RAS oncogene family [Source:HGNC Symbol;Acc:HGNC:18293]
ENSG00000198553	KCNRG	0.0600195	0.391722	0.0714028	1.90523	0.52717	0.225871	none	low	potassium channel regulator [Source:HGNC Symbol;Acc:HGNC:18893]
ENSG00000120699	EXOSC8	0.344889	0.106793	0.0651989	1.95241	0.505475	0.225841	none	high	exosome component 8 [Source:HGNC Symbol;Acc:HGNC:17035]
ENSG00000198231	DDX42	0.350422	0.101155	0.0658914	1.94695	0.507834	0.225788	none	low	DEAD-box helicase 42 [Source:HGNC Symbol;Acc:HGNC:18676]
ENSG00000111799	COL12A1	0.253613	0.197829	0.0591123	2.00275	0.487396	0.225721	none	low	collagen type XII alpha 1 chain [Source:HGNC Symbol;Acc:HGNC:2188]
ENSG00000077585	GPR137B	0.297673	0.153645	0.0612157	1.98485	0.493051	0.225659	none	NA	G protein-coupled receptor 137B [Source:HGNC Symbol;Acc:HGNC:11862]
ENSG00000182631	RXFP3	0.299279	0.151965	0.061366	1.98359	0.493759	0.225622	none	low	relaxin family peptide receptor 3 [Source:HGNC Symbol;Acc:HGNC:24883]
ENSG00000116251	RPL22	0.319774	0.131033	0.0632167	1.96833	0.499813	0.225404	none	low	ribosomal protein L22 [Source:HGNC Symbol;Acc:HGNC:10315]
ENSG00000166963	MAP1A	0.202427	0.248194	0.059417	2.00012	0.489239	0.225311	none	low	microtubule associated protein 1A [Source:HGNC Symbol;Acc:HGNC:6835]
ENSG00000108510	MED13	0.26896	0.181577	0.0601034	1.99425	0.490581	0.225268	none	low	mediator complex subunit 13 [Source:HGNC Symbol;Acc:HGNC:22474]
ENSG00000171551	ECEL1	0.160956	0.289553	0.0611521	1.98539	0.493051	0.225255	none	low	endothelin converting enzyme like 1 [Source:HGNC Symbol;Acc:HGNC:3147]
ENSG00000240038	AMY2B	0.215025	0.235464	0.059291	2.00121	0.488437	0.225244	none	low	amylase alpha 2B [Source:HGNC Symbol;Acc:HGNC:478]
ENSG00000050767	COL23A1	0.196448	0.253808	0.0597444	1.99731	0.489794	0.225128	none	low	collagen type XXIII alpha 1 chain [Source:HGNC Symbol;Acc:HGNC:22990]
ENSG00000124279	FASTKD3	0.321952	0.127951	0.0639389	1.96248	0.501103	0.224952	none	NA	FAST kinase domains 3 [Source:HGNC Symbol;Acc:HGNC:28758]
ENSG00000155287	SLC25A28	0.121944	0.327881	0.0645418	1.95764	0.502963	0.224912	none	low	solute carrier family 25 member 28 [Source:HGNC Symbol;Acc:HGNC:23472]
ENSG00000184787	UBE2G2	0.500107	-0.0503126	0.0954362	1.75108	0.599309	0.224897	none	low	ubiquitin conjugating enzyme E2 G2 [Source:HGNC Symbol;Acc:HGNC:12483]
ENSG00000144161	ZC3H8	0.174597	0.274997	0.0608803	1.98767	0.492613	0.224797	none	NA	zinc finger CCCH-type containing 8 [Source:HGNC Symbol;Acc:HGNC:30941]
ENSG00000108515	ENO3	0.326458	0.12288	0.0646932	1.95643	0.502963	0.224669	none	low	enolase 3 [Source:HGNC Symbol;Acc:HGNC:3354]
ENSG00000170262	MRAP	0.185438	0.263898	0.0605573	1.99039	0.492287	0.224668	none	NA	melanocortin 2 receptor accessory protein [Source:HGNC Symbol;Acc:HGNC:1304]
ENSG00000051108	HERPUD1	0.147893	0.301198	0.0627185	1.9724	0.498834	0.224546	none	low	homocysteine inducible ER protein with ubiquitin like domain 1 [Source:HGNC Symbol;Acc:HGNC:13744]
ENSG00000213218	CSH2	0.0160434	0.432894	0.0806319	1.84133	0.556802	0.224469	none	low	chorionic somatomammotropin hormone 2 [Source:HGNC Symbol;Acc:HGNC:2441]
ENSG00000083838	ZNF446	0.361976	0.0867957	0.0690587	1.92261	0.520041	0.224386	none	low	zinc finger protein 446 [Source:HGNC Symbol;Acc:HGNC:21036]
ENSG00000162543	UBXN10	0.244579	0.20412	0.0603625	1.99204	0.491439	0.22435	none	low	UBX domain protein 10 [Source:HGNC Symbol;Acc:HGNC:26354]
ENSG00000176890	TYMS	0.169326	0.279051	0.0617529	1.98037	0.495164	0.224188	none	low	thymidylate synthetase [Source:HGNC Symbol;Acc:HGNC:12441]
ENSG00000113312	TTC1	0.215467	0.232646	0.0605124	1.99077	0.492197	0.224056	none	high	tetratricopeptide repeat domain 1 [Source:HGNC Symbol;Acc:HGNC:12391]
ENSG00000157111	TMEM171	0.251384	0.196641	0.0608762	1.9877	0.492613	0.224012	none	low	transmembrane protein 171 [Source:HGNC Symbol;Acc:HGNC:27031]
ENSG00000186111	PIP5K1C	0.476038	-0.0281535	0.0909303	1.77718	0.586677	0.223942	none	low	phosphatidylinositol-4-phosphate 5-kinase type 1 gamma [Source:HGNC Symbol;Acc:HGNC:8996]
ENSG00000196734	LCE1B	0.257512	0.190278	0.061179	1.98516	0.493051	0.223895	none	NA	late cornified envelope 1B [Source:HGNC Symbol;Acc:HGNC:16611]
ENSG00000204604	ZNF468	0.0914144	0.356007	0.0691489	1.92194	0.520262	0.223711	none	low	zinc finger protein 468 [Source:HGNC Symbol;Acc:HGNC:33105]
ENSG00000116985	BMP8B	0.162227	0.285087	0.0626813	1.9727	0.498751	0.223657	none	low	bone morphogenetic protein 8b [Source:HGNC Symbol;Acc:HGNC:1075]
ENSG00000126254	RBM42	0.190004	0.256807	0.0616923	1.98087	0.494891	0.223406	none	high	RNA binding motif protein 42 [Source:HGNC Symbol;Acc:HGNC:28117]
ENSG00000174827	PDZK1	0.402572	0.0438721	0.0767629	1.86729	0.545924	0.223222	none	low	PDZ domain containing 1 [Source:HGNC Symbol;Acc:HGNC:8821]
ENSG00000127804	METTL16	0.383648	0.0627726	0.0736816	1.88881	0.534978	0.22321	none	NA	methyltransferase 16, N6-methyladenosine [Source:HGNC Symbol;Acc:HGNC:28484]
ENSG00000265241	RBM8A	-0.00454532	0.450906	0.0863189	1.80508	0.570101	0.22318	none	NA	RNA binding motif protein 8A [Source:HGNC Symbol;Acc:HGNC:9905]
ENSG00000100285	NEFH	0.631464	-0.185163	0.140317	1.53631	0.688992	0.22315	none	low	neurofilament heavy chain [Source:HGNC Symbol;Acc:HGNC:7737]
ENSG00000104731	KLHDC4	0.165413	0.280733	0.0630984	1.96929	0.499725	0.223073	none	NA	kelch domain containing 4 [Source:HGNC Symbol;Acc:HGNC:25272]
ENSG00000164509	IL31RA	0.397761	0.0482447	0.0762457	1.87085	0.54425	0.223003	none	low	interleukin 31 receptor A [Source:HGNC Symbol;Acc:HGNC:18969]
ENSG00000059377	TBXAS1	0.267295	0.178688	0.062538	1.97388	0.498248	0.222992	none	low	thromboxane A synthase 1 [Source:HGNC Symbol;Acc:HGNC:11609]
ENSG00000119655	NPC2	0.256391	0.189425	0.0622274	1.97644	0.496834	0.222908	none	low	NPC intracellular cholesterol transporter 2 [Source:HGNC Symbol;Acc:HGNC:14537]
ENSG00000083642	PDS5B	0.346705	0.0990324	0.0690746	1.92249	0.520041	0.222869	none	low	PDS5 cohesin associated factor B [Source:HGNC Symbol;Acc:HGNC:20418]
ENSG00000110237	ARHGEF17	0.258049	0.187527	0.0624144	1.9749	0.497901	0.222788	none	NA	Rho guanine nucleotide exchange factor 17 [Source:HGNC Symbol;Acc:HGNC:21726]
ENSG00000172375	C2CD2L	0.377849	0.0676222	0.0734365	1.89055	0.534458	0.222736	none	NA	C2CD2 like [Source:HGNC Symbol;Acc:HGNC:29000]
ENSG00000188155	KRTAP10-6	0.275689	0.169588	0.0633265	1.96743	0.500258	0.222638	none	low	keratin associated protein 10-6 [Source:HGNC Symbol;Acc:HGNC:20523]
ENSG00000158792	SPATA2L	0.339257	0.105977	0.0685298	1.92661	0.517661	0.222617	none	NA	spermatogenesis associated 2 like [Source:HGNC Symbol;Acc:HGNC:28393]
ENSG00000145349	CAMK2D	0.309754	0.135316	0.0657373	1.94816	0.507085	0.222535	none	low	calcium/calmodulin dependent protein kinase II delta [Source:HGNC Symbol;Acc:HGNC:1462]
ENSG00000154079	C6orf57	0.190071	0.254855	0.0626719	1.97278	0.498751	0.222463	none	NA	succinate dehydrogenase complex assembly factor 4 [Source:HGNC Symbol;Acc:HGNC:20957]
ENSG00000112578	BYSL	0.466425	-0.0216171	0.0910714	1.77635	0.587181	0.222404	none	NA	bystin like [Source:HGNC Symbol;Acc:HGNC:1157]
ENSG00000100380	ST13	0.115368	0.329248	0.0678366	1.93189	0.514747	0.222308	none	low	ST13 Hsp70 interacting protein [Source:HGNC Symbol;Acc:HGNC:11343]
ENSG00000116703	PDC	0.140758	0.303452	0.0657398	1.94814	0.507085	0.222105	none	low	phosducin [Source:HGNC Symbol;Acc:HGNC:8759]
ENSG00000259511	UBE2Q2L	0.192751	0.251275	0.0630676	1.96954	0.499694	0.222013	none	NA	UBE2Q2 pseudogene 16 [Source:HGNC Symbol;Acc:HGNC:44656]
ENSG00000197901	SLC22A6	0.387095	0.0569128	0.0758679	1.87346	0.542451	0.222004	none	NA	solute carrier family 22 member 6 [Source:HGNC Symbol;Acc:HGNC:10970]
ENSG00000137309	HMGA1	0.428134	0.015829	0.0833312	1.82386	0.562471	0.221982	none	low	high mobility group AT-hook 1 [Source:HGNC Symbol;Acc:HGNC:5010]
ENSG00000134668	SPOCD1	0.0294966	0.414434	0.0806899	1.84095	0.556802	0.221965	none	low	SPOC domain containing 1 [Source:HGNC Symbol;Acc:HGNC:26338]
ENSG00000109084	TMEM97	0.132119	0.311696	0.0666592	1.94096	0.511374	0.221907	none	low	transmembrane protein 97 [Source:HGNC Symbol;Acc:HGNC:28106]
ENSG00000122008	POLK	0.220909	0.222806	0.0628257	1.97152	0.499025	0.221857	none	low	DNA polymerase kappa [Source:HGNC Symbol;Acc:HGNC:9183]
ENSG00000267261	CTD-2132N18.3	0.354142	0.0893519	0.0714385	1.90497	0.52717	0.221747	none	NA	novel protein
ENSG00000141968	VAV1	0.275963	0.167376	0.0644524	1.95835	0.502963	0.221669	none	low	vav guanine nucleotide exchange factor 1 [Source:HGNC Symbol;Acc:HGNC:12657]
ENSG00000204969	PCDHA2	0.267709	0.175506	0.0641228	1.961	0.501874	0.221608	none	low	protocadherin alpha 2 [Source:HGNC Symbol;Acc:HGNC:8668]
ENSG00000164985	PSIP1	0.182561	0.260546	0.06389	1.96287	0.501103	0.221553	none	low	PC4 and SRSF1 interacting protein 1 [Source:HGNC Symbol;Acc:HGNC:9527]
ENSG00000127663	KDM4B	0.402351	0.0407271	0.0790983	1.85149	0.553853	0.221539	none	low	lysine demethylase 4B [Source:HGNC Symbol;Acc:HGNC:29136]
ENSG00000145331	TRMT10A	0.190538	0.252315	0.0637555	1.96396	0.501103	0.221427	none	low	tRNA methyltransferase 10A [Source:HGNC Symbol;Acc:HGNC:28403]
ENSG00000197077	KIAA1671	0.0487009	0.394102	0.077865	1.85978	0.549571	0.221401	none	NA	KIAA1671 [Source:HGNC Symbol;Acc:HGNC:29345]
ENSG00000179477	ALOX12B	0.410392	0.0323548	0.0807951	1.84026	0.557322	0.221373	none	low	arachidonate 12-lipoxygenase, 12R type [Source:HGNC Symbol;Acc:HGNC:430]
ENSG00000130713	EXOSC2	0.42831	0.0143358	0.084352	1.81738	0.565127	0.221323	none	low	exosome component 2 [Source:HGNC Symbol;Acc:HGNC:17097]
ENSG00000112282	MED23	0.0587	0.383627	0.0764751	1.86927	0.544992	0.221164	none	low	mediator complex subunit 23 [Source:HGNC Symbol;Acc:HGNC:2372]
ENSG00000179715	PCED1B	0.340775	0.101527	0.0705668	1.91137	0.524793	0.221151	none	NA	PC-esterase domain containing 1B [Source:HGNC Symbol;Acc:HGNC:28255]
ENSG00000149311	ATM	0.0957487	0.346445	0.0713168	1.90586	0.52717	0.221097	none	low	ATM serine/threonine kinase [Source:HGNC Symbol;Acc:HGNC:795]
ENSG00000277149	ENSG00000277149	0.290781	0.15134	0.0660586	1.94564	0.508283	0.22106	none	NA	tRNA-yW synthesizing protein 1 homolog B [Source:HGNC Symbol;Acc:HGNC:33908]
ENSG00000070770	CSNK2A2	0.274041	0.167708	0.0652765	1.9518	0.505601	0.220874	none	low	casein kinase 2 alpha 2 [Source:HGNC Symbol;Acc:HGNC:2459]
ENSG00000166527	CLEC4D	0.284949	0.156659	0.0659833	1.94623	0.508283	0.220804	none	low	C-type lectin domain family 4 member D [Source:HGNC Symbol;Acc:HGNC:14554]
ENSG00000197446	CYP2F1	0.174483	0.267015	0.065082	1.95334	0.504933	0.220749	none	low	cytochrome P450 family 2 subfamily F member 1 [Source:HGNC Symbol;Acc:HGNC:2632]
ENSG00000198863	RUNDC1	0.000497631	0.440886	0.0879612	1.795	0.575278	0.220692	none	NA	RUN domain containing 1 [Source:HGNC Symbol;Acc:HGNC:25418]
ENSG00000106459	NRF1	0.606099	-0.165045	0.136475	1.55222	0.683436	0.220527	none	low	nuclear respiratory factor 1 [Source:HGNC Symbol;Acc:HGNC:7996]
ENSG00000254647	INS	0.289303	0.151229	0.0669107	1.93901	0.511885	0.220266	none	low	insulin [Source:HGNC Symbol;Acc:HGNC:6081]
ENSG00000176571	CNBD1	0.504095	-0.0636018	0.104373	1.70231	0.623069	0.220246	none	low	cyclic nucleotide binding domain containing 1 [Source:HGNC Symbol;Acc:HGNC:26663]
ENSG00000143951	WDPCP	0.0331942	0.406906	0.0820845	1.83187	0.559392	0.22005	none	NA	WD repeat containing planar cell polarity effector [Source:HGNC Symbol;Acc:HGNC:28027]
ENSG00000271079	CTAGE15	0.448816	-0.00874234	0.0907512	1.77825	0.585724	0.220037	none	NA	CTAGE family member 15 [Source:HGNC Symbol;Acc:HGNC:37295]
ENSG00000060566	CREB3L3	0.226382	0.213586	0.0649084	1.95472	0.504195	0.219984	none	low	cAMP responsive element binding protein 3 like 3 [Source:HGNC Symbol;Acc:HGNC:18855]
ENSG00000077800	FKBP6	0.253859	0.185784	0.0656404	1.94893	0.506986	0.219821	none	low	FKBP prolyl isomerase family member 6 (inactive) [Source:HGNC Symbol;Acc:HGNC:3722]
ENSG00000163041	H3F3A	0.248355	0.191004	0.0656345	1.94897	0.506986	0.219679	none	low	H3.3 histone A [Source:HGNC Symbol;Acc:HGNC:4764]
ENSG00000156265	MAP3K7CL	0.159354	0.279904	0.0670789	1.93771	0.512751	0.219629	none	low	MAP3K7 C-terminal like [Source:HGNC Symbol;Acc:HGNC:16457]
ENSG00000140459	CYP11A1	0.338558	0.10068	0.0722985	1.89872	0.530483	0.219619	none	low	cytochrome P450 family 11 subfamily A member 1 [Source:HGNC Symbol;Acc:HGNC:2590]
ENSG00000090273	NUDC	0.20556	0.233282	0.0656147	1.94913	0.506986	0.219421	none	low	nuclear distribution C, dynein complex regulator [Source:HGNC Symbol;Acc:HGNC:8045]
ENSG00000131037	EPS8L1	0.28852	0.15029	0.0679018	1.93139	0.514823	0.219405	none	high	EPS8 like 1 [Source:HGNC Symbol;Acc:HGNC:21295]
ENSG00000182552	RWDD4	0.243456	0.194982	0.0660384	1.9458	0.508283	0.219219	none	low	RWD domain containing 4 [Source:HGNC Symbol;Acc:HGNC:23750]
ENSG00000179046	TRIML2	0.338238	0.10006	0.0728813	1.89452	0.532665	0.219149	none	NA	tripartite motif family like 2 [Source:HGNC Symbol;Acc:HGNC:26378]
ENSG00000124635	HIST1H2BJ	0.0177066	0.419842	0.0865106	1.8039	0.570995	0.218774	none	low	H2B clustered histone 11 [Source:HGNC Symbol;Acc:HGNC:4761]
ENSG00000184716	SERINC4	0.274818	0.162631	0.0678762	1.93158	0.514823	0.218725	none	NA	serine incorporator 4 [Source:HGNC Symbol;Acc:HGNC:32237]
ENSG00000137337	MDC1	0.0968756	0.340244	0.0739072	1.8872	0.535591	0.21856	none	low	mediator of DNA damage checkpoint 1 [Source:HGNC Symbol;Acc:HGNC:21163]
ENSG00000105967	TFEC	0.37712	0.059809	0.0792387	1.85055	0.554145	0.218465	none	low	transcription factor EC [Source:HGNC Symbol;Acc:HGNC:11754]
ENSG00000104879	CKM	0.157225	0.279469	0.0686091	1.92601	0.517661	0.218347	none	low	creatine kinase, M-type [Source:HGNC Symbol;Acc:HGNC:1994]
ENSG00000020922	MRE11A	0.0179877	0.418625	0.0869859	1.80097	0.572289	0.218306	none	NA	MRE11 homolog, double strand break repair nuclease [Source:HGNC Symbol;Acc:HGNC:7230]
ENSG00000159110	IFNAR2	0.290498	0.145903	0.0695281	1.91909	0.521132	0.2182	none	low	interferon alpha and beta receptor subunit 2 [Source:HGNC Symbol;Acc:HGNC:5433]
ENSG00000141655	TNFRSF11A	0.189716	0.246508	0.0674136	1.93513	0.514369	0.218112	none	low	TNF receptor superfamily member 11a [Source:HGNC Symbol;Acc:HGNC:11908]
ENSG00000133104	SPG20	0.307406	0.128539	0.0711919	1.90677	0.526634	0.217972	none	NA	spartin [Source:HGNC Symbol;Acc:HGNC:18514]
ENSG00000162607	USP1	0.185888	0.249951	0.0677467	1.93257	0.514397	0.217919	none	low	ubiquitin specific peptidase 1 [Source:HGNC Symbol;Acc:HGNC:12607]
ENSG00000107249	GLIS3	0.0296262	0.40609	0.0852107	1.81198	0.566826	0.217858	none	low	GLIS family zinc finger 3 [Source:HGNC Symbol;Acc:HGNC:28510]
ENSG00000198125	MB	0.234128	0.201362	0.0675679	1.93394	0.514369	0.217745	none	low	myoglobin [Source:HGNC Symbol;Acc:HGNC:6915]
ENSG00000197165	SULT1A2	0.210034	0.225105	0.0676643	1.9332	0.514369	0.21757	none	NA	sulfotransferase family 1A member 2 [Source:HGNC Symbol;Acc:HGNC:11454]
ENSG00000198918	RPL39	-0.287112	0.722222	0.188801	1.36109	0.744707	0.217555	none	NA	ribosomal protein L39 [Source:HGNC Symbol;Acc:HGNC:10350]
ENSG00000158373	HIST1H2BD	0.396632	0.0381575	0.0841467	1.81868	0.564579	0.217395	none	low	H2B clustered histone 5 [Source:HGNC Symbol;Acc:HGNC:4747]
ENSG00000143570	SLC39A1	0.16423	0.27043	0.0693394	1.92051	0.520911	0.21733	none	low	solute carrier family 39 member 1 [Source:HGNC Symbol;Acc:HGNC:12876]
ENSG00000103512	NOMO1	0.154907	0.2797	0.0699141	1.91621	0.523067	0.217303	none	low	NODAL modulator 1 [Source:HGNC Symbol;Acc:HGNC:30060]
ENSG00000174080	CTSF	0.294137	0.140469	0.0709326	1.90868	0.525837	0.217303	none	low	cathepsin F [Source:HGNC Symbol;Acc:HGNC:2531]
ENSG00000011422	PLAUR	0.445807	-0.0114866	0.0947183	1.75517	0.596394	0.21716	none	low	plasminogen activator, urokinase receptor [Source:HGNC Symbol;Acc:HGNC:9053]
ENSG00000014164	ZC3H3	0.434769	-0.00078289	0.0924846	1.76806	0.590376	0.216993	none	NA	zinc finger CCCH-type containing 3 [Source:HGNC Symbol;Acc:HGNC:28972]
ENSG00000243489	KRTAP10-11	0.100417	0.33356	0.0752221	1.87795	0.540093	0.216988	none	NA	keratin associated protein 10-11 [Source:HGNC Symbol;Acc:HGNC:20528]
ENSG00000142089	IFITM3	0.0160973	0.417792	0.0889382	1.78908	0.579232	0.216945	none	NA	interferon induced transmembrane protein 3 [Source:HGNC Symbol;Acc:HGNC:5414]
ENSG00000168509	HFE2	0.232982	0.200882	0.068509	1.92677	0.517661	0.216932	none	NA	hemojuvelin BMP co-receptor [Source:HGNC Symbol;Acc:HGNC:4887]
ENSG00000183067	IGSF5	0.398964	0.034753	0.085388	1.81087	0.567174	0.216859	none	NA	immunoglobulin superfamily member 5 [Source:HGNC Symbol;Acc:HGNC:5952]
ENSG00000197961	ZNF121	0.271991	0.161509	0.0701433	1.91451	0.523781	0.21675	none	NA	zinc finger protein 121 [Source:HGNC Symbol;Acc:HGNC:12904]
ENSG00000153936	HS2ST1	0.118926	0.314523	0.0734944	1.89014	0.534632	0.216725	none	low	heparan sulfate 2-O-sulfotransferase 1 [Source:HGNC Symbol;Acc:HGNC:5193]
ENSG00000089558	KCNH4	0.174161	0.259287	0.0695439	1.91897	0.521132	0.216724	none	low	potassium voltage-gated channel subfamily H member 4 [Source:HGNC Symbol;Acc:HGNC:6253]
ENSG00000095917	TPSD1	0.213518	0.21957	0.0688387	1.92427	0.518974	0.216544	none	low	tryptase delta 1 [Source:HGNC Symbol;Acc:HGNC:14118]
ENSG00000122779	TRIM24	0.275161	0.157837	0.0706414	1.91082	0.525074	0.216499	none	low	tripartite motif containing 24 [Source:HGNC Symbol;Acc:HGNC:11812]
ENSG00000143297	FCRL5	0.355119	0.0777071	0.0788371	1.85324	0.552936	0.216413	none	low	Fc receptor like 5 [Source:HGNC Symbol;Acc:HGNC:18508]
ENSG00000186994	KANK3	0.250323	0.182445	0.0696104	1.91848	0.521212	0.216384	none	low	KN motif and ankyrin repeat domains 3 [Source:HGNC Symbol;Acc:HGNC:24796]
ENSG00000090266	NDUFB2	0.547317	-0.114593	0.124667	1.60358	0.659905	0.216362	none	low	NADH:ubiquinone oxidoreductase subunit B2 [Source:HGNC Symbol;Acc:HGNC:7697]
ENSG00000149256	TENM4	0.157793	0.274918	0.0708073	1.9096	0.525326	0.216356	none	low	teneurin transmembrane protein 4 [Source:HGNC Symbol;Acc:HGNC:29945]
ENSG00000156931	VPS8	0.373487	0.0591071	0.081796	1.83374	0.55865	0.216297	none	low	VPS8 subunit of CORVET complex [Source:HGNC Symbol;Acc:HGNC:29122]
ENSG00000172943	PHF8	0.225725	0.206781	0.0692232	1.92138	0.520611	0.216253	none	low	PHD finger protein 8 [Source:HGNC Symbol;Acc:HGNC:20672]
ENSG00000090447	TFAP4	0.354465	0.0780089	0.0789944	1.85219	0.553495	0.216237	none	low	transcription factor AP-4 [Source:HGNC Symbol;Acc:HGNC:11745]
ENSG00000196459	TRAPPC2	0.0893129	0.343032	0.0775275	1.86208	0.548488	0.216172	none	low	trafficking protein particle complex subunit 2 [Source:HGNC Symbol;Acc:HGNC:23068]
ENSG00000142347	MYO1F	0.357735	0.0745732	0.0795832	1.84826	0.554837	0.216154	none	NA	myosin IF [Source:HGNC Symbol;Acc:HGNC:7600]
ENSG00000155629	PIK3AP1	0.281609	0.150588	0.0715578	1.9041	0.52717	0.216099	none	low	phosphoinositide-3-kinase adaptor protein 1 [Source:HGNC Symbol;Acc:HGNC:30034]
ENSG00000143947	RPS27A	0.0582521	0.373704	0.0823012	1.83047	0.56005	0.215978	none	high	ribosomal protein S27a [Source:HGNC Symbol;Acc:HGNC:10417]
ENSG00000150773	PIH1D2	0.258784	0.17301	0.0705424	1.91155	0.524793	0.215897	none	NA	PIH1 domain containing 2 [Source:HGNC Symbol;Acc:HGNC:25210]
ENSG00000164325	TMEM174	0.300171	0.131142	0.0735629	1.88965	0.534707	0.215657	none	NA	transmembrane protein 174 [Source:HGNC Symbol;Acc:HGNC:28187]
ENSG00000174992	ZG16	0.232426	0.19883	0.0700649	1.91509	0.523781	0.215628	none	NA	zymogen granule protein 16 [Source:HGNC Symbol;Acc:HGNC:30961]
ENSG00000232948	DEFB130	0.0384833	0.39247	0.0863023	1.80519	0.570101	0.215477	none	NA	defensin beta 130A [Source:HGNC Symbol;Acc:HGNC:18107]
ENSG00000101638	ST8SIA5	0.328885	0.102022	0.0767729	1.86723	0.545924	0.215454	none	low	ST8 alpha-N-acetyl-neuraminide alpha-2,8-sialyltransferase 5 [Source:HGNC Symbol;Acc:HGNC:17827]
ENSG00000198920	KIAA0753	0.188528	0.242325	0.0705332	1.91162	0.524793	0.215427	none	low	KIAA0753 [Source:HGNC Symbol;Acc:HGNC:29110]
ENSG00000104983	CCDC61	0.0648423	0.366002	0.0818928	1.83311	0.558902	0.215422	none	NA	coiled-coil domain containing 61 [Source:HGNC Symbol;Acc:HGNC:33629]
ENSG00000153898	MCOLN2	0.38214	0.0487024	0.0845474	1.81615	0.565592	0.215421	none	low	mucolipin TRP cation channel 2 [Source:HGNC Symbol;Acc:HGNC:13357]
ENSG00000122678	POLM	0.313428	0.117318	0.0751911	1.87817	0.540093	0.215373	none	low	DNA polymerase mu [Source:HGNC Symbol;Acc:HGNC:9185]
ENSG00000186998	EMID1	0.105102	0.325565	0.0765542	1.86873	0.544992	0.215333	none	low	EMI domain containing 1 [Source:HGNC Symbol;Acc:HGNC:18036]
ENSG00000108256	NUFIP2	0.288942	0.141645	0.0731224	1.89279	0.533236	0.215293	none	NA	nuclear FMR1 interacting protein 2 [Source:HGNC Symbol;Acc:HGNC:17634]
ENSG00000096433	ITPR3	0.322806	0.107493	0.0764957	1.86913	0.544992	0.215149	none	low	inositol 1,4,5-trisphosphate receptor type 3 [Source:HGNC Symbol;Acc:HGNC:6182]
ENSG00000131914	LIN28A	0.501334	-0.0711402	0.11288	1.6591	0.639856	0.215097	none	low	lin-28 homolog A [Source:HGNC Symbol;Acc:HGNC:15986]
ENSG00000165650	PDZD8	0.36658	0.0634304	0.0825982	1.82855	0.560256	0.215005	none	low	PDZ domain containing 8 [Source:HGNC Symbol;Acc:HGNC:26974]
ENSG00000165583	SSX5	0.273228	0.156443	0.0726399	1.89626	0.531525	0.214836	none	low	SSX family member 5 [Source:HGNC Symbol;Acc:HGNC:11339]
ENSG00000076108	BAZ2A	0.268516	0.161102	0.0724002	1.89799	0.530812	0.214809	none	low	bromodomain adjacent to zinc finger domain 2A [Source:HGNC Symbol;Acc:HGNC:962]
ENSG00000176225	RTTN	0.347573	0.0818166	0.0802348	1.84395	0.556546	0.214695	none	NA	rotatin [Source:HGNC Symbol;Acc:HGNC:18654]
ENSG00000008118	CAMK1G	0.584576	-0.155229	0.140894	1.53395	0.689451	0.214673	none	low	calcium/calmodulin dependent protein kinase IG [Source:HGNC Symbol;Acc:HGNC:14585]
ENSG00000175463	TBC1D10C	0.199719	0.229134	0.0714796	1.90467	0.52717	0.214427	none	low	TBC1 domain family member 10C [Source:HGNC Symbol;Acc:HGNC:24702]
ENSG00000173334	TRIB1	0.378123	0.0506835	0.0854008	1.81079	0.567174	0.214403	none	low	tribbles pseudokinase 1 [Source:HGNC Symbol;Acc:HGNC:16891]
ENSG00000100209	HSCB	0.0547532	0.374026	0.0847286	1.81501	0.565592	0.214389	none	NA	HscB mitochondrial iron-sulfur cluster cochaperone [Source:HGNC Symbol;Acc:HGNC:28913]
ENSG00000139218	SCAF11	-0.033342	0.462112	0.103429	1.70729	0.621742	0.214385	none	low	SR-related CTD associated factor 11 [Source:HGNC Symbol;Acc:HGNC:10784]
ENSG00000129562	DAD1	0.187582	0.241065	0.0718649	1.90186	0.528548	0.214324	none	low	defender against cell death 1 [Source:HGNC Symbol;Acc:HGNC:2664]
ENSG00000130382	MLLT1	0.243582	0.185043	0.0719526	1.90123	0.528801	0.214312	none	low	MLLT1 super elongation complex subunit [Source:HGNC Symbol;Acc:HGNC:7134]
ENSG00000101189	MRGBP	0.116338	0.312239	0.0765462	1.86878	0.544992	0.214288	none	NA	MRG domain binding protein [Source:HGNC Symbol;Acc:HGNC:15866]
ENSG00000182793	GSTA5	0.527349	-0.0989007	0.122445	1.61369	0.656841	0.214224	none	low	glutathione S-transferase alpha 5 [Source:HGNC Symbol;Acc:HGNC:19662]
ENSG00000156384	SFR1	0.320591	0.107832	0.0775449	1.86196	0.548488	0.214212	none	low	SWI5 dependent homologous recombination repair protein 1 [Source:HGNC Symbol;Acc:HGNC:29574]
ENSG00000111653	ING4	0.274848	0.153568	0.0735537	1.88972	0.534707	0.214208	none	low	inhibitor of growth family member 4 [Source:HGNC Symbol;Acc:HGNC:19423]
ENSG00000154654	NCAM2	0.128953	0.299383	0.0754773	1.87618	0.541249	0.214168	none	NA	neural cell adhesion molecule 2 [Source:HGNC Symbol;Acc:HGNC:7657]
ENSG00000104517	UBR5	0.179158	0.248864	0.0725094	1.8972	0.531194	0.214011	none	low	ubiquitin protein ligase E3 component n-recognin 5 [Source:HGNC Symbol;Acc:HGNC:16806]
ENSG00000110108	TMEM109	0.319323	0.108682	0.0776953	1.86094	0.549308	0.214002	none	NA	transmembrane protein 109 [Source:HGNC Symbol;Acc:HGNC:28771]
ENSG00000198815	FOXJ3	0.393404	0.0340238	0.0892223	1.78737	0.580272	0.213714	none	low	forkhead box J3 [Source:HGNC Symbol;Acc:HGNC:29178]
ENSG00000091947	TMEM101	0.331631	0.0954186	0.0798155	1.84672	0.555245	0.213525	none	NA	transmembrane protein 101 [Source:HGNC Symbol;Acc:HGNC:28653]
ENSG00000177600	RPLP2	0.291043	0.135899	0.075704	1.8746	0.54225	0.213471	none	NA	ribosomal protein lateral stalk subunit P2 [Source:HGNC Symbol;Acc:HGNC:10377]
ENSG00000159210	SNF8	0.220637	0.206123	0.0726771	1.89599	0.531588	0.21338	none	low	SNF8 subunit of ESCRT-II [Source:HGNC Symbol;Acc:HGNC:17028]
ENSG00000100206	DMC1	0.301387	0.125336	0.0767555	1.86735	0.545924	0.213362	none	low	DNA meiotic recombinase 1 [Source:HGNC Symbol;Acc:HGNC:2927]
ENSG00000102882	MAPK3	0.217668	0.208815	0.0728309	1.89488	0.532505	0.213241	none	low	mitogen-activated protein kinase 3 [Source:HGNC Symbol;Acc:HGNC:6877]
ENSG00000173406	DAB1	0.309473	0.116835	0.077829	1.86003	0.549571	0.213154	none	low	DAB adaptor protein 1 [Source:HGNC Symbol;Acc:HGNC:2661]
ENSG00000164219	PGGT1B	0.497838	-0.0715482	0.115525	1.64623	0.644485	0.213145	none	NA	protein geranylgeranyltransferase type I subunit beta [Source:HGNC Symbol;Acc:HGNC:8895]
ENSG00000079308	TNS1	0.178681	0.247568	0.0735906	1.88945	0.534707	0.213125	none	low	tensin 1 [Source:HGNC Symbol;Acc:HGNC:11973]
ENSG00000080573	COL5A3	0.312796	0.113452	0.0782163	1.85741	0.551355	0.213124	none	low	collagen type V alpha 3 chain [Source:HGNC Symbol;Acc:HGNC:14864]
ENSG00000006377	DLX6	0.121985	0.304245	0.077365	1.86318	0.547838	0.213115	none	low	distal-less homeobox 6 [Source:HGNC Symbol;Acc:HGNC:2919]
ENSG00000161133	USP41	0.281913	0.144258	0.0755163	1.8759	0.541321	0.213085	none	NA	ubiquitin specific peptidase 41 [Source:HGNC Symbol;Acc:HGNC:20070]
ENSG00000100227	POLDIP3	0.255543	0.170484	0.0740584	1.88613	0.535962	0.213014	none	low	DNA polymerase delta interacting protein 3 [Source:HGNC Symbol;Acc:HGNC:23782]
ENSG00000121454	LHX4	0.322952	0.102555	0.0798691	1.84636	0.555245	0.212753	none	low	LIM homeobox 4 [Source:HGNC Symbol;Acc:HGNC:21734]
ENSG00000079101	CLUL1	0.420532	0.00493326	0.0963652	1.74584	0.601767	0.212733	none	NA	clusterin like 1 [Source:HGNC Symbol;Acc:HGNC:2096]
ENSG00000008441	NFIX	0.383189	0.0422163	0.0889281	1.78914	0.579232	0.212703	none	low	nuclear factor I X [Source:HGNC Symbol;Acc:HGNC:7788]
ENSG00000205710	C17orf107	0.362975	0.06243	0.0854839	1.81027	0.56743	0.212702	none	NA	chromosome 17 open reading frame 107 [Source:HGNC Symbol;Acc:HGNC:37238]
ENSG00000066117	SMARCD1	0.351048	0.0742825	0.0837099	1.82145	0.564124	0.212665	none	low	SWI/SNF related, matrix associated, actin dependent regulator of chromatin, subfamily d, member 1 [Source:HGNC Symbol;Acc:HGNC:11106]
ENSG00000123815	ADCK4	0.122321	0.303	0.0778748	1.85972	0.549571	0.21266	none	NA	coenzyme Q8B [Source:HGNC Symbol;Acc:HGNC:19041]
ENSG00000204396	VWA7	0.113769	0.3113	0.078885	1.85292	0.552936	0.212534	none	NA	von Willebrand factor A domain containing 7 [Source:HGNC Symbol;Acc:HGNC:13939]
ENSG00000205250	E2F4	0.357192	0.0678511	0.0848513	1.81423	0.565592	0.212522	none	low	E2F transcription factor 4 [Source:HGNC Symbol;Acc:HGNC:3118]
ENSG00000053372	MRTO4	0.165415	0.259625	0.0748963	1.88023	0.538739	0.21252	none	high	MRT4 homolog, ribosome maturation factor [Source:HGNC Symbol;Acc:HGNC:18477]
ENSG00000255823	MTRNR2L8	0.179899	0.244678	0.0745658	1.88255	0.537398	0.212289	none	NA	None
ENSG00000183337	BCOR	0.225431	0.199126	0.0741124	1.88575	0.535962	0.212279	none	low	BCL6 corepressor [Source:HGNC Symbol;Acc:HGNC:20893]
ENSG00000106927	AMBP	0.178909	0.245312	0.0748192	1.88077	0.5386	0.212111	none	low	alpha-1-microglobulin/bikunin precursor [Source:HGNC Symbol;Acc:HGNC:453]
ENSG00000129460	NGDN	0.155867	0.268012	0.0761273	1.87167	0.543821	0.211939	none	NA	neuroguidin [Source:HGNC Symbol;Acc:HGNC:20271]
ENSG00000119801	YPEL5	0.232948	0.190886	0.0747114	1.88153	0.538091	0.211917	none	NA	yippee like 5 [Source:HGNC Symbol;Acc:HGNC:18329]
ENSG00000105227	PRX	0.273801	0.150018	0.0765327	1.86888	0.544992	0.211909	none	NA	periaxin [Source:HGNC Symbol;Acc:HGNC:13797]
ENSG00000125656	CLPP	0.244895	0.178674	0.0752292	1.8779	0.540093	0.211784	none	low	caseinolytic mitochondrial matrix peptidase proteolytic subunit [Source:HGNC Symbol;Acc:HGNC:2084]
ENSG00000118113	MMP8	0.222295	0.201246	0.0747196	1.88147	0.538091	0.21177	none	low	matrix metallopeptidase 8 [Source:HGNC Symbol;Acc:HGNC:7175]
ENSG00000186439	TRDN	0.399636	0.0238306	0.0936288	1.76142	0.594224	0.211733	none	NA	triadin [Source:HGNC Symbol;Acc:HGNC:12261]
ENSG00000204323	SMIM5	0.240782	0.182434	0.075322	1.87726	0.540344	0.211608	none	NA	small integral membrane protein 5 [Source:HGNC Symbol;Acc:HGNC:40030]
ENSG00000183718	TRIM52	0.14398	0.279223	0.077327	1.86344	0.547777	0.211601	none	low	tripartite motif containing 52 [Source:HGNC Symbol;Acc:HGNC:19024]
ENSG00000104859	CLASRP	0.25402	0.169158	0.0758554	1.87355	0.542451	0.211589	none	low	CLK4 associating serine/arginine rich protein [Source:HGNC Symbol;Acc:HGNC:17731]
ENSG00000137692	DCUN1D5	0.342019	0.0810433	0.0841095	1.81891	0.564577	0.211531	none	NA	defective in cullin neddylation 1 domain containing 5 [Source:HGNC Symbol;Acc:HGNC:28409]
ENSG00000204970	PCDHA1	0.353573	0.0693569	0.0859024	1.80767	0.568908	0.211465	none	low	protocadherin alpha 1 [Source:HGNC Symbol;Acc:HGNC:8663]
ENSG00000181754	AMIGO1	0.375222	0.0475475	0.0895883	1.78517	0.581841	0.211385	none	low	adhesion molecule with Ig like domain 1 [Source:HGNC Symbol;Acc:HGNC:20824]
ENSG00000170315	UBB	0.279834	0.142859	0.0777198	1.86077	0.549308	0.211347	none	high	ubiquitin B [Source:HGNC Symbol;Acc:HGNC:12463]
ENSG00000060688	SNRNP40	-0.00575801	0.428171	0.100696	1.72193	0.613813	0.211207	none	low	small nuclear ribonucleoprotein U5 subunit 40 [Source:HGNC Symbol;Acc:HGNC:30857]
ENSG00000132613	MTSS1L	0.328734	0.0934459	0.0829908	1.82603	0.561671	0.21109	none	low	MTSS I-BAR domain containing 2 [Source:HGNC Symbol;Acc:HGNC:25094]
ENSG00000173545	ZNF622	0.325564	0.0966044	0.0826017	1.82853	0.560256	0.211084	none	NA	zinc finger protein 622 [Source:HGNC Symbol;Acc:HGNC:30958]
ENSG00000204856	FAM216A	0.153739	0.26841	0.0773173	1.86351	0.547777	0.211074	none	low	family with sequence similarity 216 member A [Source:HGNC Symbol;Acc:HGNC:30180]
ENSG00000172689	MS4A10	0.0826754	0.339473	0.0844405	1.81682	0.565127	0.211074	none	low	membrane spanning 4-domains A10 [Source:HGNC Symbol;Acc:HGNC:13368]
ENSG00000106462	EZH2	0.424985	-0.00285276	0.100205	1.72459	0.612422	0.211066	none	low	enhancer of zeste 2 polycomb repressive complex 2 subunit [Source:HGNC Symbol;Acc:HGNC:3527]
ENSG00000144481	TRPM8	0.330182	0.0918889	0.0832567	1.82433	0.562246	0.211035	none	low	transient receptor potential cation channel subfamily M member 8 [Source:HGNC Symbol;Acc:HGNC:17961]
ENSG00000124380	SNRNP27	0.128794	0.293242	0.0792654	1.85038	0.554145	0.211018	none	high	small nuclear ribonucleoprotein U4/U6.U5 subunit 27 [Source:HGNC Symbol;Acc:HGNC:30240]
ENSG00000270672	MTRNR2L6	0.119731	0.302283	0.0801281	1.84465	0.556423	0.211007	none	NA	None
ENSG00000204463	BAG6	0.4504	-0.0284734	0.106539	1.69103	0.627568	0.210963	none	low	BAG cochaperone 6 [Source:HGNC Symbol;Acc:HGNC:13919]
ENSG00000167258	CDK12	0.101667	0.320234	0.0821538	1.83142	0.559601	0.210951	none	high	cyclin dependent kinase 12 [Source:HGNC Symbol;Acc:HGNC:24224]
ENSG00000115042	FAHD2A	0.00364655	0.418172	0.0989373	1.73153	0.608862	0.210909	none	low	fumarylacetoacetate hydrolase domain containing 2A [Source:HGNC Symbol;Acc:HGNC:24252]
ENSG00000081019	RSBN1	0.42493	-0.0032015	0.100542	1.72276	0.613478	0.210864	none	NA	round spermatid basic protein 1 [Source:HGNC Symbol;Acc:HGNC:25642]
ENSG00000142197	DOPEY2	0.221895	0.199604	0.0760285	1.87235	0.543323	0.21075	none	low	DOP1 leucine zipper like protein B [Source:HGNC Symbol;Acc:HGNC:1291]
ENSG00000168792	ABHD15	0.143041	0.278228	0.0785831	1.85494	0.552688	0.210635	none	NA	abhydrolase domain containing 15 [Source:HGNC Symbol;Acc:HGNC:26971]
ENSG00000072041	SLC6A15	0.28143	0.139801	0.0788493	1.85316	0.552936	0.210616	none	low	solute carrier family 6 member 15 [Source:HGNC Symbol;Acc:HGNC:13621]
ENSG00000126247	CAPNS1	0.124295	0.296486	0.0804476	1.84255	0.556571	0.210391	none	low	calpain small subunit 1 [Source:HGNC Symbol;Acc:HGNC:1481]
ENSG00000166535	A2ML1	0.171135	0.249585	0.0772984	1.86363	0.547777	0.21036	none	low	alpha-2-macroglobulin like 1 [Source:HGNC Symbol;Acc:HGNC:23336]
ENSG00000204779	FOXD4L5	0.117333	0.303255	0.0812454	1.83732	0.558315	0.210294	none	low	forkhead box D4 like 5 [Source:HGNC Symbol;Acc:HGNC:18522]
ENSG00000188393	CLEC2A	0.330544	0.0900336	0.0844164	1.81697	0.565127	0.210289	none	NA	C-type lectin domain family 2 member A [Source:HGNC Symbol;Acc:HGNC:24191]
ENSG00000169679	BUB1	0.333158	0.0870613	0.0850328	1.8131	0.566248	0.210109	none	high	BUB1 mitotic checkpoint serine/threonine kinase [Source:HGNC Symbol;Acc:HGNC:1148]
ENSG00000111445	RFC5	0.35828	0.0619118	0.0887636	1.79014	0.5787	0.210096	none	high	replication factor C subunit 5 [Source:HGNC Symbol;Acc:HGNC:9973]
ENSG00000184345	IQCF2	0.237041	0.182977	0.0773154	1.86352	0.547777	0.210009	none	NA	IQ motif containing F2 [Source:HGNC Symbol;Acc:HGNC:31815]
ENSG00000184937	WT1	0.163236	0.256757	0.0781251	1.85803	0.550921	0.209996	none	low	WT1 transcription factor [Source:HGNC Symbol;Acc:HGNC:12796]
ENSG00000166979	EVA1C	0.120555	0.299336	0.0813579	1.83658	0.558315	0.209945	none	NA	eva-1 homolog C [Source:HGNC Symbol;Acc:HGNC:13239]
ENSG00000131849	ZNF132	0.366506	0.0532819	0.0904494	1.78004	0.584382	0.209894	none	low	zinc finger protein 132 [Source:HGNC Symbol;Acc:HGNC:12916]
ENSG00000134256	CD101	0.207575	0.211998	0.0772098	1.86424	0.547777	0.209786	none	low	CD101 molecule [Source:HGNC Symbol;Acc:HGNC:5949]
ENSG00000129083	COPB1	0.515409	-0.0960406	0.127707	1.58998	0.665353	0.209684	none	NA	COPI coat complex subunit beta 1 [Source:HGNC Symbol;Acc:HGNC:2231]
ENSG00000198796	ALPK2	0.253186	0.166069	0.078452	1.85582	0.551975	0.209627	none	low	alpha kinase 2 [Source:HGNC Symbol;Acc:HGNC:20565]
ENSG00000105649	RAB3A	0.308826	0.110367	0.0828429	1.82698	0.561138	0.209597	none	low	RAB3A, member RAS oncogene family [Source:HGNC Symbol;Acc:HGNC:9777]
ENSG00000140262	TCF12	0.35201	0.0671405	0.0885872	1.7912	0.578156	0.209575	none	low	transcription factor 12 [Source:HGNC Symbol;Acc:HGNC:11623]
ENSG00000100065	CARD10	0.120874	0.298273	0.0817911	1.83377	0.55865	0.209573	none	low	caspase recruitment domain family member 10 [Source:HGNC Symbol;Acc:HGNC:16422]
ENSG00000125447	GGA3	0.126393	0.292619	0.0813561	1.8366	0.558315	0.209506	none	low	golgi associated, gamma adaptin ear containing, ARF binding protein 3 [Source:HGNC Symbol;Acc:HGNC:17079]
ENSG00000121486	TRMT1L	0.381759	0.0371199	0.0939248	1.75972	0.595091	0.209439	none	low	tRNA methyltransferase 1 like [Source:HGNC Symbol;Acc:HGNC:16782]
ENSG00000174837	EMR1	0.307994	0.11075	0.0830832	1.82544	0.561947	0.209372	none	NA	adhesion G protein-coupled receptor E1 [Source:HGNC Symbol;Acc:HGNC:3336]
ENSG00000180998	GPR137C	0.368659	0.0500724	0.0916699	1.77283	0.589613	0.209365	none	NA	G protein-coupled receptor 137C [Source:HGNC Symbol;Acc:HGNC:25445]
ENSG00000083535	PIBF1	0.13812	0.280535	0.0805883	1.84162	0.556802	0.209328	none	NA	progesterone immunomodulatory binding factor 1 [Source:HGNC Symbol;Acc:HGNC:23352]
ENSG00000117748	RPA2	0.152121	0.266351	0.0797176	1.84737	0.555028	0.209236	none	high	replication protein A2 [Source:HGNC Symbol;Acc:HGNC:10290]
ENSG00000175567	UCP2	0.312733	0.105623	0.083896	1.82026	0.564521	0.209178	none	low	uncoupling protein 2 [Source:HGNC Symbol;Acc:HGNC:12518]
ENSG00000173898	SPTBN2	0.381571	0.0367245	0.0943716	1.75715	0.596288	0.209148	none	NA	spectrin beta, non-erythrocytic 2 [Source:HGNC Symbol;Acc:HGNC:11276]
ENSG00000122591	FAM126A	0.347504	0.0706744	0.0886554	1.79079	0.578398	0.209089	none	NA	hyccin PI4KA lipid kinase complex subunit 1 [Source:HGNC Symbol;Acc:HGNC:24587]
ENSG00000076826	CAMSAP3	0.27223	0.145911	0.0803383	1.84327	0.556566	0.209071	none	NA	calmodulin regulated spectrin associated protein family member 3 [Source:HGNC Symbol;Acc:HGNC:29307]
ENSG00000134852	CLOCK	0.318647	0.0994755	0.0847634	1.81479	0.565592	0.209061	none	low	clock circadian regulator [Source:HGNC Symbol;Acc:HGNC:2082]
ENSG00000205581	HMGN1	0.272425	0.145594	0.0804378	1.84261	0.556571	0.209009	none	low	high mobility group nucleosome binding domain 1 [Source:HGNC Symbol;Acc:HGNC:4984]
ENSG00000183530	PRR14L	0.206948	0.210853	0.078371	1.85637	0.551753	0.2089	none	NA	proline rich 14 like [Source:HGNC Symbol;Acc:HGNC:28738]
ENSG00000175216	CKAP5	-0.80459	1.22222	0.421191	0.821445	0.900613	0.208816	none	high	cytoskeleton associated protein 5 [Source:HGNC Symbol;Acc:HGNC:28959]
ENSG00000163607	GTPBP8	0.397736	0.0196541	0.0983356	1.73485	0.607363	0.208695	none	low	GTP binding protein 8 (putative) [Source:HGNC Symbol;Acc:HGNC:25007]
ENSG00000176049	JAKMIP2	0.277516	0.139687	0.0813884	1.83639	0.558318	0.208601	none	NA	janus kinase and microtubule interacting protein 2 [Source:HGNC Symbol;Acc:HGNC:29067]
ENSG00000183098	GPC6	0.41046	0.00673277	0.101232	1.71903	0.615514	0.208597	none	low	glypican 6 [Source:HGNC Symbol;Acc:HGNC:4454]
ENSG00000066933	MYO9A	0.244421	0.172594	0.0796022	1.84813	0.554837	0.208507	none	low	myosin IXA [Source:HGNC Symbol;Acc:HGNC:7608]
ENSG00000142669	SH3BGRL3	0.237955	0.179043	0.0793796	1.84961	0.554735	0.208499	none	NA	SH3 domain binding glutamate rich protein like 3 [Source:HGNC Symbol;Acc:HGNC:15568]
ENSG00000188517	COL25A1	0.62444	-0.207689	0.170122	1.42372	0.720553	0.208375	none	low	collagen type XXV alpha 1 chain [Source:HGNC Symbol;Acc:HGNC:18603]
ENSG00000213760	ATP6V1G2	0.175398	0.241272	0.079719	1.84736	0.555028	0.208335	none	low	ATPase H+ transporting V1 subunit G2 [Source:HGNC Symbol;Acc:HGNC:862]
ENSG00000125351	UPF3B	0.387109	0.0294323	0.096908	1.74279	0.603045	0.208271	none	NA	UPF3B regulator of nonsense mediated mRNA decay [Source:HGNC Symbol;Acc:HGNC:20439]
ENSG00000051523	CYBA	0.00445127	0.411856	0.102321	1.71319	0.618579	0.208154	none	low	cytochrome b-245 alpha chain [Source:HGNC Symbol;Acc:HGNC:2577]
ENSG00000090487	SPG21	0.273157	0.142972	0.0818323	1.8335	0.558693	0.208064	none	low	SPG21 abhydrolase domain containing, maspardin [Source:HGNC Symbol;Acc:HGNC:20373]
ENSG00000105255	FSD1	0.305365	0.11062	0.0848451	1.81427	0.565592	0.207993	none	NA	fibronectin type III and SPRY domain containing 1 [Source:HGNC Symbol;Acc:HGNC:13745]
ENSG00000145649	GZMA	0.360772	0.0551879	0.0925616	1.76761	0.590464	0.20798	none	low	granzyme A [Source:HGNC Symbol;Acc:HGNC:4708]
ENSG00000197153	HIST1H3J	0.10198	0.313951	0.0858567	1.80795	0.568908	0.207965	none	low	H3 clustered histone 12 [Source:HGNC Symbol;Acc:HGNC:4774]
ENSG00000138246	DNAJC13	0.358993	0.0568668	0.0923431	1.76888	0.590349	0.20793	none	NA	DnaJ heat shock protein family (Hsp40) member C13 [Source:HGNC Symbol;Acc:HGNC:30343]
[truncated: 16,660 more rows]

## Sheet: Extended Data Fig.8g
Geneid	gene_name	R1	R2	pval	tstat	fdr	mean_fc	significant	dependency	description
ENSG00000198755	RPL10A	2.24405	2.26832	1.10519e-13	19.2543	7.71863e-10	2.25619	enriched	NA	ribosomal protein L10a [Source:HGNC Symbol;Acc:HGNC:10299]
ENSG00000158417	EIF5B	2.0223	2.03762	7.04173e-13	17.3267	3.28479e-09	2.02996	enriched	high	eukaryotic translation initiation factor 5B [Source:HGNC Symbol;Acc:HGNC:30793]
ENSG00000134001	EIF2S1	2.48631	1.47993	3.78196e-10	11.9752	3.71408e-07	1.98312	enriched	NA	eukaryotic translation initiation factor 2 subunit alpha [Source:HGNC Symbol;Acc:HGNC:3265]
ENSG00000130741	EIF2S3	2.1814	1.53878	5.91486e-11	13.3859	1.21025e-07	1.86009	enriched	NA	eukaryotic translation initiation factor 2 subunit gamma [Source:HGNC Symbol;Acc:HGNC:3267]
ENSG00000142541	RPL13A	2.41077	1.3083	2.33636e-09	10.7065	1.19499e-06	1.85954	enriched	NA	ribosomal protein L13a [Source:HGNC Symbol;Acc:HGNC:10304]
ENSG00000125691	RPL23	2.46629	0.874528	4.07075e-07	7.62436	5.20248e-05	1.67041	enriched	NA	ribosomal protein L23 [Source:HGNC Symbol;Acc:HGNC:10316]
ENSG00000188846	RPL14	1.06986	2.18677	2.1083e-08	9.30858	6.82088e-06	1.62832	enriched	high	ribosomal protein L14 [Source:HGNC Symbol;Acc:HGNC:10305]
ENSG00000156482	RPL30	1.49846	1.60054	7.87565e-11	13.1599	1.33593e-07	1.5495	enriched	NA	ribosomal protein L30 [Source:HGNC Symbol;Acc:HGNC:10333]
ENSG00000133316	WDR74	1.87268	1.20515	1.62681e-09	10.9502	9.27033e-07	1.53892	enriched	high	WD repeat domain 74 [Source:HGNC Symbol;Acc:HGNC:25529]
ENSG00000108592	FTSJ3	1.52827	1.42753	1.73252e-10	12.5534	2.30908e-07	1.4779	enriched	high	FtsJ RNA 2'-O-methyltransferase 3 [Source:HGNC Symbol;Acc:HGNC:17136]
ENSG00000090061	CCNK	1.40135	1.52707	2.1169e-10	12.4029	2.4687e-07	1.46421	enriched	high	cyclin K [Source:HGNC Symbol;Acc:HGNC:1596]
ENSG00000167526	RPL13	1.32384	1.5081	4.25296e-10	11.8901	3.9678e-07	1.41597	enriched	high	ribosomal protein L13 [Source:HGNC Symbol;Acc:HGNC:10303]
ENSG00000143319	ISG20L2	1.6248	1.15995	2.05639e-09	10.792	1.12854e-06	1.39237	enriched	NA	interferon stimulated exonuclease gene 20 like 2 [Source:HGNC Symbol;Acc:HGNC:25745]
ENSG00000100664	EIF5	1.36063	1.38895	5.30401e-10	11.7312	4.71274e-07	1.37479	enriched	NA	eukaryotic translation initiation factor 5 [Source:HGNC Symbol;Acc:HGNC:3299]
ENSG00000197498	RPF2	1.78983	0.952839	3.51209e-08	9.00323	8.97701e-06	1.37133	enriched	NA	ribosome production factor 2 homolog [Source:HGNC Symbol;Acc:HGNC:20870]
ENSG00000163938	GNL3	1.38327	1.3382	6.33877e-10	11.6043	5.14239e-07	1.36073	enriched	high	G protein nucleolar 3 [Source:HGNC Symbol;Acc:HGNC:29931]
ENSG00000136940	PDCL	1.49175	1.22019	1.16933e-09	11.1761	8.08093e-07	1.35597	enriched	low	phosducin like [Source:HGNC Symbol;Acc:HGNC:8770]
ENSG00000138442	WDR12	1.13353	1.57836	2.79122e-09	10.5882	1.30203e-06	1.35595	enriched	high	WD repeat domain 12 [Source:HGNC Symbol;Acc:HGNC:14098]
ENSG00000121022	COPS5	1.48513	1.22305	1.15151e-09	11.1866	8.08093e-07	1.35409	enriched	high	COP9 signalosome subunit 5 [Source:HGNC Symbol;Acc:HGNC:2240]
ENSG00000100316	RPL3	1.80906	0.894527	7.74336e-08	8.54308	1.56985e-05	1.3518	enriched	NA	ribosomal protein L3 [Source:HGNC Symbol;Acc:HGNC:10332]
ENSG00000147403	RPL10	1.77992	0.919893	5.28728e-08	8.76322	1.18862e-05	1.34991	enriched	NA	ribosomal protein L10 [Source:HGNC Symbol;Acc:HGNC:10298]
ENSG00000113460	BRIX1	1.57342	1.11956	3.29196e-09	10.4794	1.49816e-06	1.34649	enriched	high	biogenesis of ribosomes BRX1 [Source:HGNC Symbol;Acc:HGNC:24170]
ENSG00000072062	PRKACA	1.29281	1.35805	9.90616e-10	11.2908	7.39356e-07	1.32543	enriched	low	protein kinase cAMP-activated catalytic subunit alpha [Source:HGNC Symbol;Acc:HGNC:9380]
ENSG00000173145	NOC3L	1.21481	1.43533	1.40571e-09	11.0497	8.74307e-07	1.32507	enriched	NA	NOC3 like DNA replication regulator [Source:HGNC Symbol;Acc:HGNC:24034]
ENSG00000136271	DDX56	1.77013	0.858318	1.15348e-07	8.31682	2.00922e-05	1.31422	enriched	high	DEAD-box helicase 56 [Source:HGNC Symbol;Acc:HGNC:18193]
ENSG00000100029	PES1	1.2576	1.35439	1.31092e-09	11.0975	8.73587e-07	1.30599	enriched	NA	pescadillo ribosomal biogenesis factor 1 [Source:HGNC Symbol;Acc:HGNC:8848]
ENSG00000155438	NIFK	1.72556	0.841877	1.32908e-07	8.23725	2.17892e-05	1.28372	enriched	high	nucleolar protein interacting with the FHA domain of MKI67 [Source:HGNC Symbol;Acc:HGNC:17838]
ENSG00000105640	RPL18A	1.9181	0.635876	2.26537e-06	6.73361	0.000197521	1.27699	enriched	NA	ribosomal protein L18a [Source:HGNC Symbol;Acc:HGNC:10311]
ENSG00000132603	NIP7	1.17737	1.36352	2.48834e-09	10.6645	1.22184e-06	1.27044	enriched	NA	nucleolar pre-rRNA processing protein NIP7 [Source:HGNC Symbol;Acc:HGNC:24328]
ENSG00000132432	SEC61G	1.20819	1.33005	2.17163e-09	10.7554	1.15773e-06	1.26912	enriched	high	SEC61 translocon subunit gamma [Source:HGNC Symbol;Acc:HGNC:18277]
ENSG00000169727	GPS1	1.38025	1.12843	3.78553e-09	10.3879	1.64265e-06	1.25434	enriched	high	G protein pathway suppressor 1 [Source:HGNC Symbol;Acc:HGNC:4549]
ENSG00000063177	RPL18	0.95951	1.5219	2.33371e-08	9.24726	7.00565e-06	1.2407	enriched	NA	ribosomal protein L18 [Source:HGNC Symbol;Acc:HGNC:10310]
ENSG00000071082	RPL31	1.64965	0.830625	1.38691e-07	8.21343	2.20286e-05	1.24014	enriched	high	ribosomal protein L31 [Source:HGNC Symbol;Acc:HGNC:10334]
ENSG00000142676	RPL11	1.06429	1.39335	7.23407e-09	9.97112	2.7547e-06	1.22882	enriched	NA	ribosomal protein L11 [Source:HGNC Symbol;Acc:HGNC:10301]
ENSG00000125037	EMC3	1.16472	1.24475	4.66664e-09	10.2519	1.89293e-06	1.20474	enriched	NA	ER membrane protein complex subunit 3 [Source:HGNC Symbol;Acc:HGNC:23999]
ENSG00000048162	NOP16	1.55851	0.841661	1.09473e-07	8.34628	1.94539e-05	1.20009	enriched	low	NOP16 nucleolar protein [Source:HGNC Symbol;Acc:HGNC:26934]
ENSG00000166441	RPL27A	1.60066	0.734527	4.61742e-07	7.55703	5.82139e-05	1.16759	enriched	NA	ribosomal protein L27a [Source:HGNC Symbol;Acc:HGNC:10329]
ENSG00000108344	PSMD3	0.270132	2.01196	0.000113179	4.87575	0.00485472	1.14104	enriched	high	proteasome 26S subunit, non-ATPase 3 [Source:HGNC Symbol;Acc:HGNC:9560]
ENSG00000092148	HECTD1	1.05244	1.22488	1.35033e-08	9.58074	4.75393e-06	1.13866	enriched	low	HECT domain E3 ubiquitin protein ligase 1 [Source:HGNC Symbol;Acc:HGNC:20157]
ENSG00000174444	RPL4	1.84841	0.421083	2.42295e-05	5.58483	0.00137099	1.13475	enriched	NA	ribosomal protein L4 [Source:HGNC Symbol;Acc:HGNC:10353]
ENSG00000143748	NVL	0.974642	1.28054	2.48198e-08	9.21021	7.12482e-06	1.12759	enriched	high	nuclear VCP like [Source:HGNC Symbol;Acc:HGNC:8070]
ENSG00000121879	PIK3CA	0.825347	1.42428	1.29242e-07	8.25292	2.15315e-05	1.12481	enriched	low	phosphatidylinositol-4,5-bisphosphate 3-kinase catalytic subunit alpha [Source:HGNC Symbol;Acc:HGNC:8975]
ENSG00000164944	KIAA1429	1.05481	1.17677	1.65488e-08	9.45584	5.61427e-06	1.11579	enriched	NA	vir like m6A methyltransferase associated [Source:HGNC Symbol;Acc:HGNC:24500]
ENSG00000175592	FOSL1	1.05263	1.16467	1.79597e-08	9.40591	5.98412e-06	1.10865	enriched	low	FOS like 1, AP-1 transcription factor subunit [Source:HGNC Symbol;Acc:HGNC:13718]
ENSG00000198242	RPL23A	1.12907	1.05527	2.14418e-08	9.29837	6.82088e-06	1.09217	enriched	high	ribosomal protein L23a [Source:HGNC Symbol;Acc:HGNC:10317]
ENSG00000198042	MAK16	1.46544	0.713921	5.59234e-07	7.45528	6.75466e-05	1.08968	enriched	NA	MAK16 homolog [Source:HGNC Symbol;Acc:HGNC:13703]
ENSG00000111667	USP5	1.09312	1.08145	2.20681e-08	9.28098	6.86282e-06	1.08729	enriched	high	ubiquitin specific peptidase 5 [Source:HGNC Symbol;Acc:HGNC:12628]
ENSG00000182934	SRPR	1.15269	1.0094	2.80782e-08	9.13631	7.56332e-06	1.08105	enriched	NA	SRP receptor subunit alpha [Source:HGNC Symbol;Acc:HGNC:11307]
ENSG00000107937	GTPBP4	1.32668	0.826546	1.34292e-07	8.23145	2.17892e-05	1.07661	enriched	high	GTP binding protein 4 [Source:HGNC Symbol;Acc:HGNC:21535]
ENSG00000145041	VPRBP	1.49988	0.637632	1.5358e-06	6.93052	0.000146206	1.06875	enriched	NA	DDB1 and CUL4 associated factor 1 [Source:HGNC Symbol;Acc:HGNC:30911]
ENSG00000166200	COPS2	0.979607	1.1488	3.78506e-08	8.959	9.41673e-06	1.0642	enriched	high	COP9 signalosome subunit 2 [Source:HGNC Symbol;Acc:HGNC:30747]
ENSG00000146223	RPL7L1	1.11854	0.996204	3.77624e-08	8.96038	9.41673e-06	1.05737	enriched	NA	ribosomal protein L7 like 1 [Source:HGNC Symbol;Acc:HGNC:21370]
ENSG00000114391	RPL24	1.25042	0.860964	9.86139e-08	8.40536	1.82559e-05	1.05569	enriched	NA	ribosomal protein L24 [Source:HGNC Symbol;Acc:HGNC:10325]
ENSG00000129084	PSMA1	1.44552	0.644032	1.39771e-06	6.97865	0.000137262	1.04478	enriched	high	proteasome 20S subunit alpha 1 [Source:HGNC Symbol;Acc:HGNC:9530]
ENSG00000273899	NOL12	1.05145	0.972173	6.88282e-08	8.61068	1.48873e-05	1.01181	enriched	NA	nucleolar protein 12 [Source:HGNC Symbol;Acc:HGNC:28585]
ENSG00000242372	EIF6	1.08486	0.929702	8.37343e-08	8.49837	1.61072e-05	1.00728	enriched	high	eukaryotic translation initiation factor 6 [Source:HGNC Symbol;Acc:HGNC:6159]
ENSG00000073536	NLE1	1.19072	0.800931	2.3243e-07	7.92782	3.31062e-05	0.995824	enriched	high	notchless homolog 1 [Source:HGNC Symbol;Acc:HGNC:19889]
ENSG00000174748	RPL15	0.928569	1.0526	1.00842e-07	8.3927	1.84158e-05	0.990585	enriched	NA	ribosomal protein L15 [Source:HGNC Symbol;Acc:HGNC:10306]
ENSG00000142207	URB1	1.30501	0.658155	1.21534e-06	7.05037	0.000122578	0.981581	enriched	NA	URB1 ribosome biogenesis homolog [Source:HGNC Symbol;Acc:HGNC:17344]
ENSG00000171720	HDAC3	0.919304	1.04272	1.16295e-07	8.31221	2.00922e-05	0.981012	enriched	low	histone deacetylase 3 [Source:HGNC Symbol;Acc:HGNC:4854]
ENSG00000087460	GNAS	0.846512	1.11423	1.73746e-07	8.08805	2.65865e-05	0.980371	enriched	low	GNAS complex locus [Source:HGNC Symbol;Acc:HGNC:4392]
ENSG00000100883	SRP54	0.98836	0.960255	1.15943e-07	8.31392	2.00922e-05	0.974307	enriched	NA	signal recognition particle 54 [Source:HGNC Symbol;Acc:HGNC:11301]
ENSG00000198301	SDAD1	0.98226	0.960146	1.21269e-07	8.28866	2.05705e-05	0.971203	enriched	NA	SDA1 domain containing 1 [Source:HGNC Symbol;Acc:HGNC:25537]
ENSG00000153037	SRP19	0.841417	1.08324	2.08328e-07	7.98788	3.11934e-05	0.962331	enriched	low	signal recognition particle 19 [Source:HGNC Symbol;Acc:HGNC:11300]
ENSG00000138663	COPS4	1.03887	0.882273	1.69259e-07	8.10255	2.63184e-05	0.960573	enriched	high	COP9 signalosome subunit 4 [Source:HGNC Symbol;Acc:HGNC:16702]
ENSG00000146457	WTAP	0.910448	1.00285	1.60434e-07	8.13227	2.51557e-05	0.956651	enriched	low	WT1 associated protein [Source:HGNC Symbol;Acc:HGNC:16846]
ENSG00000162775	RBM15	0.829401	1.06877	2.52622e-07	7.88229	3.57096e-05	0.949086	enriched	low	RNA binding motif protein 15 [Source:HGNC Symbol;Acc:HGNC:14959]
ENSG00000197958	RPL12	1.18988	0.701042	8.09601e-07	7.26084	8.88667e-05	0.945459	enriched	NA	ribosomal protein L12 [Source:HGNC Symbol;Acc:HGNC:10302]
ENSG00000124228	DDX27	1.18045	0.707524	7.59543e-07	7.2942	8.69467e-05	0.943985	enriched	high	DEAD-box helicase 27 [Source:HGNC Symbol;Acc:HGNC:15837]
ENSG00000117133	RPF1	1.0836	0.804317	3.13441e-07	7.76508	4.20755e-05	0.94396	enriched	NA	ribosome production factor 1 homolog [Source:HGNC Symbol;Acc:HGNC:30350]
ENSG00000164346	NSA2	0.565934	1.30388	4.10283e-06	6.43771	0.00031724	0.934906	enriched	NA	NSA2 ribosome biogenesis factor [Source:HGNC Symbol;Acc:HGNC:30728]
ENSG00000155827	RNF20	1.12111	0.74727	5.37499e-07	7.47628	6.62184e-05	0.93419	enriched	high	ring finger protein 20 [Source:HGNC Symbol;Acc:HGNC:10062]
ENSG00000103510	KAT8	1.25247	0.591094	3.09517e-06	6.57739	0.000252423	0.921783	enriched	high	lysine acetyltransferase 8 [Source:HGNC Symbol;Acc:HGNC:17933]
ENSG00000001497	LAS1L	0.823374	1.00779	3.61557e-07	7.68802	4.65262e-05	0.91558	enriched	NA	LAS1 like ribosome biogenesis factor [Source:HGNC Symbol;Acc:HGNC:25726]
ENSG00000196363	WDR5	0.90347	0.922671	2.97695e-07	7.79299	4.11172e-05	0.91307	enriched	high	WD repeat domain 5 [Source:HGNC Symbol;Acc:HGNC:12757]
ENSG00000089737	DDX24	1.18424	0.641696	1.75945e-06	6.86134	0.000160339	0.912971	enriched	high	DEAD-box helicase 24 [Source:HGNC Symbol;Acc:HGNC:13266]
ENSG00000130985	UBA1	0.601205	1.18221	2.99619e-06	6.59358	0.000246282	0.89171	enriched	high	ubiquitin like modifier activating enzyme 1 [Source:HGNC Symbol;Acc:HGNC:12469]
ENSG00000175166	PSMD2	1.27041	0.493922	1.08788e-05	5.96391	0.000712239	0.882167	enriched	high	proteasome 26S subunit ubiquitin receptor, non-ATPase 2 [Source:HGNC Symbol;Acc:HGNC:9559]
ENSG00000115816	CEBPZ	1.11689	0.635279	2.20606e-06	6.74697	0.000193253	0.876085	enriched	high	CCAAT enhancer binding protein zeta [Source:HGNC Symbol;Acc:HGNC:24218]
ENSG00000091651	ORC6	-0.423892	2.17498	0.0143994	2.70076	0.193032	0.875544	none	low	origin recognition complex subunit 6 [Source:HGNC Symbol;Acc:HGNC:17151]
ENSG00000147604	RPL7	0.869181	0.877147	5.61108e-07	7.45351	6.75466e-05	0.873164	enriched	high	ribosomal protein L7 [Source:HGNC Symbol;Acc:HGNC:10363]
ENSG00000168090	COPS6	0.837528	0.886568	6.82656e-07	7.35014	7.96104e-05	0.862048	enriched	high	COP9 signalosome subunit 6 [Source:HGNC Symbol;Acc:HGNC:21749]
ENSG00000131469	RPL27	0.898419	0.818391	7.44406e-07	7.30473	8.57399e-05	0.858405	enriched	NA	ribosomal protein L27 [Source:HGNC Symbol;Acc:HGNC:10328]
ENSG00000075089	ACTR6	0.707275	1.00577	1.314e-06	7.01029	0.000130415	0.856523	enriched	low	actin related protein 6 [Source:HGNC Symbol;Acc:HGNC:24025]
ENSG00000121281	ADCY7	1.08895	0.618727	2.93177e-06	6.60442	0.000243128	0.853836	enriched	low	adenylate cyclase 7 [Source:HGNC Symbol;Acc:HGNC:238]
ENSG00000135763	URB2	0.933284	0.774063	9.13481e-07	7.19797	9.68445e-05	0.853673	enriched	NA	URB2 ribosome biogenesis homolog [Source:HGNC Symbol;Acc:HGNC:28967]
ENSG00000137876	RSL24D1	1.16346	0.531583	7.72635e-06	6.12856	0.000546083	0.847522	enriched	NA	ribosomal L24 domain containing 1 [Source:HGNC Symbol;Acc:HGNC:18479]
ENSG00000128463	EMC4	0.818293	0.872196	9.01037e-07	7.2051	9.60712e-05	0.845245	enriched	NA	ER membrane protein complex subunit 4 [Source:HGNC Symbol;Acc:HGNC:28032]
ENSG00000168028	RPSA	1.70138	-0.0291492	0.00202212	3.59021	0.0480646	0.836115	none	high	ribosomal protein SA [Source:HGNC Symbol;Acc:HGNC:6502]
ENSG00000112159	MDN1	1.02637	0.639335	2.74946e-06	6.63648	0.000231967	0.832853	enriched	NA	midasin AAA ATPase 1 [Source:HGNC Symbol;Acc:HGNC:18302]
ENSG00000171490	RSL1D1	0.969349	0.685573	1.99035e-06	6.79888	0.000178548	0.827461	enriched	NA	ribosomal L1 domain containing 1 [Source:HGNC Symbol;Acc:HGNC:24534]
ENSG00000134153	EMC7	0.807496	0.846108	1.20963e-06	7.0528	0.000122578	0.826802	enriched	NA	ER membrane protein complex subunit 7 [Source:HGNC Symbol;Acc:HGNC:24301]
ENSG00000185163	DDX51	1.02615	0.615246	3.71501e-06	6.48677	0.000294972	0.820696	enriched	high	DEAD-box helicase 51 [Source:HGNC Symbol;Acc:HGNC:20082]
ENSG00000169446	MMGT1	0.891024	0.749033	1.5325e-06	6.93161	0.000146206	0.820029	enriched	NA	membrane magnesium transporter 1 [Source:HGNC Symbol;Acc:HGNC:28100]
ENSG00000111641	NOP2	0.839578	0.792884	1.44887e-06	6.96026	0.000141274	0.816231	enriched	NA	NOP2 nucleolar protein [Source:HGNC Symbol;Acc:HGNC:7867]
ENSG00000104824	HNRNPL	0.73666	0.889018	1.76158e-06	6.86073	0.000160339	0.812839	enriched	high	heterogeneous nuclear ribonucleoprotein L [Source:HGNC Symbol;Acc:HGNC:5045]
ENSG00000123064	DDX54	1.18086	0.434014	2.68643e-05	5.53654	0.00149185	0.807437	enriched	high	DEAD-box helicase 54 [Source:HGNC Symbol;Acc:HGNC:20084]
ENSG00000198612	COPS8	0.725317	0.875509	2.15836e-06	6.75798	0.000189966	0.800413	enriched	high	COP9 signalosome subunit 8 [Source:HGNC Symbol;Acc:HGNC:24335]
ENSG00000197756	RPL37A	1.11109	0.474541	1.81363e-05	5.721	0.00108463	0.792817	enriched	NA	ribosomal protein L37a [Source:HGNC Symbol;Acc:HGNC:10348]
ENSG00000161016	RPL8	0.951346	0.632889	4.02402e-06	6.44728	0.00031416	0.792118	enriched	NA	ribosomal protein L8 [Source:HGNC Symbol;Acc:HGNC:10368]
ENSG00000127481	UBR4	0.731822	0.829946	2.75988e-06	6.63459	0.000231967	0.780884	enriched	NA	ubiquitin protein ligase E3 component n-recognin 4 [Source:HGNC Symbol;Acc:HGNC:30313]
ENSG00000114982	KANSL3	0.812309	0.748161	2.69227e-06	6.64699	0.000229384	0.780235	enriched	high	KAT8 regulatory NSL complex subunit 3 [Source:HGNC Symbol;Acc:HGNC:25473]
ENSG00000172534	HCFC1	0.488331	1.06817	1.67867e-05	5.75753	0.00102027	0.778252	enriched	high	host cell factor C1 [Source:HGNC Symbol;Acc:HGNC:4839]
ENSG00000132382	MYBBP1A	0.971406	0.580771	6.99482e-06	6.17674	0.00049626	0.776089	enriched	high	MYB binding protein 1a [Source:HGNC Symbol;Acc:HGNC:7546]
ENSG00000141030	COPS3	0.98646	0.560701	8.49955e-06	6.0825	0.000583976	0.773581	enriched	high	COP9 signalosome subunit 3 [Source:HGNC Symbol;Acc:HGNC:2239]
ENSG00000144713	RPL32	1.54251	-0.0211784	0.00238836	3.51613	0.0546133	0.760666	none	high	ribosomal protein L32 [Source:HGNC Symbol;Acc:HGNC:10336]
ENSG00000111845	PAK1IP1	0.968853	0.543593	1.12685e-05	5.94708	0.00073517	0.756223	enriched	high	PAK1 interacting protein 1 [Source:HGNC Symbol;Acc:HGNC:20882]
ENSG00000145425	RPS3A	0.458666	1.04153	2.65501e-05	5.54204	0.0014788	0.750098	enriched	high	ribosomal protein S3A [Source:HGNC Symbol;Acc:HGNC:10421]
ENSG00000175073	VCPIP1	0.823047	0.659132	6.08924e-06	6.24414	0.000440384	0.74109	enriched	low	valosin containing protein interacting protein 1 [Source:HGNC Symbol;Acc:HGNC:30897]
ENSG00000100865	CINP	0.807267	0.667221	6.22384e-06	6.23349	0.000446656	0.737244	enriched	low	cyclin dependent kinase 2 interacting protein [Source:HGNC Symbol;Acc:HGNC:23789]
ENSG00000147905	ZCCHC7	0.931867	0.540236	1.36355e-05	5.85614	0.000862459	0.736051	enriched	low	zinc finger CCHC-type containing 7 [Source:HGNC Symbol;Acc:HGNC:26209]
ENSG00000106344	RBM28	0.806602	0.65711	6.95127e-06	6.17977	0.00049626	0.731856	enriched	high	RNA binding motif protein 28 [Source:HGNC Symbol;Acc:HGNC:21863]
ENSG00000261236	BOP1	0.914822	0.543187	1.41554e-05	5.83835	0.000892314	0.729005	enriched	high	BOP1 ribosomal biogenesis factor [Source:HGNC Symbol;Acc:HGNC:15519]
ENSG00000160214	RRP1	0.739334	0.68744	8.51286e-06	6.08175	0.000583976	0.713387	enriched	NA	ribosomal RNA processing 1 [Source:HGNC Symbol;Acc:HGNC:18785]
ENSG00000058262	SEC61A1	0.862344	0.561361	1.46423e-05	5.82229	0.000916813	0.711852	enriched	NA	SEC61 translocon subunit alpha 1 [Source:HGNC Symbol;Acc:HGNC:18276]
ENSG00000161970	RPL26	1.21313	0.206807	0.000420475	4.28729	0.014529	0.709969	none	NA	ribosomal protein L26 [Source:HGNC Symbol;Acc:HGNC:10327]
ENSG00000187778	MCRS1	0.676894	0.739725	9.38582e-06	6.03474	0.000632239	0.70831	enriched	high	microspherule protein 1 [Source:HGNC Symbol;Acc:HGNC:6960]
ENSG00000136891	TEX10	0.809779	0.584285	1.51393e-05	5.80645	0.000938489	0.697032	enriched	NA	testis expressed 10 [Source:HGNC Symbol;Acc:HGNC:25988]
ENSG00000130255	RPL36	0.906841	0.484074	3.07171e-05	5.47405	0.00167588	0.695457	enriched	NA	ribosomal protein L36 [Source:HGNC Symbol;Acc:HGNC:13631]
ENSG00000128607	KLHDC10	0.427582	0.958874	5.15941e-05	5.23411	0.00256159	0.693228	enriched	NA	kelch domain containing 10 [Source:HGNC Symbol;Acc:HGNC:22194]
ENSG00000111364	DDX55	0.718662	0.662145	1.28507e-05	5.88436	0.000821327	0.690403	enriched	low	DEAD-box helicase 55 [Source:HGNC Symbol;Acc:HGNC:20085]
ENSG00000162408	NOL9	0.706069	0.670004	1.32538e-05	5.86965	0.000841165	0.688036	enriched	low	nucleolar protein 9 [Source:HGNC Symbol;Acc:HGNC:26265]
ENSG00000120071	KANSL1	0.854231	0.521154	2.4818e-05	5.57359	0.00139903	0.687692	enriched	high	KAT8 regulatory NSL complex subunit 1 [Source:HGNC Symbol;Acc:HGNC:24565]
ENSG00000211456	SACM1L	0.725044	0.629424	1.68655e-05	5.75531	0.00102173	0.677234	enriched	low	SAC1 like phosphatidylinositide phosphatase [Source:HGNC Symbol;Acc:HGNC:17059]
ENSG00000198026	ZNF335	0.913284	0.439341	5.27599e-05	5.22384	0.00261127	0.676312	enriched	NA	zinc finger protein 335 [Source:HGNC Symbol;Acc:HGNC:15807]
ENSG00000173120	KDM2A	0.53322	0.807786	2.77019e-05	5.52221	0.00152926	0.670503	enriched	low	lysine demethylase 2A [Source:HGNC Symbol;Acc:HGNC:13606]
ENSG00000103549	RNF40	0.66818	0.671757	1.82079e-05	5.71914	0.00108544	0.669969	enriched	high	ring finger protein 40 [Source:HGNC Symbol;Acc:HGNC:16867]
ENSG00000103363	TCEB2	0.644162	0.683328	2.05659e-05	5.66177	0.00119545	0.663745	enriched	NA	elongin B [Source:HGNC Symbol;Acc:HGNC:11619]
ENSG00000088930	XRN2	0.698691	0.626945	2.13656e-05	5.64383	0.00123154	0.662818	enriched	low	5'-3' exoribonuclease 2 [Source:HGNC Symbol;Acc:HGNC:12836]
ENSG00000163930	BAP1	0.521076	0.799955	3.34792e-05	5.434	0.00180026	0.660515	enriched	low	BRCA1 associated protein 1 [Source:HGNC Symbol;Acc:HGNC:950]
ENSG00000176407	KCMF1	0.709021	0.606165	2.42471e-05	5.58448	0.00137099	0.657593	enriched	low	potassium channel modulatory factor 1 [Source:HGNC Symbol;Acc:HGNC:20589]
ENSG00000084774	CAD	0.246294	1.06361	0.000372397	4.34135	0.0132112	0.654951	none	high	carbamoyl-phosphate synthetase 2, aspartate transcarbamylase, and dihydroorotase [Source:HGNC Symbol;Acc:HGNC:1424]
ENSG00000155366	RHOC	0.467622	0.839568	5.1619e-05	5.23389	0.00256159	0.653595	enriched	low	ras homolog family member C [Source:HGNC Symbol;Acc:HGNC:669]
ENSG00000197170	PSMD12	0.46964	0.827896	5.34446e-05	5.21791	0.00263816	0.648768	enriched	high	proteasome 26S subunit, non-ATPase 12 [Source:HGNC Symbol;Acc:HGNC:9557]
ENSG00000276581	ENSG00000276581	0.752074	0.542824	3.51515e-05	5.41137	0.00186098	0.647449	enriched	NA	SPATA31 subfamily A member 5 [Source:HGNC Symbol;Acc:HGNC:32005]
ENSG00000169251	NMD3	0.7828	0.49621	4.97692e-05	5.25068	0.00248966	0.639505	enriched	NA	NMD3 ribosome export adaptor [Source:HGNC Symbol;Acc:HGNC:24250]
ENSG00000243207	PPAN-P2RY11	0.783368	0.479723	6.041e-05	5.16169	0.00291264	0.631545	enriched	low	PPAN-P2RY11 readthrough [Source:HGNC Symbol;Acc:HGNC:33526]
ENSG00000120063	GNA13	0.68418	0.568185	4.37317e-05	5.3103	0.0022479	0.626183	enriched	low	G protein subunit alpha 13 [Source:HGNC Symbol;Acc:HGNC:4381]
ENSG00000112972	HMGCS1	0.655488	0.584094	4.6945e-05	5.27759	0.0023547	0.619791	enriched	low	3-hydroxy-3-methylglutaryl-CoA synthase 1 [Source:HGNC Symbol;Acc:HGNC:5007]
ENSG00000128272	ATF4	0.632971	0.589679	5.39315e-05	5.21375	0.00264818	0.611325	enriched	low	activating transcription factor 4 [Source:HGNC Symbol;Acc:HGNC:786]
ENSG00000115211	EIF2B4	0.611494	0.600784	5.88092e-05	5.174	0.00285018	0.606139	enriched	high	eukaryotic translation initiation factor 2B subunit delta [Source:HGNC Symbol;Acc:HGNC:3260]
ENSG00000127774	EMC6	0.541282	0.650548	7.58968e-05	5.05734	0.00353157	0.595915	enriched	NA	ER membrane protein complex subunit 6 [Source:HGNC Symbol;Acc:HGNC:28430]
ENSG00000117395	EBNA1BP2	0.669571	0.501417	0.000100451	4.92982	0.00446267	0.585494	enriched	high	EBNA1 binding protein 2 [Source:HGNC Symbol;Acc:HGNC:15531]
ENSG00000038358	EDC4	0.482129	0.688263	0.000108696	4.89406	0.00473867	0.585196	enriched	low	enhancer of mRNA decapping 4 [Source:HGNC Symbol;Acc:HGNC:17157]
ENSG00000106524	ANKMY2	0.711367	0.457354	0.000123323	4.83692	0.00521787	0.584361	none	NA	ankyrin repeat and MYND domain containing 2 [Source:HGNC Symbol;Acc:HGNC:25370]
ENSG00000041802	LSG1	0.673129	0.494647	0.000105431	4.90788	0.00462064	0.583888	enriched	low	large 60S subunit nuclear export GTPase 1 [Source:HGNC Symbol;Acc:HGNC:25652]
ENSG00000086598	TMED2	0.440986	0.722255	0.000139266	4.78201	0.00581334	0.581621	none	low	transmembrane p24 trafficking protein 2 [Source:HGNC Symbol;Acc:HGNC:16996]
ENSG00000139620	KANSL2	0.487051	0.666865	0.000120198	4.84853	0.00509721	0.576958	none	NA	KAT8 regulatory NSL complex subunit 2 [Source:HGNC Symbol;Acc:HGNC:26024]
ENSG00000198034	RPS4X	0.907012	0.241051	0.000659302	4.08745	0.0207452	0.574032	none	high	ribosomal protein S4 X-linked [Source:HGNC Symbol;Acc:HGNC:10424]
ENSG00000130119	GNL3L	0.715011	0.42381	0.000178801	4.6695	0.00714401	0.569411	none	high	G protein nucleolar 3 like [Source:HGNC Symbol;Acc:HGNC:25553]
ENSG00000065268	WDR18	0.630819	0.504108	0.000131984	4.80625	0.00555913	0.567464	none	low	WD repeat domain 18 [Source:HGNC Symbol;Acc:HGNC:17956]
ENSG00000149273	RPS3	0.688283	0.440067	0.000176176	4.67615	0.00708252	0.564175	none	high	ribosomal protein S3 [Source:HGNC Symbol;Acc:HGNC:10420]
ENSG00000145592	RPL37	0.797702	0.330354	0.000351162	4.36751	0.0125765	0.564028	none	high	ribosomal protein L37 [Source:HGNC Symbol;Acc:HGNC:10347]
ENSG00000163159	VPS72	0.217234	0.902025	0.000897636	3.95059	0.0262342	0.55963	none	low	vacuolar protein sorting 72 homolog [Source:HGNC Symbol;Acc:HGNC:11644]
ENSG00000134697	GNL2	0.698167	0.419937	0.000208726	4.60004	0.00806338	0.559052	none	high	G protein nucleolar 2 [Source:HGNC Symbol;Acc:HGNC:29925]
ENSG00000103018	CYB5B	0.567924	0.549463	0.000143511	4.76847	0.0059506	0.558693	none	low	cytochrome b5 type B [Source:HGNC Symbol;Acc:HGNC:24374]
ENSG00000123200	ZC3H13	0.509959	0.60297	0.00015626	4.73012	0.00639398	0.556464	none	high	zinc finger CCCH-type containing 13 [Source:HGNC Symbol;Acc:HGNC:20368]
ENSG00000127463	EMC1	0.665004	0.444643	0.000196642	4.62679	0.00772451	0.554824	none	low	ER membrane protein complex subunit 1 [Source:HGNC Symbol;Acc:HGNC:28957]
ENSG00000165699	TSC1	0.710104	0.398693	0.000248777	4.52142	0.00930247	0.554399	none	low	TSC complex subunit 1 [Source:HGNC Symbol;Acc:HGNC:12362]
ENSG00000136824	SMC2	0.567658	0.528102	0.000177271	4.67336	0.00709807	0.54788	none	high	structural maintenance of chromosomes 2 [Source:HGNC Symbol;Acc:HGNC:14011]
ENSG00000130766	SESN2	0.592966	0.500863	0.000187015	4.64932	0.00744034	0.546914	none	NA	sestrin 2 [Source:HGNC Symbol;Acc:HGNC:20746]
ENSG00000198918	RPL39	-0.247932	1.34021	0.0221741	2.49683	0.248199	0.546138	none	NA	ribosomal protein L39 [Source:HGNC Symbol;Acc:HGNC:10350]
ENSG00000118046	STK11	0.498694	0.589119	0.000197673	4.62444	0.00774869	0.543906	none	low	serine/threonine kinase 11 [Source:HGNC Symbol;Acc:HGNC:11389]
ENSG00000163848	ZNF148	0.473089	0.611233	0.000215742	4.58521	0.0082587	0.542161	none	low	zinc finger protein 148 [Source:HGNC Symbol;Acc:HGNC:12933]
ENSG00000163682	RPL9	1.12971	-0.0482168	0.00752791	2.99982	0.128585	0.540748	none	NA	ribosomal protein L9 [Source:HGNC Symbol;Acc:HGNC:10369]
ENSG00000171456	ASXL1	0.822745	0.256251	0.000777991	4.01402	0.0236414	0.539498	none	low	ASXL transcriptional regulator 1 [Source:HGNC Symbol;Acc:HGNC:18318]
ENSG00000213639	PPP1CB	0.638132	0.439468	0.000253781	4.51251	0.00944517	0.5388	none	low	protein phosphatase 1 catalytic subunit beta [Source:HGNC Symbol;Acc:HGNC:9282]
ENSG00000198498	TMA16	0.542413	0.53033	0.000219051	4.57839	0.00830748	0.536371	none	NA	translation machinery associated 16 homolog [Source:HGNC Symbol;Acc:HGNC:25638]
ENSG00000158545	ZC3H18	0.58206	0.487878	0.000234999	4.54692	0.00885826	0.534969	none	high	zinc finger CCCH-type containing 18 [Source:HGNC Symbol;Acc:HGNC:25091]
ENSG00000188542	DUSP28	-0.458751	1.50605	0.0560048	2.03909	0.397034	0.523647	none	low	dual specificity phosphatase 28 [Source:HGNC Symbol;Acc:HGNC:33237]
ENSG00000070961	ATP2B1	0.688946	0.355233	0.00047762	4.23062	0.0160286	0.522089	none	low	ATPase plasma membrane Ca2+ transporting 1 [Source:HGNC Symbol;Acc:HGNC:814]
ENSG00000147162	OGT	1.11095	-0.0672183	0.00947165	2.89474	0.147276	0.521868	none	high	O-linked N-acetylglucosamine (GlcNAc) transferase [Source:HGNC Symbol;Acc:HGNC:8127]
ENSG00000102974	CTCF	0.629053	0.411827	0.000371136	4.34286	0.0132112	0.52044	none	low	CCCTC-binding factor [Source:HGNC Symbol;Acc:HGNC:13723]
ENSG00000213741	RPS29	0.479577	0.554685	0.000324837	4.40225	0.0117164	0.517131	none	high	ribosomal protein S29 [Source:HGNC Symbol;Acc:HGNC:10419]
ENSG00000105373	GLTSCR2	0.724827	0.309336	0.000669763	4.08047	0.0210036	0.517081	none	NA	NOP53 ribosome biogenesis factor [Source:HGNC Symbol;Acc:HGNC:4333]
ENSG00000019995	ZRANB1	0.473379	0.555114	0.00034495	4.37547	0.0123995	0.514246	none	low	zinc finger RANBP2-type containing 1 [Source:HGNC Symbol;Acc:HGNC:18224]
ENSG00000165502	RPL36AL	0.182668	0.835931	0.0017774	3.64754	0.0436951	0.5093	none	NA	ribosomal protein L36a like [Source:HGNC Symbol;Acc:HGNC:10346]
ENSG00000171940	ZNF217	0.526009	0.490447	0.000377087	4.33578	0.0133512	0.508228	none	low	zinc finger protein 217 [Source:HGNC Symbol;Acc:HGNC:13009]
ENSG00000108055	SMC3	0.561307	0.453035	0.000404388	4.30465	0.0141832	0.507171	none	NA	structural maintenance of chromosomes 3 [Source:HGNC Symbol;Acc:HGNC:2468]
ENSG00000167881	SRP68	0.331285	0.682583	0.000661455	4.08601	0.0207779	0.506934	none	low	signal recognition particle 68 [Source:HGNC Symbol;Acc:HGNC:11302]
ENSG00000172500	FIBP	0.656085	0.353834	0.000600841	4.12866	0.0191971	0.504959	none	NA	FGF1 intracellular binding protein [Source:HGNC Symbol;Acc:HGNC:3705]
ENSG00000198000	NOL8	0.736315	0.271732	0.000990464	3.90696	0.0281295	0.504024	none	NA	nucleolar protein 8 [Source:HGNC Symbol;Acc:HGNC:23387]
ENSG00000101084	C20orf24	0.727553	0.279804	0.000942675	3.92888	0.0269776	0.503678	none	NA	RAB5 interacting factor [Source:HGNC Symbol;Acc:HGNC:15870]
ENSG00000139651	ZNF740	0.557794	0.44942	0.000432881	4.27435	0.0148477	0.503607	none	low	zinc finger protein 740 [Source:HGNC Symbol;Acc:HGNC:27465]
ENSG00000101444	AHCY	0.491196	0.515086	0.000414332	4.29384	0.0144136	0.503141	none	low	adenosylhomocysteinase [Source:HGNC Symbol;Acc:HGNC:343]
ENSG00000100836	PABPN1	0.658664	0.347076	0.00063953	4.10097	0.0201571	0.50287	none	high	poly(A) binding protein nuclear 1 [Source:HGNC Symbol;Acc:HGNC:8565]
ENSG00000174437	ATP2A2	0.497226	0.507749	0.00041864	4.28924	0.0145034	0.502487	none	low	ATPase sarcoplasmic/endoplasmic reticulum Ca2+ transporting 2 [Source:HGNC Symbol;Acc:HGNC:812]
ENSG00000086758	HUWE1	0.702218	0.293443	0.000924026	3.93774	0.0267309	0.49783	none	low	HECT, UBA and WWE domain containing E3 ubiquitin protein ligase 1 [Source:HGNC Symbol;Acc:HGNC:30892]
ENSG00000188976	NOC2L	0.736489	0.256933	0.00118262	3.82834	0.0321669	0.496711	none	high	NOC2 like nucleolar associated transcriptional repressor [Source:HGNC Symbol;Acc:HGNC:24517]
ENSG00000189403	HMGB1	0.644754	0.345081	0.00071834	4.0494	0.0222521	0.494918	none	low	high mobility group box 1 [Source:HGNC Symbol;Acc:HGNC:4983]
ENSG00000106263	EIF3B	0.587205	0.401149	0.000574791	4.14834	0.0186198	0.494177	none	high	eukaryotic translation initiation factor 3 subunit B [Source:HGNC Symbol;Acc:HGNC:3280]
ENSG00000124207	CSE1L	0.524044	0.462813	0.000506661	4.20438	0.0168517	0.493429	none	high	chromosome segregation 1 like [Source:HGNC Symbol;Acc:HGNC:2431]
ENSG00000113575	PPP2CA	0.533606	0.450352	0.000528667	4.18549	0.0174283	0.491979	none	low	protein phosphatase 2 catalytic subunit alpha [Source:HGNC Symbol;Acc:HGNC:9299]
ENSG00000105732	ZNF574	0.461174	0.519362	0.000537425	4.17819	0.0176236	0.490268	none	low	zinc finger protein 574 [Source:HGNC Symbol;Acc:HGNC:26166]
ENSG00000100150	DEPDC5	0.541464	0.433182	0.000590748	4.13618	0.0189721	0.487323	none	NA	DEP domain containing 5, GATOR1 subcomplex subunit [Source:HGNC Symbol;Acc:HGNC:18423]
ENSG00000127837	AAMP	0.623441	0.350219	0.000783577	4.01085	0.0236965	0.48683	none	low	angio associated migratory cell protein [Source:HGNC Symbol;Acc:HGNC:18]
ENSG00000124214	STAU1	0.40961	0.563218	0.000634034	4.1048	0.0200516	0.486414	none	NA	staufen double-stranded RNA binding protein 1 [Source:HGNC Symbol;Acc:HGNC:11370]
ENSG00000099956	SMARCB1	0.325853	0.644983	0.000898423	3.9502	0.0262342	0.485418	none	low	SWI/SNF related, matrix associated, actin dependent regulator of chromatin, subfamily b, member 1 [Source:HGNC Symbol;Acc:HGNC:11103]
ENSG00000110619	CARS	0.727825	0.239207	0.00153179	3.71357	0.039046	0.483516	none	high	cysteinyl-tRNA synthetase 1 [Source:HGNC Symbol;Acc:HGNC:1493]
ENSG00000101544	ADNP2	0.310436	0.655758	0.00100382	3.90102	0.0284223	0.483097	none	low	ADNP homeobox 2 [Source:HGNC Symbol;Acc:HGNC:23803]
ENSG00000135486	HNRNPA1	0.204252	0.748825	0.00207666	3.57837	0.0491107	0.476539	none	low	heterogeneous nuclear ribonucleoprotein A1 [Source:HGNC Symbol;Acc:HGNC:5031]
ENSG00000107341	UBE2R2	0.471909	0.480351	0.000694571	4.06433	0.0216	0.47613	none	low	ubiquitin conjugating enzyme E2 R2 [Source:HGNC Symbol;Acc:HGNC:19907]
ENSG00000117877	CD3EAP	0.453144	0.496345	0.000719118	4.04892	0.0222521	0.474745	none	high	RNA polymerase I subunit G [Source:HGNC Symbol;Acc:HGNC:24219]
ENSG00000214367	HAUS3	0.530145	0.417953	0.000764402	4.02184	0.0233819	0.474049	none	NA	HAUS augmin like complex subunit 3 [Source:HGNC Symbol;Acc:HGNC:28719]
ENSG00000139618	BRCA2	0.645292	0.302333	0.00118141	3.82879	0.0321669	0.473812	none	high	BRCA2 DNA repair associated [Source:HGNC Symbol;Acc:HGNC:1101]
ENSG00000110700	RPS13	0.394409	0.552383	0.000817004	3.99232	0.0244571	0.473396	none	high	ribosomal protein S13 [Source:HGNC Symbol;Acc:HGNC:10386]
ENSG00000197102	DYNC1H1	0.710251	0.233328	0.00180803	3.63995	0.0442151	0.47179	none	high	dynein cytoplasmic 1 heavy chain 1 [Source:HGNC Symbol;Acc:HGNC:2961]
ENSG00000175216	CKAP5	0.481938	0.460084	0.000767871	4.01983	0.0234113	0.471011	none	high	cytoskeleton associated protein 5 [Source:HGNC Symbol;Acc:HGNC:28959]
ENSG00000181555	SETD2	0.600502	0.340094	0.00103637	3.88687	0.029123	0.470298	none	low	SET domain containing 2, histone lysine methyltransferase [Source:HGNC Symbol;Acc:HGNC:18420]
ENSG00000126457	PRMT1	0.563004	0.37432	0.000935416	3.93231	0.0268936	0.468662	none	high	protein arginine methyltransferase 1 [Source:HGNC Symbol;Acc:HGNC:5187]
ENSG00000186834	HEXIM1	0.489496	0.446594	0.000817901	3.99184	0.0244571	0.468045	none	low	HEXIM P-TEFb complex subunit 1 [Source:HGNC Symbol;Acc:HGNC:24953]
ENSG00000092621	PHGDH	0.482678	0.449341	0.000847819	3.97591	0.0252515	0.46601	none	low	phosphoglycerate dehydrogenase [Source:HGNC Symbol;Acc:HGNC:8923]
ENSG00000125903	DEFB129	0.460709	0.467408	0.000876139	3.96134	0.025826	0.464058	none	NA	defensin beta 129 [Source:HGNC Symbol;Acc:HGNC:16218]
ENSG00000132604	TERF2	0.408659	0.518864	0.000928913	3.9354	0.0268264	0.463762	none	low	telomeric repeat binding factor 2 [Source:HGNC Symbol;Acc:HGNC:11729]
ENSG00000044574	HSPA5	0.716939	0.210121	0.00229124	3.53461	0.0531071	0.46353	none	NA	heat shock protein family A (Hsp70) member 5 [Source:HGNC Symbol;Acc:HGNC:5238]
ENSG00000130725	UBE2M	0.425204	0.499154	0.000930205	3.93479	0.0268264	0.462179	none	low	ubiquitin conjugating enzyme E2 M [Source:HGNC Symbol;Acc:HGNC:12491]
ENSG00000172053	QARS	0.610183	0.313769	0.0013093	3.78321	0.0345548	0.461976	none	high	glutaminyl-tRNA synthetase 1 [Source:HGNC Symbol;Acc:HGNC:9751]
ENSG00000185594	SPATA8	0.843421	0.0759624	0.00576152	3.12124	0.106928	0.459692	none	low	spermatogenesis associated 8 [Source:HGNC Symbol;Acc:HGNC:28676]
ENSG00000100902	PSMA6	0.280979	0.635505	0.0016159	3.68985	0.040855	0.458242	none	high	proteasome 20S subunit alpha 6 [Source:HGNC Symbol;Acc:HGNC:9535]
ENSG00000280789	ENSG00000280789	0.462002	0.453556	0.000988844	3.90768	0.0281263	0.457779	none	NA	PAXIP1 associated glutamate rich protein 1 [Source:HGNC Symbol;Acc:HGNC:28707]
ENSG00000100949	RABGGTA	0.65934	0.255866	0.00186497	3.62617	0.0451929	0.457603	none	high	Rab geranylgeranyltransferase subunit alpha [Source:HGNC Symbol;Acc:HGNC:9795]
ENSG00000106459	NRF1	0.539169	0.374665	0.00112763	3.84945	0.0310331	0.456917	none	low	nuclear respiratory factor 1 [Source:HGNC Symbol;Acc:HGNC:7996]
ENSG00000114388	NPRL2	0.394554	0.516897	0.0010964	3.8619	0.0303979	0.455726	none	low	NPR2 like, GATOR1 complex subunit [Source:HGNC Symbol;Acc:HGNC:24969]
ENSG00000213906	LTB4R2	0.70353	0.205681	0.00259638	3.47891	0.0583684	0.454606	none	low	leukotriene B4 receptor 2 [Source:HGNC Symbol;Acc:HGNC:19260]
ENSG00000115685	PPP1R7	0.436327	0.471213	0.00107347	3.87128	0.0298064	0.45377	none	low	protein phosphatase 1 regulatory subunit 7 [Source:HGNC Symbol;Acc:HGNC:9295]
ENSG00000117399	CDC20	0.748698	0.153592	0.00374123	3.31564	0.0775862	0.451145	none	low	cell division cycle 20 [Source:HGNC Symbol;Acc:HGNC:1723]
ENSG00000185122	HSF1	0.586244	0.314566	0.00153659	3.71219	0.0391148	0.450405	none	low	heat shock transcription factor 1 [Source:HGNC Symbol;Acc:HGNC:5224]
ENSG00000136938	ANP32B	0.382515	0.517032	0.00124458	3.80569	0.033414	0.449774	none	low	acidic nuclear phosphoprotein 32 family member B [Source:HGNC Symbol;Acc:HGNC:16677]
ENSG00000100764	PSMC1	0.66717	0.231969	0.00235223	3.52292	0.0540216	0.44957	none	high	proteasome 26S subunit, ATPase 1 [Source:HGNC Symbol;Acc:HGNC:9547]
ENSG00000154330	PGM5	0.419713	0.479221	0.00117771	3.83018	0.0321669	0.449467	none	low	phosphoglucomutase 5 [Source:HGNC Symbol;Acc:HGNC:8908]
ENSG00000164327	RICTOR	0.46614	0.429994	0.00119843	3.82245	0.032455	0.448067	none	NA	RPTOR independent companion of MTOR complex 2 [Source:HGNC Symbol;Acc:HGNC:28611]
ENSG00000179119	SPTY2D1	0.499151	0.396155	0.00125624	3.80156	0.0336302	0.447653	none	low	SPT2 chromatin protein domain containing 1 [Source:HGNC Symbol;Acc:HGNC:26818]
ENSG00000148296	SURF6	0.586398	0.308664	0.00164146	3.68288	0.0413663	0.447531	none	NA	surfeit 6 [Source:HGNC Symbol;Acc:HGNC:11478]
ENSG00000156531	PHF6	0.441043	0.450989	0.0012403	3.80722	0.0333468	0.446016	none	low	PHD finger protein 6 [Source:HGNC Symbol;Acc:HGNC:18145]
ENSG00000089063	TMEM230	0.656606	0.228475	0.00260953	3.47666	0.0585935	0.442541	none	low	transmembrane protein 230 [Source:HGNC Symbol;Acc:HGNC:15876]
ENSG00000137054	POLR1E	0.602932	0.28199	0.0019836	3.59876	0.04733	0.442461	none	low	RNA polymerase I subunit E [Source:HGNC Symbol;Acc:HGNC:17631]
ENSG00000148303	RPL7A	0.0200948	0.851669	0.0100112	2.86927	0.152365	0.435882	none	NA	ribosomal protein L7a [Source:HGNC Symbol;Acc:HGNC:10364]
ENSG00000172354	GNB2	0.375892	0.490087	0.00167961	3.67267	0.0419543	0.43299	none	low	G protein subunit beta 2 [Source:HGNC Symbol;Acc:HGNC:4398]
ENSG00000127564	PKMYT1	0.345636	0.510179	0.00195582	3.60503	0.0467866	0.427908	none	low	protein kinase, membrane associated tyrosine/threonine 1 [Source:HGNC Symbol;Acc:HGNC:29650]
ENSG00000196730	DAPK1	0.364487	0.49055	0.00188574	3.62125	0.0455778	0.427519	none	low	death associated protein kinase 1 [Source:HGNC Symbol;Acc:HGNC:2674]
ENSG00000108298	RPL19	0.870541	-0.0191582	0.0137159	2.72346	0.187714	0.425691	none	NA	ribosomal protein L19 [Source:HGNC Symbol;Acc:HGNC:10312]
ENSG00000135476	ESPL1	-0.00703662	0.857443	0.0128372	2.75428	0.180723	0.425203	none	low	extra spindle pole bodies like 1, separase [Source:HGNC Symbol;Acc:HGNC:16856]
ENSG00000101413	RPRD1B	0.335662	0.511711	0.00215077	3.56277	0.0504796	0.423686	none	NA	regulation of nuclear pre-mRNA domain containing 1B [Source:HGNC Symbol;Acc:HGNC:16209]
ENSG00000103168	TAF1C	0.530843	0.315159	0.00231052	3.53088	0.0532906	0.423001	none	low	TATA-box binding protein associated factor, RNA polymerase I subunit C [Source:HGNC Symbol;Acc:HGNC:11534]
ENSG00000164032	H2AFZ	0.4916	0.347238	0.00224273	3.54414	0.0523743	0.419419	none	low	H2A.Z variant histone 1 [Source:HGNC Symbol;Acc:HGNC:4741]
ENSG00000115268	RPS15	0.490221	0.343989	0.0023483	3.52366	0.0540216	0.417105	none	high	ribosomal protein S15 [Source:HGNC Symbol;Acc:HGNC:10388]
ENSG00000275969	ENSG00000275969	0.399995	0.431614	0.00222457	3.54776	0.0520154	0.415805	none	NA	SPATA31 subfamily A member 3 [Source:HGNC Symbol;Acc:HGNC:32003]
ENSG00000102384	CENPI	0.918694	-0.0910408	0.0222709	2.49475	0.248983	0.413827	none	NA	centromere protein I [Source:HGNC Symbol;Acc:HGNC:3968]
ENSG00000145907	G3BP1	0.434617	0.391326	0.00235669	3.52207	0.0540216	0.412972	none	low	G3BP stress granule assembly factor 1 [Source:HGNC Symbol;Acc:HGNC:30292]
ENSG00000117000	RLF	0.570354	0.249427	0.00359214	3.33386	0.0753099	0.409891	none	low	RLF zinc finger [Source:HGNC Symbol;Acc:HGNC:10025]
ENSG00000204574	ABCF1	0.43162	0.385492	0.00256707	3.48397	0.057849	0.408556	none	high	ATP binding cassette subfamily F member 1 [Source:HGNC Symbol;Acc:HGNC:70]
ENSG00000136682	CBWD2	0.644013	0.168687	0.00556439	3.13699	0.104138	0.40635	none	low	Zn regulated GTPase metalloprotein activator 1B [Source:HGNC Symbol;Acc:HGNC:17907]
ENSG00000058272	PPP1R12A	0.507437	0.303191	0.00316203	3.39093	0.068605	0.405314	none	low	protein phosphatase 1 regulatory subunit 12A [Source:HGNC Symbol;Acc:HGNC:7618]
ENSG00000067560	RHOA	0.283279	0.52673	0.00338443	3.36053	0.072503	0.405004	none	low	ras homolog family member A [Source:HGNC Symbol;Acc:HGNC:667]
ENSG00000053900	ANAPC4	0.629185	0.178714	0.00543293	3.14779	0.102191	0.403949	none	high	anaphase promoting complex subunit 4 [Source:HGNC Symbol;Acc:HGNC:19990]
ENSG00000136942	RPL35	0.639965	0.165063	0.0059342	3.10788	0.108768	0.402514	none	high	ribosomal protein L35 [Source:HGNC Symbol;Acc:HGNC:10344]
ENSG00000180574	EIF2S3L	0.581801	0.223127	0.0044622	3.23651	0.089431	0.402464	none	NA	eukaryotic translation initiation factor 2 subunit gamma B [Source:HGNC Symbol;Acc:HGNC:43863]
ENSG00000141456	PELP1	0.341141	0.46278	0.00305326	3.40657	0.0668671	0.401961	none	high	proline, glutamate and leucine rich protein 1 [Source:HGNC Symbol;Acc:HGNC:30134]
ENSG00000186191	BPIFB4	0.665877	0.133565	0.00725296	3.01677	0.125192	0.399721	none	NA	BPI fold containing family B member 4 [Source:HGNC Symbol;Acc:HGNC:16179]
ENSG00000272886	AC112218.1	0.329431	0.465921	0.00335825	3.364	0.0721119	0.397676	none	NA	decapping mRNA 1A [Source:HGNC Symbol;Acc:HGNC:18714]
ENSG00000102780	DGKH	0.543362	0.243109	0.00466065	3.21693	0.0922094	0.393235	none	low	diacylglycerol kinase eta [Source:HGNC Symbol;Acc:HGNC:2854]
ENSG00000122406	RPL5	0.641932	0.142328	0.00754588	2.99874	0.12867	0.39213	none	high	ribosomal protein L5 [Source:HGNC Symbol;Acc:HGNC:10360]
ENSG00000154813	DPH3	0.356048	0.427159	0.00358613	3.33461	0.0752742	0.391603	none	NA	diphthamide biosynthesis 3 [Source:HGNC Symbol;Acc:HGNC:27717]
ENSG00000088205	DDX18	0.513183	0.268761	0.00439457	3.24338	0.088265	0.390972	none	high	DEAD-box helicase 18 [Source:HGNC Symbol;Acc:HGNC:2741]
ENSG00000126216	TUBGCP3	0.505221	0.276209	0.00430813	3.25231	0.086823	0.390715	none	high	tubulin gamma complex associated protein 3 [Source:HGNC Symbol;Acc:HGNC:18598]
ENSG00000065883	CDK13	0.418725	0.361501	0.00366529	3.32483	0.0765854	0.390113	none	high	cyclin dependent kinase 13 [Source:HGNC Symbol;Acc:HGNC:1733]
ENSG00000138376	BARD1	1.00848	-0.229904	0.0500245	2.09677	0.377439	0.389288	none	low	BRCA1 associated RING domain 1 [Source:HGNC Symbol;Acc:HGNC:952]
ENSG00000127337	YEATS4	0.606363	0.168817	0.00697351	3.03465	0.121824	0.38759	none	low	YEATS domain containing 4 [Source:HGNC Symbol;Acc:HGNC:24859]
ENSG00000148090	AUH	0.432435	0.342646	0.00391605	3.29516	0.0807807	0.38754	none	low	AU RNA binding methylglutaconyl-CoA hydratase [Source:HGNC Symbol;Acc:HGNC:890]
ENSG00000068784	SRBD1	0.388274	0.386609	0.00381075	3.30739	0.0787428	0.387442	none	high	S1 RNA binding domain 1 [Source:HGNC Symbol;Acc:HGNC:25521]
ENSG00000138231	DBR1	0.479117	0.295757	0.00429329	3.25386	0.086823	0.387437	none	low	debranching RNA lariats 1 [Source:HGNC Symbol;Acc:HGNC:15594]
ENSG00000233927	RPS28	0.259118	0.514962	0.00481505	3.20226	0.0942749	0.38704	none	NA	ribosomal protein S28 [Source:HGNC Symbol;Acc:HGNC:10418]
ENSG00000136718	IMP4	0.394006	0.378053	0.00391816	3.29492	0.0807807	0.386029	none	low	IMP U3 small nucleolar ribonucleoprotein 4 [Source:HGNC Symbol;Acc:HGNC:30856]
ENSG00000053372	MRTO4	0.533108	0.23797	0.0053076	3.15833	0.100953	0.385539	none	high	MRT4 homolog, ribosome maturation factor [Source:HGNC Symbol;Acc:HGNC:18477]
ENSG00000171097	CCBL1	0.262912	0.506143	0.00493925	3.19078	0.0959683	0.384527	none	NA	kynurenine aminotransferase 1 [Source:HGNC Symbol;Acc:HGNC:1564]
ENSG00000182774	RPS17L	0.588084	0.177553	0.00710462	3.02618	0.123087	0.382818	none	NA	ribosomal protein S17 [Source:HGNC Symbol;Acc:HGNC:10397]
ENSG00000122026	RPL21	0.0698627	0.693243	0.0124224	2.76954	0.176155	0.381553	none	NA	ribosomal protein L21 [Source:HGNC Symbol;Acc:HGNC:10313]
ENSG00000173673	HES3	0.407612	0.355376	0.00430881	3.25224	0.086823	0.381494	none	low	hes family bHLH transcription factor 3 [Source:HGNC Symbol;Acc:HGNC:26226]
ENSG00000078142	PIK3C3	0.618814	0.141869	0.00868727	2.93438	0.140343	0.380341	none	high	phosphatidylinositol 3-kinase catalytic subunit type 3 [Source:HGNC Symbol;Acc:HGNC:8974]
ENSG00000025772	TOMM34	0.5516	0.207884	0.00648103	3.06792	0.116055	0.379742	none	NA	translocase of outer mitochondrial membrane 34 [Source:HGNC Symbol;Acc:HGNC:15746]
ENSG00000267978	MAGEA9	0.188795	0.570573	0.00703395	3.03073	0.122626	0.379684	none	low	MAGE family member A9B [Source:HGNC Symbol;Acc:HGNC:31909]
ENSG00000159708	LRRC36	0.609514	0.139615	0.00941271	2.89761	0.146604	0.374565	none	NA	leucine rich repeat containing 36 [Source:HGNC Symbol;Acc:HGNC:25615]
ENSG00000125995	ROMO1	0.473146	0.274934	0.00561505	3.13289	0.104876	0.37404	none	NA	reactive oxygen species modulator 1 [Source:HGNC Symbol;Acc:HGNC:16185]
ENSG00000129933	MAU2	0.415961	0.33115	0.00508575	3.1776	0.0979884	0.373555	none	NA	MAU2 sister chromatid cohesion factor [Source:HGNC Symbol;Acc:HGNC:29140]
ENSG00000067533	RRP15	0.628507	0.117569	0.0106702	2.83989	0.159149	0.373038	none	NA	ribosomal RNA processing 15 homolog [Source:HGNC Symbol;Acc:HGNC:24255]
ENSG00000113716	HMGXB3	0.426205	0.31695	0.00536513	3.15347	0.101839	0.371578	none	NA	HMG-box containing 3 [Source:HGNC Symbol;Acc:HGNC:28982]
ENSG00000106443	PHF14	0.487269	0.249787	0.0065667	3.06196	0.116916	0.368528	none	low	PHD finger protein 14 [Source:HGNC Symbol;Acc:HGNC:22203]
ENSG00000267534	S1PR2	0.266546	0.46933	0.0063233	3.0791	0.114328	0.367938	none	low	sphingosine-1-phosphate receptor 2 [Source:HGNC Symbol;Acc:HGNC:3169]
ENSG00000124787	RPP40	0.761629	-0.0298465	0.0241542	2.45584	0.259797	0.365891	none	high	ribonuclease P/MRP subunit p40 [Source:HGNC Symbol;Acc:HGNC:20992]
ENSG00000135378	PRRG4	0.574273	0.155028	0.00991324	2.87379	0.15112	0.364651	none	low	proline rich and Gla domain 4 [Source:HGNC Symbol;Acc:HGNC:30799]
ENSG00000180483	DEFB119	0.196229	0.533034	0.00835959	2.95198	0.137793	0.364631	none	NA	defensin beta 119 [Source:HGNC Symbol;Acc:HGNC:18099]
ENSG00000187866	FAM122A	0.528774	0.199072	0.00835098	2.95245	0.137793	0.363923	none	NA	PP2A Aalpha (PPP2R1A) and B55A (PPP2R2A) interacting phosphatase regulator 1 [Source:HGNC Symbol;Acc:HGNC:23490]
ENSG00000187790	FANCM	0.449534	0.277232	0.00663025	3.05759	0.117754	0.363383	none	low	FA complementation group M [Source:HGNC Symbol;Acc:HGNC:23168]
ENSG00000135069	PSAT1	0.388484	0.32514	0.00689332	3.03991	0.120659	0.356812	none	low	phosphoserine aminotransferase 1 [Source:HGNC Symbol;Acc:HGNC:19129]
ENSG00000167965	MLST8	0.396163	0.316927	0.00697944	3.03427	0.121824	0.356545	none	low	MTOR associated protein, LST8 homolog [Source:HGNC Symbol;Acc:HGNC:24825]
ENSG00000147874	HAUS6	-0.0947266	0.803464	0.0362805	2.25769	0.31947	0.354369	none	NA	HAUS augmin like complex subunit 6 [Source:HGNC Symbol;Acc:HGNC:25948]
ENSG00000174206	C12orf66	0.557713	0.147994	0.0118839	2.79009	0.171097	0.352853	none	NA	KICSTOR subunit 2 [Source:HGNC Symbol;Acc:HGNC:26517]
ENSG00000176401	EID2B	0.481977	0.218798	0.00948888	2.8939	0.147421	0.350387	none	NA	EP300 interacting inhibitor of differentiation 2B [Source:HGNC Symbol;Acc:HGNC:26796]
ENSG00000204779	FOXD4L5	0.264847	0.435653	0.00843615	2.94781	0.138322	0.35025	none	low	forkhead box D4 like 5 [Source:HGNC Symbol;Acc:HGNC:18522]
ENSG00000141522	ARHGDIA	0.432877	0.266641	0.00847233	2.94585	0.138397	0.349759	none	low	Rho GDP dissociation inhibitor alpha [Source:HGNC Symbol;Acc:HGNC:678]
ENSG00000140153	WDR20	0.469426	0.229131	0.00935956	2.90021	0.146142	0.349279	none	low	WD repeat domain 20 [Source:HGNC Symbol;Acc:HGNC:19667]
ENSG00000166451	CENPN	0.378016	0.320138	0.00794921	2.97498	0.133505	0.349077	none	low	centromere protein N [Source:HGNC Symbol;Acc:HGNC:30873]
ENSG00000078804	TP53INP2	0.422098	0.275207	0.00848606	2.94511	0.138397	0.348653	none	NA	tumor protein p53 inducible nuclear protein 2 [Source:HGNC Symbol;Acc:HGNC:16104]
ENSG00000152684	PELO	0.684436	0.0117256	0.0234083	2.4709	0.256474	0.348081	none	NA	pelota mRNA surveillance and ribosome rescue factor [Source:HGNC Symbol;Acc:HGNC:8829]
ENSG00000109920	FNBP4	0.499858	0.195005	0.0106989	2.83865	0.159409	0.347432	none	NA	formin binding protein 4 [Source:HGNC Symbol;Acc:HGNC:19752]
ENSG00000104957	CCDC130	0.121058	0.573646	0.0142806	2.70463	0.192253	0.347352	none	NA	YJU2 splicing factor homolog B [Source:HGNC Symbol;Acc:HGNC:28118]
ENSG00000125879	OTOR	0.36855	0.324897	0.00826791	2.95702	0.136886	0.346723	none	low	otoraplin [Source:HGNC Symbol;Acc:HGNC:8517]
ENSG00000088325	TPX2	0.399344	0.292957	0.0086084	2.93856	0.139673	0.346151	none	low	TPX2 microtubule nucleation factor [Source:HGNC Symbol;Acc:HGNC:1249]
ENSG00000267041	ZNF850	0.440606	0.251377	0.00930769	2.90276	0.145946	0.345991	none	low	zinc finger protein 850 [Source:HGNC Symbol;Acc:HGNC:27994]
ENSG00000134369	NAV1	0.377095	0.314611	0.0084566	2.9467	0.138397	0.345853	none	NA	neuron navigator 1 [Source:HGNC Symbol;Acc:HGNC:15989]
ENSG00000155096	AZIN1	0.398263	0.292658	0.00871472	2.93294	0.140421	0.345461	none	low	antizyme inhibitor 1 [Source:HGNC Symbol;Acc:HGNC:16432]
ENSG00000121390	PSPC1	0.310281	0.380089	0.00858865	2.93961	0.139474	0.345185	none	low	paraspeckle component 1 [Source:HGNC Symbol;Acc:HGNC:20320]
ENSG00000186687	LYRM7	0.401032	0.286937	0.00900834	2.91775	0.143594	0.343984	none	low	LYR motif containing 7 [Source:HGNC Symbol;Acc:HGNC:28072]
ENSG00000151465	CDC123	0.177746	0.50974	0.0119672	2.78685	0.17203	0.343743	none	NA	cell division cycle 123 [Source:HGNC Symbol;Acc:HGNC:16827]
ENSG00000000971	CFH	0.437185	0.249208	0.0097812	2.87996	0.15046	0.343197	none	low	complement factor H [Source:HGNC Symbol;Acc:HGNC:4883]
ENSG00000140992	PDPK1	0.112988	0.572065	0.0156889	2.66061	0.204255	0.342526	none	low	3-phosphoinositide dependent protein kinase 1 [Source:HGNC Symbol;Acc:HGNC:8816]
ENSG00000168264	IRF2BP2	0.235493	0.448556	0.0102934	2.85647	0.155393	0.342024	none	low	interferon regulatory factor 2 binding protein 2 [Source:HGNC Symbol;Acc:HGNC:21729]
ENSG00000198183	BPIFA1	0.321044	0.362426	0.00906741	2.91476	0.14383	0.341735	none	NA	BPI fold containing family A member 1 [Source:HGNC Symbol;Acc:HGNC:15749]
ENSG00000154529	CNTNAP3B	0.33234	0.351062	0.00903455	2.91642	0.143594	0.341701	none	NA	contactin associated protein family member 3B [Source:HGNC Symbol;Acc:HGNC:32035]
ENSG00000268083	AC104534.3	0.414667	0.268029	0.00970604	2.88351	0.149549	0.341348	none	NA	novel protein
ENSG00000119487	MAPKAP1	0.283263	0.398283	0.00956533	2.89022	0.148362	0.340773	none	low	MAPK associated protein 1 [Source:HGNC Symbol;Acc:HGNC:18752]
ENSG00000101306	MYLK2	0.137368	0.543919	0.0145315	2.69649	0.194267	0.340643	none	low	myosin light chain kinase 2 [Source:HGNC Symbol;Acc:HGNC:16243]
ENSG00000173890	GPR160	0.236241	0.443911	0.0105931	2.84324	0.158581	0.340076	none	low	G protein-coupled receptor 160 [Source:HGNC Symbol;Acc:HGNC:23693]
ENSG00000165233	C9orf89	0.297943	0.380183	0.00967867	2.88481	0.149252	0.339063	none	NA	caspase recruitment domain family member 19 [Source:HGNC Symbol;Acc:HGNC:28148]
ENSG00000124145	SDC4	0.422121	0.252944	0.0106324	2.84153	0.158712	0.337533	none	low	syndecan 4 [Source:HGNC Symbol;Acc:HGNC:10661]
ENSG00000077380	DYNC1I2	0.847279	-0.172556	0.0577169	2.02361	0.403068	0.337361	none	high	dynein cytoplasmic 1 intermediate chain 2 [Source:HGNC Symbol;Acc:HGNC:2964]
ENSG00000103197	TSC2	0.718156	-0.0439463	0.0336511	2.29477	0.309053	0.337105	none	low	TSC complex subunit 2 [Source:HGNC Symbol;Acc:HGNC:12363]
ENSG00000179041	RRS1	0.253252	0.42022	0.0107645	2.83584	0.159916	0.336736	none	NA	ribosome biogenesis regulator 1 homolog [Source:HGNC Symbol;Acc:HGNC:17083]
ENSG00000151338	MIPOL1	0.402312	0.269471	0.0106053	2.84271	0.158581	0.335891	none	NA	mirror-image polydactyly 1 [Source:HGNC Symbol;Acc:HGNC:21460]
ENSG00000101331	CCM2L	0.518952	0.149816	0.0150492	2.68012	0.198447	0.334384	none	NA	CCM2 like scaffold protein [Source:HGNC Symbol;Acc:HGNC:16153]
ENSG00000134419	RPS15A	0.123165	0.545047	0.0167228	2.63062	0.21241	0.334106	none	high	ribosomal protein S15a [Source:HGNC Symbol;Acc:HGNC:10389]
ENSG00000106400	ZNHIT1	0.235079	0.432384	0.0117395	2.79575	0.169805	0.333732	none	NA	zinc finger HIT-type containing 1 [Source:HGNC Symbol;Acc:HGNC:21688]
ENSG00000128203	ASPHD2	0.664359	0.000431816	0.0289062	2.36905	0.285074	0.332395	none	low	aspartate beta-hydroxylase domain containing 2 [Source:HGNC Symbol;Acc:HGNC:30437]
ENSG00000117597	DIEXF	0.731314	-0.0680683	0.0393548	2.21735	0.333479	0.331623	none	low	UTP25 small subunit processome component [Source:HGNC Symbol;Acc:HGNC:28440]
ENSG00000114302	PRKAR2A	0.378163	0.284205	0.011263	2.81492	0.164442	0.331184	none	low	protein kinase cAMP-dependent type II regulatory subunit alpha [Source:HGNC Symbol;Acc:HGNC:9391]
ENSG00000143067	ZNF697	0.26812	0.393722	0.0115524	2.80319	0.167879	0.330921	none	NA	zinc finger protein 697 [Source:HGNC Symbol;Acc:HGNC:32034]
ENSG00000153774	CFDP1	0.237365	0.424104	0.0122507	2.776	0.174198	0.330735	none	NA	craniofacial development protein 1 [Source:HGNC Symbol;Acc:HGNC:1873]
ENSG00000077147	TM9SF3	0.338094	0.322115	0.0111986	2.81757	0.164015	0.330104	none	low	transmembrane 9 superfamily member 3 [Source:HGNC Symbol;Acc:HGNC:21529]
ENSG00000132958	TPTE2	0.479767	0.180351	0.0144006	2.70072	0.193032	0.330059	none	low	transmembrane phosphoinositide 3-phosphatase and tensin homolog 2 [Source:HGNC Symbol;Acc:HGNC:17299]
ENSG00000152240	HAUS1	0.298677	0.359509	0.0115276	2.80418	0.16778	0.329093	none	low	HAUS augmin like complex subunit 1 [Source:HGNC Symbol;Acc:HGNC:25174]
ENSG00000198917	C9orf114	0.420398	0.235469	0.0128624	2.75337	0.180723	0.327934	none	NA	SPOUT domain containing methyltransferase 1 [Source:HGNC Symbol;Acc:HGNC:26933]
ENSG00000171201	SMR3B	0.654601	0.00116479	0.0301793	2.34807	0.29177	0.327883	none	NA	submaxillary gland androgen regulated protein 3B [Source:HGNC Symbol;Acc:HGNC:17326]
ENSG00000205339	IPO7	0.731177	-0.0772465	0.0426969	2.17666	0.351271	0.326965	none	high	importin 7 [Source:HGNC Symbol;Acc:HGNC:9852]
ENSG00000125885	MCM8	0.64995	0.00268726	0.0304693	2.34341	0.29385	0.326319	none	low	minichromosome maintenance 8 homologous recombination repair factor [Source:HGNC Symbol;Acc:HGNC:16147]
ENSG00000149600	COMMD7	0.454006	0.197476	0.0145891	2.69465	0.194719	0.325741	none	NA	COMM domain containing 7 [Source:HGNC Symbol;Acc:HGNC:16223]
ENSG00000124193	SRSF6	0.23183	0.416692	0.0137422	2.72257	0.187761	0.324261	none	low	serine and arginine rich splicing factor 6 [Source:HGNC Symbol;Acc:HGNC:10788]
ENSG00000165271	NOL6	0.330295	0.317316	0.0125734	2.76393	0.177667	0.323805	none	NA	nucleolar protein 6 [Source:HGNC Symbol;Acc:HGNC:19910]
ENSG00000144867	SRPRB	0.251096	0.39227	0.0138343	2.71945	0.188556	0.321683	none	low	SRP receptor subunit beta [Source:HGNC Symbol;Acc:HGNC:24085]
ENSG00000116922	C1orf109	0.284556	0.357915	0.0133811	2.73497	0.18481	0.321235	none	NA	chromosome 1 open reading frame 109 [Source:HGNC Symbol;Acc:HGNC:26039]
ENSG00000124226	RNF114	0.3486	0.293242	0.0133687	2.73541	0.184775	0.320921	none	low	ring finger protein 114 [Source:HGNC Symbol;Acc:HGNC:13094]
ENSG00000214655	ZSWIM8	0.16614	0.47297	0.0174908	2.60947	0.217864	0.319555	none	NA	zinc finger SWIM-type containing 8 [Source:HGNC Symbol;Acc:HGNC:23528]
ENSG00000145375	SPATA5	0.169135	0.469731	0.0173626	2.61294	0.216992	0.319433	none	low	spermatogenesis associated 5 [Source:HGNC Symbol;Acc:HGNC:18119]
ENSG00000172613	RAD9A	0.44722	0.191432	0.0163216	2.64204	0.209886	0.319326	none	low	RAD9 checkpoint clamp component A [Source:HGNC Symbol;Acc:HGNC:9827]
ENSG00000221972	C3orf36	0.255985	0.38263	0.0142857	2.70447	0.192253	0.319308	none	NA	None
ENSG00000173930	SLCO4C1	0.209714	0.427758	0.0157335	2.65928	0.20436	0.318736	none	low	solute carrier organic anion transporter family member 4C1 [Source:HGNC Symbol;Acc:HGNC:23612]
ENSG00000088832	FKBP1A	0.247513	0.38721	0.0149421	2.68346	0.197314	0.317362	none	low	FKBP prolyl isomerase 1A [Source:HGNC Symbol;Acc:HGNC:3711]
ENSG00000267168	RP11-318A15.7	0.706372	-0.0725542	0.0459316	2.13997	0.36388	0.316909	none	NA	novel protein
ENSG00000197077	KIAA1671	0.129449	0.503494	0.0205744	2.53254	0.239039	0.316472	none	NA	KIAA1671 [Source:HGNC Symbol;Acc:HGNC:29345]
ENSG00000090861	AARS	0.619071	0.0135155	0.0323592	2.31398	0.30387	0.316293	none	low	alanyl-tRNA synthetase 1 [Source:HGNC Symbol;Acc:HGNC:20]
ENSG00000072756	TRNT1	0.467644	0.163849	0.0185958	2.58052	0.225311	0.315746	none	high	tRNA nucleotidyl transferase 1 [Source:HGNC Symbol;Acc:HGNC:17341]
ENSG00000004139	SARM1	0.74507	-0.113694	0.0547599	2.05063	0.392922	0.315688	none	NA	sterile alpha and TIR motif containing 1 [Source:HGNC Symbol;Acc:HGNC:17074]
ENSG00000116984	MTR	0.185799	0.443931	0.0177065	2.60368	0.219817	0.314865	none	low	5-methyltetrahydrofolate-homocysteine methyltransferase [Source:HGNC Symbol;Acc:HGNC:7468]
ENSG00000121274	PAPD5	0.579196	0.0497769	0.0284781	2.3763	0.283158	0.314487	none	low	terminal nucleotidyltransferase 4B [Source:HGNC Symbol;Acc:HGNC:30758]
ENSG00000171634	BPTF	0.282372	0.3464	0.0151063	2.67835	0.198919	0.314386	none	low	bromodomain PHD finger transcription factor [Source:HGNC Symbol;Acc:HGNC:3581]
ENSG00000154001	PPP2R5E	0.425843	0.202113	0.0172323	2.61649	0.216378	0.313978	none	low	protein phosphatase 2 regulatory subunit B'epsilon [Source:HGNC Symbol;Acc:HGNC:9313]
ENSG00000123454	DBH	0.476548	0.150021	0.0200851	2.54399	0.235186	0.313285	none	low	dopamine beta-hydroxylase [Source:HGNC Symbol;Acc:HGNC:2689]
ENSG00000174780	SRP72	0.194535	0.431076	0.0178632	2.59952	0.221028	0.312805	none	NA	signal recognition particle 72 [Source:HGNC Symbol;Acc:HGNC:11303]
ENSG00000163634	THOC7	0.407444	0.215633	0.0173791	2.61249	0.217048	0.311539	none	low	THO complex subunit 7 [Source:HGNC Symbol;Acc:HGNC:29874]
ENSG00000231500	RPS18	0.925482	-0.30328	0.109095	1.6835	0.511458	0.311101	none	high	ribosomal protein S18 [Source:HGNC Symbol;Acc:HGNC:10401]
ENSG00000163684	RPP14	0.293372	0.32814	0.0160071	2.65118	0.20684	0.310756	none	low	ribonuclease P/MRP subunit p14 [Source:HGNC Symbol;Acc:HGNC:30327]
ENSG00000156304	SCAF4	0.579868	0.0396238	0.0313117	2.33009	0.298234	0.309746	none	low	SR-related CTD associated factor 4 [Source:HGNC Symbol;Acc:HGNC:19304]
ENSG00000090402	SI	0.395021	0.223644	0.0177249	2.60319	0.219899	0.309333	none	low	sucrase-isomaltase [Source:HGNC Symbol;Acc:HGNC:10856]
ENSG00000080839	RBL1	0.212995	0.403287	0.0184319	2.58471	0.224347	0.308141	none	low	RB transcriptional corepressor like 1 [Source:HGNC Symbol;Acc:HGNC:9893]
ENSG00000145216	FIP1L1	0.220837	0.393606	0.0184271	2.58483	0.224347	0.307221	none	high	factor interacting with PAPOLA and CPSF1 [Source:HGNC Symbol;Acc:HGNC:19124]
ENSG00000171443	ZNF524	0.385243	0.229049	0.0181895	2.59097	0.223141	0.307146	none	low	zinc finger protein 524 [Source:HGNC Symbol;Acc:HGNC:28322]
ENSG00000138018	EPT1	0.281895	0.331477	0.0172921	2.61485	0.216586	0.306686	none	NA	selenoprotein I [Source:HGNC Symbol;Acc:HGNC:29361]
ENSG00000155393	HEATR3	0.120811	0.491002	0.0243968	2.45104	0.260572	0.305907	none	NA	HEAT repeat containing 3 [Source:HGNC Symbol;Acc:HGNC:26087]
ENSG00000105193	RPS16	0.589597	0.0171631	0.0367343	2.25154	0.32158	0.30338	none	high	ribosomal protein S16 [Source:HGNC Symbol;Acc:HGNC:10396]
ENSG00000174579	MSL2	0.221144	0.385423	0.0196162	2.55521	0.232373	0.303284	none	low	MSL complex subunit 2 [Source:HGNC Symbol;Acc:HGNC:25544]
ENSG00000204548	DEFB121	0.278955	0.32731	0.0184321	2.58471	0.224347	0.303132	none	NA	defensin beta 121 [Source:HGNC Symbol;Acc:HGNC:18101]
ENSG00000119446	RBM18	0.291062	0.314351	0.0184846	2.58336	0.224401	0.302707	none	low	RNA binding motif protein 18 [Source:HGNC Symbol;Acc:HGNC:28413]
ENSG00000112414	GPR126	0.391091	0.213647	0.0201685	2.54202	0.235356	0.302369	none	NA	adhesion G protein-coupled receptor G6 [Source:HGNC Symbol;Acc:HGNC:13841]
ENSG00000078304	PPP2R5C	0.338592	0.266122	0.0188376	2.57441	0.226543	0.302357	none	low	protein phosphatase 2 regulatory subunit B'gamma [Source:HGNC Symbol;Acc:HGNC:9311]
ENSG00000169764	UGP2	0.604794	-0.00148532	0.0402476	2.20618	0.338031	0.301654	none	low	UDP-glucose pyrophosphorylase 2 [Source:HGNC Symbol;Acc:HGNC:12527]
ENSG00000170604	IRF2BP1	0.241787	0.360887	0.019643	2.55456	0.232373	0.301337	none	low	interferon regulatory factor 2 binding protein 1 [Source:HGNC Symbol;Acc:HGNC:21728]
ENSG00000152266	PTH	0.198602	0.403992	0.021117	2.52014	0.242924	0.301297	none	low	parathyroid hormone [Source:HGNC Symbol;Acc:HGNC:9606]
ENSG00000160948	VPS28	0.282112	0.320061	0.0190782	2.56839	0.2279	0.301086	none	low	VPS28 subunit of ESCRT-I [Source:HGNC Symbol;Acc:HGNC:18178]
ENSG00000186575	NF2	0.366454	0.235448	0.019933	2.5476	0.234936	0.300951	none	low	NF2, moesin-ezrin-radixin like (MERLIN) tumor suppressor [Source:HGNC Symbol;Acc:HGNC:7773]
ENSG00000101425	BPI	0.26502	0.336515	0.019376	2.56105	0.230686	0.300768	none	NA	bactericidal permeability increasing protein [Source:HGNC Symbol;Acc:HGNC:1095]
ENSG00000119707	RBM25	0.734299	-0.132819	0.067083	1.94554	0.425778	0.30074	none	high	RNA binding motif protein 25 [Source:HGNC Symbol;Acc:HGNC:23244]
ENSG00000136045	PWP1	0.196316	0.404144	0.0215698	2.51003	0.244908	0.30023	none	low	PWP1 homolog, endonuclein [Source:HGNC Symbol;Acc:HGNC:17015]
ENSG00000092820	EZR	0.409593	0.189647	0.0220824	2.49881	0.247916	0.29962	none	low	ezrin [Source:HGNC Symbol;Acc:HGNC:12691]
ENSG00000153044	CENPH	0.343948	0.254897	0.0199968	2.54608	0.235028	0.299423	none	high	centromere protein H [Source:HGNC Symbol;Acc:HGNC:17268]
ENSG00000198185	ZNF334	0.455586	0.143157	0.0249197	2.44084	0.26254	0.299372	none	low	zinc finger protein 334 [Source:HGNC Symbol;Acc:HGNC:15806]
ENSG00000125484	GTF3C4	0.464713	0.133646	0.0256872	2.42622	0.266128	0.29918	none	low	general transcription factor IIIC subunit 4 [Source:HGNC Symbol;Acc:HGNC:4667]
ENSG00000114650	SCAP	0.251643	0.346558	0.0201691	2.542	0.235356	0.299101	none	low	SREBF chaperone [Source:HGNC Symbol;Acc:HGNC:30634]
ENSG00000115207	GTF3C2	0.50195	0.095109	0.0292748	2.36289	0.287645	0.29853	none	low	general transcription factor IIIC subunit 2 [Source:HGNC Symbol;Acc:HGNC:4665]
ENSG00000114115	RBP1	0.240386	0.356605	0.0206279	2.5313	0.239099	0.298495	none	low	retinol binding protein 1 [Source:HGNC Symbol;Acc:HGNC:9919]
ENSG00000105926	MPP6	0.211342	0.385402	0.0215783	2.50984	0.244908	0.298372	none	low	protein associated with LIN7 2, MAGUK p55 family member [Source:HGNC Symbol;Acc:HGNC:18167]
ENSG00000116703	PDC	0.0547356	0.541647	0.0338593	2.29174	0.309696	0.298191	none	low	phosducin [Source:HGNC Symbol;Acc:HGNC:8759]
ENSG00000165119	HNRNPK	0.230647	0.364501	0.0212081	2.51809	0.243371	0.297574	none	high	heterogeneous nuclear ribonucleoprotein K [Source:HGNC Symbol;Acc:HGNC:5044]
ENSG00000161671	EMC10	0.419988	0.173954	0.0238133	2.46267	0.258721	0.296971	none	NA	ER membrane protein complex subunit 10 [Source:HGNC Symbol;Acc:HGNC:27609]
ENSG00000109381	ELF2	0.0811729	0.512747	0.031312	2.33008	0.298234	0.29696	none	low	E74 like ETS transcription factor 2 [Source:HGNC Symbol;Acc:HGNC:3317]
ENSG00000185651	UBE2L3	0.422196	0.17038	0.024261	2.45372	0.259913	0.296288	none	low	ubiquitin conjugating enzyme E2 L3 [Source:HGNC Symbol;Acc:HGNC:12488]
ENSG00000099385	BCL7C	0.290149	0.302133	0.0207794	2.52782	0.240076	0.296141	none	low	BAF chromatin remodeling complex subunit BCL7C [Source:HGNC Symbol;Acc:HGNC:1006]
ENSG00000147364	FBXO25	0.106569	0.485644	0.029107	2.36569	0.2866	0.296106	none	high	F-box protein 25 [Source:HGNC Symbol;Acc:HGNC:13596]
ENSG00000146109	ABT1	0.43696	0.154547	0.0254373	2.43094	0.264967	0.295754	none	low	activator of basal transcription 1 [Source:HGNC Symbol;Acc:HGNC:17369]
ENSG00000181773	GPR3	0.451679	0.138825	0.0267324	2.40696	0.273015	0.295252	none	low	G protein-coupled receptor 3 [Source:HGNC Symbol;Acc:HGNC:4484]
ENSG00000065427	KARS	0.420463	0.169294	0.0248378	2.44242	0.262132	0.294879	none	high	lysyl-tRNA synthetase 1 [Source:HGNC Symbol;Acc:HGNC:6215]
ENSG00000148175	STOM	0.378885	0.208862	0.0232746	2.47365	0.25546	0.293873	none	low	stomatin [Source:HGNC Symbol;Acc:HGNC:3383]
ENSG00000182446	NPLOC4	0.16073	0.426859	0.0257657	2.42475	0.266688	0.293794	none	NA	NPL4 homolog, ubiquitin recognition factor [Source:HGNC Symbol;Acc:HGNC:18261]
ENSG00000163584	RPL22L1	0.614616	-0.0275623	0.048473	2.11275	0.372049	0.293527	none	high	ribosomal protein L22 like 1 [Source:HGNC Symbol;Acc:HGNC:27610]
ENSG00000164190	NIPBL	0.388977	0.197185	0.0240604	2.45771	0.259654	0.293081	none	NA	NIPBL cohesin loading factor [Source:HGNC Symbol;Acc:HGNC:28862]
ENSG00000136830	FAM129B	0.237167	0.348484	0.0227499	2.48457	0.252408	0.292825	none	NA	niban apoptosis regulator 2 [Source:HGNC Symbol;Acc:HGNC:25282]
ENSG00000100266	PACSIN2	0.185765	0.399633	0.0247503	2.44412	0.26197	0.292699	none	low	protein kinase C and casein kinase substrate in neurons 2 [Source:HGNC Symbol;Acc:HGNC:8571]
ENSG00000005483	KMT2E	0.337168	0.247135	0.0227749	2.48404	0.252408	0.292152	none	low	lysine methyltransferase 2E (inactive) [Source:HGNC Symbol;Acc:HGNC:18541]
ENSG00000013275	PSMC4	0.301417	0.282316	0.0224432	2.49106	0.250011	0.291866	none	high	proteasome 26S subunit, ATPase 4 [Source:HGNC Symbol;Acc:HGNC:9551]
ENSG00000104412	EMC2	0.152922	0.430486	0.0270845	2.40063	0.275406	0.291704	none	NA	ER membrane protein complex subunit 2 [Source:HGNC Symbol;Acc:HGNC:28963]
ENSG00000183128	CALHM3	0.193263	0.388756	0.0250316	2.43868	0.26254	0.291009	none	NA	calcium homeostasis modulator 3 [Source:HGNC Symbol;Acc:HGNC:23458]
ENSG00000135048	TMEM2	0.432812	0.148007	0.027942	2.38553	0.280307	0.290409	none	NA	cell migration inducing hyaluronidase 2 [Source:HGNC Symbol;Acc:HGNC:11869]
ENSG00000152942	RAD17	0.334826	0.245445	0.0235975	2.46704	0.257489	0.290135	none	high	RAD17 checkpoint clamp loader component [Source:HGNC Symbol;Acc:HGNC:9807]
ENSG00000167797	CDK2AP2	0.599611	-0.0208552	0.0493957	2.10319	0.375122	0.289378	none	low	cyclin dependent kinase 2 associated protein 2 [Source:HGNC Symbol;Acc:HGNC:30833]
ENSG00000149636	DSN1	0.447081	0.13121	0.0297426	2.35517	0.289045	0.289146	none	NA	DSN1 component of MIS12 kinetochore complex [Source:HGNC Symbol;Acc:HGNC:16165]
ENSG00000106077	ABHD11	0.599414	-0.0215948	0.0497774	2.09929	0.376964	0.28891	none	low	abhydrolase domain containing 11 [Source:HGNC Symbol;Acc:HGNC:16407]
ENSG00000174842	GLMN	0.339407	0.237969	0.0243494	2.45198	0.26034	0.288688	none	low	glomulin, FKBP associated protein [Source:HGNC Symbol;Acc:HGNC:14373]
ENSG00000036257	CUL3	0.458666	0.118615	0.03103	2.3345	0.29707	0.288641	none	low	cullin 3 [Source:HGNC Symbol;Acc:HGNC:2553]
ENSG00000107249	GLIS3	0.350648	0.226437	0.0247248	2.44462	0.26197	0.288543	none	low	GLIS family zinc finger 3 [Source:HGNC Symbol;Acc:HGNC:28510]
ENSG00000173692	PSMD1	0.235797	0.339873	0.0247523	2.44408	0.26197	0.287835	none	high	proteasome 26S subunit, non-ATPase 1 [Source:HGNC Symbol;Acc:HGNC:9554]
ENSG00000007216	SLC13A2	0.432169	0.143259	0.0293977	2.36085	0.288081	0.287714	none	low	solute carrier family 13 member 2 [Source:HGNC Symbol;Acc:HGNC:10917]
ENSG00000003756	RBM5	0.315677	0.259627	0.0243611	2.45174	0.26034	0.287652	none	low	RNA binding motif protein 5 [Source:HGNC Symbol;Acc:HGNC:9902]
ENSG00000085982	USP40	0.410172	0.164759	0.0280194	2.38418	0.280631	0.287466	none	low	ubiquitin specific peptidase 40 [Source:HGNC Symbol;Acc:HGNC:20069]
ENSG00000116584	ARHGEF2	0.12232	0.451388	0.0314691	2.32763	0.298669	0.286854	none	low	Rho/Rac guanine nucleotide exchange factor 2 [Source:HGNC Symbol;Acc:HGNC:682]
ENSG00000005889	ZFX	0.376871	0.196336	0.0266637	2.4082	0.272613	0.286604	none	low	zinc finger protein X-linked [Source:HGNC Symbol;Acc:HGNC:12869]
ENSG00000070010	UFD1L	0.393744	0.179182	0.0275877	2.39171	0.277947	0.286463	none	NA	ubiquitin recognition factor in ER associated degradation 1 [Source:HGNC Symbol;Acc:HGNC:12520]
ENSG00000112592	TBP	0.481107	0.09163	0.0346741	2.28003	0.312704	0.286368	none	low	TATA-box binding protein [Source:HGNC Symbol;Acc:HGNC:11588]
ENSG00000115750	TAF1B	0.267588	0.304927	0.0248621	2.44195	0.262239	0.286257	none	low	TATA-box binding protein associated factor, RNA polymerase I subunit B [Source:HGNC Symbol;Acc:HGNC:11533]
ENSG00000253710	ALG11	-0.0467072	0.618912	0.0561744	2.03754	0.397533	0.286103	none	NA	ALG11 alpha-1,2-mannosyltransferase [Source:HGNC Symbol;Acc:HGNC:32456]
ENSG00000149131	SERPING1	0.300576	0.271209	0.02499	2.43948	0.26254	0.285893	none	low	serpin family G member 1 [Source:HGNC Symbol;Acc:HGNC:1228]
ENSG00000153208	MERTK	0.170959	0.400478	0.0283752	2.37806	0.282525	0.285718	none	low	MER proto-oncogene, tyrosine kinase [Source:HGNC Symbol;Acc:HGNC:7027]
ENSG00000180205	WFDC9	0.378836	0.19237	0.0272711	2.3973	0.27625	0.285603	none	low	WAP four-disulfide core domain 9 [Source:HGNC Symbol;Acc:HGNC:20380]
ENSG00000138604	GLCE	0.485368	0.0847639	0.0360267	2.26115	0.318287	0.285066	none	low	glucuronic acid epimerase [Source:HGNC Symbol;Acc:HGNC:17855]
ENSG00000101076	HNF4A	0.267729	0.301377	0.0256071	2.42773	0.265743	0.284553	none	low	hepatocyte nuclear factor 4 alpha [Source:HGNC Symbol;Acc:HGNC:5024]
ENSG00000144199	FAHD2B	0.296865	0.27139	0.0257697	2.42467	0.266688	0.284128	none	low	fumarylacetoacetate hydrolase domain containing 2B [Source:HGNC Symbol;Acc:HGNC:25318]
ENSG00000187742	SECISBP2	0.384265	0.181987	0.0288749	2.36958	0.284916	0.283126	none	NA	SECIS binding protein 2 [Source:HGNC Symbol;Acc:HGNC:30972]
ENSG00000112462	OR12D3	0.624041	-0.0578646	0.060293	2.00107	0.408123	0.283088	none	low	olfactory receptor family 12 subfamily D member 3 [Source:HGNC Symbol;Acc:HGNC:13963]
ENSG00000198380	GFPT1	0.141672	0.423979	0.0316561	2.32474	0.299681	0.282825	none	low	glutamine--fructose-6-phosphate transaminase 1 [Source:HGNC Symbol;Acc:HGNC:4241]
ENSG00000101464	PIGU	0.249335	0.316306	0.0266212	2.40897	0.272435	0.282821	none	low	phosphatidylinositol glycan anchor biosynthesis class U [Source:HGNC Symbol;Acc:HGNC:15791]
ENSG00000182584	ACTL10	0.416267	0.147636	0.0316019	2.32557	0.299471	0.281952	none	NA	None
ENSG00000119139	TJP2	0.274272	0.287996	0.0271383	2.39967	0.275652	0.281134	none	low	tight junction protein 2 [Source:HGNC Symbol;Acc:HGNC:11828]
ENSG00000171453	POLR1C	0.552288	0.00947515	0.0486693	2.11071	0.372639	0.280882	none	low	RNA polymerase I and III subunit C [Source:HGNC Symbol;Acc:HGNC:20194]
ENSG00000125971	DYNLRB1	0.219458	0.340672	0.0286349	2.37364	0.283661	0.280065	none	NA	dynein light chain roadblock-type 1 [Source:HGNC Symbol;Acc:HGNC:15468]
ENSG00000152359	POC5	0.310983	0.248563	0.0280474	2.3837	0.28076	0.279773	none	NA	POC5 centriolar protein [Source:HGNC Symbol;Acc:HGNC:26658]
ENSG00000035681	NSMAF	0.599834	-0.0408192	0.0588908	2.01323	0.404882	0.279507	none	low	neutral sphingomyelinase activation associated factor [Source:HGNC Symbol;Acc:HGNC:8017]
ENSG00000100201	DDX17	0.32581	0.233063	0.0285338	2.37535	0.2835	0.279437	none	low	DEAD-box helicase 17 [Source:HGNC Symbol;Acc:HGNC:2740]
ENSG00000067840	PDZD4	0.251067	0.307427	0.0282585	2.38006	0.282267	0.279247	none	NA	PDZ domain containing 4 [Source:HGNC Symbol;Acc:HGNC:21167]
ENSG00000126001	CEP250	0.429325	0.127852	0.0347971	2.27829	0.31328	0.278589	none	low	centrosomal protein 250 [Source:HGNC Symbol;Acc:HGNC:1859]
ENSG00000171552	BCL2L1	0.310175	0.246954	0.0286553	2.37329	0.283661	0.278565	none	low	BCL2 like 1 [Source:HGNC Symbol;Acc:HGNC:992]
ENSG00000138594	TMOD3	0.340152	0.216415	0.0295806	2.35783	0.288372	0.278284	none	low	tropomodulin 3 [Source:HGNC Symbol;Acc:HGNC:11873]
ENSG00000101082	SLA2	0.29891	0.256562	0.0289216	2.3688	0.285076	0.277736	none	low	Src like adaptor 2 [Source:HGNC Symbol;Acc:HGNC:17329]
ENSG00000139163	ETNK1	0.105828	0.448909	0.0375029	2.24129	0.325057	0.277369	none	low	ethanolamine kinase 1 [Source:HGNC Symbol;Acc:HGNC:24649]
ENSG00000110104	CCDC86	0.349153	0.204873	0.0306312	2.34082	0.294775	0.277013	none	NA	coiled-coil domain containing 86 [Source:HGNC Symbol;Acc:HGNC:28359]
ENSG00000113810	SMC4	0.361743	0.192222	0.0312113	2.33166	0.298041	0.276982	none	high	structural maintenance of chromosomes 4 [Source:HGNC Symbol;Acc:HGNC:14013]
ENSG00000196262	PPIA	0.178478	0.374528	0.0321684	2.31688	0.302993	0.276503	none	low	peptidylprolyl isomerase A [Source:HGNC Symbol;Acc:HGNC:9253]
ENSG00000144746	ARL6IP5	0.0367261	0.514658	0.0472025	2.12619	0.368794	0.275692	none	low	ADP ribosylation factor like GTPase 6 interacting protein 5 [Source:HGNC Symbol;Acc:HGNC:16937]
ENSG00000139372	TDG	0.357987	0.192527	0.0320525	2.31864	0.302293	0.275257	none	low	thymine DNA glycosylase [Source:HGNC Symbol;Acc:HGNC:11700]
ENSG00000278224	ENSG00000278224	0.584818	-0.0357369	0.0609708	1.99528	0.409715	0.27454	none	NA	prickle planar cell polarity protein 4 [Source:HGNC Symbol;Acc:HGNC:16805]
ENSG00000100023	PPIL2	0.401181	0.146588	0.0356238	2.26671	0.316075	0.273884	none	high	peptidylprolyl isomerase like 2 [Source:HGNC Symbol;Acc:HGNC:9261]
ENSG00000174501	ANKRD36C	0.15469	0.392361	0.0352063	2.27253	0.314388	0.273525	none	low	ankyrin repeat domain 36C [Source:HGNC Symbol;Acc:HGNC:32946]
ENSG00000170889	RPS9	0.549727	-0.00383618	0.0556998	2.0419	0.395925	0.272946	none	high	ribosomal protein S9 [Source:HGNC Symbol;Acc:HGNC:10442]
ENSG00000064270	ATP2C2	0.425705	0.119924	0.038487	2.22843	0.329246	0.272815	none	low	ATPase secretory pathway Ca2+ transporting 2 [Source:HGNC Symbol;Acc:HGNC:29103]
ENSG00000147027	TMEM47	0.290119	0.255247	0.0315511	2.32636	0.299143	0.272683	none	NA	transmembrane protein 47 [Source:HGNC Symbol;Acc:HGNC:18515]
ENSG00000168658	VWA3B	0.315733	0.229476	0.0320557	2.3186	0.302293	0.272604	none	NA	von Willebrand factor A domain containing 3B [Source:HGNC Symbol;Acc:HGNC:28385]
ENSG00000138674	SEC31A	0.204924	0.338898	0.0332341	2.30089	0.307444	0.271911	none	low	SEC31 homolog A, COPII coat complex component [Source:HGNC Symbol;Acc:HGNC:17052]
ENSG00000126003	PLAGL2	0.39591	0.147762	0.0366155	2.25314	0.32122	0.271836	none	low	PLAG1 like zinc finger 2 [Source:HGNC Symbol;Acc:HGNC:9047]
ENSG00000101336	HCK	0.240724	0.302162	0.0324325	2.31287	0.304255	0.271443	none	low	HCK proto-oncogene, Src family tyrosine kinase [Source:HGNC Symbol;Acc:HGNC:4840]
ENSG00000131061	ZNF341	0.261102	0.280114	0.0326477	2.30963	0.305608	0.270608	none	NA	zinc finger protein 341 [Source:HGNC Symbol;Acc:HGNC:15992]
ENSG00000072501	SMC1A	0.312734	0.22712	0.0335706	2.29594	0.308766	0.269927	none	low	structural maintenance of chromosomes 1A [Source:HGNC Symbol;Acc:HGNC:11111]
ENSG00000198492	YTHDF2	0.252483	0.286139	0.0334518	2.29769	0.30831	0.269311	none	NA	YTH N6-methyladenosine RNA binding protein 2 [Source:HGNC Symbol;Acc:HGNC:31675]
ENSG00000124196	GTSF1L	0.512876	0.0252445	0.053007	2.06727	0.387107	0.26906	none	NA	gametocyte specific factor 1 like [Source:HGNC Symbol;Acc:HGNC:16198]
ENSG00000125968	ID1	0.272292	0.265403	0.0336381	2.29496	0.309053	0.268847	none	low	inhibitor of DNA binding 1 [Source:HGNC Symbol;Acc:HGNC:5360]
ENSG00000166908	PIP4K2C	0.519248	0.0171703	0.0549267	2.04907	0.393358	0.268209	none	low	phosphatidylinositol-5-phosphate 4-kinase type 2 gamma [Source:HGNC Symbol;Acc:HGNC:23786]
ENSG00000140367	UBE2Q2	0.504382	0.0313825	0.0527377	2.06987	0.385976	0.267882	none	low	ubiquitin conjugating enzyme E2 Q2 [Source:HGNC Symbol;Acc:HGNC:19248]
ENSG00000166619	BLCAP	0.447483	0.0877336	0.0449083	2.15131	0.359016	0.267608	none	low	BLCAP apoptosis inducing factor [Source:HGNC Symbol;Acc:HGNC:1055]
ENSG00000101294	HM13	0.377798	0.157072	0.0383636	2.23003	0.328985	0.267435	none	low	histocompatibility minor 13 [Source:HGNC Symbol;Acc:HGNC:16435]
ENSG00000184708	EIF4ENIF1	0.243493	0.290299	0.0349665	2.27589	0.31328	0.266896	none	NA	eukaryotic translation initiation factor 4E nuclear import factor 1 [Source:HGNC Symbol;Acc:HGNC:16687]
ENSG00000163728	TTC14	0.312726	0.220129	0.0357618	2.2648	0.31673	0.266427	none	NA	tetratricopeptide repeat domain 14 [Source:HGNC Symbol;Acc:HGNC:24697]
ENSG00000181315	ZNF322	0.237803	0.2947	0.035442	2.26923	0.315502	0.266252	none	low	zinc finger protein 322 [Source:HGNC Symbol;Acc:HGNC:23640]
ENSG00000147854	UHRF2	0.188077	0.343967	0.0372852	2.24417	0.324319	0.266022	none	low	ubiquitin like with PHD and ring finger domains 2 [Source:HGNC Symbol;Acc:HGNC:12557]
ENSG00000143771	CNIH4	0.170575	0.361333	0.0383156	2.23065	0.328855	0.265954	none	NA	cornichon family AMPA receptor auxiliary protein 4 [Source:HGNC Symbol;Acc:HGNC:25013]
ENSG00000148248	SURF4	0.257379	0.273292	0.0357656	2.26475	0.31673	0.265335	none	low	surfeit 4 [Source:HGNC Symbol;Acc:HGNC:11476]
ENSG00000188306	LRRIQ4	0.352195	0.177762	0.0384586	2.2288	0.329246	0.264978	none	low	leucine rich repeats and IQ motif containing 4 [Source:HGNC Symbol;Acc:HGNC:34298]
ENSG00000089177	KIF16B	0.256373	0.273355	0.0360611	2.26068	0.31844	0.264864	none	low	kinesin family member 16B [Source:HGNC Symbol;Acc:HGNC:15869]
ENSG00000170445	HARS	0.347636	0.181422	0.0385201	2.22801	0.329246	0.264529	none	low	histidyl-tRNA synthetase 1 [Source:HGNC Symbol;Acc:HGNC:4816]
ENSG00000087842	PIR	0.465617	0.0632103	0.0500956	2.09605	0.377518	0.264414	none	low	pirin [Source:HGNC Symbol;Acc:HGNC:30048]
ENSG00000198700	IPO9	0.471418	0.0573499	0.0509568	2.08738	0.379108	0.264384	none	low	importin 9 [Source:HGNC Symbol;Acc:HGNC:19425]
ENSG00000138109	CYP2C9	0.11662	0.411242	0.0439268	2.16242	0.35567	0.263931	none	low	cytochrome P450 family 2 subfamily C member 9 [Source:HGNC Symbol;Acc:HGNC:2623]
ENSG00000160799	CCDC12	-0.0194012	0.546827	0.0649621	1.96232	0.42117	0.263713	none	low	coiled-coil domain containing 12 [Source:HGNC Symbol;Acc:HGNC:28332]
ENSG00000122550	KLHL7	0.187252	0.339798	0.038816	2.22421	0.330414	0.263525	none	low	kelch like family member 7 [Source:HGNC Symbol;Acc:HGNC:15646]
ENSG00000106927	AMBP	0.0802062	0.446312	0.0485363	2.11209	0.372049	0.263259	none	low	alpha-1-microglobulin/bikunin precursor [Source:HGNC Symbol;Acc:HGNC:453]
ENSG00000163808	KIF15	0.457877	0.0672585	0.0507214	2.08974	0.378716	0.262568	none	low	kinesin family member 15 [Source:HGNC Symbol;Acc:HGNC:17273]
ENSG00000164754	RAD21	0.714889	-0.189962	0.112439	1.66667	0.516954	0.262464	none	high	RAD21 cohesin complex component [Source:HGNC Symbol;Acc:HGNC:9811]
ENSG00000113712	CSNK1A1	0.346686	0.176786	0.0404911	2.20317	0.339561	0.261736	none	high	casein kinase 1 alpha 1 [Source:HGNC Symbol;Acc:HGNC:2451]
ENSG00000101353	MROH8	0.399481	0.123008	0.0449765	2.15055	0.359407	0.261244	none	NA	maestro heat like repeat family member 8 [Source:HGNC Symbol;Acc:HGNC:16125]
ENSG00000103148	NPRL3	0.427382	0.0947084	0.0481667	2.11596	0.371075	0.261045	none	NA	NPR3 like, GATOR1 complex subunit [Source:HGNC Symbol;Acc:HGNC:14124]
ENSG00000168701	TMEM208	0.350333	0.171631	0.0412749	2.1936	0.343636	0.260982	none	NA	transmembrane protein 208 [Source:HGNC Symbol;Acc:HGNC:25015]
ENSG00000116337	AMPD2	0.354112	0.166326	0.042099	2.18372	0.347634	0.260219	none	low	adenosine monophosphate deaminase 2 [Source:HGNC Symbol;Acc:HGNC:469]
ENSG00000122176	FMOD	0.169468	0.350765	0.0419619	2.18535	0.34706	0.260116	none	low	fibromodulin [Source:HGNC Symbol;Acc:HGNC:3774]
ENSG00000152642	GPD1L	0.0446729	0.475314	0.0558289	2.04071	0.396239	0.259994	none	low	glycerol-3-phosphate dehydrogenase 1 like [Source:HGNC Symbol;Acc:HGNC:28956]
ENSG00000146842	TMEM209	0.406436	0.112905	0.0470215	2.12813	0.368444	0.259671	none	low	transmembrane protein 209 [Source:HGNC Symbol;Acc:HGNC:21898]
ENSG00000175197	DDIT3	0.253972	0.263241	0.0401414	2.2075	0.337996	0.258607	none	low	DNA damage inducible transcript 3 [Source:HGNC Symbol;Acc:HGNC:2726]
ENSG00000165059	PRKACG	0.409768	0.106905	0.0485579	2.11187	0.372049	0.258337	none	low	protein kinase cAMP-activated catalytic subunit gamma [Source:HGNC Symbol;Acc:HGNC:9382]
ENSG00000105821	DNAJC2	0.389312	0.125217	0.047378	2.12432	0.368895	0.257265	none	low	DnaJ heat shock protein family (Hsp40) member C2 [Source:HGNC Symbol;Acc:HGNC:13192]
ENSG00000131473	ACLY	-0.0878094	0.601306	0.0867754	1.80884	0.467285	0.256748	none	high	ATP citrate lyase [Source:HGNC Symbol;Acc:HGNC:115]
ENSG00000114767	RRP9	0.504715	0.00841701	0.0646795	1.9646	0.420653	0.256566	none	high	ribosomal RNA processing 9, U3 small nucleolar RNA binding protein [Source:HGNC Symbol;Acc:HGNC:16829]
ENSG00000136897	MRPL50	0.0893173	0.42338	0.0520018	2.07704	0.382913	0.256349	none	NA	mitochondrial ribosomal protein L50 [Source:HGNC Symbol;Acc:HGNC:16654]
ENSG00000165115	KIF27	0.0813122	0.431149	0.0531172	2.06621	0.387608	0.256231	none	low	kinesin family member 27 [Source:HGNC Symbol;Acc:HGNC:18632]
ENSG00000167005	NUDT21	0.136008	0.376045	0.0472185	2.12602	0.368794	0.256027	none	low	nudix hydrolase 21 [Source:HGNC Symbol;Acc:HGNC:13870]
ENSG00000181778	TMEM252	0.358999	0.152169	0.0461854	2.13719	0.364695	0.255584	none	NA	transmembrane protein 252 [Source:HGNC Symbol;Acc:HGNC:28537]
ENSG00000184206	GOLGA6L4	0.739904	-0.229107	0.133123	1.5711	0.55157	0.255398	none	NA	golgin A6 family like 4 [Source:HGNC Symbol;Acc:HGNC:27256]
ENSG00000165410	CFL2	0.266144	0.243857	0.0427299	2.17628	0.351387	0.255001	none	low	cofilin 2 [Source:HGNC Symbol;Acc:HGNC:1875]
ENSG00000009694	TENM1	0.401432	0.108473	0.0507168	2.08978	0.378716	0.254953	none	low	teneurin transmembrane protein 1 [Source:HGNC Symbol;Acc:HGNC:8117]
ENSG00000015676	NUDCD3	0.155011	0.354342	0.0466003	2.13268	0.366621	0.254677	none	NA	NudC domain containing 3 [Source:HGNC Symbol;Acc:HGNC:22208]
ENSG00000125827	TMX4	0.369486	0.139741	0.047872	2.11907	0.36972	0.254614	none	NA	thioredoxin related transmembrane protein 4 [Source:HGNC Symbol;Acc:HGNC:25237]
ENSG00000160339	FCN2	0.209351	0.299319	0.0439187	2.16251	0.35567	0.254335	none	low	ficolin 2 [Source:HGNC Symbol;Acc:HGNC:3624]
ENSG00000132801	ZSWIM3	0.43456	0.0740567	0.055482	2.04391	0.395209	0.254308	none	NA	zinc finger SWIM-type containing 3 [Source:HGNC Symbol;Acc:HGNC:16157]
ENSG00000187616	TMEM8C	0.250491	0.257451	0.0434439	2.16797	0.353365	0.253971	none	NA	myomaker, myoblast fusion factor [Source:HGNC Symbol;Acc:HGNC:33778]
ENSG00000172785	CBWD1	0.533275	-0.0262406	0.0742929	1.89182	0.441897	0.253517	none	low	Zn regulated GTPase metalloprotein activator 1A [Source:HGNC Symbol;Acc:HGNC:17134]
ENSG00000140350	ANP32A	0.387451	0.119483	0.0505985	2.09097	0.378502	0.253467	none	low	acidic nuclear phosphoprotein 32 family member A [Source:HGNC Symbol;Acc:HGNC:13233]
ENSG00000119402	FBXW2	0.256753	0.249937	0.0439087	2.16263	0.35567	0.253345	none	low	F-box and WD repeat domain containing 2 [Source:HGNC Symbol;Acc:HGNC:13608]
ENSG00000172809	RPL38	0.44396	0.0624971	0.057949	2.02154	0.403376	0.253228	none	NA	ribosomal protein L38 [Source:HGNC Symbol;Acc:HGNC:10349]
ENSG00000163814	CDCP1	0.291248	0.215137	0.0445602	2.15523	0.35792	0.253192	none	low	CUB domain containing protein 1 [Source:HGNC Symbol;Acc:HGNC:24357]
ENSG00000143845	ETNK2	0.351729	0.15427	0.0478433	2.11937	0.36972	0.252999	none	low	ethanolamine kinase 2 [Source:HGNC Symbol;Acc:HGNC:25575]
ENSG00000150347	ARID5B	0.277519	0.228252	0.0444762	2.15618	0.357553	0.252886	none	low	AT-rich interaction domain 5B [Source:HGNC Symbol;Acc:HGNC:17362]
ENSG00000108094	CUL2	0.122635	0.382999	0.0507472	2.08948	0.378757	0.252817	none	low	cullin 2 [Source:HGNC Symbol;Acc:HGNC:2552]
ENSG00000169398	PTK2	0.203696	0.300422	0.0457613	2.14184	0.363036	0.252059	none	low	protein tyrosine kinase 2 [Source:HGNC Symbol;Acc:HGNC:9611]
ENSG00000151718	WWC2	0.442195	0.0605329	0.0596598	2.00652	0.406502	0.251364	none	NA	WW and C2 domain containing 2 [Source:HGNC Symbol;Acc:HGNC:24148]
ENSG00000043514	TRIT1	0.376897	0.125697	0.0515559	2.08143	0.381436	0.251297	none	low	tRNA isopentenyltransferase 1 [Source:HGNC Symbol;Acc:HGNC:20286]
[truncated: 18,122 more rows]
[truncated: 2 more columns]
