# Supplementary material for: Molecular recording of cellular protein kinase activity with chemical labeling
Source: Nat Chem Biol. 2025 Jul 10;21(11):1818–27. doi: 10.1038/s41589-025-01949-6 (PMC12568631; doi:10.1038/s41589-025-01949-6)
Supplement: Supplementary file 15 — Statistical source data. [file 41589_2025_1949_MOESM15_ESM.xlsx]

## Sheet: Extended Data Fig. 9c
Basal	Silent
0.354627	0.430685
0.44067	0.303523
0.44721	0.38406
0.37161	0.400155
0.299898	0.393316
0.616185	0.483895
0.355996	0.333512
0.314003	0.5904
0.276297	0.551013
1.06152	0.390669
0.897542	0.319766
0.682936	0.420689
0.439256	0.313409
0.403647	0.406053
0.974365	0.289523
0.729867	0.415992
0.749927	0.341247
0.434929	0.417751
0.219157	0.437946
2.15055	0.402116
0.328127	0.404772
0.650907	0.508335
0.317483	0.423091
0.569319	0.338257
0.778282	0.263038
0.665505	0.429426
0.479311	0.379596
0.923007	0.252176
1.15922	0.369127
0.462279	0.451074
1.38809	0.367314
1.10891	0.449141
0.420029	0.381147
1.21553	0.480093
0.882204	0.311701
0.428546	0.390241
0.704401	0.369269
0.665368	0.503719
0.789989	0.510504
0.639516	0.407056
1.0194	0.357367
0.440215	0.188033
1.03054	0.331623
1.6627	0.31279
0.991511	0.28745
0.524398	0.394885
1.3259	0.420126
0.617986	0.395492
1.39206	0.406752
0.358451	0.573135
0.764031	0.591598
2.22627	0.605158
0.758599	0.258279
1.55756	0.510992
1.5764	0.50998
1.0867	0.351385
0.651099	0.325358
1.26108	0.383491
0.861719	0.396033
1.5472	0.441223
0.648163	0.36346
0.538011	0.512913
0.622587	0.524541
0.658679	0.340948
0.664377	0.637549
0.462851	0.465936
0.63105	0.483828
0.751249	0.447915
1.44118	0.312592
0.756842	0.332518
0.506914	0.488762
0.33015	0.494665
0.92277	0.388278
0.569085	0.397705
0.542218	0.428674
0.341689	0.398491
0.412538	0.410415
0.457005	0.463908
0.580354	0.333123
0.849251	0.430296
1.63843	0.355511
0.489715	0.433821
0.554038	0.298655
0.709709	0.451221
0.630528	0.335812
0.513804	0.358315
1.12346	0.495381
1.58008	0.603356
0.47019	0.446642
0.689053	0.472994
1.4443	0.282737
0.387639	0.393643
1.40647	0.333725
0.736654	0.281842
0.409043	0.360996
1.06935	0.472444
0.648792	0.485688
0.733619	0.358587
0.415613	0.458391
1.02524	0.387748
1.14458	0.408272
	0.3814
	0.49333
	0.416285
	0.536054
	0.510138
	0.493619
	0.630771

## Sheet: Extended Data Fig. 9d
basal	Norepinephrine	propranolol	Norepinephrine+propranolol
0.112756	0.144991	0.11245	0.0856306
0.102821	0.230852	0.118388	0.099825
0.0934861	0.261503	0.298094	0.0806387
0.212521	0.0886877	0.101399	0.0849123
0.0980656	0.0672998	0.1155	0.137122
0.095713	0.106272	0.270829	0.0742905
0.0864203	0.286139	0.0882852	0.079302
0.0970178	0.124745	0.0920716	0.113591
0.094355	0.217356	0.0990674	0.101718
0.148089	0.105129	0.124491	0.0858613
0.102484	0.0827071	0.0852474	0.102878
0.0857373	0.296884	0.079	0.0973224
0.106969	0.0885177	0.107032	0.0709373
0.119804	0.231531	0.141163	0.0753106
0.110838	0.194673	0.083157	0.0872625
0.133594	0.0951992	0.0909287	0.0726691
0.124681	0.0768426	0.0965106	0.135205
0.0952502	0.0873602	0.115012	0.0718434
0.123774	0.0819611	0.104451	0.110402
0.118063	0.364284	0.0912287	0.0876251
0.123821	0.118338	0.0886804	0.0836777
0.0907708	0.0950137	0.0952491	0.0942006
0.136206	0.125732	0.115978	0.114185
0.106599	0.0923812	0.110923	0.0955827
0.274208	0.169544	0.0992638	0.275234
0.162927	0.132448	0.281623	0.0890919
0.136896	0.120435	0.107894	0.104458
0.122007	0.0851257	0.0969196	0.10576
0.0727761	0.135035	0.115285	0.123117
0.105453	0.125916	0.105628	0.0824702
0.134856	0.0920721	0.125042	0.128758
0.0790246	0.122693	0.0853272	0.160857
0.123177	0.134989	0.0901542	0.0904306
0.0983305	0.10486	0.0983178	0.0763947
0.0946546	0.12098	0.0824647	0.0949286
0.102816	0.132282	0.106685	0.0713816
0.0839696	0.358105	0.109948	0.0783723
0.0870471	0.127567	0.0825445	0.115125
0.0978381	0.117375	0.0688566	0.0816482
0.103721	0.0784519	0.0936743	0.155126
0.140739	0.288738	0.0874694	0.13952
0.10434	0.115825	0.108174	0.0926829
0.106878	0.111398	0.124162	0.0870362
0.0945805	0.119192	0.0854491	0.0831439
0.0922005	0.0787609	0.143852	0.0730502
0.101997	0.111067	0.127282	0.0825772
0.0897932	0.302718	0.109737	0.0908965
0.103289	0.0774907	0.121914	0.165636
0.0813988	0.101358	0.0816749	0.132404
0.129493	0.321628	0.0893719	0.129807
0.106521	0.188608	0.102593	0.0992688
0.106961	0.0870496	0.0913696	0.108002
0.112587	0.182167	0.0913842	0.104144
0.114353	0.0978746	0.115995	0.0822258
0.122507	0.193329	0.0954885	0.0768952
0.106564	0.429251	0.0852491	0.102887
0.0813215	0.0766963	0.0905196	0.132176
0.11699	0.295877	0.0866293	0.252283
0.138008	0.148061	0.116324	0.106868
0.140151	0.315124	0.171548	0.127985
0.185755	0.472766	0.110279	0.132294
0.106675	0.367737	0.081079	0.0930061
0.270402	0.113125	0.0878251	0.148471
0.114517	0.132644	0.0975161	0.131728
0.214479	0.158009	0.0978286	0.160276
0.113906	0.33786	0.177507	0.176534
0.116632	0.232182	0.0889655	0.0889209
0.0981694	0.166321	0.132803	0.163647
0.142155	0.15646	0.0796816	0.0887434
0.139071	0.276015	0.185641	0.0898979
0.125172	0.103433	0.091012	0.115401
0.0963926	0.180072	0.101883	0.13003
0.0875414	0.120193	0.0960111	0.153126
0.0809529	0.101945	0.101028	0.106024
0.114163	0.128807	0.121294	0.132822
0.0979454	0.206808	0.116305	0.16334
0.174441	0.0890817	0.0976778	0.1153
0.0937555	0.238018	0.0954203	0.102434
0.108197	0.119377	0.124563	0.124297
0.080292	0.229969	0.197523	0.100549
0.0897085	0.160376	0.0894909	0.0754487
0.0846176	0.253787	0.0964447	0.0997372
0.0833788	0.0935498	0.115534	0.12122
0.207756	0.191073	0.154275	0.121916
0.107738	0.135409	0.106521	0.0945086
0.189181	0.0922749	0.111001	0.111278
0.149725	0.232144	0.0902011	0.108964
0.182734	0.195113	0.0769875	0.0831813
0.101718	0.254136	0.106122	0.125091
0.104418	0.182199	0.173546	0.126737
0.136763	0.110655	0.0965643	0.196184
0.143722	0.0932038	0.105656	0.11316
0.0942123	0.162145	0.113023	0.128781
0.121292	0.1304	0.126098	0.0767881
0.161774	0.312991	0.0720353	0.149834
0.104567	0.174486	0.0993597	0.180028
0.117548	0.443222	0.202207	0.147289
0.093911	0.43595	0.11307	0.138992
0.126907	0.120043	0.125839	0.0819329
0.107626	0.157791	0.0963044	0.133842
0.18346	0.0982409	0.121037	0.0753341
0.100984	0.121658	0.249054	0.123465
0.128437	0.160913	0.0989045	0.130101
0.128004	0.0809681	0.109424	0.0704273
0.0988047	0.10315	0.126418	0.10437
0.123583	0.206387	0.0999941	0.0721366
0.1109	0.177834	0.102344	0.126049
0.100318	0.296715	0.105413	0.070558
0.162846	0.278232	0.101556	0.1054
0.0965044	0.114985	0.0909225	0.0994951
0.119557	0.28249	0.217363	0.078752
0.339519	0.239036	0.0902015	0.0813783
0.120569	0.196692	0.128067	0.0790138
0.105985	0.117657	0.0955914	0.138345
0.100371	0.202491	0.0973996	0.137433
0.0796867	0.152619	0.119828	0.079953
0.0855057	0.102184	0.0947322	0.0858388
0.0875374	0.131211	0.109981	0.0869104
0.176046	0.264087	0.228046	0.155345
0.213377	0.122924	0.115866	0.112094
0.158908	0.225198	0.138073	0.120418
0.176866	0.212155	0.0812897	0.118691
0.14118	0.15585	0.126071	0.0776866
0.0859707	0.144536	0.128936	0.177364
0.106299	0.114209	0.127148	0.117535
0.0985483	0.157174	0.324591	0.100633
0.109817	0.152082	0.0938125	0.0919494
0.106427	0.209643	0.10846	0.0828185
0.125019	0.172862	0.111287	0.0957213
0.12065	0.101751	0.109099	0.16071
0.0990973	0.108583	0.253787	0.145864
0.285837	0.254717	0.108073	0.0907431
0.106979	0.139096	0.0912043	0.0743102
0.231996	0.11707	0.333469	0.204023
0.107806	0.0806841	0.146459	0.118119
0.229628	0.133628	0.0868817	0.131499
0.0925004	0.130583	0.133619	0.0678372
0.0971582	0.340044	0.128968	0.133661
0.0671405	0.0921087	0.109506	0.137533
0.19741	0.108475	0.136079	0.157595
0.144801	0.114911	0.112729	0.0793133
0.126194	0.128696	0.12458	0.0901768
0.097953	0.127705	0.130687	0.0838897
0.114064	0.353487	0.107586	0.173316
0.135618	0.107901	0.120431	0.144767
0.110879	0.157109	0.0918951	0.0810774
0.114046	0.116691	0.13136	0.121738
0.208492	0.398233	0.240396	0.166821
0.0988675	0.346326	0.0913826	0.0745447
0.11695	0.383863	0.120617	0.11754
0.142182	0.187585	0.0853609	0.0825801
0.253589	0.493844	0.0894838	0.0801035
0.124822	0.17054	0.0997831	0.0759725
0.100962	0.131728	0.132528	0.100183
0.118034	0.15381	0.125845	0.0925424
0.103918	0.124978	0.12648	0.104055
0.130778	0.142422	0.102102	0.192124
0.10644	0.217388	0.149165	0.0695958
0.0873232	0.177338	0.142838	0.0805104
0.0850038	0.255238	0.188401	0.0774236
0.099289	0.173905	0.114895	0.0926945
0.124945	0.126793	0.119385	0.135648
0.101249	0.106473	0.133832	0.0781477
0.113057	0.201938	0.130715	0.0725605
0.12021	0.119735	0.119976	0.0710134
0.108341	0.300312	0.101599	0.107279
0.098111	0.135942	0.187505	0.0725962
0.107244	0.103922	0.128413	0.073935
0.0990134	0.142529		0.11211
0.0962996	0.135251		0.149465
0.105471	0.110018		0.0875489
0.0931003	0.505289		0.0927781
0.102553	0.215247		0.129104
0.169227	0.0878929		0.0759187
0.126162	0.182087		0.132293
0.132742	0.195076		0.163688
0.127767	0.105897		0.0666376
0.129429	0.160102		0.0764259
0.149617	0.129776		0.147684
0.142132	0.109066		0.176054
0.123277	0.102567		0.162331
0.133808	0.136663		0.152184
0.14613	0.16079		0.08181
	0.125811		0.0800084
	0.104936		0.0834691
	0.125946
	0.153041
	0.100578
	0.212389
	0.110075
	0.175273
	0.158515
	0.164296
	0.140941

## Sheet: Extended Data Fig. 9f
silent	10×10AP	10×50AP	10×100AP
0.659665	0.601225	0.849012	0.754807
0.56062	0.433643	1.40238	0.812006
0.481497	0.401149	0.763422	1.5857
0.569472	0.45112	0.534591	0.796289
0.38261	0.6126	1.2485	0.760109
0.597584	0.553706	0.936181	0.949262
0.532703	0.603036	1.30045	0.918295
0.652423	0.695845	1.14245	1.30795
0.414105	0.565732	1.16872	0.866107
0.427941	0.717372	1.49766	2.02015
0.486356	0.648698	0.833714	0.61212
0.653159	0.673658	0.663026	0.643746
0.652826	0.673967	1.48804	0.848893
0.633025	0.599366	0.837817	0.620024
0.681896	0.484395	0.719298	1.24592
0.584873	0.477443	1.04583	0.976595
0.620592	0.372455	0.747242	1.37097
0.677502	0.609621	1.08482	1.25378
0.708376	0.624533	0.883304	1.70691
0.658318	1.04659	0.850969	1.38208
0.528188	0.745684	0.980771	0.583824
0.58941	0.418692	0.824805	0.721521
0.639289	0.57754	0.7942	1.2037
0.812024	0.856525	0.671255	0.60811
0.581342	0.838742	0.813726	0.715173
0.440696	0.584519	0.624831	1.09614
0.396027	0.733993	0.682558	1.77282
0.413892	0.380777	0.906083	1.30356
0.342135	0.415803	0.634374	0.709675
0.512031	0.748838	0.699188	0.972722
1.01886	0.411205	0.626038	0.859088
0.585754	0.412631	0.56976	1.18244
0.452001	0.502767	0.848995	1.29928
0.407387	0.66897	0.917347	0.726696
0.51334	0.585588	1.24255	0.583143
0.534836	0.421179	0.918776	0.701467
0.40902	0.465917	0.628056	0.994749
0.584126	0.496647	1.01211	1.15652
0.378626	0.70829	1.05849	1.10309
0.589217	0.630203	0.716811	0.593536
0.57206	0.618439	0.895987	1.01811
0.508562	0.506846	0.761443	0.644057
0.702325	0.60545	1.06981	1.21039
0.624701	0.605565	1.24208	0.687256
0.689957	0.398146	1.44843	0.724604
0.517106	0.526852	0.886503	0.942369
0.687458	0.506409	0.654625	0.547319
0.555528	0.520803	0.705977	0.918193
0.402096	0.474993	0.84567	1.0413
0.588873	0.587377	0.631658	0.674584
0.727827	0.992816	0.994642	0.925285
0.374749	0.359676	0.552991	1.11847
0.490113	0.540166	0.632082	0.67437
0.529871	0.416864	0.677657	0.990873
0.635615	0.544097	0.516006	1.29812
0.728016	0.884905	0.846668	1.3536
0.753988	0.571143	1.1485	0.809255
0.398417	0.553781	1.04208	0.914412
0.661411	0.589643	1.17388	0.643897
0.543252	0.670517	1.06339	1.18412
0.546436	0.714093	0.464504	1.11512
0.45546	0.651117	0.575121	1.07025
0.409256	0.568317	1.0264	0.809684
0.437036	0.76713	0.813979	1.29014
0.644643	0.456179	0.581349	0.68748
0.563556	0.785628	0.956888	1.27481
0.496159	0.598186	1.15754	1.00984
0.672833	1.07662	0.80608	1.46767
0.574393	0.365681	0.929992	0.88708
0.847963	0.719477	0.659773	0.918789
0.55994	0.766602	0.688725	0.7353
0.54473	0.440686	0.690667	0.754831
0.487177	0.890005	0.768242	0.718635
0.700513	0.710559	0.632786	0.637861
0.914164	0.633519	0.587973	0.753241
0.442294	0.698709	0.536424	0.497548
0.848656	0.860325	0.854538	0.843827
0.414095	0.941061	0.763023	0.838398
0.477789	0.413702	0.602656	0.640163
0.473944	1.01296	0.728002	0.949298
0.557835	0.698764	0.677177	1.01067
0.402827	0.501401	0.79888	0.876701
0.500377	0.45499	0.566926	0.965346
0.36379	0.509243	0.719795	1.04668
0.551926	0.539		0.671789
0.44411	0.741008		1.18458
0.584757	0.614726		1.76982
0.451853	0.716237		1.04136
0.368347	0.590162		0.958464
0.382099	0.621996		0.841569
0.527155	0.468087		1.06738
0.687305	0.646006		0.640922
0.482869	0.426711		0.977877
0.528	0.415729		1.08203
0.463178	0.572271		0.975187
0.510853	0.514811		0.914723
0.48841	0.319009		1.046
0.708737	0.546087		0.844504
0.455805	0.560155		0.925101
0.423943	0.604096		1.175
0.453205	0.540983		0.4867
0.480368	0.760717		1.21709
0.386347	0.482856		0.799957
0.422796	0.527329		0.462736
0.36651	0.681423		0.795629
0.58246	0.67952		0.624524
0.520916	0.596591		1.49985
0.336988	0.670112		0.820386
0.506094	0.673125		0.673574
0.812573	0.420913		0.520549
0.445172	0.547173		0.71552
0.478644	0.515653		0.720524
0.541087	0.635571		0.880083
0.539964	0.532848		0.7856
0.454509	0.580791		1.0295
0.415486	0.798792		0.462084
0.610037	0.678682		0.856342
0.456494	0.518457		0.829487
0.442648	0.604532		0.801305
0.414054	0.450974		0.70671
0.468862	0.469565		1.38732
0.439641	0.549517		1.12151
0.489771	0.677748		0.512511
0.505622	0.516162		1.05962
0.422821	0.615982		0.570723
0.55215	0.409124		0.940244
0.386	0.395544		0.871896
0.461182	0.4535		0.566403
0.497037	0.801045		0.986784
0.502417	0.892615		0.869068
0.540748	0.623099		0.894622
0.537489	0.508418		1.4022
0.552957	0.503228		0.691884
0.564638	0.668119		0.763559
0.548244	0.56651		1.45366
0.547316	0.547445		1.49576
0.462365	0.525524		1.17426
0.470987	0.559841		1.24681
0.494231	0.58305		1.28784
0.527607	0.53954		1.36615
0.445321	0.604625
0.443787	0.532011
0.400753	0.760213
0.578904	0.680795
0.56795	0.756933
0.548233	0.660981
0.444002
0.489051
0.751442
0.859819
0.4269
0.447126
0.44504
0.636421
0.395447
0.471194
0.5159
0.576905
0.500768
0.488462
0.473021
0.518853
0.517698
0.550413
0.486172
0.586885
0.57164
0.431411
0.490676
0.350351
